# Supplementary material for: Real-time monitoring of replication errors’ fate reveals the origin and dynamics of spontaneous mutations
Source: Nat Commun. 2024 Mar 27;15:2702. doi: 10.1038/s41467-024-46950-0 (PMC10973407; doi:10.1038/s41467-024-46950-0)
Supplement: Supplementary file 4 — Source Data [file 41467_2024_46950_MOESM4_ESM.zip]

Archive with 7 entries (6 files):
- Source_Data/
- Source_Data/Source_Data_MainFigures.xlsx
- Source_Data/Source_Data_Readme.txt
- Source_Data/Source_Data_SupplementaryFigures_12_13.xlsx
- Source_Data/Source_Data_SupplementaryFigures_1_7.xlsx
- Source_Data/Source_Data_SupplementaryFigures_8_11.xlsx
- Source_Data/Source_Data_SupplementaryTables.xlsx
