# Supplementary material for: Real-time monitoring of replication errors’ fate reveals the origin and dynamics of spontaneous mutations
Source: Nat Commun. 2024 Mar 27;15:2702. doi: 10.1038/s41467-024-46950-0 (PMC10973407; doi:10.1038/s41467-024-46950-0)
Supplement: Supplementary file 4 — Source Data [file 41467_2024_46950_MOESM4_ESM.zip › Source_Data/Source_Data_MainFigures.xlsx]

## Sheet: Figure 1d
Strain	RateFoci (min^-1)
mutH	0.0642648
mutH	0.0517007		See file Data_Source_SupplementaryTable.xls, sheet: Supplementary Table 2 for source data used to obtain these values
WT	0.0801701
WT	0.0608871
WT	0.0539551
MF1R	0.0516179
MF1R	0.0827875
MF1R ara 0.1%	0.194881
MF1R ara 0.1%	0.154907
MF1R ara 0.5%	0.603352
MF1R ara 0.5%	0.558583

## Sheet: Figure 1e
Strain	deltat (s)	NameExp	Original lifetime (s)	Converted lifetime (s)
WT	7.5	WT2	30	30
WT	7.5	WT2	60	60
WT	7.5	WT2	30	30
WT	7.5	WT2	45	45
WT	7.5	WT2	52.5	45
WT	7.5	WT2	67.5	60
WT	7.5	WT2	52.5	45
WT	7.5	WT2	45	45
WT	7.5	WT2	45	45
WT	7.5	WT2	15	15
WT	7.5	WT2	30	30
WT	7.5	WT2	52.5	45
WT	7.5	WT2	67.5	75
WT	7.5	WT2	60	60
WT	7.5	WT2	60	60
WT	7.5	WT2	30	30
WT	7.5	WT2	67.5	60
WT	7.5	WT2	45	45
WT	7.5	WT2	30	30
WT	7.5	WT2	45	45
WT	7.5	WT2	60	60
WT	7.5	WT2	52.5	45
WT	7.5	WT2	67.5	75
WT	7.5	WT2	67.5	75
WT	7.5	WT2	30	30
WT	7.5	WT2	22.5	15
WT	7.5	WT2	52.5	45
WT	7.5	WT2	60	60
WT	7.5	WT2	30	30
WT	7.5	WT2	67.5	60
WT	7.5	WT2	112.5	120
WT	7.5	WT2	30	30
WT	7.5	WT2	22.5	15
WT	7.5	WT2	52.5	60
WT	7.5	WT2	30	30
WT	7.5	WT2	30	30
WT	7.5	WT2	112.5	105
WT	7.5	WT2	30	30
WT	7.5	WT2	60	60
WT	7.5	WT2	45	45
WT	7.5	WT2	52.5	45
WT	7.5	WT2	45	45
WT	7.5	WT2	45	45
WT	7.5	WT2	30	30
WT	7.5	WT2	60	60
WT	7.5	WT2	75	75
WT	7.5	WT2	30	30
WT	7.5	WT2	22.5	15
WT	7.5	WT2	97.5	105
WT	7.5	WT2	52.5	60
WT	7.5	WT2	37.5	45
WT	7.5	WT2	37.5	30
WT	7.5	WT2	15	15
WT	7.5	WT2	30	30
WT	7.5	WT2	45	45
WT	7.5	WT2	37.5	45
WT	7.5	WT2	112.5	120
WT	7.5	WT2	45	45
WT	7.5	WT2	37.5	45
WT	7.5	WT2	22.5	30
WT	7.5	WT2	45	45
WT	7.5	WT2	45	45
WT	7.5	WT2	150	150
WT	7.5	WT2	37.5	45
WT	7.5	WT2	45	45
WT	7.5	WT2	67.5	60
WT	7.5	WT2	30	30
WT	7.5	WT2	37.5	30
WT	7.5	WT2	112.5	105
WT	7.5	WT2	30	30
WT	7.5	WT2	127.5	120
WT	7.5	WT2	30	30
WT	7.5	WT2	22.5	30
WT	7.5	WT2	22.5	15
WT	7.5	WT2	30	30
WT	7.5	WT2	37.5	30
WT	7.5	WT2	112.5	105
WT	7.5	WT2	67.5	75
WT	7.5	WT2	37.5	30
WT	7.5	WT2	97.5	90
WT	7.5	WT2	22.5	30
WT	7.5	WT2	30	30
WT	7.5	WT2	45	45
WT	7.5	WT2	45	45
WT	7.5	WT2	37.5	45
WT	7.5	WT2	67.5	75
WT	7.5	WT2	37.5	45
WT	7.5	WT2	30	30
WT	7.5	WT2	82.5	90
WT	7.5	WT2	15	15
WT	7.5	WT2	37.5	45
WT	7.5	WT2	60	60
WT	7.5	WT2	52.5	45
WT	7.5	WT2	37.5	45
WT	7.5	WT2	45	45
WT	7.5	WT2	37.5	30
WT	7.5	WT2	75	75
WT	7.5	WT2	52.5	60
WT	7.5	WT2	37.5	45
WT	7.5	WT2	22.5	30
WT	7.5	WT2	75	75
WT	7.5	WT2	37.5	30
WT	7.5	WT2	22.5	30
WT	7.5	WT2	30	30
WT	7.5	WT2	45	45
WT	7.5	WT2	15	15
WT	7.5	WT2	37.5	45
WT	7.5	WT2	112.5	120
WT	7.5	WT2	45	45
WT	7.5	WT2	15	15
WT	7.5	WT2	60	60
WT	7.5	WT2	45	45
WT	7.5	WT2	22.5	30
WT	7.5	WT2	60	60
WT	7.5	WT2	52.5	60
WT	7.5	WT2	52.5	45
WT	7.5	WT2	30	30
WT	7.5	WT2	52.5	45
WT	7.5	WT2	30	30
WT	7.5	WT2	30	30
WT	7.5	WT2	142.5	135
MF1R	15	MF1R1	30	30
MF1R	15	MF1R1	45	45
MF1R	15	MF1R1	30	30
MF1R	15	MF1R1	45	45
MF1R	15	MF1R1	75	75
MF1R	15	MF1R1	75	75
MF1R	15	MF1R1	30	30
MF1R	15	MF1R1	75	75
MF1R	15	MF1R1	75	75
MF1R	15	MF1R1	30	30
MF1R	15	MF1R1	30	30
MF1R	15	MF1R1	75	75
MF1R	15	MF1R1	30	30
MF1R	15	MF1R1	45	45
MF1R	15	MF1R1	60	60
MF1R	15	MF1R1	30	30
MF1R	15	MF1R1	45	45
MF1R	15	MF1R1	30	30
MF1R	15	MF1R1	30	30
MF1R	15	MF1R1	30	30
MF1R	15	MF1R1	45	45
MF1R	15	MF1R1	30	30
MF1R	15	MF1R1	45	45
MF1R	15	MF1R1	45	45
MF1R	15	MF1R1	45	45
MF1R	15	MF1R1	45	45
MF1R	15	MF1R1	60	60
MF1R	15	MF1R1	45	45
MF1R	15	MF1R1	30	30
MF1R	15	MF1R1	75	75
MF1R	15	MF1R1	45	45
MF1R	15	MF1R1	45	45
MF1R	15	MF1R1	60	60
MF1R	15	MF1R1	45	45
MF1R	15	MF1R1	30	30
MF1R	15	MF1R1	90	90
MF1R	15	MF1R1	75	75
MF1R	15	MF1R1	60	60
MF1R	15	MF1R1	45	45
MF1R	15	MF1R1	45	45
MF1R	15	MF1R1	60	60
MF1R	15	MF1R1	45	45
MF1R	15	MF1R1	45	45
MF1R	15	MF1R1	105	105
MF1R	15	MF1R1	60	60
MF1R	15	MF1R1	75	75
MF1R	15	MF1R1	90	90
MF1R	15	MF1R1	120	120
MF1R	15	MF1R1	60	60
MF1R	15	MF1R1	90	90
MF1R	15	MF1R1	75	75
MF1R	15	MF1R1	75	75
MF1R	15	MF1R1	15	15
MF1R	15	MF1R1	30	30
MF1R	15	MF1R1	60	60
MF1R	15	MF1R1	60	60
MF1R	15	MF1R1	75	75
MF1R	15	MF1R1	135	135
MF1R	15	MF1R1	30	30
MF1R	15	MF1R1	30	30
MF1R	15	MF1R1	60	60
MF1R	15	MF1R1	60	60
MF1R	15	MF1R1	30	30
MF1R	15	MF1R1	75	75
MF1R	15	MF1R1	30	30
MF1R	15	MF1R1	105	105
MF1R	15	MF1R1	60	60
MF1R	15	MF1R1	120	120
MF1R	15	MF1R1	30	30
MF1R	15	MF1R1	75	75
MF1R	15	MF1R1	15	15
MF1R	15	MF1R1	15	15
MF1R	15	MF1R1	45	45
MF1R	15	MF1R1	30	30
MF1R	15	MF1R1	30	30
MF1R	15	MF1R1	60	60
MF1R	15	MF1R1	45	45
MF1R	15	MF1R1	30	30
MF1R	15	MF1R1	75	75
MF1R	15	MF1R1	30	30
MF1R	15	MF1R1	15	15
MF1R	15	MF1R1	45	45
MF1R	15	MF1R1	45	45
MF1R	15	MF1R1	60	60
MF1R	15	MF1R1	30	30
MF1R	15	MF1R1	45	45
MF1R	15	MF1R1	45	45
MF1R	15	MF1R1	15	15
MF1R	15	MF1R1	30	30
MF1R	15	MF1R1	45	45
MF1R	15	MF1R1	45	45
MF1R	15	MF1R1	45	45
MF1R	15	MF1R1	30	30
MF1R	15	MF1R1	75	75
MF1R	15	MF1R1	60	60
MF1R	15	MF1R1	75	75
MF1R	15	MF1R1	75	75
MF1R	15	MF1R1	30	30
MF1R	15	MF1R1	45	45
MF1R	15	MF1R1	30	30
MF1R	15	MF1R1	45	45
MF1R	15	MF1R1	45	45
MF1R	15	MF1R1	45	45
MF1R	15	MF1R1	30	30
MF1R	15	MF1R1	30	30
MF1R	15	MF1R1	75	75
MF1R	15	MF1R1	60	60
MF1R	15	MF1R1	60	60
MF1R	15	MF1R1	45	45
MF1R	15	MF1R1	60	60
MF1R	15	MF1R1	45	45
MF1R	15	MF1R1	30	30
MF1R	15	MF1R1	90	90
MF1R	15	MF1R1	45	45
MF1R	15	MF1R1	30	30
MF1R	15	MF1R1	45	45
MF1R	15	MF1R1	60	60
MF1R	15	MF1R1	15	15
MF1R	15	MF1R1	75	75
MF1R	15	MF1R1	45	45
MF1R	15	MF1R1	45	45
MF1R	15	MF1R1	75	75
MF1R	15	MF1R1	45	45
MF1R	15	MF1R1	15	15
MF1R	15	MF1R1	45	45
MF1R	15	MF1R1	15	15
MF1R	15	MF1R1	45	45
MF1R	15	MF1R1	75	75
MF1R	15	MF1R1	30	30
MF1R	15	MF1R1	45	45
MF1R	15	MF1R1	60	60
MF1R	15	MF1R1	30	30
MF1R	15	MF1R1	60	60
MF1R	15	MF1R1	30	30
MF1R	15	MF1R1	30	30
MF1R	15	MF1R1	45	45
MF1R	15	MF1R1	75	75
MF1R	15	MF1R1	45	45
MF1R	15	MF1R1	30	30
MF1R	15	MF1R1	60	60
MF1R	15	MF1R1	60	60
MF1R	15	MF1R1	60	60
MF1R	15	MF1R1	30	30
MF1R	15	MF1R1	30	30
MF1R	15	MF1R1	90	90
MF1R	15	MF1R1	15	15
MF1R	15	MF1R1	30	30
MF1R	15	MF1R1	45	45
MF1R	15	MF1R1	45	45
MF1R	15	MF1R1	45	45
MF1R	15	MF1R1	15	15
MF1R	15	MF1R1	15	15
MF1R	15	MF1R1	60	60
MF1R	15	MF1R1	60	60
MF1R	15	MF1R1	30	30
MF1R	15	MF1R1	30	30
MF1R	15	MF1R1	45	45
MF1R	15	MF1R1	45	45
MF1R	15	MF1R1	30	30
MF1R	15	MF1R1	45	45
MF1R	15	MF1R1	165	165
MF1R	15	MF1R1	15	15
MF1R	15	MF1R1	90	90
MF1R	15	MF1R1	75	75
MF1R	15	MF1R1	105	105
MF1R	15	MF1R1	45	45
MF1R	15	MF1R1	75	75
MF1R	15	MF1R1	30	30
MF1R	15	MF1R1	30	30
MF1R	15	MF1R1	30	30
MF1R	15	MF1R1	90	90
MF1R	15	MF1R1	45	45
MF1R	15	MF1R1	135	135
MF1R	15	MF1R1	45	45
MF1R	15	MF1R1	45	45
MF1R	15	MF1R1	45	45
MF1R	15	MF1R1	30	30
MF1R	15	MF1R1	30	30
MF1R	15	MF1R1	90	90
MF1R	15	MF1R1	75	75
MF1R	15	MF1R1	30	30
MF1R	15	MF1R1	45	45
MF1R	15	MF1R1	165	165
MF1R	15	MF1R1	75	75
MF1R	15	MF1R1	45	45
MF1R	15	MF1R1	30	30
MF1R ara 0.1 %	15	MF1Rara01_2	60	60
MF1R ara 0.1 %	15	MF1Rara01_2	60	60
MF1R ara 0.1 %	15	MF1Rara01_2	120	120
MF1R ara 0.1 %	15	MF1Rara01_2	15	15
MF1R ara 0.1 %	15	MF1Rara01_2	60	60
MF1R ara 0.1 %	15	MF1Rara01_2	60	60
MF1R ara 0.1 %	15	MF1Rara01_2	45	45
MF1R ara 0.1 %	15	MF1Rara01_2	45	45
MF1R ara 0.1 %	15	MF1Rara01_2	75	75
MF1R ara 0.1 %	15	MF1Rara01_2	150	150
MF1R ara 0.1 %	15	MF1Rara01_2	30	30
MF1R ara 0.1 %	15	MF1Rara01_2	45	45
MF1R ara 0.1 %	15	MF1Rara01_2	30	30
MF1R ara 0.1 %	15	MF1Rara01_2	45	45
MF1R ara 0.1 %	15	MF1Rara01_2	15	15
MF1R ara 0.1 %	15	MF1Rara01_2	30	30
MF1R ara 0.1 %	15	MF1Rara01_2	60	60
MF1R ara 0.1 %	15	MF1Rara01_2	15	15
MF1R ara 0.1 %	15	MF1Rara01_2	60	60
MF1R ara 0.1 %	15	MF1Rara01_2	60	60
MF1R ara 0.1 %	15	MF1Rara01_2	30	30
MF1R ara 0.1 %	15	MF1Rara01_2	75	75
MF1R ara 0.1 %	15	MF1Rara01_2	30	30
MF1R ara 0.1 %	15	MF1Rara01_2	15	15
MF1R ara 0.1 %	15	MF1Rara01_2	15	15
MF1R ara 0.1 %	15	MF1Rara01_2	135	135
MF1R ara 0.1 %	15	MF1Rara01_2	30	30
MF1R ara 0.1 %	15	MF1Rara01_2	60	60
MF1R ara 0.1 %	15	MF1Rara01_2	105	105
MF1R ara 0.1 %	15	MF1Rara01_2	60	60
MF1R ara 0.1 %	15	MF1Rara01_2	150	150
MF1R ara 0.1 %	15	MF1Rara01_2	30	30
MF1R ara 0.1 %	15	MF1Rara01_2	60	60
MF1R ara 0.1 %	15	MF1Rara01_2	30	30
MF1R ara 0.1 %	15	MF1Rara01_2	60	60
MF1R ara 0.1 %	15	MF1Rara01_2	45	45
MF1R ara 0.1 %	15	MF1Rara01_2	30	30
MF1R ara 0.1 %	15	MF1Rara01_2	30	30
MF1R ara 0.1 %	15	MF1Rara01_2	15	15
MF1R ara 0.1 %	15	MF1Rara01_2	45	45
MF1R ara 0.1 %	15	MF1Rara01_2	45	45
MF1R ara 0.1 %	15	MF1Rara01_2	120	120
MF1R ara 0.1 %	15	MF1Rara01_2	45	45
MF1R ara 0.1 %	15	MF1Rara01_2	30	30
MF1R ara 0.1 %	15	MF1Rara01_2	30	30
MF1R ara 0.1 %	15	MF1Rara01_2	195	195
MF1R ara 0.1 %	15	MF1Rara01_2	30	30
MF1R ara 0.1 %	15	MF1Rara01_2	60	60
MF1R ara 0.1 %	15	MF1Rara01_2	30	30
MF1R ara 0.1 %	15	MF1Rara01_2	30	30
MF1R ara 0.1 %	15	MF1Rara01_2	15	15
MF1R ara 0.1 %	15	MF1Rara01_2	30	30
MF1R ara 0.1 %	15	MF1Rara01_2	45	45
MF1R ara 0.1 %	15	MF1Rara01_2	30	30
MF1R ara 0.1 %	15	MF1Rara01_2	45	45
MF1R ara 0.1 %	15	MF1Rara01_2	75	75
MF1R ara 0.1 %	15	MF1Rara01_2	30	30
MF1R ara 0.1 %	15	MF1Rara01_2	30	30
MF1R ara 0.1 %	15	MF1Rara01_2	60	60
MF1R ara 0.1 %	15	MF1Rara01_2	75	75
MF1R ara 0.1 %	15	MF1Rara01_2	45	45
MF1R ara 0.1 %	15	MF1Rara01_2	60	60
MF1R ara 0.1 %	15	MF1Rara01_2	30	30
MF1R ara 0.1 %	15	MF1Rara01_2	60	60
MF1R ara 0.1 %	15	MF1Rara01_2	45	45
MF1R ara 0.1 %	15	MF1Rara01_2	30	30
MF1R ara 0.1 %	15	MF1Rara01_2	15	15
MF1R ara 0.1 %	15	MF1Rara01_2	60	60
MF1R ara 0.1 %	15	MF1Rara01_2	120	120
MF1R ara 0.1 %	15	MF1Rara01_2	30	30
MF1R ara 0.1 %	15	MF1Rara01_2	90	90
MF1R ara 0.1 %	15	MF1Rara01_2	15	15
MF1R ara 0.1 %	15	MF1Rara01_2	30	30
MF1R ara 0.1 %	15	MF1Rara01_2	30	30
MF1R ara 0.1 %	15	MF1Rara01_2	45	45
MF1R ara 0.1 %	15	MF1Rara01_2	60	60
MF1R ara 0.1 %	15	MF1Rara01_2	45	45
MF1R ara 0.1 %	15	MF1Rara01_2	60	60
MF1R ara 0.1 %	15	MF1Rara01_2	15	15
MF1R ara 0.1 %	15	MF1Rara01_2	30	30
MF1R ara 0.1 %	15	MF1Rara01_2	60	60
MF1R ara 0.1 %	15	MF1Rara01_2	45	45
MF1R ara 0.1 %	15	MF1Rara01_2	15	15
MF1R ara 0.1 %	15	MF1Rara01_2	15	15
MF1R ara 0.1 %	15	MF1Rara01_2	75	75
MF1R ara 0.1 %	15	MF1Rara01_2	30	30
MF1R ara 0.1 %	15	MF1Rara01_2	30	30
MF1R ara 0.1 %	15	MF1Rara01_2	30	30
MF1R ara 0.1 %	15	MF1Rara01_2	45	45
MF1R ara 0.1 %	15	MF1Rara01_2	75	75
MF1R ara 0.1 %	15	MF1Rara01_2	135	135
MF1R ara 0.1 %	15	MF1Rara01_2	30	30
MF1R ara 0.1 %	15	MF1Rara01_2	60	60
MF1R ara 0.1 %	15	MF1Rara01_2	45	45
MF1R ara 0.1 %	15	MF1Rara01_2	15	15
MF1R ara 0.1 %	15	MF1Rara01_2	45	45
MF1R ara 0.1 %	15	MF1Rara01_2	45	45
MF1R ara 0.1 %	15	MF1Rara01_2	15	15
MF1R ara 0.1 %	15	MF1Rara01_2	60	60
MF1R ara 0.1 %	15	MF1Rara01_2	30	30
MF1R ara 0.1 %	15	MF1Rara01_2	45	45
MF1R ara 0.1 %	15	MF1Rara01_2	30	30
MF1R ara 0.1 %	15	MF1Rara01_2	30	30
MF1R ara 0.1 %	15	MF1Rara01_2	15	15
MF1R ara 0.1 %	15	MF1Rara01_2	45	45
MF1R ara 0.1 %	15	MF1Rara01_2	45	45
MF1R ara 0.1 %	15	MF1Rara01_2	45	45
MF1R ara 0.1 %	15	MF1Rara01_2	15	15
MF1R ara 0.1 %	15	MF1Rara01_2	45	45
MF1R ara 0.1 %	15	MF1Rara01_2	45	45
MF1R ara 0.1 %	15	MF1Rara01_2	45	45
MF1R ara 0.1 %	15	MF1Rara01_2	60	60
MF1R ara 0.1 %	15	MF1Rara01_2	15	15
MF1R ara 0.1 %	15	MF1Rara01_2	30	30
MF1R ara 0.1 %	15	MF1Rara01_2	30	30
MF1R ara 0.1 %	15	MF1Rara01_2	45	45
MF1R ara 0.1 %	15	MF1Rara01_2	60	60
MF1R ara 0.1 %	15	MF1Rara01_2	60	60
MF1R ara 0.1 %	15	MF1Rara01_2	45	45
MF1R ara 0.1 %	15	MF1Rara01_2	90	90
MF1R ara 0.1 %	15	MF1Rara01_2	30	30
MF1R ara 0.1 %	15	MF1Rara01_2	60	60
MF1R ara 0.1 %	15	MF1Rara01_2	75	75
MF1R ara 0.1 %	15	MF1Rara01_2	30	30
MF1R ara 0.1 %	15	MF1Rara01_2	30	30
MF1R ara 0.1 %	15	MF1Rara01_2	60	60
MF1R ara 0.1 %	15	MF1Rara01_2	120	120
MF1R ara 0.1 %	15	MF1Rara01_2	30	30
MF1R ara 0.1 %	15	MF1Rara01_2	135	135
MF1R ara 0.1 %	15	MF1Rara01_2	45	45
MF1R ara 0.1 %	15	MF1Rara01_2	30	30
MF1R ara 0.1 %	15	MF1Rara01_2	15	15
MF1R ara 0.1 %	15	MF1Rara01_2	60	60
MF1R ara 0.1 %	15	MF1Rara01_2	30	30
MF1R ara 0.1 %	15	MF1Rara01_2	60	60
MF1R ara 0.1 %	15	MF1Rara01_2	30	30
MF1R ara 0.1 %	15	MF1Rara01_2	30	30
MF1R ara 0.1 %	15	MF1Rara01_2	15	15
MF1R ara 0.1 %	15	MF1Rara01_2	60	60
MF1R ara 0.1 %	15	MF1Rara01_2	30	30
MF1R ara 0.1 %	15	MF1Rara01_2	75	75
MF1R ara 0.1 %	15	MF1Rara01_2	30	30
MF1R ara 0.1 %	15	MF1Rara01_2	30	30
MF1R ara 0.1 %	15	MF1Rara01_2	45	45
MF1R ara 0.1 %	15	MF1Rara01_2	30	30
MF1R ara 0.1 %	15	MF1Rara01_2	90	90
MF1R ara 0.1 %	15	MF1Rara01_2	45	45
MF1R ara 0.1 %	15	MF1Rara01_2	45	45
MF1R ara 0.1 %	15	MF1Rara01_2	30	30
MF1R ara 0.1 %	15	MF1Rara01_2	90	90
MF1R ara 0.1 %	15	MF1Rara01_2	15	15
MF1R ara 0.1 %	15	MF1Rara01_2	30	30
MF1R ara 0.1 %	15	MF1Rara01_2	60	60
MF1R ara 0.1 %	15	MF1Rara01_2	45	45
MF1R ara 0.1 %	15	MF1Rara01_2	45	45
MF1R ara 0.1 %	15	MF1Rara01_2	60	60
MF1R ara 0.1 %	15	MF1Rara01_2	45	45
MF1R ara 0.1 %	15	MF1Rara01_2	30	30
MF1R ara 0.1 %	15	MF1Rara01_2	30	30
MF1R ara 0.1 %	15	MF1Rara01_2	15	15
MF1R ara 0.1 %	15	MF1Rara01_2	30	30
MF1R ara 0.1 %	15	MF1Rara01_2	15	15
MF1R ara 0.1 %	15	MF1Rara01_2	45	45
MF1R ara 0.1 %	15	MF1Rara01_2	45	45
MF1R ara 0.1 %	15	MF1Rara01_2	30	30
MF1R ara 0.1 %	15	MF1Rara01_2	45	45
MF1R ara 0.1 %	15	MF1Rara01_2	60	60
MF1R ara 0.1 %	15	MF1Rara01_2	75	75
MF1R ara 0.1 %	15	MF1Rara01_2	30	30
MF1R ara 0.1 %	15	MF1Rara01_2	45	45
MF1R ara 0.1 %	15	MF1Rara01_2	90	90
MF1R ara 0.1 %	15	MF1Rara01_2	45	45
MF1R ara 0.1 %	15	MF1Rara01_2	60	60
MF1R ara 0.1 %	15	MF1Rara01_2	45	45
MF1R ara 0.1 %	15	MF1Rara01_2	60	60
MF1R ara 0.1 %	15	MF1Rara01_2	75	75
MF1R ara 0.1 %	15	MF1Rara01_2	120	120
MF1R ara 0.1 %	15	MF1Rara01_2	75	75
MF1R ara 0.1 %	15	MF1Rara01_2	45	45
MF1R ara 0.1 %	15	MF1Rara01_2	30	30
MF1R ara 0.1 %	15	MF1Rara01_2	15	15
MF1R ara 0.1 %	15	MF1Rara01_2	30	30
MF1R ara 0.1 %	15	MF1Rara01_2	90	90
MF1R ara 0.1 %	15	MF1Rara01_2	60	60
MF1R ara 0.1 %	15	MF1Rara01_2	30	30
MF1R ara 0.1 %	15	MF1Rara01_2	120	120
MF1R ara 0.1 %	15	MF1Rara01_2	45	45
MF1R ara 0.1 %	15	MF1Rara01_2	15	15
MF1R ara 0.1 %	15	MF1Rara01_2	15	15
MF1R ara 0.1 %	15	MF1Rara01_2	30	30
MF1R ara 0.1 %	15	MF1Rara01_2	165	165
MF1R ara 0.1 %	15	MF1Rara01_2	45	45
MF1R ara 0.1 %	15	MF1Rara01_2	45	45
MF1R ara 0.1 %	15	MF1Rara01_2	45	45
MF1R ara 0.1 %	15	MF1Rara01_2	105	105
MF1R ara 0.1 %	15	MF1Rara01_2	30	30
MF1R ara 0.1 %	15	MF1Rara01_2	45	45
MF1R ara 0.1 %	15	MF1Rara01_2	15	15
MF1R ara 0.1 %	15	MF1Rara01_2	45	45
MF1R ara 0.1 %	15	MF1Rara01_2	60	60
MF1R ara 0.1 %	15	MF1Rara01_2	15	15
MF1R ara 0.1 %	15	MF1Rara01_2	60	60
MF1R ara 0.1 %	15	MF1Rara01_2	30	30
MF1R ara 0.1 %	15	MF1Rara01_2	15	15
MF1R ara 0.1 %	15	MF1Rara01_2	30	30
MF1R ara 0.1 %	15	MF1Rara01_2	45	45
MF1R ara 0.1 %	15	MF1Rara01_2	60	60
MF1R ara 0.1 %	15	MF1Rara01_2	30	30
MF1R ara 0.1 %	15	MF1Rara01_2	60	60
MF1R ara 0.1 %	15	MF1Rara01_2	45	45
MF1R ara 0.1 %	15	MF1Rara01_2	15	15
MF1R ara 0.1 %	15	MF1Rara01_2	45	45
MF1R ara 0.1 %	15	MF1Rara01_2	30	30
MF1R ara 0.1 %	15	MF1Rara01_2	30	30
MF1R ara 0.1 %	15	MF1Rara01_2	45	45
MF1R ara 0.1 %	15	MF1Rara01_2	45	45
MF1R ara 0.1 %	15	MF1Rara01_2	60	60
MF1R ara 0.1 %	15	MF1Rara01_2	30	30
MF1R ara 0.1 %	15	MF1Rara01_2	45	45
MF1R ara 0.1 %	15	MF1Rara01_2	120	120
MF1R ara 0.1 %	15	MF1Rara01_2	60	60
MF1R ara 0.1 %	15	MF1Rara01_2	45	45
MF1R ara 0.1 %	15	MF1Rara01_2	30	30
MF1R ara 0.1 %	15	MF1Rara01_2	30	30
MF1R ara 0.1 %	15	MF1Rara01_2	15	15
MF1R ara 0.1 %	15	MF1Rara01_2	30	30
MF1R ara 0.1 %	15	MF1Rara01_2	30	30
MF1R ara 0.1 %	15	MF1Rara01_2	45	45
MF1R ara 0.1 %	15	MF1Rara01_2	45	45
MF1R ara 0.1 %	15	MF1Rara01_2	30	30
MF1R ara 0.1 %	15	MF1Rara01_2	30	30
MF1R ara 0.1 %	15	MF1Rara01_2	105	105
MF1R ara 0.1 %	15	MF1Rara01_2	120	120
MF1R ara 0.1 %	15	MF1Rara01_2	15	15
MF1R ara 0.1 %	15	MF1Rara01_2	105	105
MF1R ara 0.1 %	15	MF1Rara01_2	165	165
MF1R ara 0.1 %	15	MF1Rara01_2	60	60
MF1R ara 0.1 %	15	MF1Rara01_2	60	60
MF1R ara 0.1 %	15	MF1Rara01_2	60	60
MF1R ara 0.1 %	15	MF1Rara01_2	165	165
MF1R ara 0.1 %	15	MF1Rara01_2	45	45
MF1R ara 0.1 %	15	MF1Rara01_2	105	105
MF1R ara 0.1 %	15	MF1Rara01_2	90	90
MF1R ara 0.1 %	15	MF1Rara01_2	30	30
MF1R ara 0.1 %	15	MF1Rara01_2	75	75
MF1R ara 0.1 %	15	MF1Rara01_2	45	45
MF1R ara 0.1 %	15	MF1Rara01_2	60	60
MF1R ara 0.1 %	15	MF1Rara01_2	60	60
MF1R ara 0.1 %	15	MF1Rara01_2	60	60
MF1R ara 0.1 %	15	MF1Rara01_2	45	45
MF1R ara 0.1 %	15	MF1Rara01_2	45	45
MF1R ara 0.1 %	15	MF1Rara01_2	60	60
MF1R ara 0.1 %	15	MF1Rara01_2	30	30
MF1R ara 0.1 %	15	MF1Rara01_2	60	60
MF1R ara 0.1 %	15	MF1Rara01_2	60	60
MF1R ara 0.1 %	15	MF1Rara01_2	45	45
MF1R ara 0.1 %	15	MF1Rara01_2	15	15
MF1R ara 0.1 %	15	MF1Rara01_2	60	60
MF1R ara 0.1 %	15	MF1Rara01_2	15	15
MF1R ara 0.1 %	15	MF1Rara01_2	30	30
MF1R ara 0.1 %	15	MF1Rara01_2	45	45
MF1R ara 0.1 %	15	MF1Rara01_2	45	45
MF1R ara 0.1 %	15	MF1Rara01_2	60	60
MF1R ara 0.1 %	15	MF1Rara01_2	120	120
MF1R ara 0.1 %	15	MF1Rara01_2	30	30
MF1R ara 0.1 %	15	MF1Rara01_2	30	30
MF1R ara 0.1 %	15	MF1Rara01_2	45	45
MF1R ara 0.1 %	15	MF1Rara01_2	60	60
MF1R ara 0.1 %	15	MF1Rara01_2	30	30
MF1R ara 0.1 %	15	MF1Rara01_2	30	30
MF1R ara 0.1 %	15	MF1Rara01_2	45	45
MF1R ara 0.1 %	15	MF1Rara01_2	45	45
MF1R ara 0.1 %	15	MF1Rara01_2	45	45
MF1R ara 0.1 %	15	MF1Rara01_2	45	45
MF1R ara 0.1 %	15	MF1Rara01_2	30	30
MF1R ara 0.1 %	15	MF1Rara01_2	45	45
MF1R ara 0.1 %	15	MF1Rara01_2	15	15
MF1R ara 0.1 %	15	MF1Rara01_2	60	60
MF1R ara 0.1 %	15	MF1Rara01_2	45	45
MF1R ara 0.1 %	15	MF1Rara01_2	30	30
MF1R ara 0.1 %	15	MF1Rara01_2	30	30
MF1R ara 0.1 %	15	MF1Rara01_2	60	60
MF1R ara 0.1 %	15	MF1Rara01_2	60	60
MF1R ara 0.1 %	15	MF1Rara01_2	30	30
MF1R ara 0.1 %	15	MF1Rara01_2	15	15
MF1R ara 0.1 %	15	MF1Rara01_2	135	135
MF1R ara 0.1 %	15	MF1Rara01_2	45	45
MF1R ara 0.1 %	15	MF1Rara01_2	150	150
MF1R ara 0.1 %	15	MF1Rara01_2	45	45
MF1R ara 0.1 %	15	MF1Rara01_2	30	30
MF1R ara 0.1 %	15	MF1Rara01_2	45	45
MF1R ara 0.1 %	15	MF1Rara01_2	90	90
MF1R ara 0.1 %	15	MF1Rara01_2	15	15
MF1R ara 0.1 %	15	MF1Rara01_2	60	60
MF1R ara 0.1 %	15	MF1Rara01_2	75	75
MF1R ara 0.1 %	15	MF1Rara01_2	30	30
MF1R ara 0.1 %	15	MF1Rara01_2	60	60
MF1R ara 0.1 %	15	MF1Rara01_2	45	45
MF1R ara 0.1 %	15	MF1Rara01_2	45	45
MF1R ara 0.1 %	15	MF1Rara01_2	45	45
MF1R ara 0.1 %	15	MF1Rara01_2	45	45
MF1R ara 0.1 %	15	MF1Rara01_2	30	30
MF1R ara 0.1 %	15	MF1Rara01_2	15	15
MF1R ara 0.1 %	15	MF1Rara01_2	30	30
MF1R ara 0.1 %	15	MF1Rara01_2	30	30
MF1R ara 0.1 %	15	MF1Rara01_2	75	75
MF1R ara 0.1 %	15	MF1Rara01_2	60	60
MF1R ara 0.1 %	15	MF1Rara01_2	15	15
MF1R ara 0.1 %	15	MF1Rara01_2	30	30
MF1R ara 0.1 %	15	MF1Rara01_2	45	45
MF1R ara 0.1 %	15	MF1Rara01_2	45	45
MF1R ara 0.1 %	15	MF1Rara01_2	45	45
MF1R ara 0.1 %	15	MF1Rara01_2	30	30
MF1R ara 0.1 %	15	MF1Rara01_2	60	60
MF1R ara 0.1 %	15	MF1Rara01_2	30	30
MF1R ara 0.1 %	15	MF1Rara01_2	30	30
MF1R ara 0.1 %	15	MF1Rara01_2	30	30
MF1R ara 0.1 %	15	MF1Rara01_2	30	30
MF1R ara 0.1 %	15	MF1Rara01_2	105	105
MF1R ara 0.1 %	15	MF1Rara01_2	30	30
MF1R ara 0.1 %	15	MF1Rara01_2	90	90
MF1R ara 0.1 %	15	MF1Rara01_2	90	90
MF1R ara 0.1 %	15	MF1Rara01_2	30	30
MF1R ara 0.1 %	15	MF1Rara01_2	135	135
MF1R ara 0.1 %	15	MF1Rara01_2	30	30
MF1R ara 0.1 %	15	MF1Rara01_2	90	90
MF1R ara 0.1 %	15	MF1Rara01_2	30	30
MF1R ara 0.1 %	15	MF1Rara01_2	30	30
MF1R ara 0.1 %	15	MF1Rara01_2	30	30
MF1R ara 0.1 %	15	MF1Rara01_2	30	30
MF1R ara 0.1 %	15	MF1Rara01_2	30	30
MF1R ara 0.1 %	15	MF1Rara01_2	45	45
MF1R ara 0.1 %	15	MF1Rara01_2	150	150
MF1R ara 0.1 %	15	MF1Rara01_2	15	15
MF1R ara 0.1 %	15	MF1Rara01_2	30	30
MF1R ara 0.1 %	15	MF1Rara01_2	30	30
MF1R ara 0.1 %	15	MF1Rara01_2	15	15
MF1R ara 0.1 %	15	MF1Rara01_2	30	30
MF1R ara 0.1 %	15	MF1Rara01_2	30	30
MF1R ara 0.1 %	15	MF1Rara01_2	15	15
MF1R ara 0.1 %	15	MF1Rara01_2	30	30
MF1R ara 0.1 %	15	MF1Rara01_2	30	30
MF1R ara 0.1 %	15	MF1Rara01_2	60	60
MF1R ara 0.1 %	15	MF1Rara01_2	45	45
MF1R ara 0.1 %	15	MF1Rara01_2	60	60
MF1R ara 0.1 %	15	MF1Rara01_2	30	30
MF1R ara 0.1 %	15	MF1Rara01_2	120	120
MF1R ara 0.1 %	15	MF1Rara01_2	45	45
MF1R ara 0.1 %	15	MF1Rara01_2	60	60
MF1R ara 0.1 %	15	MF1Rara01_2	60	60
MF1R ara 0.5 %	15	MF1Rara05_2	60	60
MF1R ara 0.5 %	15	MF1Rara05_2	45	45
MF1R ara 0.5 %	15	MF1Rara05_2	60	60
MF1R ara 0.5 %	15	MF1Rara05_2	75	75
MF1R ara 0.5 %	15	MF1Rara05_2	45	45
MF1R ara 0.5 %	15	MF1Rara05_2	45	45
MF1R ara 0.5 %	15	MF1Rara05_2	30	30
MF1R ara 0.5 %	15	MF1Rara05_2	60	60
MF1R ara 0.5 %	15	MF1Rara05_2	75	75
MF1R ara 0.5 %	15	MF1Rara05_2	60	60
MF1R ara 0.5 %	15	MF1Rara05_2	105	105
MF1R ara 0.5 %	15	MF1Rara05_2	30	30
MF1R ara 0.5 %	15	MF1Rara05_2	60	60
MF1R ara 0.5 %	15	MF1Rara05_2	30	30
MF1R ara 0.5 %	15	MF1Rara05_2	60	60
MF1R ara 0.5 %	15	MF1Rara05_2	90	90
MF1R ara 0.5 %	15	MF1Rara05_2	30	30
MF1R ara 0.5 %	15	MF1Rara05_2	90	90
MF1R ara 0.5 %	15	MF1Rara05_2	75	75
MF1R ara 0.5 %	15	MF1Rara05_2	30	30
MF1R ara 0.5 %	15	MF1Rara05_2	60	60
MF1R ara 0.5 %	15	MF1Rara05_2	45	45
MF1R ara 0.5 %	15	MF1Rara05_2	15	15
MF1R ara 0.5 %	15	MF1Rara05_2	60	60
MF1R ara 0.5 %	15	MF1Rara05_2	30	30
MF1R ara 0.5 %	15	MF1Rara05_2	45	45
MF1R ara 0.5 %	15	MF1Rara05_2	120	120
MF1R ara 0.5 %	15	MF1Rara05_2	105	105
MF1R ara 0.5 %	15	MF1Rara05_2	75	75
MF1R ara 0.5 %	15	MF1Rara05_2	60	60
MF1R ara 0.5 %	15	MF1Rara05_2	90	90
MF1R ara 0.5 %	15	MF1Rara05_2	30	30
MF1R ara 0.5 %	15	MF1Rara05_2	15	15
MF1R ara 0.5 %	15	MF1Rara05_2	150	150
MF1R ara 0.5 %	15	MF1Rara05_2	15	15
MF1R ara 0.5 %	15	MF1Rara05_2	75	75
MF1R ara 0.5 %	15	MF1Rara05_2	45	45
MF1R ara 0.5 %	15	MF1Rara05_2	75	75
MF1R ara 0.5 %	15	MF1Rara05_2	60	60
MF1R ara 0.5 %	15	MF1Rara05_2	75	75
MF1R ara 0.5 %	15	MF1Rara05_2	45	45
MF1R ara 0.5 %	15	MF1Rara05_2	30	30
MF1R ara 0.5 %	15	MF1Rara05_2	15	15
MF1R ara 0.5 %	15	MF1Rara05_2	135	135
MF1R ara 0.5 %	15	MF1Rara05_2	60	60
MF1R ara 0.5 %	15	MF1Rara05_2	105	105
MF1R ara 0.5 %	15	MF1Rara05_2	30	30
MF1R ara 0.5 %	15	MF1Rara05_2	45	45
MF1R ara 0.5 %	15	MF1Rara05_2	120	120
MF1R ara 0.5 %	15	MF1Rara05_2	75	75
MF1R ara 0.5 %	15	MF1Rara05_2	105	105
MF1R ara 0.5 %	15	MF1Rara05_2	45	45
MF1R ara 0.5 %	15	MF1Rara05_2	30	30
MF1R ara 0.5 %	15	MF1Rara05_2	45	45
MF1R ara 0.5 %	15	MF1Rara05_2	60	60
MF1R ara 0.5 %	15	MF1Rara05_2	30	30
MF1R ara 0.5 %	15	MF1Rara05_2	45	45
MF1R ara 0.5 %	15	MF1Rara05_2	105	105
MF1R ara 0.5 %	15	MF1Rara05_2	75	75
MF1R ara 0.5 %	15	MF1Rara05_2	120	120
MF1R ara 0.5 %	15	MF1Rara05_2	75	75
MF1R ara 0.5 %	15	MF1Rara05_2	135	135
MF1R ara 0.5 %	15	MF1Rara05_2	15	15
MF1R ara 0.5 %	15	MF1Rara05_2	15	15
MF1R ara 0.5 %	15	MF1Rara05_2	45	45
MF1R ara 0.5 %	15	MF1Rara05_2	45	45
MF1R ara 0.5 %	15	MF1Rara05_2	60	60
MF1R ara 0.5 %	15	MF1Rara05_2	60	60
MF1R ara 0.5 %	15	MF1Rara05_2	75	75
MF1R ara 0.5 %	15	MF1Rara05_2	15	15
MF1R ara 0.5 %	15	MF1Rara05_2	15	15
MF1R ara 0.5 %	15	MF1Rara05_2	120	120
MF1R ara 0.5 %	15	MF1Rara05_2	75	75
MF1R ara 0.5 %	15	MF1Rara05_2	45	45
MF1R ara 0.5 %	15	MF1Rara05_2	120	120
MF1R ara 0.5 %	15	MF1Rara05_2	30	30
MF1R ara 0.5 %	15	MF1Rara05_2	15	15
MF1R ara 0.5 %	15	MF1Rara05_2	45	45
MF1R ara 0.5 %	15	MF1Rara05_2	45	45
MF1R ara 0.5 %	15	MF1Rara05_2	90	90
MF1R ara 0.5 %	15	MF1Rara05_2	75	75
MF1R ara 0.5 %	15	MF1Rara05_2	45	45
MF1R ara 0.5 %	15	MF1Rara05_2	135	135
MF1R ara 0.5 %	15	MF1Rara05_2	75	75
MF1R ara 0.5 %	15	MF1Rara05_2	75	75
MF1R ara 0.5 %	15	MF1Rara05_2	60	60
MF1R ara 0.5 %	15	MF1Rara05_2	45	45
MF1R ara 0.5 %	15	MF1Rara05_2	30	30
MF1R ara 0.5 %	15	MF1Rara05_2	30	30
MF1R ara 0.5 %	15	MF1Rara05_2	60	60
MF1R ara 0.5 %	15	MF1Rara05_2	30	30
MF1R ara 0.5 %	15	MF1Rara05_2	60	60
MF1R ara 0.5 %	15	MF1Rara05_2	60	60
MF1R ara 0.5 %	15	MF1Rara05_2	45	45
MF1R ara 0.5 %	15	MF1Rara05_2	45	45
MF1R ara 0.5 %	15	MF1Rara05_2	180	180
MF1R ara 0.5 %	15	MF1Rara05_2	45	45
MF1R ara 0.5 %	15	MF1Rara05_2	45	45
MF1R ara 0.5 %	15	MF1Rara05_2	150	150
MF1R ara 0.5 %	15	MF1Rara05_2	45	45
MF1R ara 0.5 %	15	MF1Rara05_2	60	60
MF1R ara 0.5 %	15	MF1Rara05_2	30	30
MF1R ara 0.5 %	15	MF1Rara05_2	45	45
MF1R ara 0.5 %	15	MF1Rara05_2	75	75
MF1R ara 0.5 %	15	MF1Rara05_2	45	45
MF1R ara 0.5 %	15	MF1Rara05_2	120	120
MF1R ara 0.5 %	15	MF1Rara05_2	30	30
MF1R ara 0.5 %	15	MF1Rara05_2	60	60
MF1R ara 0.5 %	15	MF1Rara05_2	90	90
MF1R ara 0.5 %	15	MF1Rara05_2	45	45
MF1R ara 0.5 %	15	MF1Rara05_2	30	30
MF1R ara 0.5 %	15	MF1Rara05_2	75	75
MF1R ara 0.5 %	15	MF1Rara05_2	75	75
MF1R ara 0.5 %	15	MF1Rara05_2	180	180
MF1R ara 0.5 %	15	MF1Rara05_2	105	105
MF1R ara 0.5 %	15	MF1Rara05_2	105	105
MF1R ara 0.5 %	15	MF1Rara05_2	60	60
MF1R ara 0.5 %	15	MF1Rara05_2	60	60
MF1R ara 0.5 %	15	MF1Rara05_2	120	120
MF1R ara 0.5 %	15	MF1Rara05_2	30	30
MF1R ara 0.5 %	15	MF1Rara05_2	150	150
MF1R ara 0.5 %	15	MF1Rara05_2	75	75
MF1R ara 0.5 %	15	MF1Rara05_2	45	45
MF1R ara 0.5 %	15	MF1Rara05_2	30	30
MF1R ara 0.5 %	15	MF1Rara05_2	60	60
MF1R ara 0.5 %	15	MF1Rara05_2	90	90
MF1R ara 0.5 %	15	MF1Rara05_2	90	90
MF1R ara 0.5 %	15	MF1Rara05_2	90	90
MF1R ara 0.5 %	15	MF1Rara05_2	30	30
MF1R ara 0.5 %	15	MF1Rara05_2	45	45
MF1R ara 0.5 %	15	MF1Rara05_2	60	60
MF1R ara 0.5 %	15	MF1Rara05_2	75	75
MF1R ara 0.5 %	15	MF1Rara05_2	45	45
MF1R ara 0.5 %	15	MF1Rara05_2	135	135
MF1R ara 0.5 %	15	MF1Rara05_2	105	105
MF1R ara 0.5 %	15	MF1Rara05_2	150	150
MF1R ara 0.5 %	15	MF1Rara05_2	60	60
MF1R ara 0.5 %	15	MF1Rara05_2	60	60
MF1R ara 0.5 %	15	MF1Rara05_2	75	75
MF1R ara 0.5 %	15	MF1Rara05_2	105	105
MF1R ara 0.5 %	15	MF1Rara05_2	45	45
MF1R ara 0.5 %	15	MF1Rara05_2	45	45
MF1R ara 0.5 %	15	MF1Rara05_2	45	45
MF1R ara 0.5 %	15	MF1Rara05_2	30	30
MF1R ara 0.5 %	15	MF1Rara05_2	120	120
MF1R ara 0.5 %	15	MF1Rara05_2	45	45
MF1R ara 0.5 %	15	MF1Rara05_2	60	60
MF1R ara 0.5 %	15	MF1Rara05_2	75	75
MF1R ara 0.5 %	15	MF1Rara05_2	60	60
MF1R ara 0.5 %	15	MF1Rara05_2	45	45
MF1R ara 0.5 %	15	MF1Rara05_2	30	30
MF1R ara 0.5 %	15	MF1Rara05_2	120	120
MF1R ara 0.5 %	15	MF1Rara05_2	135	135
MF1R ara 0.5 %	15	MF1Rara05_2	90	90
MF1R ara 0.5 %	15	MF1Rara05_2	120	120
MF1R ara 0.5 %	15	MF1Rara05_2	75	75
MF1R ara 0.5 %	15	MF1Rara05_2	90	90
MF1R ara 0.5 %	15	MF1Rara05_2	90	90
MF1R ara 0.5 %	15	MF1Rara05_2	90	90
MF1R ara 0.5 %	15	MF1Rara05_2	90	90
MF1R ara 0.5 %	15	MF1Rara05_2	45	45
MF1R ara 0.5 %	15	MF1Rara05_2	30	30
MF1R ara 0.5 %	15	MF1Rara05_2	45	45
MF1R ara 0.5 %	15	MF1Rara05_2	60	60
MF1R ara 0.5 %	15	MF1Rara05_2	45	45
MF1R ara 0.5 %	15	MF1Rara05_2	30	30
MF1R ara 0.5 %	15	MF1Rara05_2	30	30
MF1R ara 0.5 %	15	MF1Rara05_2	135	135
MF1R ara 0.5 %	15	MF1Rara05_2	60	60
MF1R ara 0.5 %	15	MF1Rara05_2	60	60
MF1R ara 0.5 %	15	MF1Rara05_2	30	30
MF1R ara 0.5 %	15	MF1Rara05_2	90	90
MF1R ara 0.5 %	15	MF1Rara05_2	30	30
MF1R ara 0.5 %	15	MF1Rara05_2	60	60
MF1R ara 0.5 %	15	MF1Rara05_2	15	15
MF1R ara 0.5 %	15	MF1Rara05_2	45	45
MF1R ara 0.5 %	15	MF1Rara05_2	60	60
MF1R ara 0.5 %	15	MF1Rara05_2	30	30
MF1R ara 0.5 %	15	MF1Rara05_2	15	15
MF1R ara 0.5 %	15	MF1Rara05_2	60	60
MF1R ara 0.5 %	15	MF1Rara05_2	105	105
MF1R ara 0.5 %	15	MF1Rara05_2	30	30
MF1R ara 0.5 %	15	MF1Rara05_2	75	75
MF1R ara 0.5 %	15	MF1Rara05_2	120	120
MF1R ara 0.5 %	15	MF1Rara05_2	45	45
MF1R ara 0.5 %	15	MF1Rara05_2	105	105
MF1R ara 0.5 %	15	MF1Rara05_2	45	45
MF1R ara 0.5 %	15	MF1Rara05_2	45	45
MF1R ara 0.5 %	15	MF1Rara05_2	15	15
MF1R ara 0.5 %	15	MF1Rara05_2	15	15
MF1R ara 0.5 %	15	MF1Rara05_2	180	180
MF1R ara 0.5 %	15	MF1Rara05_2	90	90
MF1R ara 0.5 %	15	MF1Rara05_2	135	135
MF1R ara 0.5 %	15	MF1Rara05_2	45	45
MF1R ara 0.5 %	15	MF1Rara05_2	135	135
MF1R ara 0.5 %	15	MF1Rara05_2	45	45
MF1R ara 0.5 %	15	MF1Rara05_2	165	165
MF1R ara 0.5 %	15	MF1Rara05_2	75	75
MF1R ara 0.5 %	15	MF1Rara05_2	60	60
MF1R ara 0.5 %	15	MF1Rara05_2	75	75
MF1R ara 0.5 %	15	MF1Rara05_2	60	60
MF1R ara 0.5 %	15	MF1Rara05_2	60	60
MF1R ara 0.5 %	15	MF1Rara05_2	30	30
MF1R ara 0.5 %	15	MF1Rara05_2	60	60
MF1R ara 0.5 %	15	MF1Rara05_2	75	75
MF1R ara 0.5 %	15	MF1Rara05_2	60	60
MF1R ara 0.5 %	15	MF1Rara05_2	75	75
MF1R ara 0.5 %	15	MF1Rara05_2	90	90
MF1R ara 0.5 %	15	MF1Rara05_2	15	15
MF1R ara 0.5 %	15	MF1Rara05_2	60	60
MF1R ara 0.5 %	15	MF1Rara05_2	120	120
MF1R ara 0.5 %	15	MF1Rara05_2	90	90
mutH	7.5	mutH_2	Truncated	120
mutH	7.5	mutH_2	Truncated	120
mutH	7.5	mutH_2	Truncated	120
mutH	7.5	mutH_2	Truncated	120
mutH	7.5	mutH_2	Truncated	120
mutH	7.5	mutH_2	Truncated	120
mutH	7.5	mutH_2	Truncated	120
mutH	7.5	mutH_2	Truncated	120
mutH	7.5	mutH_2	Truncated	120
mutH	7.5	mutH_2	Truncated	120
mutH	7.5	mutH_2	Truncated	120
mutH	7.5	mutH_2	Truncated	120
mutH	7.5	mutH_2	Truncated	120
mutH	7.5	mutH_2	Truncated	120
mutH	7.5	mutH_2	Truncated	120
mutH	7.5	mutH_2	Truncated	120
mutH	7.5	mutH_2	Truncated	120
mutH	7.5	mutH_2	Truncated	120
mutH	7.5	mutH_2	Truncated	120
mutH	7.5	mutH_2	Truncated	120
mutH	7.5	mutH_2	Truncated	120
mutH	7.5	mutH_2	Truncated	120
mutH	7.5	mutH_2	Truncated	120
mutH	7.5	mutH_2	Truncated	120
mutH	7.5	mutH_2	Truncated	120
mutH	7.5	mutH_2	Truncated	120
mutH	7.5	mutH_2	Truncated	120
mutH	7.5	mutH_2	Truncated	120
mutH	7.5	mutH_2	Truncated	120
mutH	7.5	mutH_2	Truncated	120
mutH	7.5	mutH_2	Truncated	120
mutH	7.5	mutH_2	Truncated	120
mutH	7.5	mutH_2	Truncated	120
mutH	7.5	mutH_2	Truncated	120
mutH	7.5	mutH_2	Truncated	120
mutH	7.5	mutH_2	Truncated	120
mutH	7.5	mutH_2	Truncated	120
mutH	7.5	mutH_2	Truncated	120
mutH	7.5	mutH_2	Truncated	120
mutH	7.5	mutH_2	Truncated	120
mutH	7.5	mutH_2	Truncated	120
mutH	7.5	mutH_2	Truncated	120
mutH	7.5	mutH_2	Truncated	120
mutH	7.5	mutH_2	Truncated	120
mutH	7.5	mutH_2	Truncated	120
mutH	7.5	mutH_2	Truncated	120
mutH	7.5	mutH_2	Truncated	120
mutH	7.5	mutH_2	Truncated	120
mutH	7.5	mutH_2	Truncated	120
mutH	7.5	mutH_2	Truncated	120
mutH	7.5	mutH_2	Truncated	120
mutH	7.5	mutH_2	Truncated	120
mutH	7.5	mutH_2	Truncated	120
mutH	7.5	mutH_2	Truncated	120
mutH	7.5	mutH_2	Truncated	120
mutH	7.5	mutH_2	Truncated	120
mutH	7.5	mutH_2	Truncated	120
mutH	7.5	mutH_2	Truncated	120
mutH	7.5	mutH_2	Truncated	120
mutH	7.5	mutH_2	Truncated	120
mutH	7.5	mutH_2	Truncated	120
mutH	7.5	mutH_2	Truncated	120
mutH	7.5	mutH_2	Truncated	120
mutH	7.5	mutH_2	Truncated	120
mutH	7.5	mutH_2	45	45
mutH	7.5	mutH_2	Truncated	120
mutH	7.5	mutH_2	Truncated	120
mutH	7.5	mutH_2	Truncated	120
mutH	7.5	mutH_2	Truncated	120
mutH	7.5	mutH_2	Truncated	120
mutH	7.5	mutH_2	Truncated	120
mutH	7.5	mutH_2	Truncated	120
mutH	7.5	mutH_2	Truncated	120
mutH	7.5	mutH_2	Truncated	120
mutH	7.5	mutH_2	Truncated	120
mutH	7.5	mutH_2	Truncated	120
mutH	7.5	mutH_2	Truncated	120
mutH	7.5	mutH_2	Truncated	120
mutH	7.5	mutH_2	Truncated	120
mutH	7.5	mutH_2	Truncated	120
mutH	7.5	mutH_2	Truncated	120
mutH	7.5	mutH_2	Truncated	120
mutH	7.5	mutH_2	Truncated	120
mutH	7.5	mutH_2	Truncated	120
mutH	7.5	mutH_2	Truncated	120
mutH	7.5	mutH_2	Truncated	120
mutH	7.5	mutH_2	Truncated	120
mutH	7.5	mutH_2	Truncated	120
mutH	7.5	mutH_2	Truncated	120
mutH	7.5	mutH_2	Truncated	120
mutH	7.5	mutH_2	Truncated	120
mutH	7.5	mutH_2	Truncated	120
mutH	7.5	mutH_2	Truncated	120
mutH	7.5	mutH_2	Truncated	120
mutH	7.5	mutH_2	Truncated	120
mutH	7.5	mutH_2	Truncated	120
mutH	7.5	mutH_2	Truncated	120
mutH	7.5	mutH_2	Truncated	120
mutH	7.5	mutH_2	Truncated	120
mutH	7.5	mutH_2	Truncated	120
mutH	7.5	mutH_2	Truncated	120
mutH	7.5	mutH_2	Truncated	120
mutH	7.5	mutH_2	Truncated	120
mutH	7.5	mutH_2	Truncated	120
mutH	7.5	mutH_2	Truncated	120
mutH	7.5	mutH_2	Truncated	120
mutH	7.5	mutH_2	Truncated	120
mutH	7.5	mutH_2	Truncated	120
mutH	7.5	mutH_2	Truncated	120
mutH	7.5	mutH_2	Truncated	120
mutH	7.5	mutH_2	Truncated	120
mutH	7.5	mutH_2	Truncated	120
mutH	7.5	mutH_2	Truncated	120
mutH	7.5	mutH_2	Truncated	120
mutH	7.5	mutH_2	Truncated	120
mutH	7.5	mutH_2	Truncated	120
mutH	7.5	mutH_2	Truncated	120
mutH	7.5	mutH_2	Truncated	120
mutH	7.5	mutH_2	Truncated	120
mutH	7.5	mutH_2	Truncated	120
mutH	7.5	mutH_2	Truncated	120
mutH	7.5	mutH_2	Truncated	120
mutH	7.5	mutH_2	Truncated	120
mutH	7.5	mutH_2	Truncated	120
mutH	7.5	mutH_2	Truncated	120
mutH	7.5	mutH_2	Truncated	120
mutH	7.5	mutH_2	Truncated	120
mutH	7.5	mutH_2	Truncated	120
mutH	7.5	mutH_2	Truncated	120
mutH	7.5	mutH_2	Truncated	120
mutH	7.5	mutH_2	Truncated	120
mutH	7.5	mutH_2	Truncated	120
mutH	7.5	mutH_2	Truncated	120
mutH	7.5	mutH_2	Truncated	120
mutH	7.5	mutH_2	Truncated	120
mutH	7.5	mutH_2	Truncated	120
mutH	7.5	mutH_2	Truncated	120
mutH	7.5	mutH_2	Truncated	120
mutH	7.5	mutH_2	Truncated	120
mutH	7.5	mutH_2	Truncated	120
mutH	7.5	mutH_2	Truncated	120
mutH	7.5	mutH_2	Truncated	120
mutH	7.5	mutH_2	Truncated	120
mutH	7.5	mutH_2	Truncated	120
mutH	7.5	mutH_2	Truncated	120
mutH	7.5	mutH_2	Truncated	120
mutH	7.5	mutH_2	Truncated	120
mutH	7.5	mutH_2	Truncated	120
mutH	7.5	mutH_2	Truncated	120
mutH	7.5	mutH_2	Truncated	120
mutH	7.5	mutH_2	Truncated	120
mutH	7.5	mutH_2	Truncated	120
mutH	7.5	mutH_2	Truncated	120
mutH	7.5	mutH_2	Truncated	120
mutH	7.5	mutH_2	Truncated	120
mutH	7.5	mutH_2	Truncated	120
mutH	7.5	mutH_2	Truncated	120
mutH	7.5	mutH_2	Truncated	120
mutH	7.5	mutH_2	Truncated	120
mutH	7.5	mutH_2	Truncated	120
mutH	7.5	mutH_2	Truncated	120
mutH	7.5	mutH_2	Truncated	120
mutH	7.5	mutH_2	Truncated	120
mutH	7.5	mutH_2	Truncated	120
mutH	7.5	mutH_2	Truncated	120
mutH	7.5	mutH_2	Truncated	120
mutH	7.5	mutH_2	Truncated	120
mutH	7.5	mutH_2	Truncated	120
mutH	7.5	mutH_2	Truncated	120
mutH	7.5	mutH_2	Truncated	120
mutH	7.5	mutH_2	105	105
mutH	7.5	mutH_2	Truncated	120
mutH	7.5	mutH_2	Truncated	120
mutH	7.5	mutH_2	Truncated	120
mutH	7.5	mutH_2	Truncated	120
mutH	7.5	mutH_2	Truncated	120
mutH	7.5	mutH_2	Truncated	120
mutH	7.5	mutH_2	Truncated	120
mutH	7.5	mutH_2	Truncated	120
mutH	7.5	mutH_2	Truncated	120
mutH	7.5	mutH_2	Truncated	120
mutH	7.5	mutH_2	Truncated	120
mutH	7.5	mutH_2	Truncated	120
mutH	7.5	mutH_2	Truncated	120
mutH	7.5	mutH_2	Truncated	120
mutH	7.5	mutH_2	Truncated	120
mutH	7.5	mutH_2	Truncated	120
mutH	7.5	mutH_2	Truncated	120
mutH	7.5	mutH_2	Truncated	120
mutH	7.5	mutH_2	Truncated	120
mutH	7.5	mutH_2	Truncated	120
mutH	7.5	mutH_2	Truncated	120
mutH	7.5	mutH_2	Truncated	120
mutH	7.5	mutH_2	Truncated	120
mutH	7.5	mutH_2	Truncated	120
mutH	7.5	mutH_2	Truncated	120
mutH	7.5	mutH_2	Truncated	120
mutH	7.5	mutH_2	Truncated	120
mutH	7.5	mutH_2	Truncated	120
mutH	7.5	mutH_2	Truncated	120
mutH	7.5	mutH_2	Truncated	120
mutH	7.5	mutH_2	Truncated	120
mutH	7.5	mutH_2	Truncated	120
mutH	7.5	mutH_2	Truncated	120
mutH	7.5	mutH_2	Truncated	120
mutH	7.5	mutH_2	Truncated	120
mutH	7.5	mutH_2	Truncated	120
mutH	7.5	mutH_2	Truncated	120
mutH	7.5	mutH_2	Truncated	120
mutH	7.5	mutH_2	Truncated	120
mutH	7.5	mutH_2	Truncated	120
mutH	7.5	mutH_2	Truncated	120
mutH	7.5	mutH_2	Truncated	120
mutH	7.5	mutH_2	Truncated	120
mutH	7.5	mutH_2	Truncated	120
mutH	7.5	mutH_2	Truncated	120
mutH	7.5	mutH_2	Truncated	120
mutH	7.5	mutH_2	Truncated	120
mutH	7.5	mutH_2	Truncated	120
mutH	7.5	mutH_2	Truncated	120
mutH	7.5	mutH_2	Truncated	120
mutH	7.5	mutH_2	Truncated	120
mutH	7.5	mutH_2	Truncated	120
mutH	7.5	mutH_2	Truncated	120
mutH	7.5	mutH_2	Truncated	120
mutH	7.5	mutH_2	Truncated	120
mutH	7.5	mutH_2	Truncated	120
mutH	7.5	mutH_2	Truncated	120
mutH	7.5	mutH_2	Truncated	120
mutH	7.5	mutH_2	Truncated	120
mutH	7.5	mutH_2	Truncated	120
mutH	7.5	mutH_2	Truncated	120
mutH	7.5	mutH_2	Truncated	120
mutH	7.5	mutH_2	Truncated	120
mutH	7.5	mutH_2	Truncated	120
mutH	7.5	mutH_2	Truncated	120
mutH	7.5	mutH_2	Truncated	120
mutH	7.5	mutH_2	Truncated	120
mutH	7.5	mutH_2	Truncated	120
mutH	7.5	mutH_2	Truncated	120
mutH	7.5	mutH_2	Truncated	120
mutH	7.5	mutH_2	Truncated	120
mutH	7.5	mutH_2	Truncated	120
mutH	7.5	mutH_2	Truncated	120
mutH	7.5	mutH_2	Truncated	120
mutH	7.5	mutH_2	Truncated	120
mutH	7.5	mutH_2	Truncated	120
mutH	7.5	mutH_2	Truncated	120
mutH	7.5	mutH_2	Truncated	120
mutH	7.5	mutH_2	Truncated	120
mutH	7.5	mutH_2	Truncated	120
mutH	7.5	mutH_2	Truncated	120
mutH	7.5	mutH_2	Truncated	120
mutH	7.5	mutH_2	Truncated	120
mutH	7.5	mutH_2	Truncated	120
mutH	7.5	mutH_2	Truncated	120
mutH	7.5	mutH_2	Truncated	120
mutH	7.5	mutH_2	Truncated	120
mutH	7.5	mutH_2	Truncated	120
mutH	7.5	mutH_2	Truncated	120
mutH	7.5	mutH_2	Truncated	120
mutH	7.5	mutH_2	Truncated	120
mutH	7.5	mutH_2	Truncated	120
mutH	7.5	mutH_2	Truncated	120
mutH	7.5	mutH_2	Truncated	120
mutH	7.5	mutH_2	Truncated	120
mutH	7.5	mutH_2	Truncated	120
mutH	7.5	mutH_2	Truncated	120
mutH	7.5	mutH_2	Truncated	120
mutH	7.5	mutH_2	Truncated	120
mutH	7.5	mutH_2	Truncated	120
mutH	7.5	mutH_2	Truncated	120

## Sheet: Figure 3a
Strain	Lifetimes (min)
WT	2
WT	2
WT	2
WT	2
WT	2
WT	2
WT	2
WT	2
WT	2
WT	22
WT	2
WT	2
WT	2
WT	2
WT	2
WT	2
WT	2
WT	2
WT	2
WT	2
WT	2
WT	2
WT	2
WT	2
WT	2
WT	2
WT	12
WT	2
WT	6
WT	2
WT	2
WT	2
WT	10
WT	2
WT	2
WT	2
WT	2
WT	20
WT	2
WT	6
WT	2
WT	2
WT	8
WT	2
WT	6
WT	2
WT	2
WT	2
WT	2
WT	2
WT	2
WT	2
WT	2
WT	2
WT	2
WT	2
WT	2
WT	2
WT	2
WT	2
WT	2
WT	2
WT	2
WT	2
WT	2
WT	2
WT	4
WT	2
WT	2
WT	2
WT	8
WT	2
WT	2
WT	2
WT	2
WT	4
WT	2
WT	2
WT	4
WT	2
WT	2
WT	2
WT	2
WT	2
WT	2
WT	2
WT	2
WT	16
WT	2
WT	2
WT	2
WT	2
WT	2
WT	2
WT	2
WT	12
WT	2
WT	2
WT	2
WT	2
WT	2
WT	2
WT	2
WT	2
WT	2
WT	2
WT	2
WT	2
WT	2
WT	2
WT	2
WT	2
WT	2
WT	2
WT	10
WT	2
WT	2
WT	2
WT	2
WT	2
WT	2
WT	14
WT	18
WT	2
WT	2
WT	2
WT	2
WT	2
WT	12
WT	2
WT	20
WT	2
WT	2
WT	2
WT	2
WT	2
WT	4
WT	2
WT	2
WT	2
WT	2
WT	2
WT	10
WT	2
WT	2
WT	2
WT	2
WT	2
WT	2
WT	2
WT	2
WT	2
WT	2
WT	2
WT	2
WT	4
WT	2
WT	2
WT	12
WT	2
WT	2
WT	2
WT	2
WT	2
WT	2
WT	6
WT	2
WT	2
WT	2
WT	2
WT	2
WT	10
WT	2
WT	2
WT	2
WT	2
WT	2
WT	2
WT	2
WT	2
WT	8
WT	2
WT	2
WT	2
WT	2
WT	4
WT	2
WT	2
WT	4
WT	2
WT	2
WT	2
WT	2
WT	2
WT	2
WT	2
WT	2
WT	2
WT	8
WT	2
WT	2
WT	2
WT	2
WT	18
WT	12
WT	2
WT	4
WT	2
WT	2
WT	2
WT	2
WT	4
WT	2
WT	2
WT	2
WT	2
WT	2
WT	2
WT	2
WT	2
WT	4
WT	2
WT	2
WT	2
WT	2
WT	2
WT	2
WT	2
WT	6
WT	2
WT	2
WT	4
WT	2
WT	2
WT	8
WT	2
WT	2
WT	4
WT	2
WT	6
WT	2
WT	6
WT	6
WT	2
WT	28
WT	2
WT	2
WT	2
WT	2
WT	2
WT	2
WT	2
WT	10
WT	2
WT	2
WT	4
WT	4
WT	2
WT	2
WT	2
WT	6
WT	2
WT	10
WT	2
WT	2
WT	4
WT	2
WT	2
WT	2
WT	2
WT	2
WT	2
WT	2
WT	2
WT	2
WT	2
WT	2
WT	2
WT	2
WT	2
WT	2
WT	2
WT	2
WT	2
WT	2
WT	2
WT	4
WT	2
WT	8
WT	2
WT	10
WT	2
WT	2
WT	6
WT	2
WT	2
WT	2
WT	2
WT	2
WT	4
WT	2
WT	2
WT	2
WT	2
WT	4
WT	2
WT	4
WT	4
WT	2
WT	2
WT	2
WT	2
WT	2
WT	2
WT	12
WT	2
WT	2
WT	2
WT	16
WT	2
WT	2
WT	2
WT	2
WT	28
WT	2
WT	18
WT	2
WT	2
WT	2
WT	12
WT	2
WT	2
WT	2
WT	4
WT	2
WT	2
WT	6
WT	2
WT	2
WT	2
WT	2
WT	2
WT	2
WT	2
WT	2
WT	2
WT	2
WT	14
WT	2
WT	2
WT	2
WT	2
WT	2
WT	2
WT	22
WT	16
WT	2
WT	2
WT	4
WT	2
WT	2
WT	2
WT	2
WT	2
WT	4
WT	4
WT	2
WT	2
WT	2
WT	14
WT	2
WT	2
WT	2
WT	4
WT	2
WT	2
WT	4
WT	2
WT	6
WT	2
WT	2
WT	2
WT	2
WT	2
WT	2
WT	2
WT	2
WT	2
WT	34
WT	2
WT	2
WT	2
WT	2
WT	2
WT	2
WT	2
WT	2
WT	2
WT	2
WT	2
WT	2
WT	2
WT	2
WT	6
WT	2
WT	2
WT	4
WT	2
WT	2
WT	2
WT	2
WT	10
WT	2
WT	2
WT	2
WT	2
WT	2
WT	2
WT	2
WT	2
WT	2
WT	2
WT	2
WT	2
WT	2
WT	2
WT	2
WT	2
WT	2
WT	6
WT	4
WT	2
WT	2
WT	2
WT	2
WT	2
WT	2
WT	2
WT	2
WT	2
WT	2
WT	2
WT	2
WT	2
WT	2
WT	4
WT	2
WT	2
WT	2
WT	4
WT	2
WT	2
WT	2
WT	2
WT	2
WT	2
WT	2
WT	2
WT	2
WT	2
WT	2
WT	2
WT	2
WT	2
WT	2
WT	2
WT	2
WT	2
WT	4
WT	2
WT	2
WT	2
WT	2
WT	2
WT	4
WT	2
WT	2
WT	2
WT	2
WT	2
WT	2
WT	2
WT	2
WT	2
WT	2
WT	2
WT	2
WT	2
WT	10
WT	4
WT	2
WT	2
WT	12
WT	2
WT	2
WT	22
WT	2
WT	2
WT	2
WT	2
WT	14
WT	2
WT	2
WT	2
WT	2
WT	2
WT	2
WT	2
WT	2
WT	2
WT	4
WT	2
WT	2
WT	2
WT	2
WT	6
WT	22
WT	2
WT	2
WT	2
WT	2
WT	20
WT	18
WT	2
WT	4
WT	2
WT	2
WT	2
WT	2
WT	2
WT	2
WT	2
WT	2
WT	2
WT	2
WT	2
WT	2
WT	2
WT	2
WT	2
WT	2
WT	2
WT	2
WT	2
WT	2
WT	2
WT	2
WT	2
WT	2
WT	2
WT	2
WT	2
WT	2
WT	2
WT	2
WT	2
WT	2
WT	2
WT	2
WT	2
WT	4
WT	2
WT	2
WT	2
WT	2
WT	2
WT	2
WT	2
WT	2
WT	2
WT	2
WT	2
WT	2
WT	2
WT	2
WT	2
WT	16
WT	2
WT	6
WT	2
WT	2
WT	2
WT	4
WT	2
WT	2
WT	2
WT	2
WT	2
WT	4
WT	2
WT	2
WT	2
WT	2
WT	2
WT	4
WT	2
WT	12
WT	2
WT	2
WT	2
WT	2
WT	2
WT	2
WT	2
WT	2
WT	4
WT	2
WT	2
WT	12
WT	2
WT	6
WT	2
WT	2
WT	2
WT	22
WT	2
WT	2
WT	2
WT	4
WT	2
WT	2
WT	2
WT	8
WT	4
WT	6
WT	2
WT	2
WT	4
WT	2
WT	2
WT	2
WT	2
WT	2
WT	2
WT	2
WT	2
WT	4
WT	2
WT	2
WT	2
WT	2
WT	2
WT	2
WT	2
WT	8
WT	2
WT	2
WT	2
WT	2
WT	2
WT	2
WT	2
WT	2
WT	2
WT	2
WT	2
WT	2
WT	2
WT	2
WT	2
WT	2
WT	2
WT	2
WT	2
WT	2
WT	2
WT	2
WT	2
WT	2
WT	2
WT	2
WT	2
WT	2
WT	2
WT	2
WT	2
WT	2
WT	2
WT	2
WT	2
WT	2
WT	2
WT	2
WT	2
WT	2
WT	2
WT	2
WT	2
WT	2
WT	24
WT	2
WT	2
WT	2
WT	2
WT	2
WT	2
WT	2
WT	2
WT	2
WT	2
WT	2
WT	2
WT	2
WT	4
WT	2
WT	2
WT	2
WT	2
WT	4
WT	2
WT	4
WT	2
WT	2
WT	2
WT	2
WT	2
WT	4
WT	6
WT	2
WT	2
WT	2
WT	2
WT	2
WT	2
WT	2
WT	2
WT	22
WT	2
WT	2
WT	2
WT	22
WT	2
WT	2
WT	4
WT	2
WT	2
WT	4
WT	2
WT	2
WT	2
WT	2
WT	2
WT	2
WT	2
WT	2
WT	2
WT	2
WT	2
WT	2
WT	2
WT	2
WT	2
WT	2
WT	2
WT	2
WT	2
WT	2
WT	2
WT	2
WT	2
WT	2
WT	2
WT	2
WT	2
WT	2
WT	2
WT	24
WT	2
WT	12
WT	2
WT	2
WT	2
WT	2
WT	2
WT	4
WT	6
WT	28
WT	2
WT	2
WT	2
WT	2
WT	2
WT	2
WT	2
WT	4
WT	4
WT	2
WT	6
WT	2
WT	2
WT	2
WT	2
WT	2
WT	10
WT	2
WT	2
WT	2
WT	10
WT	6
WT	2
WT	2
WT	2
WT	10
WT	2
WT	2
WT	2
WT	2
WT	22
WT	2
WT	2
WT	2
WT	4
WT	2
WT	2
WT	2
WT	2
WT	2
WT	10
WT	2
WT	4
WT	2
WT	2
WT	2
WT	2
WT	2
WT	2
WT	2
WT	2
WT	2
WT	2
WT	2
WT	2
WT	2
WT	2
WT	2
WT	2
WT	2
WT	2
WT	2
WT	2
WT	6
WT	2
WT	2
WT	2
WT	2
WT	2
WT	2
WT	2
WT	2
WT	2
WT	2
WT	2
WT	2
WT	20
WT	2
WT	2
WT	2
WT	8
WT	2
WT	2
WT	2
WT	2
WT	2
WT	2
WT	2
WT	2
WT	6
WT	2
WT	6
WT	18
WT	2
WT	6
WT	4
WT	26
WT	24
WT	2
WT	2
WT	10
WT	2
WT	2
WT	6
WT	2
WT	2
WT	2
WT	22
WT	20
WT	2
WT	2
WT	2
WT	2
WT	2
WT	2
WT	2
WT	2
WT	2
WT	2
WT	10
WT	2
WT	16
WT	4
WT	2
WT	4
WT	2
WT	6
WT	2
WT	2
WT	2
WT	2
WT	2
WT	6
WT	4
WT	2
WT	2
WT	2
WT	8
WT	2
WT	2
WT	2
WT	2
WT	4
WT	4
WT	2
WT	2
WT	2
WT	2
WT	2
WT	6
WT	2
WT	2
WT	2
WT	2
WT	2
WT	2
WT	2
WT	14
WT	2
WT	2
WT	2
WT	2
WT	2
WT	2
WT	2
WT	22
WT	2
WT	2
WT	2
WT	10
WT	30
WT	2
WT	2
WT	2
WT	2
WT	2
WT	2
WT	2
WT	2
WT	2
WT	2
WT	2
WT	8
WT	2
WT	2
WT	2
WT	2
WT	2
WT	2
WT	2
WT	2
WT	2
WT	2
WT	2
WT	2
WT	2
WT	2
WT	2
WT	2
WT	2
WT	2
WT	2
WT	2
WT	2
WT	18
WT	2
WT	2
WT	6
WT	2
WT	4
WT	4
WT	10
WT	2
WT	2
WT	2
WT	2
WT	2
WT	14
WT	2
WT	4
WT	2
WT	2
WT	2
WT	2
WT	2
WT	2
WT	2
WT	2
WT	2
WT	2
WT	2
WT	2
WT	2
WT	6
WT	2
WT	2
WT	2
WT	2
WT	2
WT	2
WT	2
WT	8
WT	2
WT	2
WT	12
WT	4
WT	2
WT	2
WT	2
WT	2
WT	2
WT	2
WT	4
WT	2
WT	10
WT	2
WT	4
WT	2
WT	2
WT	2
WT	2
WT	2
WT	2
WT	2
WT	2
WT	2
WT	2
WT	2
WT	2
WT	18
WT	2
WT	2
WT	14
WT	12
WT	2
WT	2
WT	2
WT	2
WT	2
WT	2
WT	2
WT	8
WT	2
WT	8
WT	2
WT	2
WT	2
WT	2
WT	2
WT	2
WT	2
WT	2
WT	2
WT	2
WT	2
WT	2
WT	8
WT	2
WT	14
WT	2
WT	2
WT	2
WT	4
WT	2
WT	2
WT	6
WT	2
WT	2
WT	4
WT	6
WT	2
WT	2
WT	4
WT	2
WT	2
WT	2
WT	2
WT	2
WT	2
WT	2
WT	2
WT	2
WT	4
WT	2
WT	2
WT	2
WT	2
WT	2
WT	2
WT	2
WT	2
WT	2
WT	4
WT	2
WT	2
WT	2
WT	2
WT	2
WT	2
WT	2
WT	2
WT	2
WT	2
WT	2
WT	2
WT	2
WT	2
WT	2
WT	2
WT	2
WT	2
WT	2
WT	2
WT	2
WT	2
WT	2
WT	2
WT	2
WT	2
WT	4
WT	2
WT	2
WT	2
WT	2
WT	8
WT	2
WT	2
WT	2
WT	2
WT	2
WT	18
WT	2
WT	2
WT	2
WT	2
WT	2
WT	2
WT	20
WT	8
WT	4
WT	2
WT	22
WT	2
WT	2
WT	2
WT	2
WT	2
WT	2
WT	2
WT	2
WT	2
WT	2
WT	2
WT	18
WT	10
WT	2
WT	2
WT	2
WT	8
WT	2
WT	2
WT	4
WT	4
WT	2
WT	2
WT	2
WT	2
WT	2
WT	2
WT	2
WT	2
WT	2
WT	10
WT	2
WT	2
WT	2
WT	2
WT	2
WT	2
WT	4
WT	2
WT	2
WT	2
WT	2
WT	22
WT	2
WT	2
WT	2
WT	2
WT	2
WT	2
WT	2
WT	2
WT	2
WT	2
WT	2
WT	2
WT	2
WT	12
WT	2
WT	2
WT	12
WT	2
WT	2
WT	2
WT	2
WT	2
WT	2
WT	2
WT	2
WT	2
WT	2
WT	2
WT	2
WT	2
WT	2
WT	2
WT	2
WT	2
WT	4
WT	2
WT	2
WT	2
WT	2
WT	2
WT	2
WT	12
WT	2
WT	2
WT	2
WT	2
WT	2
WT	2
WT	2
WT	2
WT	2
WT	2
WT	8
WT	2
WT	2
WT	4
WT	2
WT	4
WT	2
WT	2
WT	2
WT	2
WT	2
WT	2
WT	2
WT	2
WT	2
WT	2
WT	2
WT	2
WT	4
WT	2
WT	2
WT	2
WT	2
WT	2
WT	2
WT	2
WT	2
WT	2
WT	2
WT	2
WT	2
WT	2
WT	6
WT	2
WT	2
WT	2
WT	2
WT	2
WT	2
WT	2
WT	2
WT	2
WT	2
WT	2
WT	2
WT	2
WT	2
WT	2
WT	2
WT	2
WT	2
WT	2
WT	2
WT	2
WT	2
WT	2
WT	2
WT	2
WT	2
WT	2
WT	2
WT	8
WT	2
WT	8
WT	2
WT	8
WT	2
WT	4
WT	4
WT	2
WT	2
WT	2
WT	2
WT	2
WT	2
WT	2
WT	2
WT	2
WT	8
WT	2
WT	2
WT	2
WT	2
WT	2
WT	2
WT	2
WT	2
WT	2
WT	2
WT	6
WT	2
WT	2
WT	2
WT	2
WT	2
WT	2
WT	2
WT	2
WT	2
WT	4
WT	2
WT	2
WT	2
WT	2
WT	2
WT	10
WT	2
WT	2
WT	2
WT	2
WT	2
WT	2
WT	4
WT	2
WT	2
WT	4
WT	14
WT	2
WT	2
WT	2
WT	2
WT	2
WT	2
WT	2
WT	2
WT	2
WT	2
WT	2
WT	2
WT	22
WT	4
WT	2
WT	2
WT	2
WT	2
WT	2
WT	2
WT	8
WT	2
WT	4
WT	2
WT	2
WT	2
WT	2
WT	2
WT	2
WT	2
WT	2
WT	2
WT	2
WT	6
WT	2
WT	2
WT	2
WT	2
WT	2
WT	2
WT	2
WT	2
WT	2
WT	2
WT	2
WT	2
WT	2
WT	2
WT	2
WT	2
WT	16
WT	2
WT	2
WT	2
WT	2
WT	2
WT	2
WT	20
WT	20
WT	2
WT	2
WT	2
WT	2
WT	2
WT	2
WT	2
WT	2
WT	2
WT	2
WT	2
WT	2
WT	2
WT	2
WT	2
WT	4
WT	2
WT	10
WT	2
WT	2
WT	2
WT	2
WT	2
WT	2
WT	2
WT	2
WT	2
WT	2
WT	2
WT	2
WT	2
WT	2
WT	2
WT	2
WT	2
WT	2
WT	2
WT	2
WT	2
WT	2
WT	2
WT	2
WT	2
WT	2
WT	2
WT	4
WT	10
WT	2
WT	2
WT	2
WT	2
WT	2
WT	2
WT	2
WT	2
WT	2
WT	6
WT	2
WT	2
WT	2
WT	2
WT	2
WT	2
WT	4
WT	2
WT	2
WT	2
WT	2
WT	2
WT	2
WT	2
WT	2
WT	2
WT	2
WT	2
WT	2
WT	2
WT	2
WT	2
WT	2
WT	8
WT	2
WT	2
WT	2
WT	2
WT	2
WT	2
WT	2
WT	2
WT	2
WT	2
WT	2
WT	4
WT	2
WT	2
WT	2
WT	2
WT	2
WT	2
WT	2
WT	20
WT	2
WT	2
WT	2
WT	4
WT	2
WT	2
WT	2
WT	16
WT	2
WT	2
WT	12
WT	2
WT	2
WT	2
WT	2
WT	2
WT	2
WT	2
WT	2
WT	2
WT	2
WT	4
WT	2
WT	2
WT	2
WT	2
WT	6
WT	2
WT	2
WT	2
WT	2
WT	18
WT	2
WT	2
WT	2
WT	2
WT	2
WT	4
WT	4
WT	2
WT	6
WT	2
WT	2
WT	2
WT	4
WT	2
WT	2
WT	6
WT	2
WT	2
WT	2
WT	8
WT	4
WT	8
WT	2
WT	2
WT	4
WT	2
WT	2
WT	10
WT	2
WT	2
WT	2
WT	4
WT	2
WT	2
WT	2
WT	2
WT	2
WT	2
WT	2
WT	2
WT	2
WT	2
WT	2
WT	4
WT	2
WT	2
WT	2
WT	8
WT	2
WT	2
WT	2
WT	2
WT	4
WT	2
WT	2
WT	2
WT	2
WT	2
WT	2
WT	2
WT	2
WT	8
WT	10
WT	2
WT	4
WT	2
WT	2
WT	2
WT	2
WT	2
WT	2
WT	2
WT	2
WT	2
WT	2
WT	2
WT	2
WT	2
WT	2
WT	2
WT	2
WT	2
WT	2
WT	6
WT	4
WT	2
WT	18
WT	2
WT	2
WT	4
WT	2
WT	2
WT	2
WT	2
WT	2
WT	2
WT	2
WT	2
WT	2
WT	2
WT	4
WT	2
WT	2
WT	2
WT	2
WT	2
WT	2
WT	2
WT	16
WT	2
WT	2
WT	2
WT	2
WT	2
WT	2
WT	2
WT	4
WT	2
WT	4
WT	2
WT	2
WT	2
WT	2
WT	2
WT	2
WT	6
WT	2
WT	2
WT	2
WT	2
WT	4
WT	2
WT	2
WT	2
WT	6
WT	2
WT	2
WT	2
WT	2
WT	2
WT	2
WT	2
WT	2
WT	2
WT	2
WT	2
WT	2
WT	2
WT	4
WT	2
WT	2
WT	2
WT	2
WT	2
WT	2
WT	2
WT	2
WT	2
WT	2
WT	2
WT	2
WT	2
WT	2
WT	2
WT	2
WT	2
WT	2
WT	2
WT	2
WT	2
WT	2
WT	2
WT	2
WT	2
WT	2
WT	2
WT	2
WT	2
WT	2
WT	2
WT	2
WT	4
WT	2
WT	2
WT	2
WT	2
WT	2
WT	2
WT	4
WT	2
WT	2
WT	2
WT	2
WT	2
WT	2
WT	4
WT	2
WT	2
WT	2
WT	2
WT	2
WT	10
WT	2
WT	12
WT	2
WT	2
WT	18
WT	2
WT	2
WT	2
WT	2
WT	2
WT	2
WT	4
WT	2
WT	2
WT	2
WT	2
WT	2
WT	2
WT	2
WT	2
WT	2
WT	2
WT	2
WT	2
WT	4
WT	2
WT	2
WT	6
WT	2
WT	2
WT	2
WT	2
WT	2
WT	2
WT	2
WT	2
WT	2
WT	2
WT	2
WT	2
WT	2
WT	2
WT	2
WT	2
WT	2
WT	2
WT	6
WT	2
WT	2
WT	2
WT	2
WT	2
WT	4
WT	2
WT	2
WT	4
WT	2
WT	2
WT	2
WT	2
WT	4
WT	2
WT	2
WT	2
WT	2
WT	2
WT	2
WT	8
WT	6
WT	2
WT	2
WT	2
WT	2
WT	2
WT	2
WT	4
WT	2
WT	2
WT	2
WT	2
WT	2
WT	2
WT	2
WT	2
WT	2
WT	2
WT	2
WT	2
WT	2
WT	2
WT	2
WT	2
WT	2
WT	2
WT	2
WT	2
WT	2
WT	2
WT	2
WT	2
WT	2
WT	2
WT	4
WT	2
WT	12
WT	2
WT	6
WT	2
WT	4
WT	2
WT	2
WT	2
WT	2
WT	14
WT	2
WT	2
WT	2
WT	2
WT	2
WT	6
WT	2
WT	2
WT	2
WT	2
WT	2
WT	2
WT	2
WT	6
WT	2
WT	2
WT	2
WT	2
WT	2
WT	2
WT	4
WT	2
WT	2
WT	2
WT	2
WT	2
WT	8
WT	2
WT	20
WT	2
WT	2
WT	6
WT	2
WT	2
WT	2
WT	2
WT	2
WT	2
WT	2
WT	2
WT	2
WT	4
WT	2
WT	12
WT	2
WT	4
WT	2
WT	2
WT	2
WT	2
WT	2
WT	2
WT	2
WT	2
WT	2
WT	2
WT	2
WT	2
WT	2
WT	2
WT	2
WT	2
WT	2
WT	2
WT	2
WT	2
WT	2
WT	2
WT	2
WT	2
WT	2
WT	2
WT	2
WT	2
WT	2
WT	2
WT	2
WT	2
WT	2
WT	2
WT	2
WT	2
WT	2
WT	2
WT	2
WT	2
WT	2
WT	4
WT	2
WT	2
WT	2
WT	2
WT	2
WT	6
WT	2
WT	2
WT	2
WT	2
WT	4
WT	2
WT	2
WT	2
WT	2
WT	2
WT	2
WT	2
WT	2
WT	2
WT	6
WT	2
WT	6
WT	2
WT	2
WT	2
WT	2
WT	2
WT	2
WT	2
WT	2
WT	2
[truncated: 6,521 more rows]

## Sheet: Figure 3b
Rate of MA+WGS (generation^-1)
WT	mutH pMutH ara 0.05%	mutH pMutH	mutH
0.00087	0.0173026	0.0692105	0.173026
0.00114	0.0259539	0.0519079	0.181678
	0.0259539	0.121118	0.164375
		0.0692105
Rate of long-livedfoci (generation^-1)
WT	mutH pMutH ara 0.05%	mutH pMutH	mutH
0.00148024	0.0226763	0.0820963	0.117352
0.00136952	0.0198959	0.110758	0.158367
0.00142095		0.0923956	0.143865
Source data to obtain rates of long-lived foci.
WT 1	WT2	WT 3		mutH pMutH ara 0.05% 1	mutH pMutH ara 0.05% 2		mutH pMutH 1	mutH pMutH 2	mutH pMutH 3		mutH 1	mutH 2	mutH 3		Strain	doubling Time (min)
0	0	0		0	0		0.5	0	0		0	0	0		WT 1	25.3363
0	0	0		0	0		0	0	0		0	0	0		WT 2	25.0322
0	0	0		0	0		0	0	0		0	0	0		WT 3	25.2173
0	0	0		0	0		0	0	0		0	0	0		mutH pMutH ara 0.05% 1	26.1964
0	0	0		0	0		0	0	0		0	0	0		mutH pMutH ara 0.05% 2	25.8982
0	0	0		0	0		0	0	0		0	0	0		mutH pMutH 1	23.79
0	0	0		0	0		0	0	0		0	0	0		mutH pMutH 2	26.4931
0	0	0		0	0		0	0	0		0	0	0		mutH pMutH 3	26.6382
0	0	0		0	0		0	0	0		0	0	0		mutH 1	25.3217
0	0	0		0	0		0	0	0		0	0	0		mutH 2	28.0465
0	0	0		0	0		0	0	0		0	0	0		mutH 3	24.0983
0	0	0		0	0		0	0	0		0	0	0
0	0	0		0	0		0	0	0		0	0	0
0	0	0		0	0		0	0	0		0	0	0
0	0	0		0	0		0	0	0		0	0	0.5
0	0	0		0	0		0	0	0		0	0	0
0	0	0		0	0		0	0	0		0	0	0
0	0	0		0	0		0	0	0		0	0	0
0	0	0		0	0		0	0	0		0	0	0
0	0	0		0	0		0.5	0	0		0	0	0
0	0	0		0	0		0	0	0		0	0	0.5
0	0	0		0	0		0	0	0		0	0	0
0	0	0		0	0		0	0	0		0	0	0
0	0	0		0	0		0	0	0		0	0	0
0	0	0		0	0		0	0	0		0	0	0
0	0	0		0	0		0	0	0		0	0	0
0	0	0		0	0		0	0	0		0	0.5	0
0	0	0		0	0		0	0	0		0	0.5	0
0	0	0		0	0		0	0	0		0.5	0.5	0
0	0	0		0	0		0	0	0		0.5	0.5	0
0	0	0		0	0		0	0	0		0.5	0	0.5
0	0	0		0	0		0	0	0		0	0	0.5
0	0	0		0	0		0	0	0		0	0	0.5
0	0	0		0	0		0	0	0		0	0.5	0
0	0	0		0	0		0	0	0		0.5	0	0
0	0	0		0	0		0	0	0		0	0	0
0	0	0		0	0		0	0	0		0	0	0
0	0	0		0	0		0	0	0		0	0	0
0	0	0		0	0		0	0	0		0	0	0
0	0	0		0	0		0	0	0		0	0	0
0	0	0		0	0		0	0	0		0	0	0
0	0	0		0	0		0	0	0		0	0	0
0	0	0		0	0		0	0	0		0	0	0.5
0	0	0		0	0		0	0	0		0	0	0
0	0	0		0	0		0.5	0	0		0	0	0
0	0	0		0	0		0	0	0		0	0	0
0	0	0		0	0		0	0	0		0	0	0
0	0	0		0	0		0	0	0		0	0	0
0	0	0		0	0		0	0	0		0	0	0
0	0	0		0	0		0	0	0		0	0	0
0	0	0		0	0		0	0	0		0	0	0
0	0	0		0	0		0	0	0		0	0	0
0	0	0		0	0		0	0	0		0	0.5	0
0	0	0		0	0		0	0	0		0	0	0.5
0	0	0		0	0		0.5	0	0		0	0	0.5
0	0	0		0	0		0	0	0		0	0	0
0	0	0		0	0		0	0	0		0	0	0
0	0	0		0	0		0	0	0		0	0	0
0	0	0		0	0		0	0	0		0.5	0	0
0	0	0		0	0		0	0	0		0	0.5	0
0	0	0		0	0		0	0	0		0	0	0
0	0	0		0	0		0	0	0.5		0	0	0
0	0	0		0	0		0	0.5	0		0	0	0
0	0	0		0	0		0	0	0		0	0	0
0	0	0		0	0		0	0	0		0	0	0
0	0	0		0	0		0	0	0		0	0	0
0	0	0		0	0		0	0	0		0	0	0
0	0	0		0	0		0	0	0		0	0	0
0	0	0		0	0		0	0	0		0	0	0
0	0	0		0	0		0	0	0		0	0	0
0	0	0		0	0		0	0	0		0.5	0	0
0	0	0		0	0		0	0	0		0	0	0
0	0	0		0	0		0	0	0		0	0.5	0.5
0	0	0		0	0		0	0	0		0	0	0
0	0	0		0	0		0	0	0		0	0	0
0	0	0		0	0		0	0	0		0	0	0
0	0	0		0	0		0	0	0		0	0.5	0
0	0	0		0	0		0	0	0		0	0	0
0	0	0		0	0		0	0	0		0	0	0
0	0	0		0	0		0	0	0		0	0	0
0	0	0		0	0		0	0	0		0	0	0
0	0	0		0	0		0	0	0		0	0	0
0	0	0		0	0		0	0	1		0	0	0
0	0	0		0	0		0	0	0		0	0	0
0	0	0		0	0		0	0	0		0	0	0
0	0	0		0	0		0	0	0		0	0	0
0	0	0		0	0		0	0	0		0	0	0
0	0	0		0	0		0	0	0		0	0.5	0
0	0	0		0	0		0	0	0		0.5	0	0
0	0	0		0	0		0	0	0		0	0.5	0
0	0	0		0	0		0	0	0		0	0	0
0	0	0		0	0		0	0	0		0	0	0.5
0	0	0		0	0		0	0	0.5		0	0.5	0
0	0	0		0	0		0	0	0		0	0	0
0	0	0		0	0		0	0	0		0	0	0.5
0	0	0		0	0		0	0	0		0	0.5	0
0	0	0		0	0		0	0	0		0	0	0
0	0	0		0	0		0	0	0		0	0	0
0	0	0		0	0		0	0	0		0	0	0
0	0	0		0	0		0	0	0		0	0	0
0	0	0		0	0		0	0	0		0	0	0
0	0	0		0	0		0	0.5	0		0	0	0.5
0	0	0		0	0		0	0	0		0.5	0	0
0	0	0		0	0		0	0.5	0		0	0	0
0	0	0		0	0		1	0	0		0	0	0
0	0	0		0	0		0	0	0		0	0	0
0	0	0		0	0		0	0	0		0	0	0
0	0	0		0	0		0	0	0		0	0	0
0	0	0		0	0		0	0	0		0	0	0
0	0	0		0	0		0	0.5	0		0	0	0
0	0	0		0	0		0	0	0		0	0	0
0	0	0		0	0		0	0.5	0		0	0	0
0	0	0		0	0		0	0	0		0	0	0
0	0	0		0	0		0	0	0		0.5	0	0
0	0	0		0	0		0	0	0		0	0	0
0	0	0		0	0		0	0	0		0	1	0
0	0	0		0	0		0	0.5	0		0	0	0
0	0	0		0	0		0	0	0		0	0	0
0	0	0		0	0		0	0	0		0	0	0
0	0	0		0	0		0	0.5	0		0	0	0
0	0	0		0	0		0	0	0		0	0	0
0	0	0		0	0		0	0	0		0	0	0
0	0	0		0	0		0	0	0		0	0	0
0	0	0		0	0		0	0	0		0.5	0.5	0
0	0	0		0	0		0	0	0		0.5	0.5	0
0	0	0		0	0		0	0.5	0		0	0.5	0
0	0	0		0	0		0	0	0		0	0	0.5
0	0	0		0	0		0	0	0		0	0	0.5
0	0	0		0	0		0	0	0		0	0	0
0	0	0		0	0		0	0	0		0	0	0
0	0	0		0	0		0	0	0		0	0	0
0	0	0		0	0		0	0	0		0	0	0
0	0	0		0	0		0	0	0		0	0	0
0	0	0		0	0		0	0	0		0	0	0
0	0	0		0	0		0	0	0		0	0	0
0	0	0		0	0		0	0	0		0	0	0
0	0	0		0	0		0	0	0		0	0	0
0	0	0		0	0		0	0	0		0	0	0
0	0	0		0	0.5		0	0	0		0.5	0	0
0	0	0		0	0		0	0	0		0.5	0	0
0	0	0		0	0		0	0	0		0	0	0
0	0	0		0	0		0	0	0		0	0	0
0	0	0		0	0		0	0	0		0	0	0
0	0	0		0	0		0	0	0		0	0	0
0	0	0		0	0		0	0	0		0	0.5	0
0	0	0		0	0		0	0	0		0.5	0.5	0
0	0	0		0	0		0	0	0		0.5	0	0.5
0	0	0		0	0		0	0	0		0	0	0
0	0	0		0	0		0	0	0		0	0	0
0	0	0		0	0		0	0	0		0	0	0
0	0	0		0	0		0	0	0		0	0.5	0
0	0	0		0	0		0	0.5	0		0	0	0
0	0	0		0	0		0	0	0		0	0	0.5
0	0	0		0	0		0.5	0	0		0	0	0
0	0	0		0	0		0	0	0		0	0	0
0	0	0		0	0		0	0	0		0	0	0
0	0	0		0	0		0	0	0		0	0	0
0	0	0		0	0		0	0	0		0	0.5	0
0	0	0		0	0		0	0	0.5		0	0.5	0
0	0	0		0	0		0	0	0		0	0	0
0	0	0		0	0		0.5	0	0		0	0	0.5
0	0	0		0	0		0	0	0		0	0	0
0	0	0		0	0		0	0	0		0	0	0
0	0	0		0	0		0	0	0		0	0.5	0
0	0	0		0	0		0	0	0		0	0	0.5
0	0	0		0	0		0	0	0		0	0	0
0	0	0		0	0		0	0	0		0	0	0
0	0	0		0	0		0	0	0		0	0	0
0	0	0		0	0		0	0	0		0	0	0
0	0	0		0	0		0	0	0		0.5	0	0
0	0	0		0	0		0	0	0		0.5	0.5	0
0	0	0		0	0		0	0	0		0	0	0.5
0	0	0		0	0		0	0	0		0	0	0
0	0	0		0	0		0	0	0		0.5	0.5	0
0	0	0		0	0		0.5	0	0		0	0	0
0	0	0		0	0		0	0	0		0	0	0
0	0	0		0	0		0	0	0		0	0	0
0	0	0		0	0		0	0	0		0	0	0
0	0	0		0	0		0	0	0		0	0	0
0	0	0		0	0.5		0	0	0		0	0	0
0	0	0		0	0		0	0	0		0	0	0
0	0	0		0	0		0	0	0		0	0	0
0	0	0		0	0.5		0	0	0		0.5	0	0
0	0	0		0	0		0	0	0		0	0	0.5
0	0	0		0	0		0	0	0		0	0	0
0	0	0		0	0		0	0	0		0	0	0
0	0	0		0	0		0	0	0		0	0	0
0	0	0		0	0		0	0	0		0	0	0.5
0	0	0		0	0		0	0	0		0	0	0.5
0	0	0		0	0		0	0	0		0	0.5	0.5
0	0	0		0	0.5		0	0	0		0.5	0	0
0	0	0		0	0		0	0	0		0	0	0
0	0	0		0	0		0	0	0		0	0	0
0	0	0		0	0		0	0	0.5		0	0	0
0	0	0		0	0		0	0	0		0	0	0
0	0	0		0	0		0	0	0		0.5	0	0
0	0	0		0	0		0	0	0		0	0	0
0	0	0		0	0		0	0	0		0	0	0
0	0	0		0	0		0	0	0		0	0	0
0	0	0		0	0		0	0	0		0	0	0.5
0	0	0		0	0		0	0	0		0	0	0
0	0	0		0	0		0	0	0		0	0	0
0	0	0		0	0		0	0	0		0	0	0
0	0	0		0	0		0	0	0		0	0	0
0	0	0		0	0		0	0	0		0.5	0	0
0	0	0		0	0		0	0.5	0		0	0	0
0	0	0		0	0		0	0	0		0	0	0
0	0	0		0	0		0	0	0		0	0	0
0	0	0		0	0		0	0	0		0	0	0
0	0	0		0	0		0	0	0		0	0	0.5
0	0	0		0	0		0	0	0		0.5	0.5	0
0	0	0		0	0		0	0	0		0	0	0
0	0	0		0	0		0	0	0		0	0	0
0	0	0		0	0		0	0	0		0	0	0
0	0	0		0	0		0	0	0		0	0	0
0	0	0		0	0		0	0	0		0	0	0
0	0	0		0	0		0	0	0		0	0	0
0	0	0		0	0		0	0	0		0	0	0
0	0	0		0	0		0	0	0		0	0	0.5
0	0	0		0	0		0	0	0		0	0	0
0	0	0		0	0		0	0	0		0	0	0
0	0	0		0	0		0	0	0		0	0	0
0	0	0		0	0		0	0	0		0.5	0	0
0	0	0		0	0		0	0	0		0	0	0
0	0	0		0	0		0	0	0		0	0	0
0	0	0		0	0		0	0	0		0	0	0
0	0	0		0	0		0	0	0.5		0	0	0
0	0	0		0	0		0	0	0		0	0.5	0
0	0	0		0	0		0	0	0		0	0.5	0
0	0	0		0	0		0	0	0		0	0	0
0	0	0		0	0		0	0	0		0	1	0
0	0	0		0	0		0	0	0		0	0	0.5
0	0	0		0	0		0	0	0		0	0	0
0	0	0		0	0		0	0	0		0	0	0
0	0	0		0	0		0	0	0		0	0	0.5
0	0	0		0	0		0	0	0		0	0	0
0	0	0		0	0		0	0	0		0.5	0	0
0	0	0		0	0		0	0	0		0	0	0
0	0	0		0	0		0	0	0		0	0	0
0	0	0		0	0		0	0	0		0	0	0
0.5	0.5	0		0	0		0	0	0		0	0	0
0	0	0		0	0		0	0.5	0		0	0	0
0	0	0		0	0		0	0	0		0	0	0.5
0	0	0		0	0		0	0	0		0.5	0	0
0	0	0		0	0		0	0	0		0	0	0
0	0	0		0	0		0	0	0		0	0.5	0
0	0	0		0	0		0	0	0		0	0	0
0	0	0		0	0		0	0	0		0	0	0
0	0	0		0	0		0	0	0		0	0	0
0	0	0		0	0		0	0	0		0	0.5	0
0	0	0		0	0		0	0	0		0.5	0	0
0	0	0		0	0		0	0	0		0	0	0
0	0	0		0	0		0	0	0		0	0	0
0	0	0		0	0		0	0.5	0		0	0	0
0	0	0		0	0		0	0	0		0	0	0
0	0	0		0	0		0	0	0		0	0	0
0	0	0		0	0		0	0	0		0	0	0
0	0	0		0	0		0	0	0		0.5	0	0.5
0	0	0		0	0		0	0	0		0	0	0
0	0	0		0	0		0	0	0		0	0	0
0	0	0		0	0		0	0.5	0		0.5	0.5	0
0	0	0		0	0		0	0	0		0	0	0
0	0	0		0	0		0	0	0		0	0	0
0	0	0		0	0		0	0	0		0	0	0
0	0	0		0	0		0	0	0		0	0	0
0	0	0		0	0		0.5	0.5	0		0	0	0
0	0	0		0	0		0	0	0		0	0	0
0	0	0		0	0		0	0	0		0	0	0
0	0	0		0	0		0	0	0		0.5	0.5	0
0	0	0		0	0		0	0	0		0	0	0
0	0	0		0	0		0	0	0		0	0	0
0	0	0		0	0		0	0	0		0	0	0
0	0	0		0	0		0	0	0		0	0	0
0	0	0		0	0		0	0	0		0	0	0
0	0	0		0	0		0	0.5	0		0	0	0
0	0	0		0	0		0	0	0		0	0	0
0	0	0		0	0		0	0	0		0	0	0
0	0	0		0	0		0	0	0		0	0.5	0
0	0	0		0	0.5		0	0	0		0.5	0.5	0
0	0	0		0	0		0	0	0		0	0	0
0	0	0		0	0		0	0	0		0	0	0
0	0	0		0	0		0	0	0		0	0	0
0	0	0		0	0		0	0	0		0.5	0.5	0
0	0	0		0	0.5		0	0	0		0	0	0
0	0	0		0	0		0	0	0		0	0	0
0	0	0		0	0		0	0	0		0	0	0
0	0	0		0	0.5		0	0	0		0	0	0
0	0	0		0	0		0	0	0		0	0	0
0	0	0		0	0		0	0	0		0	0	0
0	0	0		0	0		0	0.5	0		0	0	0.5
0	0	0		0	0		0	0	0		0	0	0
0	0	0		0	0		0	0	0		0	0	0
0	0	0		0	0		0	0	0		0	0	0
0	0	0		0	0		0	0.5	0		0.5	0.5	0.5
0	0	0		0	0		0	0	0		0	0	0
0	0	0		0	0		0	0	0		0.5	0	0
0	0	0		0	0		0	0.5	0		0	0	0
0	0	0		0	0		0	0	0		0	0	0
0	0	0		0	0		0	0.5	0		0	0	0.5
0	0	0		0	0		0	0	0		0	0	0
0	0	0		0	0		0	0	0		0	0	0
0	0	0		0	0		0	0	0		0	0.5	0
0	0	0		0	0		0	0	0		0	0	0
0	0	0		0	0		0	0	0		0	0	0
0	0	0		0	0		0	0	0		0	0	0
0	0	0		0	0		0	0.5	0		0.5	0	0
0	0	0		0	0		0	0	0		0	0	0.5
0	0	0		0	0		0	0	0		0	0	0
0	0	0		0	0		0	0	0		0	0	0
0	0	0		0	0		0	0	0		0	0	0
0	0	0		0	0		0	0	0		0	0	0
0	0	0		0	0		0	0	0		0	0	0
0	0	0		0.5	0		0	0	0		0	0	0
0	0	0		0	0		0	0	0		0	0	0
0	0	0		0	0		0	0	0		0	0	0
0	0	0.5		0	0		0	0	0		0.5	0	0
0	0	0		0	0		0	0	0.5		0	0	0
0	0	0		0	0		0	0	0		0	0	0
0	0	0		0	0		0	0	0		0.5	0	0
0	0	0		0	0		0	0	0		0	0	0
0	0	0		0	0		0	0	0		0	0	0
0	0	0		0	0		0.5	0	0		0.5	0	0
0	0	0		0	0		0	0.5	0		0	0	0
0	0	0		0	0		0	0	0		0	0	0
0	0	0		0	0		0	0	0		0	0	0
0	0	0		0	0		0	0.5	0		0	0.5	0
0	0	0		0	0		0	0	0		0.5	0	0
0	0	0		0	0		0	0	0		0.5	0	0
0	0	0		0	0		0	0	0		0	0	0
0	0	0		0	0		0	0	0		0	0	0
0	0	0		0	0		0	0	0		0	0	0
0	0	0		0	0		0	0	0		0	0.5	0
0	0	0		0	0		0	0	0		0	0	0
0	0	0		0	0		0	0	0		0	0	0
0	0	0		0	0		0	0	0		0	0	0
0	0	0		0	0		0	0	0		0	0	0
0	0	0		0	0		0	0	0		0	0	0.5
0	0	0		0	0		0	0	0		0	0	0
0	0	0		0	0		0	0	0		0	0	0
0	0	0		0	0		0	0.5	0		0	0	0
0	0	0		0	0		0	0	0		0	0	0
0	0	0		0	0		0	0	0		0	0	0
0	0	0		0	0		0	0	0		0	0	0
0	0	0		0	0		0	0	0		0	0	0
0	0	0		0	0		0	0	0		0	0	0
0	0	0		0	0		0	0.5	0		0	0	0
0	0	0		0	0		0	0	0		0	0	0
0	0	0		0	0		0	0	0		0	0.5	0
0	0	0		0	0		0	0	0		0	0	0
0	0	0		0	0		0	0	0		0	0	0.5
0	0	0		0.5	0		0	0	0		0	0	0
0	0	0		0	0		0	0	0		0	0	0
0	0	0		0	0		0	0	0		0	0	0.5
0	0	0		0	0		0	0	0		0	0	0
0	0	0		0	0		0	0	0		0	0	0
0	0	0		0	0		0	0	0		0	0	0
0	0	0		0	0		0	0	0		0	0	0
0	0	0		0	0		0	0	0		0	0	0
0	0	0		0	0		0	0	0		0	0	0
0	0	0		0	0		0	0	0		0	0	0
0	0	0		0	0		0	0	0		0	0	0
0	0	0		0	0		0	0	0		0	0	0
0	0	0		0	0		0	0	0.5		0	0	0
0	0	0		0	0		0	0	0		0	0	0
0	0	0		0	0		0	0	0		0	0	0
0	0	0		0	0		0	0.5	0		0	0.5	0
0	0	0		0	0		0	0	0		0	0	0
0	0	0		0	0		0	0	0		0.5	0	0
0	0	0		0	0		0	0	0		0	0	0
0	0	0		0	0		0	0	0		0	0	0
0	0	0		0	0		0	0.5	0		0	0	0
0	0	0		0	0		0	0	0		0	0	0
0	0	0		0	0		0	0	0		0.5	0	0
0	0	0		0	0		0	0	0		0	0	0
0	0	0		0	0		0	0	0		0	0.5	0
0	0	0		0	0		0	0	0.5		0	0	0
0	0	0		0	0		0	0	0		0	0	0
0	0	0		0	0		0	0.5	0		0	0.5	0
0	0	0		0	0		0	0	0		0	0	0.5
0	0	0		0	0		0	0	0		0.5	0	0
0	0	0		0	0		0	0	0		0.5	0	0
0	0	0		0	0		0	0	0		0	0	0
0	0	0		0	0		0	0	0		0	0	0
0	0	0		0	0		0	0	0		0	0	0
0	0	0		0	0		0	0	0		0	0	0
0	0	0		0	0		0	0	0		0	0	0
0	0	0		0	0		0.5	0	0		0	0	0.5
0	0	0		0	0		0	0	0		0	0	0
0	0	0		0	0		0	0.5	0		0	0	0.5
0	0	0		0	0		0	0	0.5		0	0	0
0	0	0		0	0		0	0	0		0	0	0
0	0	0		0	0		0	0	0.5		0	0	0
0	0	0		0	0		0	0	0		0	0	0
0	0	0		0	0		0	0	0		0	0	0
0	0	0		0	0		0	0	0		0.5	0	0
0	0	0		0	0		0	0	0		0	0	0
0	0	0		0	0		0	0	0		0	0	0.5
0	0	0		0	0		0	0	0		0	0.5	0
0	0	0		0	0		0	0	0		0	0	0
0	0	0		0	0		0	0	0		0	0	0
0	0	0		0	0		0	0	0		0	0	0
0	0	0		0	0		0	0	0		0	0	0
0	0	0		0	0		0	0	0		0	0	0
0	0	0		0	0		0	0	0		0	0	0
0	0	0		0	0		0	0	0.5		0	0	0
0	0	0		0	0		0	0	0		0	0	0
0	0	0		0	0		0	0	0		0	0	0
0	0	0		0	0		0	0	0		0	0	0
0	0	0		0	0		0	0	0		0	0	0.5
0	0	0		0	0		0	0	0		0	0	0
0	0	0		0	0		0	0	0		0	0	0
0	0	0		0	0		0	0	0		0	0	0
0	0	0		0	0		0	0	0		0.5	0	0
0	0	0		0	0		0	0	0		0	0	0
0	0	0		0	0		0	0	0		0.5	0	0
0	0	0		0	0		0	0	0		0	0	0.5
0	0	0		0	0		0	0	0		0	0	0
0	0	0		0	0		0	0	0		0	0.5	0
0	0	0		0	0		0	0.5	0		0	0	0
0	0	0		0	0		0	0	0		0	0	0
0	0	0		0	0		0	0	0		0	0	0
0	0	0		0	0		0.5	0	0		0	0	0
0	0	0		0	0		0	0	0		0	0	0
0	0	0		0	0		0	0	0		0	0	0
0	0	0		0	0		0	0	0		0	0.5	0
0	0	0		0	0		0	0	0		0	0	0
0	0	0		0	0		0	0	0		0	0	0.5
0	0	0		0	0		0	0	0		0	0	0
0	0	0		0	0		0	0	0		0	0	0
0	0	0		0	0		0	0	0		0	0	0
0	0	0		0	0		0	0	0		0	0	0.5
0	0	0		0	0		0	0	0		0	0	0
0	0	0		0	0		0	0	0		0	0	0
0	0	0		0	0		0	0	0		0	0	0
0	0	0		0	0		0	0	0.5		0	0	0.5
0	0	0		0	0		0	0	0		0	0.5	0
0	0	0		0	0		0	0	0		0	0	0
0	0	0		0	0		0	0	0		0	0	0
0	0	0		0	0		0	0	0		0	0	0
0	0	0		0	0		0	0	0		0.5	0	0
0	0	0		0.5	0		0	0	0		0	0	0
0	0	0		0	0		0	0	0		0	0	0
0	0	0		0.5	0		0	0	0		0	0	0
0	0	0		0	0		0	0	0		0	0	0
0	0	0		0	0		0	0	0		0	0	0
0	0	0		0	0		0	0	0		0	0	0
0	0	0		0	0		0	0	0		0	0	0
0	0	0		0	0		0	0	0		0	0	0
0	0	0		0	0		0	0	0		0	0	0
0	0	0		0	0		0	0	0		0	0	0
0	0	0		0	0		0	0	0		0	0	0
0	0	0		0	0		0	0	0		0	0	0
0	0	0		0	0		0	0	0		0.5	0	0
0	0	0		0	0		0	0	0		0	0	0
0	0	0		0	0		0	0	0		0	0.5	0
0	0	0		0	0		0	0	0		0	0	0
0	0	0		0	0		0	0	0		0	0.5	0
0	0	0		0	0		0	0	0		0	0	0.5
0	0	0		0	0		0	0	0		0	0	0
0	0	0		0	0		0	0.5	0		0	0	0
0	0	0		0	0		0	0	0		0	0	0
0	0	0		0	0		0	0	0.5		0	0.5	0
0	0	0		0	0		0	0	0		0	0.5	0
0	0	0		0	0		0	0	0		0	0	0
0	0	0		0	0		0	0	0		0	0	0
0	0	0		0	0		0	0	0		0	0	1
0	0	0		0	0		0	0	0		0	0	0
0	0	0		0	0		0	0	0		0	0	0
0	0	0		0	0		0	0	0		0	0	0
0	0	0		0	0		0	0	0		0	0	0
0	0	0		0	0		0	0	0		0.5	0	0
0	0	0		0	0		0	0	0		0	0	0.5
0	0	0		0	0		0	0	0		0	0	0
0	0	0		0	0		0	0	0		0	0	0
0	0	0		0	0		0	0	0		0	0	0
0	0	0		0	0		0	0	0		0	0.5	0
0	0	0		0	0		0	0	0		0	0	0
0	0.5	0		0	0		0	0	0		0.5	0	0
0	0	0		0	0		0	0	0		0	0	0
0	0	0		0	0		0.5	0.5	0		0	0	0
0	0	0		0	0		0	0	0		0	0	0
0	0	0		0	0		0	0	0		0.5	0	0
0	0	0		0	0		0	0	0.5		0	0	0
0	0	0		0	0		0	0	0		0	0	0
0	0	0		0	0		0	0	0		0	0	0
0	0	0		0	0		0	0	0.5		0	0	0
0	0	0		0	0		0	0	0		0.5	0	0
0	0	0		0	0		0	0	0		0	0	0
0	0	0		0	0		0	0	0		0	0	0
0	0	0		0	0		0	0	0		0	0	0
0	0	0		0	0		0	0	0		0	0	0
0	0	0		0	0		0.5	0	0		0	0	0
0	0	0		0	0		0	0	0		0	0	0
0	0	0		0	0		0.5	0	0		0	0	0
0	0	0		0	0		0	0	0		0	0	0
0	0	0		0	0		0	0	0		0	0	0
0	0	0		0	0		0	0	0		0	0	0.5
0	0	0		0	0		0	0	0		0	0	0
0	0	0		0	0		0	0	0		0	0	0
0	0	0		0	0		0.5	0	0		0	0	0.5
0	0	0		0	0		0	0	0		0	0.5	0
0	0	0		0	0		0.5	0	0		0	0	0
0	0	0		0	0.5		0	0	0		0	0	0
0	0	0		0	0		0	0	0		0	0	0
0	0	0		0	0		0	0	0		0	0	0
0	0	0		0	0		0.5	0	0		0.5	0	0
0	0	0		0	0		0	0	0.5		0	0	0
0	0	0		0	0		0	0	0		0	0	0
0	0	0		0	0		0	0	0		0	0	0
0	0	0		0	0		0	0	0		0	0	0
0	0	0		0	0		0	0	0		0	0	0
0	0	0		0	0		0	0	0		0	0.5	0
0	0	0		0	0		0	0	0		0	0	0
0	0	0		0	0		0	0	0		0	0.5	0
0	0	0		0	0		0	0	0		0	0	0.5
0	0	0		0	0		0	0	0		0	0	0
0	0	0		0	0		0	0	0		0	0	0
0	0	0		0	0		0	0	0		0	0	0
0	0	0		0	0		0	0	0		0	0	0
0	0	0		0	0		0	0	0		0	0.5	0
0	0	0		0	0		0	0	0		0	0	0
0	0	0		0	0		0	0	0		0	0	0
0	0	0		0	0		0.5	0	0		0	0	0
0	0	0		0	0		0	0	0		0	0	0
0	0	0		0	0		0	0	0		0	0	0
0	0	0		0	0		0	0	0		0	0	0
0	0	0		0	0		0	0	0		0.5	0	0
0	0	0		0	0		0	0	0		0	0	0
0	0	0		0	0		0.5	0	0		0	0	0
0	0	0		0	0		0.5	0	0		0	0	0
0	0	0		0	0		0	0	0		0	0	0
0	0	0		0	0		0	0	0		0	0	0
0	0	0		0	0		0	0	0		0	0	0
0	0	0		0.5	0		0.5	0	0		0	0	0
0	0	0		0	0		0	0	0		0	0	0
0	0	0		0	0		0	0	0		0	0	0
0	0	0		0	0		0	0	0		0	0	0
0	0	0		0	0		0	0	0.5		0	0	0
0	0	0		0	0		0	0	0.5		0	0.5	0
0	0	0		0	0		0	0	0		0	0	0
0	0	0		0	0		0	0	0		0	0	0.5
0	0	0		0	0		0	0	0		0	0	0
0	0	0		0	0		0	0	0		0	0	0
0	0	0		0	0		0	0	0		0	0	0.5
0	0	0		0	0		0	0	0		0	0	0
0	0	0		0	0		0	0	0		0	0.5	0
0	0	0		0	0		0	0	0.5		0	0	0
0	0	0		0	0		0	0	0		0.5	0	0
0	0	0		0	0		0	0	0		0	0	0
0	0	0		0	0		0	0	0.5		0	0	0
0	0	0		0	0		0	0	0		0	0	0
0	0	0		0	0		0	0	0		0	0	0
0	0	0		0	0		0	0	0.5		0	0.5	0
0	0	0		0	0		0	0	0		0	0	0
0	0	0		0	0		0	0	0		0	0	0
0	0	0		0	0		0	0	0		0.5	0.5	0
0	0	0		0	0		0	0	0		0	0	0.5
0	0	0		0	0		0	0.5	0		0.5	0	0
0	0	0		0	0		0	0	0		0	0	0
0	0	0		0	0		0	0	0		0	0	0
0	0	0		0	0		0	0	0		0.5	0	0
0	0	0		0	0		0	0	0		0	0	0
0	0	0		0	0		0	0	0		0	0	0
0	0	0		0	0		0	0.5	0		0	0	0
0	0	0		0	0		0	0	0		0	0	0
0	0	0		0	0		0	0	0		0	0	0
0	0	0		0	0		0	0	0		0	0	0
0	0	0		0	0		0	0	0		0	0.5	0
0	0	0		0	0		0	0	0		0	0.5	0
0	0	0		0	0		0	0	0		0	0	0
0	0	0		0	0		0	0	0		0	0	0
0	0	0		0	0		0.5	0	0.5		0	0	0
0	0	0		0	0		0	0.5	0.5		0	0	0
0	0	0		0	0		0	0.5	0		0	0.5	0
0	0	0		0	0		0	0	0		0	0	0
0	0	0		0	0		0	0	0		0	0	0.5
0	0	0		0	0		0	0	0		0	0	0
0	0	0		0	0		0	0	0		0	0	0
0	0	0		0	0		0	0	0		0	0	0
0	0	0.5		0	0		0	0	0		0	0	0
0	0	0		0	0		0	0	0		0	0	0.5
0	0	0		0	0		0	0	0		0	0	0
0	0	0		0	0		0.5	0	0		0	0	0
0	0	0		0	0		0	0	0		0.5	0	0
0	0	0		0	0		0	0	0		0	0	0
0	0	0		0	0		0	0.5	0		0	0	0
0	0	0		0	0		0	0	0		0	0.5	0
0	0	0		0	0		0	0	0		0	0	0
0	0	0		0	0		0	0	0		0	0	0
0	0	0		0	0		0	0	0		0	0	0
0	0	0		0	0		0	0	0		0	0	0
0	0	0		0	0		0	0	0		0	0	0
0	0	0		0	0		0	0	0		0	0	0.5
0	0	0		0	0		0	0	0		0	0	0
0	0	0		0	0		0	0	0		0	0	0
0	0	0		0	0		0	0	0		0	0	0
0	0	0		0	0		0	0	0		0	0	0
0	0	0		0	0		0	0	0.5		0	0	0.5
0	0	0		0	0		0	0	0		0	0	0
0	0	0		0	0		0	0	0		0	0	0
0	0	0		0	0		0	0	0		0	0	0.5
0	0	0		0	0		0	0	0.5		0	0	0
0	0	0		0	0		0	0	0		0	0	0
0	0	0		0	0		0	0	0		0	0.5	0
0	0	0		0	0		0	0	0		0	0.5	0
0	0	0		0	0		0	0.5	0		0	0	0
0	0	0		0	0		0	0	0		0	0	0
0	0	0		0	0		0	0.5	0		0	0	0
0	0	0		0	0		0	0	0		0	0	0
0	0	0		0	0		0	0.5	0.5		0	0.5	0
0	0	0		0	0		0	0	0.5		0	0	0
0	0	0		0	0		0	0	0		0	0	0
0	0	0		0	0		0	0	0		0	0	0
0	0	0		0	0		0	0	0		0.5	0	0
0	0	0		0	0		0	0	0		0.5	0	0
0	0	0		0	0		0	0	0		0	0	0.5
0	0	0		0	0		0	0	0		0	0	0
0	0	0		0	0		0	0	0		0	0	0
0	0	0		0	0		0	0	0		0	0	0.5
0	0	0		0	0		0	0	0		0	0	0
0	0	0		0	0		0	0	0		0	0.5	0
0	0	0		0	0		0	0	0.5		0	0	0
0	0	0		0	0		0	0	0		0.5	0	0
0	0	0		0	0		0.5	0	0		0	0.5	0
0	0	0		0	0		0	0	0		0	0	0
0	0	0		0	0		0	0	0.5		0	0	0
0	0	0		0	0		0	0	0.5		0	0	0
0	0	0		0	0		0	0	1		0	0	0
0	0	0		0	0		0	0	0		0	0	0
0	0	0		0	0		0	0	0		0	0	0
0	0	0		0	0		0	0	0		0	0	0
0	0	0		0	0		0	0	0		0	0.5	0
0	0	0		0	0		0	0	0.5		0	0	0
0	0	0		0	0		0	0	0		0	0	0.5
0	0	0		0	0		0	0	0		0	0	0
0	0	0		0	0		0	0	0		0	0	0
0	0	0		0	0		0	0	0		0	0	0
0	0	0		0	0		0	0	0		0	0	0
0	0	0		0	0		0	0	0		0	0	0.5
0	0	0		0	0		0	0	0		0	0	0
0	0	0		0	0		0	0	0		0	0	0
0	0	0		0	0		0.5	0	0		0	0	0
0	0	0		0	0		0	0	0.5		0	1	0
0	0	0		0	0		0	0.5	0		0	0	0
0	0	0		0	0		0	0.5	0.5		0	0	0
0	0	0		0	0		0	0	0		0	0	0
0	0	0		0	0		0	0	0.5		0	0	0
0	0	0		0	0		0	0	0		0	0	0
0	0	0		0	0		0	0	0		0	0	0
0	0	0		0	0		0	0	0		0	0	0
0	0	0		0	0		0	0	0		0	0	0
0	0	0		0	0		0	0	0		0	0	0.5
0	0	0		0	0		0	0	0		0	0	0
0	0	0		0	0		0	0	0		0	0	0
0	0	0		0	0		0	0	0		0	0	0.5
0	0	0		0	0		0	0	0		0	0	0
0	0	0		0	0		0	0	0		0	0	0
0	0	0		0	0		0	0	0		0	0.5	0
0	0	0		0	0		0.5	0	0		0	0.5	0
0	0	0		0	0		0	0	0		0	0	0
0	0	0		0	0		0	0	0		0	0	0.5
0	0	0		0	0		0	0	0		0	0	0
0	0	0		0	0		0.5	0	0.5		0	0	0
0	0	0		0	0		0	0	0		0	0	0
0	0	0		0	0		0	0	0		0	0	0.5
0	0	0		0	0		0	0	0		0	0	0
0	0	0		0	0		0	0	0		0	0	0
0	0	0		0	0		0	0	0		0	0	0
0	0	0		0	0		0	0	0.5		0	0	0
0	0	0		0	0		0	0	0		0	0	0
0	0	0		0	0		0.5	0	0		0	0	0
0	0	0		0	0		0	0	0.5		0	0	0
0	0	0		0	0		0	0	0		0	0	0
0	0	0		0	0		0	0	0		0	0	0
0	0	0		0	0		0	0	0		0	0	0
0	0	0		0	0		0	0	0		0	0	0
0	0	0		0	0		0	0	0		0	1	0
0	0	0		0	0		0	0	0		0	0	0
0	0	0		0	0		0	0	0		0	0	0
0	0	0		0	0		0	0	0		0	0	0
0	0	0		0	0		0	0	0.5		0	0	0
0	0	0		0	0		0	0	0		0	0	0
0	0	0		0	0		0	0	0		0	0	0.5
0	0	0		0	0		0	0	0		0	0	0
0	0	0		0	0		0	0	0		0	0	0
0	0	0		0	0		0	0	0		0	0	0
0	0	0		0	0		0	0	0		0	0.5	0
0	0	0		0	0		0	0	0		0	0	0
0	0	0		0	0		0	0	0		0	0	0
0	0	0		0	0		0	0	0		0	0.5	0
0	0	0		0	0		0	0	0		0	0	0
0	0	0		0	0		0	0	0		0	0	0
0	0	0		0	0		0	0	0		0.5	0	0
0	0	0		0	0		0	0	0		0	0	0
0	0	0		0	0		0	0	0		0	0	0
0	0	0		0	0		0	0.5	0		0.5	0	0
0	0	0		0	0		0	0.5	0		0	0	0
0	0	0		0	0		0	0	0		0	0	0
0	0	0		0	0		0	0	0		0	0	0
0	0	0		0	0		0	0	0		0	0.5	0
0	0	0		0	0		0	0	0		0.5	0	0
0	0	0		0	0		0	0	0		0	0	0
0	0	0		0	0		0	0	0		0	0	0
0	0	0		0	0		0	0.5	0.5		0	0	0
0	0	0		0	0		0	0	0		0	0	0
0	0	0		0	0		0	0	0.5		0	0	0
0	0	0		0	0		0	0	0		0	0	0
0	0	0		0	0		0	0	0.5		0	0	0
0	0	0		0	0		0	0	0		0	0	0
0	0	0		0	0		0	0	0		0	0	0
0	0	0		0	0		0	0	0		0	0	0
0	0	0		0	0		0	0	0		0	0	0
0	0	0		0	0		0	0	0		0	0	0
0	0	0		0	0		0	0	0		0.5	0.5	0
0	0	0		0	0		0	0	0		0	0	0
0	0	0		0	0		0	0	0		0	0	0
0	0	0		0	0		0	0	0		0	0	0
0	0	0		0	0		0	0	0		0	0	0
0	0	0		0	0		0	0	0		0	0.5	0
0	0	0		0	0		0.5	0	0		0	0	0
0	0	0		0	0		0	0	0		0	0	0
0	0	0		0	0		0	0	1		0	0	0
0	0	0		0	0		0	0	0		0	0	0
0	0	0		0	0.5		0	0	0		0	0	0
0	0	0		0	0		0	0	0		0	0	0
0	0	0		0	0		0	0	0		0	0	0
0	0	0		0	0		0	0	0.5		0	0	0
0	0	0		0	0		0	0	0		0	0	0
0	0	0		0	0		0	0	0		0	0	0
0	0	0		0	0		0	0	0		0	0	0
0	0	0		0	0		0	0	0		0	0	0
0	0	0		0	0		0	0	0		0	0	0
0	0	0		0	0		0.5	0	0		0	0	0
0	0	0		0	0		0	0.5	0		0	0	0
0	0	0		0	0		0	0	0		0	0	0
0	0	0		0	0		0	0	0		0	0	0
0	0	0		0	0		0	0	0		0	0	0.5
0	0	0		0	0		0	0	0		0	0	0
0	0	0		0	0		0	0	0		0	0	0
0	0	0		0	0		0.5	0	0		0	0	0
0	0	0		0	0		0	0	0		0	0	0
0	0	0		0	0		0	0	0		0	0	0
0	0	0		0	0		0	0	0		0	0	0
0	0	0		0	0		0	0	0		0	0	0
0	0	0		0	0		0	0	0		0	0	0
0	0	0		0	0		0	0.5	0		0	0	0
0	0	0		0	0		0	0	0		0	0	0
0	0	0		0	0		0	0	0		0	0	0
0	0	0		0	0		0	0.5	0		0	0	0
0	0	0		0	0		0	0	0		0	0.5	0.5
0	0	0		0	0		0	0	0		0	0	0
0	0	0		0	0		0	0	0		0	0	0
0	0	0		0	0		0	0.5	0		0	0	0.5
0	0	0		0	0		0	0	0		0.5	0	0
0	0	0		0	0		0.5	0	0		0	0	0
0	0	0		0	0		0	0	0		0	0	0
0	0	0		0	0		0	0	0.5		0	0	0
0.5	0	0		0	0		0.5	0	0		0.5	0	0.5
0	0	0		0	0		0	0	0.5		0	0	0
0	0	0		0	0		0	0	0		0	0.5	0
0	0	0		0	0		0.5	0	0		0	0	0.5
0	0	0		0	0		0	0	0		0	0	0
0	0	0		0	0		0	0	0.5		0	0	0
0	0	0		0	0		0	0	0		0	0	0
0	0	0		0	0		0	0	0		0	0	0
0	0	0		0	0		0	0	0		0.5	0	0
0	0	0		0	0		0	0	0		0	0	0
0	0	0		0	0		0	0	0		0	0	0
0	0	0		0	0		0.5	0	0		0	0	0
0	0	0		0	0		0	0	0		0	0	0
0	0	0		0	0		0	0	0		0	0	0
0	0	0		0	0		0	0.5	0		0	0	0
0	0	0		0	0		0	0	0		0	0	0
0	0	0		0	0		0	0	0		0	0	0
0	0	0		0	0		0	0	0		0	0.5	0
0.5	0	0		0	0		0	1	0		0	0	0
0	0	0		0	0		0	0	0		0	0	0
0	0	0		0	0		0	0	0		0	0	0
0	0	0		0	0		0	0	0		0	0	0
0	0	0		0	0		0	0	0		0	0	0
0	0	0		0	0		0	0	0		0.5	0	0
0	0	0		0	0		0	0	0.5		0	0	0
0	0	0		0	0		0	0.5	0		0	0	0
0	0	0		0	0		0	0	0		0	0	0
0	0	0		0	0		0	0.5	0		0.5	0	0
0	0	0		0	0.5		0	0	0		0	0	0
0	0	0		0	0		0	0	0		0	0	0
0	0	0		0	0		0	0.5	0		0	0	0
0	0	0		0.5	0		0	0	0		0	0	0
0	0	0		0	0		0	0	0.5		0	0	0
0	0	0		0	0		0.5	0	0		0	0	0
0	0	0		0	0		0	0	0		0	0.5	0
0	0	0		0	0		0	0	0		0	0	0
0	0	0		0	0		0	0	0		0	0	0
0	0	0		0	0		0	0	0		0	0	0
0	0	0		0	0.5		0	0	0		0	0	0
0	0	0		0	0		0	0	0		0	0	0
0	0	0		0	0		0	0	0		0	0	0
0	0	0		0	0		0.5	0	0.5		0	0	0.5
0	0	0		0	0		0	0	0		0	0	0
0	0	0		0	0		0.5	0	0		0	0	0
0	0	0		0	0		0	0	0		0	0	0.5
0	0	0		0	0		0	0	0		0	0	0.5
0	0	0		0	0		0	0	0		0	0.5	0
0	0	0		0	0		0	0	0		0	0.5	0
0	0	0		0	0		0	0	0		0	0	0
0	0	0		0	0		0	0	0		0	0.5	0
0	0	0		0	0		0	0	0		0	0	0.5
0	0	0		0	0		0	0.5	0		0	0	0
0	0	0		0	0		0	0	0		0	0	0
0	0	0		0	0		0	0	0		0	0	0.5
0	0	0		0	0		0	0	0		0	0	0
0	0	0		0	0		0	0	0		0	0	0.5
0	0	0		0	0		0.5	0	0		0	0	0
0	0	0		0	0		0	0	0		0	0	0
0	0	0		0	0		0.5	0	0		0	0	0
0	0	0		0	0		0	0	0		0	0	0
0	0	0		0	0		0	0	0		0	0	0
0	0	0		0	0		0	0	0		0	0	0
0	0	0		0	0		0	0	0		0	0	0
0	0	0		0	0		0	0.5	0		0	0.5	0
0	0	0		0	0		0	0	0		0	0	0
0	0	0		0	0		0	0	0.5		0	0	0.5
0	0	0		0	0		0	0	0		0	0	0
0	0	0		0	0		0	0	0		0	0	0
0	0	0		0	0		0	0	0.5		0	0	0
0	0	0		0	0		0	0	0		0	0.5	0
0	0	0		0	0		0.5	0	0		0	0	0
0	0	0		0	0		0	0	0		0	0	0
0	0	0		0	0		0	0	0		0	0	0
0	0	0		0	0		0	0	0		0.5	0	0
0	0	0		0	0		0	0	0		0	0	0
0	0	0		0	0		0	0.5	0		0	0	0
0	0	0		0	0		0	0	0		0	0	0
0	0	0		0	0		0	0	0		0	0	0
0	0	0		0	0		0	0	0		0	0	0
0	0	0		0	0		0	0	0.5		0	0	0
0	0	0		0	0		0	0	0		0.5	0	0
0	0	0		0	0		0	0.5	0		0.5	0	0
0	0	0		0	0		0	0	0		0	0	0
0	0	0		0	0		0	0	0		0	0	0
0	0	0		0	0.5		0	0	0		0	0	0
0	0	0		0	0		0	0	0.5		0.5	0	0
0	0	0		0	0		0	0	0		0	0	0
0	0	0		0	0		0	0	0		0	0	0.5
0	0	0		0	0		0	0	0.5		0	0	0
0	0	0		0	0		0	0	0		0	0	0
0	0	0		0	0		0.5	0	0		0	0	0
0	0	0		0	0		0	0	0		0	0	0
0	0	0		0	0		0	0	0		0	0	0
0	0	0		0	0		0	0	0		0	0	0
0	0	0		0	0		0	0	0		0	0	0
0	0	0		0	0		0	0	0		0	0	0
0	0	0		0	0		0	0	0		0	0	0
0	0	0		0	0		0	0	0		0	0	0
0	0	0		0	0		0	0	0		0	0	0
0	0	0		0	0		0	0	0		0	0.5	0.5
0	0	0		0	0		0	0	0		0	0	0
0	0	0		0	0		0.5	0.5	0		0.5	0	0
0	0	0		0	0		0	0	0		0	0	0
0	0	0		0	0		0	0	0		0	0	0
0	0	0		0	0		0	0	0		0	0	0
0	0	0		0	0		0	0	0		0	0	0
0	0	0		0	0		0	0	0		0	0	0
0	0	0		0	0		0	1	0		0	0	0
0	0	0		0	0		0	0	0		0	0	0
0	0	0		0	0		0	0	0		0	0	0
0	0	0		0	0		0	0	0		0	0	0
0	0	0		0	0		0	0	0		0	0	0
0	0	0		0	0		0	0	0		0	0	0
0	0	0		0	0		0	0	0		0	0	0
0	0	0		0	0		0	0	0		0	0	0
0	0	0		0	0		0	0.5	0		0	0	0
0	0	0		0	0		0	0	0.5		0	0	0
0	0	0		0	0		0	0	0		0	0	0
0	0	0		0	0		0	0	0		0	0	0
0	0	0		0	0		0.5	0	0		0	0	0
0	0	0		0	0		0	0	0		0	0	0
0	0	0		0	0		0.5	0	0		0	0	0
0	0	0		0	0		0	0	0		0	0	0
0	0	0		0	0		0	0	0		0	0	0
0	0	0		0	0		0	0	0		0	0.5	0.5
0	0	0		0	0		0	0	0		0	0	0.5
0	0	0		0	0		0	0	0		0	0	0
0	0	0		0	0		0	0	0		0	0	0
0	0	0		0	0		0	0	0		0	0	0
0	0	0		0	0		0	0	0		0	0	0
0	0	0		0	0		0	0	0		0	0	0
0	0	0		0	0		0	0	0		0	0	0
0	0	0		0	0		0	0	0		0.5	0	0
0	0	0		0	0		0	0	0		0	0	0
0	0	0		0	0		0	0	0		0	0	0
0	0	0		0	0		0	0	0		0	0	0
0	0	0		0	0		0	0	0		0	0	0
0	0	0		0	0		0	0	0		0	0	0
0	0	0		0	0		0	0	0		0	0	0
0	0	0		0	0		0	0	0		0	0	0
0	0	0		0	0		0	0	0		0	0	0
0	0	0		0	0		0	0	0		0	0	0
0	0	0		0	0		0	0	0		0	0	0
0	0	0		0	0		0	0	0		0	0	0
0	0	0		0	0		0	0	0		0	0	0
0	0	0		0	0		0	0	0		0.5	0	0.5
0	0	0		0	0		0	0.5	0		0.5	0	0
0	0	0		0	0		0	0	0.5		0.5	0	0
0	0	0		0	0		0	0	0		0	0	0.5
0	0	0		0	0		0	0	0		0	0	0
0	0	0		0	0		0	0	0		0	0	0
0	0	0		0	0		0	0	0		0	0	0.5
0	0	0		0	0		0	0	0		0	0	0
0	0	0		0	0		0	0	0		0	0	0
0	0	0		0	0		0	0	0		0	0.5	0
0	0	0		0	0		0	0	0		0	0	0.5
0	0	0		0	0		0	0	0		0	0.5	0
0	0	0		0	0		0	0.5	0		0	0	0.5
0	0	0		0	0		0	0	0		0	0	0
0	0	0		0	0		0	0	0		0	0	0
0	0	0		0	0		0.5	0	0		0	0	0
0	0	0		0	0		0	0	0		0	0	0
0	0	0		0	0		0	0	0.5		0	0	0
0	0	0		0	0		0	0	0		0	0	0
0	0	0		0	0		0	0	0		0	0	0.5
0	0	0		0	0		0	0	0		0	0	0
0	0	0		0	0		0	0	0		0	0	0
0	0	0		0	0		0	0	0		0.5	0	0
0	0	0		0	0		0	0	0		0	0	0
0	0	0		0	0		0	0	0		0	0	0.5
0	0	0		0	0		0	0	0		0	0	0
0	0	0		0	0		0	0	0		0	0	0
0	0	0		0	0		0	0	0		0.5	0	0
0	0	0		0	0		0	0.5	0.5		0	0	0
0	0	0		0	0		0.5	0	0		0	0	0
0	0	0		0	0		0.5	0	0		0	0	0
0	0	0		0	0		0	0	0		0	0	0
0	0	0		0	0		0	0	0.5		0	0	0
0	0	0		0	0		0	0	0		0	0	0.5
0	0	0		0	0		0	0	0		0	0.5	0
0	0	0		0	0		0	0	0		0.5	0	0
0	0	0		0	0		0	0	0		0	0	0
0	0	0		0	0		0.5	0	0		0	0	0
0	0	0		0	0		0	0	0		0	0	0
0	0	0		0	0		0	0.5	0		0	0	0
0	0	0		0	0		0	0	0		0	0	0
0	0	0		0	0		0	0	0		0	0	0
0	0	0		0	0		0.5	0	0		0	0	0
0	0	0		0	0		0	0	0		0	0.5	0
0	0	0		0	0		0	0	0		0.5	0	0
0	0	0		0	0		0	0	0		0	0	0
0	0	0		0	0		0	0	0		0	0	0.5
0	0	0		0	0		0	0	0		0	0	0
0	0	0		0	0		0	0	0		0	0.5	0
0	0	0		0	0		0	0	0		0	0	0
0	0	0		0	0		0	0	0		0	0	0
0	0	0		0	0		0	0.5	0		0	0	0
0	0	0		0	0		0	0	0		0	0	0
0	0	0		0	0		0	0	0		0	0	0
0	0	0		0	0		0	0.5	0		0	0	0
0	0	0		0	0		0	0	0		0	0	0
0	0	0		0	0		0	0	0		0	0	0
0	0	0		0	0		0	0	0		0	0	0
0	0	0		0	0		0	0	0		0	0	0
0	0	0		0	0		0	0	0		0	0	0
0	0	0		0	0		0	0	0		0	0	0
0	0	0		0	0		0	0	0		0	0	0
0	0	0		0	0		0	0	0		0	0	0
0	0	0		0	0		0	0	0		0	0	0
0	0	0		0	0		0	0	0		0	0	0
0	0	0		0	0		0	0	0.5		0.5	0	0
0	0	0		0	0		0	0	0		0	0	0
0	0	0		0	0		0	0	0		0	0	0
0	0	0		0	0		0	0	0		0.5	0.5	0
0	0	0		0	0.5		0	0	0		0	0	0
0	0	0		0	0		0	0	0		0	0	0.5
0	0	0		0	0		0	0	0.5		0	0	0
0	0	0		0	0		0	0	0		0	0	0
0	0	0		0	0		0	0	0		0	0	0
0	0	0		0	0		0	0	0		0	0	0
0	0	0		0	0		0	0	0		0	0	0
0	0	0		0	0		0	0	0		0	0	0
0	0	0		0	0		0	0	0		0	0	0
0	0	0		0	0		0	0	0		0	0.5	0
0	0	0		0	0		0.5	0	0		0	0.5	0
0	0	0		0	0		0	0	0		0	0	0
0	0	0		0	0		0	0	0		0	0	0
0	0	0		0	0		0	0	0		0	0	0
0	0	0		0	0		0	0	0		0	0	0
0	0	0		0	0		0	0	0		0	0	0
0	0	0		0	0		0	0	0		0	0	0
0	0	0		0	0		0	0	0		0	0	0
0	0	0		0	0		0	0	0		0	0	0
0	0	0		0	0		0	0	0		0	0	0
0	0	0		0	0		0	0.5	0		0	0	0
0	0	0		0	0		0	0	0		0	0	0
0	0	0		0	0		0.5	0	0		0	0.5	0.5
0	0	0		0	0		0	0	0		0	0.5	0.5
0	0	0		0	0		0	0	0		1	0	0
0	0	0		0	0		0	0	0		0.5	0	0
0	0	0		0	0		0	0	0		0	0	0
0	0	0		0	0		0	0	0		0	0	0
0	0	0		0	0		0	0	0		0	0	0
0	0	0		0	0		0	0.5	0		0	0	0
0	0	0		0	0		0	0	0		0	0	0
0	0	0		0	0		0	0	0		0	0	0
0	0	0		0	0.5		0	0	0		0	0	0
0	0	0		0	0		0	0	0		0	0	0
0	0	0		0	0		0	0	0		0	0	0
0	0	0		0	0		0	0	0		0.5	0	0
0	0	0		0	0		0	0	0		0	0	0
0	0	0		0	0		0	0	0		0.5	0	0
0	0	0		0	0		0	0	0		0	0	0
0	0	0		0	0		0	0	0		0	0	0
0	0	0		0	0		0	0	0		0	0	0
0	0	0		0	0		0	0	0		0	0	0
0	0	0		0	0		0	0	0		0	0	0
0	0	0		0	0		0	0	0		0	0	0.5
0	0	0		0	0		0	0	0		0	0	0
0	0	0		0	0		0	0	0		0	0	0
0	0	0		0	0		0	0	0		0	0	0
0	0	0		0	0		0	0	0.5		0	0	0
0	0	0		0	0		0	0	0		0	0	0.5
0	0	0		0	0		0	0	0		0	0	0
0	0	0		0	0		0	1	0		0.5	0	0
0	0	0		0	0		0	0	0		0	0	0
0	0	0		0	0		0	0	0		0	0.5	0
0	0	0		0	0		0	0	0		0	0	0
0	0	0		0	0		0	0	0		0	0	0
0	0	0		0	0		0	0	0		0	0	0
0	0	0		0	0		0	0	0		0	0.5	0
0	0	0		0	0		0	0	0		0	0	0
0	0	0		0	0		0	0	0		0	0	0
0	0	0		0	0		0	0	0		0	0	0
0	0	0		0	0		0	0	0		0	0	0
0	0	0		0	0		0	0	0		0	0	0
0	0	0		0	0		0	0	0.5		0	0	0
0	0	0		0	0		0	0	0		0	0	0
0	0	0		0	0		0	0	0		0	0.5	0
0	0	0		0	0		0	0	0		0	0	0
0	0	0		0	0		0.5	0	0		0	0	0
0	0	0		0	0		0	0.5	0		0	0	0.5
0	0	0		0	0		0	0	0		0	0	0
0	0.5	0		0	0		0	0	0		0	0	0
0	0	0		0	0		0	0	0		0	0	0
0	0	0		0	0		0	0	0		0	0	0
0	0	0		0	0		0	0	0		0	0	0
0	0	0		0	0		0.5	0	0		0	0	0
0	0	0		0	0		0	0	0		0.5	0	0
0	0	0		0	0		0	0	0		0	0	0
0	0	0		0	0		0	0	0		0	0	0
0	0	0		0	0		0	0	0		0	0	0
0	0	0		0	0		0	0	0		0	0	0.5
0	0	0		0	0		0	0	0		0	0	0
0	0	0		0	0		0	0	0		0	0	0
0	0	0		0	0		0	0	0		0	0	0
0	0	0		0	0		0	0	0		0	0.5	0
0	0	0		0	0		0	0	0		0.5	0	0
0	0	0		0	0		0.5	0	1		0.5	0	0
0	0	0		0	0		0	0	0		0	0	0
0	0	0		0	0		0	0	0		0	0	0
0	0	0		0	0		0	0	0		0	0	0
0	0	0		0	0		0	0	0		0	0	0
0	0	0		0	0		0	0	0		0	0	0
0	0	0		0	0		0	0.5	0		0	0	0.5
0	0.5	0		0	0		0	0	0		0.5	0.5	0
0	0	0		0	0		0	0	0.5		0	0	0
0	0	0		0	0		0	0	0		0	0.5	0
0	0	0		0	0		0	0.5	0		0	0	0
0	0	0		0	0		0	0	0		0.5	0	0
0	0	0		0	0		0	0	0		0	0	0
0	0	0		0	0		0	0	0		0	0	0
0	0	0		0	0		0	0	0		0	0	0.5
0	0	0		0	0		0	0.5	0		0	0	0
0	0	0		0	0		0	0	0		0	0.5	0.5
0	0	0		0	0		0	0	0		0	0	0
0	0	0		0	0		0	0	0		0	0.5	0
0	0	0		0	0		0	0	0		0	0	0
0	0	0		0	0		0	0	0		0	0	0
0	0	0		0	0		0	0	0		0	0.5	0
0	0	0		0	0		0	0.5	0		0	0	0
0	0	0		0	0		0	0	0		0	0	0
0	0	0		0	0		1	0	0		0	0	0
0	0	0		0	0		0	0	0		0	0	0
0	0	0		0	0		0.5	0.5	0		0	0	0
0	0	0		0	0		0	0	0		0	0	0
0	0	0		0	0		0	0	0		0	0	0
0	0	0		0	0		0.5	0	0		0	0	0
0	0	0		0	0		0	0	0		0	0	0
0	0	0		0	0		0	0	0		0	0	0
0	0	0		0	0		0	1	0		0	0	0.5
0	0	0		0	0		0	0	0		0.5	0	0
0	0	0		0	0		0	0	0		0	0	0
0	0	0		0	0		0	0	0		0	0	0
0	0	0		0	0		0.5	0	0.5		0	0.5	0
0	0	0		0	0		0	0	0.5		0	0	0
0	0	0		0	0		0	0	0		0	0	0
0	0	0		0	0		0	0	0		0	0	0
0	0	0		0	0		0	0	0		0	0	0
0	0	0		0	0		0	0	0		0	0	0
0	0	0		0	0		0	0	0		0.5	0	0
0	0	0		0	0		0	0	0		0	0	0
0	0	0		0	0		0	0	0		0	0	0
0	0	0		0	0		0	0	0		0	0.5	0
0	0	0		0	0		0	0	0		0	0	0
0	0	0		0	0		0	0	0		0	0	0
0	0	0		0	0		0.5	0	0		0	0	0
0	0	0		0	0		0	0	0.5		0	0	0
0	0	0		0	0		0.5	0	0		0	0	0.5
0	0	0		0	0		0	0	0		0	0	0
0	0	0		0	0		0.5	0.5	0		0	0	0
0	0	0		0	0		0	0	0		0	0	0
0	0	0		0	0		0	0	0		0	0	0
0	0	0		0	0		0	0	0		0	0	0.5
0	0	0		0	0		0	0	0		0	0	0
0	0	0		0	0		0	0	0		0	0	0
0	0	0		0	0		0	0.5	0		0	0	0
0	0	0		0	0		0	0	0		0.5	0	0
0	0	0		0	0		0	0	0		0	0	0
0	0	0		0	0		0	0	0		0	0	0
0	0	0		0	0		0	0	0		0	0	0
0	0	0		0	0		0	0	0.5		0	0	0
0	0	0		0	0		0	0.5	0		0	0	0
0	0	0		0	0		0	0	0		0	0	0
0	0	0		0	0		0	0	0		0	0	0
0	0	0		0	0		0	0	0		0	0	0
0	0	0		0	0		0	0	0		0.5	0	0
0	0	0		0	0		0	0	0		0	0	0
0	0	0		0	0		0	0	0		0	0	0
0	0	0		0	0		0	0	0		0	0	0
0	0	0		0	0		0	0	0		0	0	0
0	0	0		0	0		0	0	0		0	0	0
0	0	0		0	0		0	0	0		0	0	0
0	0	0		0	0		0	0.5	0		0	0	0
0	0	0		0	0		0	0	0		0	0	0.5
0	0	0		0	0		0.5	0	0		0	0	0
0	0	0		0	0		0	0	0		0	0	0
0	0	0		0	0		0	0	0		0	0	0.5
0	0	0		0	0		0	0.5	0		0	0	0
0	0	0		0	0		0	0	0		0	0	0
0	0	0		0	0		0	0	0		0	0	0.5
0	0	0		0	0		0.5	0	0		0	0	0
0	0	0		0	0		0	0	0		0	0	0
0	0	0		0	0		0	0	0		0	0	0.5
0	0	0		0	0		0	0	0		0.5	0	0
0	0	0		0	0.5		0.5	0	0		0	0	0
0	0	0		0	0		0	0	0		0	0	0.5
0	0	0		0	0		0	0	0		0	0.5	0
0	0	0		0	0		0	0	0		0	0	0
0	0	0		0	0		0	0	0		0	0	0
0	0	0		0	0		0	0	0		0	0	0
0	0	0		0	0		0	0	0		0	0	0
0	0	0		0	0		0	0	0		0	0.5	0
0	0	0		0	0		0	0	0		0	0	0
0	0	0		0	0		0	0	0		0	0	0
0	0	0		0	0		0	0	0		0	0	0
0	0	0		0	0		0	0	0		0	0	0
0	0	0		0	0		0	0	0		0.5	0	0
0	0	0		0	0		0	0	0		0	0	0
0	0	0		0	0		0	0	0		0	0	0
0	0	0		0	0		0	0	0		0	0	0
0	0	0		0	0		0	0	0		0	0	0
0	0	0		0	0		0	0.5	0		0	0	0
0	0	0		0	0		0	0	0		0	0	0
0	0	0		0	0		0	0	0		0	0	0
0	0	0		0	0		0	0	0		0	0	0
0	0	0		0	0		0.5	0	0		0	0	0
0	0	0		0	0		0	0.5	0		0	0	0
0	0	0		0	0		0	0	0		0	0	0
0	0	0		0	0		0	0	0		0	0	0
0	0	0		0	0		0	0	0		0	0	0
0	0	0		0	0		0	0	0		0	0	0
0	0	0		0	0		0	0	0		0	0	0
0	0	0		0	0		0	0	0		0	0	0.5
0	0	0		0	0		0	0	0		0	0	0
0	0	0		0	0		0	0	0		0	0	0
0	0	0		0	0		0	0	0		0	0	0
0	0	0		0	0		0	0	0.5		0	0	1
0	0	0		0	0		0.5	0	0		0	0	0
0	0	0		0	0		0	0	0		0	0	0
0	0	0		0	0		0	0	0		0	0	0
0	0	0		0	0		0	0	0		0	0	0
0	0	0		0	0		0	0	0		0	0	0
0	0	0		0	0		0	0	0		0	0	0
0	0	0		0	0		0	0	0		0	0	0
0	0	0		0	0		0	0	0		0	0	0
0	0	0		0	0		0	0	0		0	0	0
0	0	0		0	0		0	0	0		0	0	0
0	0	0		0	0		0	0	0		0	0	0
0	0	0		0	0		0	0	0		0	0	0.5
0	0	0		0	0		0	0	0		0	0	0
0	0	0		0	0		0	0	0		0.5	0	0
0	0	0		0	0		0.5	0	0.5		0	0	0
0	0	0		0	0		0	0	0		0	0	0
0	0	0		0	0		0	0	0		0	0	0
0	0	0		0	0		0	0	0		0	0.5	0
0	0	0		0	0		0	0	0		0	0	0
0	0	0		0	0		0	0	0		0	0	0
0	0	0		0	0		0	0	0		0	0	0
0	0	0		0	0		0	0	0		0	0	0
0	0	0		0	0		0	0	0		0	0.5	0
0	0	0		0	0		0	0	0		0	0	0
0	0	0		0	0		0	0	0		0	0	0
0	0	0		0	0		0	0	0		0	0	0
0	0	0		0	0		0	0	0		0	0	0
0	0	0		0	0		0	0	0		0.5	0	0
0	0	0		0	0		0	0	0		0	0	0
0	0	0		0	0		0	0	0		0	0	0
0	0	0		0	0		0	0	0		0	0	0
0	0	0		0	0		0	0	0		0	0	0
0	0	0		0	0		0	0.5	0.5		0	0	0
0	0	0		0	0		0	0	0		0.5	0	0
0	0	0		0	0		0	0	0		0	0	0
0	0	0		0	0		0	0	0		0	0	0
0	0	0		0	0		0	0.5	0		0	0	0
0	0	0		0	0		0	0	0		0	0	0
0	0	0		0	0		0	0	0		0	0	0
0	0	0		0	0		0	0	0		0	0	0
0	0	0		0	0		0	0	0		0	0	0
0	0	0		0	0		0	0	0		0	0	0
0	0	0		0	0		0	0	0		0	0	0
0	0	0		0	0		0	0	0		0	0	0
0	0	0		0	0		0	0	0		0	0	0
0	0	0		0	0		0	0	0		0	0	0
0	0	0		0	0		0	0	0.5		0	0	0
0	0	0		0	0		0	0.5	0		0	0	0
0	0	0		0	0		0	0	0		0	0	0
0	0	0		0	0		0	0	0		0.5	0	0
0	0	0		0	0		0	0	0		0	0	0
0	0	0		0	0		0	0.5	0		0	0	0
0	0	0		0	0		0.5	0	0		0	0	0
0	0	0		0	0		0	0	0		0	0	0
0	0	0		0	0		0	0	0		0	0	0
0	0	0		0	0		0	0	0		0	0	0
0	0	0		0	0		0	0	0		0.5	0	0
0	0	0		0	0		0	0	0		0	0	0
0	0	0		0	0.5		0	0	0		0	0	0
0	0	0		0	0		0	0	0		0	0	0
0	0	0		0	0		0	0	0		0	0	0
0	0	0		0	0		0	0	0		0	0	0
0	0	0		0	0		0	0	0		0	0	0
0	0	0		0	0		0	0	0		0	0	0.5
0	0	0		0	0		0	0	0		0	0	0.5
0	0	0		0	0		0	0	0		0	0	0
0	0	0		0	0		0	0	0		0.5	0	0.5
0	0	0		0	0		0	0	0		0	0	0.5
0	0	0		0	0		0	0	0		0	0	0
0	0	0		0	0		0	0	0		0	0	0
0	0	0		0	0		0	0	0		0	0	0
0	0	0		0	0		0	0	0		0	0	0.5
0	0	0		0	0		0	0	0		0	0	0
0	0	0		0	0		0	0	0		0	0	0
0	0	0		0	0		0	0	0		0	0	0
0	0	0		0	0		0.5	0	0		0	0	0
0	0	0		0	0		0.5	0	0		0	0.5	0
0	0	0		0	0		0.5	0	0		0	0	0
0	0	0		0	0		0	0	0		0	0	0
0	0	0		0	0		0	0	0		0	0	0
0	0	0		0	0		0	0	0		0	0	0
0	0	0		0	0		0	0	0		0	0	0
0	0	0		0	0		0	0	0		0	0	0
0	0	0		0	0		0	0	0		0	0	0.5
0	0	0		0	0		0	0	0		0	0	0
0	0	0		0	0		0	0	0.5		0	0	0
0	0	0		0	0		0	0	0		0.5	0	0
0	0	0		0	0		0	0	0		0	0	0
0	0	0		0	0		0	0.5	0		0	0	0
0	0	0		0	0		0	0	0		0	0	0.5
0	0	0		0	0		0	0	0		0	0	0
0	0	0		0	0		0	0	0		0	0	0
0	0	0		0	0		0	0	0		0	0	0
0	0	0		0	0		0	0	0		0	0	0
0	0	0		0	0		0.5	0	0		0	0	0
0	0	0		0	0		0	0.5	0		0	0	0
0	0	0		0	0		0.5	0	0		0	0	0
0	0	0		0	0		0	0	0		0	0	0
0	0	0		0	0		0	0	0.5		0	0	0
0	0	0		0	0		0	0	0		0	0	0
0	0	0		0	0		0	0	0		0	0	0.5
0	0	0		0	0		0	0	0		0	0	0
0	0	0		0	0		0	0	0		0	0	0
0	0	0		0	0		0	0.5	0		0	0	0
0	0	0		0	0		0	0	0		0	0.5	0
0	0	0		0	0		0	0	0		0	0	0
0	0	0		0	0		0	0	0		0	0	0
0	0	0		0	0		0	0	0		0	0	0
0	0	0		0	0		0	0	0		0	0	0
0	0	0		0	0		0	0	0		0	0	0
0	0	0		0	0		0	0	0		0	0	0
0	0	0		0	0		0	0	0		0.5	0	0
0	0	0		0	0		0	0	0		0.5	0	0
0	0	0		0	0		0	0	0		0	0	0
0	0	0		0	0		0	0.5	0		0	0	0
0	0	0		0	0		0	0	0		0	0	0
0	0	0		0	0		0	0	0		0.5	0	0.5
0	0	0		0	0		0	0	0		0	0	0
0	0	0		0	0		0	0	0		0	0	0
0	0	0		0	0		0	0	0		0	0.5	0
0	0	0		0	0		0	0	0		0	0	0.5
0	0	0		0	0		0	0	0		0	0	0
0	0	0		0	0.5		0	0	0		0	0	0
0	0	0		0	0		0	0	0		0	0	0
0	0	0		0	0		0	0	0		0	0	0
0	0	0		0	0		0	0	0		0	0	0
0	0	0		0	0		0	0	0		0	0	0
0	0	0		0	0		0	0	0		0	0	0
0	0	0		0	0		0.5	0	0		0	0	0
0	0	0		0	0		0	0	0		0	0	0
0	0	0		0	0		0	0	0		0	0.5	0.5
0	0	0		0	0		0	0	0		0	0	0
0	0	0		0	0		0.5	0	0		0	0	0
0	0	0		0	0		0	0	0		0	0	0
0	0	0		0	0		0	0.5	0		0	0	0
0	0	0		0	0		0	0	0		0	0	0
0	0	0		0	0		0	0	0		0	0	0
0	0	0		0	0		0	0.5	0		0	0	0
0	0	0		0	0		0	0	0		0	0	0.5
0	0	0		0	0		0	0	0		0	0	0
0	0	0		0	0		0	0	0		0	0	0
0	0	0		0	0		0	0	0		0	0	0
0	0	0		0	0		0	0.5	0		0	0	0.5
0	0	0		0	0		0	0	0		0	0	0
0	0	0		0	0.5		0	0	0		0	0	0
0	0	0		0	0		0.5	0	0		0	0	0
0	0	0		0	0		0	0	0		0	0	0
0	0	0		0	0		0	0	0		0	0	0.5
0	0	0		0	0		0	0	0		0	0	0
0	0	0		0	0		0	0	0		0	0	0
0	0	0		0	0		0	0.5	0		0	0	0
0	0	0		0	0		0	0	0		0	0	0
0	0	0		0	0		0	0	0		0	0	0
0	0	0		0	0		0	0	0		0	0	0
0	0	0		0	0		0	0	0		0	0	0
0	0	0		0	0		0	0	0.5		0	0	0
0	0	0		0	0		0	0	0		0	0	0
0	0	0		0	0		0	0	0		0	0	0
0	0	0		0	0		0	0	0		0	0	0
0	0	0		0	0		0	0	0		0	0	0
0	0	0		0	0		0	0	0		0	0	0
0	0	0		0	0		0	0	0		0	0	0
0	0	0		0	0		0	0	0		0	0	0
0	0	0		0	0		0	0	0		0	0	0
0	0	0		0	0		0	0	0		0	0	0
0	0	0		0	0		0	0	0		0	0	0
0	0	0		0	0		0.5	0	0		0	0	0.5
0	0	0		0	0		0	0	0		0	0	0
0	0	0		0	0		0.5	0	0		0	0	0
0	0	0		0	0		0	0	0		0	0	0
0	0	0		0	0		0	0	0		0	0	0
0	0	0		0	0		0	0	0		0	0	0
0	0	0		0	0		0.5	0	0		0	0	0
0	0	0		0	0		0	0	0		0	0	0
0	0	0		0	0		0	0	0		0.5	0	0
0	0	0		0	0		0	0	0		0	0	0
0	0	0		0	0		0	0	0.5		0	0	0.5
0	0	0		0	0		0	0	0.5		0	0	0
0	0	0		0	0		0	0	0		0.5	0	0
0	0	0		0	0		0	0	0		0	0	0
0	0	0		0	0		0.5	0	0		0	0	0
0	0	0		0	0		0	0	0		0	0	0
0	0	0		0	0		0	0	0.5		0	0	0
0	0	0		0	0		0	0	0		0.5	0	0
0	0	0		0	0.5		0	0	0		0	0	0
0	0	0		0	0		0	0	0		0	0.5	0
0	0	0		0	0		0	0	0		0	0	0
0	0	0		0	0		0	0	0		0	0	0
0	0	0		0	0		0	0	0		0	0	0
0	0	0		0	0		0	0.5	0		0	0	0.5
0	0	0		0	0		0	0	0		0	0	0
0	0	0		0	0		0	0	0		0	0	0
0	0	0		0	0		0	0	0		0	0	0
0	0	0		0	0		0	0	0		0	0	0
0	0	0		0	0		0	0	0		0	0	0
0	0	0		0	0		0	0	0		0	0	0
0	0	0		0	0		0	0	0		0	0	0.5
0	0	0		0	0		0	0	0		0	0	0.5
0	0	0		0	0		0	0	0		0	0	0
0	0	0		0	0		0	0	0		0	0	0.5
0	0	0		0	0		0.5	0	0		0	0.5	0
0	0	0		0	0		0	0	0		0	0	0
0	0	0		0	0		0	0	0		0	0	0
0	0	0		0	0		0	0	0		0	0	0
0	0	0		0	0		0	0	0		0.5	0	0
0	0	0		0	0		0	0.5	0		0	0	0
0	0	0		0	0		0	0	0		0	0	0
0	0	0		0	0		0	0	0		0.5	0	0.5
0	0	0		0	0		0.5	0	0		0	1	0
0	0	0		0	0		0	0	0		0	0	0
0	0	0		0	0.5		0	0	0.5		0	0	0
0	0	0.5		0	0		0	0	0		0	0	0
0	0	0		0	0		0	0	0		0	0	0
0	0	0		0	0		0	0	0		0	0	0
0	0	0		0	0		0	0	0		0	0	0
0	0	0		0	0		0	0.5	0		0	0	0
0	0	0		0	0		0	0	0		0	0	0
0	0	0		0	0		0	0	0		0	0	0
0	0	0		0	0		0	0	0		0	0	0
0	0	0		0	0		0	0	0		0	0.5	0
0	0	0		0	0		0	0	0		0	0	0
0	0	0		0	0		0	0	0		0	0	0
0	0	0		0	0		0	0	0		0	0	0
0	0	0		0	0		0	0	0		0	0.5	0
0	0	0		0	0		0.5	0.5	0		0	0	0
0	0	0		0	0		0	0	0		0	0	0
0	0	0		0	0		0	0	0.5		0	0	0
0	0	0		0.5	0		0	0	0		0	0	0
0	0	0		0	0		0	0	0		0	0	0
0	0	0		0	0		0	0	0		0	0	0
0	0	0		0	0		0.5	0	0		0	0	0
0	0	0		0	0		0	0	0		0	0.5	0
0	0	0		0	0		0	0	0		0	0	0.5
0	0	0		0	0		0	0	0		0	0	0
0	0	0		0	0		0	0.5	0		0	0	0
0	0	0		0	0		0	0	0		0.5	0	0
0	0	0		0	0.5		0	0	0		0	0	0
0	0	0		0	0		0	0	0		0.5	0	0
0	0	0		0	0		0	0.5	0		0	0	0
0	0	0		0	0		0	0.5	0		0	0	0
0	0	0		0	0		0	0	0		0	0	0
0	0	0		0	0		0	0	0		0	0	0
0	0	0		0	0		0	0	0		0.5	0	0
0	0	0		0	0		0	0	0		0.5	0	0
0	0	0		0	0		0	0	0		0	0	0
0	0	0		0	0		0	0.5	0		0	0.5	0
0	0	0		0	0		0	0	0		0	0	0
0	0	0		0	0		0	0	0		0	0	0
0	0	0		0	0		0.5	0	0		0	0	0
0	0	0		0	0		0	0	0.5		0	0	0
0	0	0		0	0		0	0.5	0		0	0	0
0	0	0		0	0		0	0	0.5		0	0	0
0	0	0		0	0		0.5	0	0		0	0	0
0	0	0		0	0		0	0	0		0	0.5	0
0	0	0		0	0		0	0	0		0	0.5	0
0	0	0		0	0		0	0	0		0	0	0.5
0	0	0		0	0		0	0	0		0	0	0
0	0	0		0	0		0	0.5	0		0	0	0
0	0	0		0	0		0	0	0		0	0	0
0	0	0		0	0		0	0	0.5		0	0	0
0	0	0		0	0		0	0	0		0	0	0
0	0	0		0	0		0	0	0		0	0	0
0	0	0		0	0		0	0	0		0	0	0
0	0	0		0	0		0	0	0		0	0	0
0	0	0		0	0		0	0.5	0		0	0	0
0	0	0		0	0		0	0	0		0	0	0
0	0	0		0	0		0	0	0		0	0	0
0	0	0		0	0		0	0	0		0	0	0
0	0	0		0	0		0	0	0		0	0	0
0	0	0		0	0		0	0	0		0	0	0
0	0	0		0	0		0	0	0		0	0	0
0	0	0		0	0		0	0	0		0	0	0
0	0	0		0	0		0	0	0		0	0	0
0	0	0		0	0		0	0	0		0	0	0
0	0	0		0	0		0	0	0		0	0	0
0	0	0		0	0		0	0	0		0	0	0
0	0	0		0	0		0	0	0		0	0	0
0	0	0		0	0.5		0	0	0		0	0	0
0	0	0		0	0		0	0.5	0		0	0	0
0	0	0		0	0		0	0	0		0	0	0
0	0	0		0	0		0	0	0		0	0	0
0	0	0		0	0		0	0	0		0	0	0
0	0	0		0	0		0	0	0		0.5	0.5	0
0	0	0		0	0		0	0	0		0	0	0
0	0	0		0	0		0	0.5	0		0	0	0
0	0	0		0	0		0	0	0		0	0	0
0	0	0		0	0		0	0	0		0	0	0
0	0	0		0	0		0	0	0		0.5	0	0
0	0	0		0	0		0	0.5	0		0	0	0.5
0	0	0		0	0.5		0	0	0		0	0	0
0	0	0		0	0		0	0	0		0	0	0
0	0	0		0	0		0	0	0		0	0	0
0	0	0.5		0	0		0	0	0		0	0	0
0	0	0		0	0		0	0	0		0	0	0
0	0	0		0	0		0	0	0		0	0	0
0	0	0		0	0		0	0	0		0	0	0
0	0	0		0	0		0	0	0		0	0	0
0	0	0		0	0		0.5	0	0		0	0	0
0	0	0		0	0		0	0	0		0	0	0
0	0	0		0	0		0	0	0		0.5	0	0
0	0	0		0	0		0	0	0.5		0	0	0
0	0	0		0	0		0	0	0		0	0	0
0	0	0		0	0		0	0	0		0	0	0
0	0	0		0	0		0	0	0		0	0	0.5
0	0	0		0.5	0		0	0	0		0	0	0
0	0	0		0	0		0	0	0		0	0	0
0	0	0		0	0		0	0	0		0	0	0
0	0	0		0	0		0	0	0		0	0	0.5
0	0	0		0	0		0	0	0.5		0	0	0
0	0	0		0	0		0	0	0		0	0	0
0	0	0		0	0		0	0.5	0		0.5	0	0
0	0	0		0	0		0	0	0		0	0	0
0	0	0		0	0		0	0	0		0	0	0
0	0	0		0	0		0	0	0		0	0.5	0.5
0	0	0		0	0.5		0	0	0		0	0	0
0	0	0		0	0		0	0.5	0		0	0	0
0	0	0		0	0		0	0	0		0.5	0	0
0	0	0		0	0		0	0	0		0	0	1
0	0	0		0	0		0	0	0		0	0.5	0
0	0	0		0	0		0	0	0.5		0	0	0
0	0	0		0	0		0	0	0		0	0	0
0	0	0		0	0		0	0	0		0	0	0.5
0	0	0		0	0		0	0	0		0	0	0
0	0	0		0	0		0	0	0		0	0	0
0	0	0		0	0		0	0.5	0		0	0	0
0	0	0		0	0		0	0	0		0	0	0
0	0	0		0	0		0.5	0	0		0	0	0.5
0	0	0		0	0		0	0	0		0.5	0.5	0
0	0	0		0	0		0	0	0		0	0.5	0
0	0	0		0	0		0	0	0		0.5	0	0
0	0	0		0	0		0	0	0		0	0	0
0	0	0		0	0		0	0	0		0	0	0
0	0	0		0	0		0	0	0		0	0	0
0	0	0		0	0		0	0	0		0	0	0
0	0	0		0	0		0	0	0		0	0	0
0	0	0		0	0		0	0	0		0	0	0
0	0	0		0	0		0	0	0		0	0	0
0	0	0		0	0		0	0	0		0	0	0.5
0	0	0		0	0		0	0	0		0	0	0
0	0	0		0	0		0	0.5	0		0	0	0
0	0	0		0	0		0	0	0		0	0	0
0	0	0		0	0		0	0	0		0.5	0	0
0	0	0		0	0		0	0	0		0	0	0
0	0	0		0	0		0	0	0		0	0.5	0
0	0	0		0	0		0	0	0.5		0.5	0	0
0	0	0		0	0		0	0	0.5		0	0	0
0	0	0		0	0		0	0.5	0		0	0	0
0	0	0		0	0		0	0	0		0	0	0
0	0	0		0	0		0	0	0		0	0	0
0	0	0		0.5	0		0	0	0.5		0	0	0
0	0	0		0	0		0	0.5	0		0	0	0
0	0	0		0	0		0	0	0		0	0.5	0
0	0	0		0	0		0	0	0		0	0	0
0	0	0		0	0		0	0	0		0	0	0
0	0	0		0	0		0	0	0		0	0	0
0	0	0		0	0		0	0	0		0	0	0
0	0	0		0	0		0	0	0		0	0	0
0	0	0		0	0		0	0	0		0	0	0
0	0	0		0	0		0	0	0		0	0	1
0	0	0		0	0.5		0	0	0		0	0	0
0	0	0		0	0		0	0	0		0	0	0
0	0	0		0	0		0	0	0		0	0	0.5
0	0	0		0	0		0	0	0		0	0	0
0	0	0		0	0		0	0	0		0	0	0
0	0	0		0	0		0	0	0		0	0	0
0	0	0		0	0		0	0	0		0	0	0
0	0	0		0	0		0	0	0		0	0	0
0	0	0		0	0		0	0.5	0		0	0	0
0	0	0		0	0		0	0	0.5		0	0.5	0
0	0	0		0	0		0	0	0		0	0	0.5
0	0	0		0	0		0	0	0		0	0	0
0	0	0		0	0		0	0	0		0	0	0
0	0	0		0	0		0	0	0		0	0.5	0
0	0	0		0	0		0	0	0		0	0	0.5
0	0	0		0	0		0	0	0		0	0	0
0	0	0		0	1		0	0	0.5		0	0	0
0	0	0		0	0		0	0	0		0	0	0
0	0	0		0	0		0	0	0		0	0	0
0	0	0		0	0		0	0	0		0	0	0
0	0	0		0	0		0	0	0		0	0	0
0	0	0		0	0		0	0	0		0.5	0	0
0	0.5	0		0	0		0.5	0	0		0	0	0
0	0	0		0	0		0	0	0		0	0	0
0	0	0		0	0		0	0	0		0	0	0
0	0.5	0		0	0		0	0	0		0	0	0
0	0	0		0	0		0	0	0		0	0	0.5
0	0	0		0	0		0.5	0	0.5		0	0	0
0	0	0		0	0		0.5	0	0		0	0	0
0	0	0		0	0		0	0	0		0	0	0
0	0	0		0	0		0	0	0		0.5	0	0
0	0	0		0	0		0	0	0		0	0	0
0	0	0		0	0		0	0	0		0	0	0
0	0	0		0	0		0	0	0		0	0	0
0	0	0		0	0		0	0	0		0	0	0
0	0	0		0	0		0	0	0		0	0	0
0	0	0		0	0		0	0	0		0	0	0
0	0	0		0	0		0	0	0		0	0.5	0
0	0	0		0	0		0	0	0		0.5	0	0
0	0	0		0	0		0	0	0		0	0	0
0	0	0		0	0		0	0	0.5		0	0	0
0	0	0		0	0		0	0	0		0	0	0
0	0	0		0	0		0	0	0		0.5	0	0.5
0	0	0		0	0		0	0	0		0	0	0
0	0	0		0.5	0		0	0	0		0	0	0
0	0	0		0	0		0	0	0		0	0	0
0	0	0		0	0		0	0	0		0	0	0
0	0	0		0	0		0	0	0		0	0	0
0	0	0		0	0		0	0	0		0	0	0
0	0	0		0	0		0	0	0		0	0	0.5
0	0	0		0	0.5		0	0.5	0		0	0	0
0	0	0		0	0		0	0	0		0	0	0
0	0	0		0	0		0.5	0	0		0	0	0
0	0	0		0	0		0	0	0		0	0	0
0	0	0		0	0		0	0	0		0	0	0
0	0	0		0	0		0	0	0		0	0	0
0	0	0		0	0		0	0	0		0.5	0	0
0	0	0		0	0		0.5	0	0		0	0	0
0	0	0		0	0		0	0	0		0	0	0
0	0	0		0	0		0	0	0		0	0	0
0	0	0		0	0		0	0	0		0	0	0
0	0	0		0	0		0	0.5	0		0	0	0.5
0	0	0		0	0		0	0	0		0	0	0
0	0	0		0	0		0	0	0		0	0	0
0	0	0		0	0		0	0	0		0.5	0	0.5
0	0	0		0	0		0	0	0		0	0	0
0	0	0		0	0		0	0	0		0	0	0
0	0	0		0	0		0	0	0		0.5	0.5	0.5
0	0	0		0	0		0	0	0		0	0	0
0	0	0		0	0		0	0	0		0	0.5	0
0	0	0		0	0		0	0	0		0	0	0
0	0	0		0	0		0.5	0	0		0	0	0
0	0	0		0	0		0	0	0		0	0	0
0	0	0		0	0		0	0	0		0	0	0
0	0	0		0	0		0	0	0		0	0.5	0
0	0	0		0	0		0	0	0		0	0	0
0	0	0		0	0		0	0	0		0	0	0
0	0	0		0	0		0	0	0		0	0	0
0	0	0		0	0		0	0	0		0	0	0
0	0	0		0	0		0	0	0		0	0	0
0	0	0		0	0		0	0	0		0	0	0
0	0	0		0	0		0	0	0		0	0	0
0	0	0		0	0		0.5	0	0		0	0	0
0	0	0		0	0		0	0	0		0	0	0
0	0	0		0	0		0	0.5	0		0	0	0
0	0	0		0	0		0	0	0		0	0.5	0
0	0	0		0	0		0	0	0		0.5	0	0
0	0	0		0	0		0	0	0		0	0	0
0	0	0		0	0		0	0	0		0	0	0
0	0	0		0	0		0	0	0		0	0	0
0	0	0		0	0		0	0	0.5		0	0	0.5
0	0	0		0	0		0	0.5	0		0	0	0
0	0	0		0	0		0	0	0		0	0	0
0	0	0		0	0		0.5	0	0		0	0	0
0	0	0		0	0		0	0	0		0	0	0
0	0	0		0	0		0	0	0		0	0	0
0	0	0		0	0		0	0	0		0	0	0
0	0	0		0	0		0	0	0		0	0	0
0	0	0		0	0.5		0	0	0		0	0	0
0	0	0		0	0		0	0	0		0	0	0
0	0	0		0	0		0	0	0		0	0	0
0	0	0		0	0		0	0	0		0	0	0
0	0	0		0	0		0	0	0		0	0	0
0	0	0		0	0		0.5	0	0		0	0	0
0	0	0		0	0		0	0	0		0	0	0
0	0	0		0	0		0	0	0		0	0	0
0	0	0		0	0		0	0.5	0		0	0	0
0	0	0		0	0		0	0	0		0	0	0
0	0	0		0	0		0	0	0		0	0	0
0	0	0		0	0		0	0	0		0	0	0
0	0	0		0	0		0	0	0		0	0	0
0	0	0		0	0		0	0	0		0	0	0
0	0	0		0	0		0	0	0		0	0	0
0	0	0		0	0		0	0	0		0	0.5	0
0	0	0		0	0		0	0	0		0	0	0
0	0	0		0	0		0	0	0		0.5	0	0
0	0	0		0	0		0	0	0		0	0	0
0	0	0		0	0		0	0	0		0	0	0
0	0	0		0	0		0.5	0	0		0	0	0
0	0	0		0	0		0	0	0.5		0	0	0
0	0	0		0	0		0	0	0		0.5	0	0
0	0	0		0	0		0	0	0		0	0	0
0	0	0		0	0		0	0	0		0	0	0
0	0	0		0	0		0	0	0		0	0	0
0	0	0		0	0		0	0	0		0	0	0
0	0	0		0	0		0	0	0		0	0	0
0	0	0		0	0.5		0	0	0		0	0.5	0
0	0	0		0	0		0	0	0		0	0	0
0	0	0		0	0		0	0	0		0	0	0
0	0	0		0	0		0	0	0		0	0	0
0	0	0		0	0		0	0	0		0	0	0
0	0	0		0	0		0	0	0		0	0	0
0	0	0		0	0		0	0	0		0	0	0
0	0	0		0	0		0	0	0		0	0	0
0	0	0		0	0		0	0	0		0	0	0.5
0	0	0		0	0		0.5	0	0		0	0	0
0	0	0		0	0		0	0	0		0	0	0
0	0	0		0	0.5		0	0	0		0	0	0
0	0	0		0	0		0	0	0		0	0	0
0	0	0		0	0		0	0	0		0	0	0
0	0	0		0	0		0	0	0		0.5	0	0.5
0	0	0		0	0		0	0	0.5		0	0	0
0	0	0		0	0		0	0	0		0	0	0
0	0	0		0	0		0	0	0		0	0	0
0	0	0		0	0		0	0	0		0	0.5	0
0	0	0		0	0		0	0	0		0	0	0.5
0	0	0		0	0		0	0	0		0	0	0
0	0	0		0	0		0	0	0		0	0	0
0	0	0		0	0		0	0	0		0	0	0
0	0	0		0	0		0	0	0		0	0	0.5
0	0	0		0	0		0	0	0		0	0	0
0	0	0		0	0		0	0	0		0.5	0	0.5
0	0	0		0	0		0	0	0		0	0	0
0	0	0		0	0		0	0	0		1	0	0
0	0	0		0	0		0.5	0.5	0		0	0	0.5
0	0	0		0	0		0	0.5	0		0	0	0
0	0	0		0	0		0	0	0		0	0	0
0	0	0		0	0		0	0	0		0	0	0
0	0	0		0	0		0	0	0		0.5	0	0
0	0	0		0	0		0	0	0		0	0	0
0	0	0		0	0		0.5	0	0		0	0	0
0	0	0		0	0		0	0	0		0	0.5	0
0	0	0		0	0		0	0	0		0	0	0
0	0	0		0	0		0	0	0		0	0	0
0	0	0		0	0		0	0	0		0.5	0	0.5
0	0	0		0	0		0	0	0		0	0	0
0	0	0		0	0		0	0	0		0	0	0
0	0	0		0	0		0	0	0		0	0	0
0	0	0		0	0		0	0	0		0	0.5	0
0	0	0		0	0		0	0.5	0		0.5	0	0
0	0	0		0	0		0	0	0		0	0	0
0	0	0		0	0		0	0	0.5		0	0	0
0	0	0		0	0.5		0	0	0		0	0	0
0	0	0		0	0		0	0	0		0	0	0.5
0	0	0		0	0		0	0.5	0		0	0	0
0	0	0		0	0		0	0	0		0.5	0	0
0	0	0		0	0		0	0.5	0		0.5	0	0
0	0	0		0	0		0	0	0		0	0	0
0	0	0		0	0		0	0	0		0	0	0
0	0	0		0	0		0	0	0		0	0	0
0	0	0		0	0		0	0	0		0	0.5	0
0	0	0		0	0		0	0	0		0	0	0
0	0	0		0	0		0	0	0		0	0	0.5
0	0	0		0	0		0	0	0.5		0	0	0
0	0	0		0	0		0	0	0.5		0	0	0
0	0	0		0	0		0	0	0		0	0	0
0	0	0		0	0		0	0.5	0		0	0	0
0	0	0		0	0		0	0	0		0	0	0
0	0	0		0	0		0	0	0		0	0	0
0	0	0		0	0		0	0	0		0	0	0
0	0	0		0	0		0	0	0		0	0	0
0	0	0		0	0		0	0	0		0	0	0
0	0	0		0	0		0	0	0		0	0	0
0	0	0		0	0		0	0	0		0	0	0
0	0	0		0	0		0	0	0		0	0.5	0
0	0	0		0	0		0	0	0		0	0	0
0	0	0		0	0		0	0	0		0	0	0
0	0	0		0	0		0	0	0		0.5	0	0
0	0	0		0	0		0	0	0		0	0	0
0	0	0		0	0		0	0	0		0	0	0
0	0	0		0	0		0	0.5	0		0	0	0
0	0	0		0	0		0.5	0	0		0	0	0
0	0	0		0	0		0	0	0		0	0.5	0
0	0	0		0	0		0	0	0		0	0	0
0	0	0		0	0		0	0	0		0	0	0
0	0	0		0	0		0	0	0		0	0	0
0	0	0		0	0		0	0	0		0	0	0.5
0	0	0		0	0		0	0	0		0	0	0
0	0	0		0	0		0	0	0		0	0	0
0	0	0		0	0		0	0	0		0	0	0
0	0	0		0	0		0	0	0		0	0.5	0
0	0	0		0	0		0	0.5	0		0	0	0
0	0	0		0	0		0	0	0		0	0	0
0	0	0		0	0		0	0	0		0	0	0
0	0	0		0	0		0	0	0		0	0	0.5
0	0	0		0	0		0	0	0		0	0	0
0	0	0		0	0		0	0	0		0	0	0
0	0	0		0	0		0	0	0		0	0	0
0	0	0		0	0		0	0	0		0	0	0
0	0	0		0	0		0	0	0		0	0	0
0	0	0		0.5	0		0	0	0		0	0	0
0	0	0		0	0		0	0.5	0		0	0	0.5
0	0	0		0	0		0	0	0		0	0.5	0
0	0	0		0	0		0	0	0		0	0	0
0	0	0		0	0		0	0	0		0	0	0
0	0	0		0	0		0	0	0.5		0	0	0.5
0	0	0		0	0		0	0	0		0	0	0
0	0	0		0	0		0	0	0		0	0.5	0
0	0	0		0	0		0	0	0		0	0	0
0	0	0		0	0		0	0	0		0.5	0	0
0	0	0		0	0		0	0	0		0	0	0
0	0	0		0	0		0	0	0		0	0	0
0	0	0		0	0		0	0.5	0		0	0	0
0	0	0		0	0		0	0	0		0	0.5	0
0	0	0		0	0		0.5	0	0		0	0	0
0	0	0		0	0		0	0	0		0.5	0	0
0	0	0		0	0		0	0	0		0	0	0.5
0	0	0		0	0		0	0.5	0		0	0	0.5
0	0	0		0	0		0	0	0		0	0	0
0	0	0		0	0		0	0	0		0	0	0
0	0	0		0	0.5		0	0	0		0	0	0
0	0	0		0	0		0	0	0		0	0	0
0	0	0		0	0		0	0	0		0	0	0
0	0	0		0	0		0	0	0		0	0	0.5
0	0	0		0	0		0	0	0		0	0	0
0	0	0		0	0		0	0	0		0	0	0
0	0	0		0	0		0	0	0		0	0	0
0	0	0		0	0		0	0	0		0	0	0
0	0	0		0	0		0	0	0		0	0	0
0	0	0		0	0		0	0	0		0	0	0
0	0	0		0	0		0	0	0		0	0	0
0	0	0		0	0		0	0	0		0.5	0	0
0	0	0		0	0		0	0	0		0	0	0
0	0	0		0	0		0	0.5	0		0	0	0
0	0	0		0	0		0	0	0		0	0	0.5
0	0	0		0	0		0	0	0		0	0.5	0
0	0	0		0	0		0	0	0		0	0	0
0	0	0		0	0		0	0	0		0.5	0.5	0
0	0	0		0	0		0	0	0		0	0	0
0	0	0		0	0		0.5	0	0		0	0	0
0	0	0		0	0		0	0.5	0		0.5	0	0
0	0	0		0	0		0	0	0		0	0	0
0	0	0		0.5	0		0	0	0		0	0	0
0	0	0		0	0		0	0	0		0	0	0
0	0	0		0	0		0	0	0		0	0	0
0	0	0		0	0		0	0	0		0	0.5	0
0	0	0		0	0		0	0	0		0	0	0
0	0	0		0	0		0	0	0		0	0	0
0	0	0		0	0		0.5	0	0		0	0	0
0	0	0		0	0		0	0	0		0	0	0
0	0	0		0	0		0	0	0		0	0	0
0	0	0		0	0		0	0	0		0	0	0
0	0	0		0	0		0	0	0		0	0	0
0	0	0		0	0		0	0	0		0	0	0
0	0	0		0	0		0	0	0		0	0	0
0	0	0		0	0		0	0	0		0	0	0
0	0	0		0	0		0	0	0		0	0	0.5
0	0	0		0	0		0	0	0		0	0	0
0	0	0		0	0		0	0	0		0	0	0
0	0	0		0	0		0.5	0	0		0	0.5	0
0	0	0		0	0		0	0	0.5		0	0	0
0	0	0		0	0		0	0	0		0	0	0
0	0	0		0	0		0	0	0		0	0	0
0	0	0		0	0		0.5	0	0		0	0	0
0	0	0		0	0		0	0	0		0	0	0
0	0	0		0	0		0	0	0		0	0	0
0	0	0		0	0		0	0	0		0	0	0
0	0	0		0	0		0	0	0		0.5	0	0
0	0	0		0	0		0	0	0		0	0	0
0	0	0		0	0		0	0	0		0	0	0
0	0	0		0	0		0	0	0		0	0	0
0	0	0		0	0		0	0.5	0		0	0	0
0	0	0		0	0		0	0	0		0	0	0
0	0	0		0	0		0	0	0		0	0	0
0	0	0		0	0		0	0	0		0	0	0
0	0	0		0	0		0	0	0		0	0	0
0	0	0		0	0		0	0	0		0	0	0
0	0	0		0	0		0	0	0		0	0	0
0	0	0		0	0		0.5	0	0		0	0	0
0	0	0		0	0		0	0	0		0	0.5	0
0	0	0		0	0		0	0	0		0.5	0	0
0	0	0		0	0		0	0	0		0	0	0
0	0	0		0	0.5		0	0	0		0	0.5	0
0	0	0		0	0		0	0	0		0	0	0
0	0	0		0	0		0	0	0		0	0	0
0	0	0		0	0		0	0	0		0	0	0.5
0	0	0		0	0		0	0	0		0	0	0.5
0	0	0		0	0		0	0	0		0.5	0	0
0	0	0		0	0		0	0	0		0	0	0.5
0	0	0		0	0		0	0	0		0	0	0
0	0	0		0	0		0	0	0		0	0	0.5
0	0	0		0	0		0	0	0		0	0	0.5
0	0	0		0	0		0	0	0		0	0	0
0	0	0		0	0		0	0	0		0	0	0
0	0	0		0	0		0	0	0		0.5	0	0
0	0	0		0	0		0	0	0.5		0.5	0	0.5
0	0	0		0	0		0	0	0		0	0	0
0	0	0		0	0		0	0	0		0	0	0
0	0	0		0	0		0	0	0		0	0	0
0	0	0		0	0		0.5	0	0		0	0	0
0	0	0		0	0		0	0	0		0	0	0
0	0	0		0	0		0	0	0		0	0	0
0	0	0		0	0		0	0	0		0	0	0
0	0	0		0	0		0	0	0		0	0	0
0	0	0		0	0		0.5	0	0		0	0	0
0	0	0		0	0		0	0	0		0	0	0
0	0	0		0	0		0	0	0		0.5	0	0
0	0	0		0	0		0	0	0		0	0	0
0	0	0		0	0		0	0	0		0	0	0
0	0	0		0	0		0	0	0		0	0	0
0	0	0		0	0		0	0	0		0	0.5	0
0	0	0		0	0		0	0	0		0	0	0
0	0	0		0	0		0	0	0		0	0	0
0	0	0		0	0		0	0	0		0	0	0
0	0	0		0	0		0	0	0		0	0	0
0	0	0		0	0		0	0	0		0	0	0
0	0	0		0	0		0.5	0	0		0	0	0
0	0	0		0	0		0	0	0		0	0	0
0	0	0		0	0		0	0	0		0	0	0
0	0	0		0	0		0	0	0		0	0	0
0	0	0		0	0		0	0	0		0	0	0
0	0	0		0	0		0	0	0		0	0	0
0	0	0		0	0		0.5	0	0		0	0	0
0	0	0		0	0		0	0	0		0	0	0
0	0	0		0	0		0	0.5	0.5		0	0	0
0	0	0		0	0		0	0.5	0		0	0	0.5
0	0	0		0	0		0	0	0		0	0	0.5
0	0	0		0	0		0	0	0		0	0	0
0	0	0		0	0		0	0	0		0	0	0
0	0	0		0	0		0	0	0		0	0	0
0	0	0		0	0		0	0	0		0	0	0
0	0	0		0	0		0	0	0		0	0	0.5
0	0	0		0	0		0	0	0		0	0	0
0	0	0		0	0		0.5	0	0		0	0	0
0	0	0		0	0		0	0	0		0	0	0
0	0	0		0	0		0.5	0.5	0		0	0	0.5
0	0	0		0	0		0	0	0		0	0	0
0	0	0		0	0		0	0	0		0	0	0
0	0	0		0	0		0	0	0		0	0	0
0	0	0		0	0		0	0	0		0	0	0
0	0	0		0	0		0	0	0		0	0	0
0	0	0		0	0.5		0	0	0		0	0	0.5
0	0	0		0	0		0	0	0		0	0.5	0
0	0	0		0	0		0	0	0		0	0	0
0	0	0		0	0		0	0	0		0	0	0
0	0	0		0	0		0	0.5	0		0	0	0
0	0	0		0	0		0	0	0		0	0	0
0	0	0		0	0		0	0	0		0	0	0
0	0	0		0	0		0	0	0		0	0	0
0	0	0		0	0		0	0	0		0	0	0
0	0	0		0	0		0.5	0	0		0	0	0
0	0	0		0	0		0	0	0		0	0	0
0	0	0		0	0		0	0	0		0	0	0
0	0	0		0	0		0	0	0		0	0	0
0	0	0		0	0		0	0	0		0	0	0
0	0	0		0	0		0	0	0		0	0	0
0	0	0		0	0		0	0	0		0	0	0
0	0	0		0	0		0	0	0		0.5	0	0
0	0	0		0	0		0	0	0		0	0	0
0	0	0		0	0		0	0	0		0.5	0	0
0	0	0		0	0		0	0	0		0	0	0
0	0	0		0	0		0	0	0		0	0	0
0	0	0		0	0		0	0.5	0		0	0	0
0	0	0		0	0		0	0.5	0		0	0	0
0	0	0		0	0		0	0	0		0	0	0
0	0	0		0	0		0	0	0		0	0	0
0	0	0		0	0		0	0	0		0	0	0.5
0	0	0		0	0.5		0	0	0		0	0.5	0
0	0	0		0	0		0	0	0		0	0	0
0	0	0		0	0		0.5	0	0		0	0	0
0	0	0		0	0		0.5	0	0		0	0	0
0	0	0		0	0		0	0	0		0	0	0
0	0	0		0	0		0	0	0		0	0	0
0	0	0		0	0		0	0	0		0	0	0
0	0	0		0	0		0	0	0.5		0	0	0
0	0	0		0	0		0	0	0		0	0	0
0	0	0		0	0		0	0	0		0	0	0
0	0	0		0	0		0	0	0		0	0	0
0	0	0		0	0		0	0	0.5		0	0	0
0	0	0		0	0		0	0	0		0	0	0
0	0	0		0	0		0	0	0.5		0	0	0
0	0	0		0	0		0	0	0		0	0.5	0
0	0	0		0	0		0.5	0	0		0	0	0
0	0	0		0	0		0	0	0		0	0	0
0	0	0		0	0		0	0	0		0	0	0
0	0	0		0	0		0	0	0		0	0.5	0
0	0	0		0	0		0	0	0		0.5	0	0.5
0	0	0		0	0		0	0	0		0	0	0.5
0	0	0		0	0		0	0	0		0	0	0
0	0	0		0	0		0	0	0		0	0	0
0	0	0		0	0		0	0	0		0	0	0
0	0	0		0	0		0	0	0		0	0	0
0	0	0		0	0		0	0	0		0	0	0
0	0	0		0	0.5		0	0	0		0	0	0
0	0	0		0	0		0	0	0		0.5	0	0
0	0	0		0	0		0.5	0.5	0		0	0	0
0	0	0		0	0		0	0	0		0	0	0
0	0	0		0	0		0	0	0		0	0	0
0	0	0		0	0		0	0	0		0	0	0.5
0	0	0		0	0		0	0	0		0	0	0.5
0	0	0		0	0		0	0	0		0	0	0
0	0	0		0	0		0	0	0		0.5	0	0
0	0	0		0	0		0	0	0		0	0	0
0	0	0		0	0		0	0	0		0	0	0
0	0	0		0	0		0	0	0		0	0	0.5
0	0	0		0	0		0	0	0		0.5	0	0
0	0	0		0	0		0	0	0		0	0	0
0	0	0		0	0		1	0	0		0	0	0
0	0	0		0	0		0	0	0		0	0	0.5
0	0	0		0	0		0	0.5	0		0	0	0
0	0	0		0	0		0	0	0		0	0	0
0	0	0		0	0		0	0	0		0	0	0
0	0	0		0	0		0	0	0		0	0	0
0	0	0		0	0		0	0	0		0	0	0
0	0	0		0	0		0	0	0		0	0	0
0	0	0		0	0		0	0	0		0	0	1
0	0	0		0	0		0	0	0		0	0	0
0	0	0		0	0		0	0	0		0	0	0
0	0	0		0	0		0	0	0		0	0	0
0	0	0		0	0		0	0	0		0	0	0
0	0	0		0	0		0	0	0		0	0	0
0	0	0		0	0		0	0.5	0		0	0	0
0	0	0		0	0		0	0	0		0	0.5	0
0	0	0		0.5	0		0	0	0		0	0	0
0	0	0		0	0		0	0	0		0.5	0.5	0
0	0	0		0	0		0	0	0		0	0	0.5
0	0	0		0	0		0	0	0		0	0	0
0	0	0		0	0		0	0	0		0	0	0
0	0	0		0	0		0	0	0		0	0	0
0	0	0		0	0		0	0	0		0	0	0
0	0	0		0	0		0	0	0		0	0	0
0	0	0		0	0		0	0	0		0	0	0
0	0	0		0	0		0	0	0		0	0	0
[truncated: 206,494+ more rows]

## Sheet: Figure 4a
Strain	Lifetimes (min)
dam	2
dam	2
dam	2
dam	4
dam	2
dam	2
dam	2
dam	2
dam	2
dam	2
dam	2
dam	2
dam	2
dam	2
dam	2
dam	2
dam	2
dam	2
dam	2
dam	2
dam	2
dam	4
dam	2
dam	2
dam	2
dam	2
dam	2
dam	2
dam	2
dam	2
dam	2
dam	2
dam	12
dam	2
dam	2
dam	2
dam	2
dam	2
dam	2
dam	2
dam	2
dam	2
dam	2
dam	2
dam	2
dam	2
dam	2
dam	2
dam	2
dam	2
dam	2
dam	2
dam	2
dam	2
dam	2
dam	2
dam	2
dam	2
dam	2
dam	2
dam	4
dam	2
dam	2
dam	2
dam	2
dam	2
dam	2
dam	2
WTpMutH	16
WTpMutH	16
WTpMutH	2
WTpMutH	2
WTpMutH	2
WTpMutH	2
WTpMutH	2
WTpMutH	2
WTpMutH	2
WTpMutH	2
WTpMutH	2
WTpMutH	2
WTpMutH	2
WTpMutH	2
WTpMutH	2
WTpMutH	2
WTpMutH	2
WTpMutH	2
WTpMutH	2
WTpMutH	2
WTpMutH	2
WTpMutH	2
WTpMutH	2
WTpMutH	2
WTpMutH	2
WTpMutH	2
WTpMutH	2
WTpMutH	2
WTpMutH	8
WTpMutH	2
WTpMutH	2
WTpMutH	2
WTpMutH	2
WTpMutH	2
WTpMutH	2
WTpMutH	2
WTpMutH	2
WTpMutH	2
WTpMutH	2
WTpMutH	2
WTpMutH	2
WTpMutH	2
WTpMutH	2
WTpMutH	2
WTpMutH	2
WTpMutH	2
WTpMutH	2
WTpMutH	2
WTpMutH	2
WTpMutH	2
WTpMutH	2
WTpMutH	2
WTpMutH	2
WTpMutH	2
WTpMutH	4
WTpMutH	4
WTpMutH	6
WTpMutH	2
WTpMutH	2
WTpMutH	2
WTpMutH	2
WTpMutH	2
WTpMutH	2
WTpMutH	2
WTpMutH	2
WTpMutH	2
WTpMutH	2
WTpMutH	2
WTpMutH	2
WTpMutH	2
WTpMutH	2
WTpMutH	2
WTpMutH	2
WTpMutH	2
WTpMutH	2
WTpMutH	2
WTpMutH	2
WTpMutH	4
WTpMutH	2
WTpMutH	2
WTpMutH	8
WTpMutH	2
WTpMutH	2
WTpMutH	2
WTpMutH	2
WTpMutH	4
WTpMutH	12
WTpMutH	2
WTpMutH	2
WTpMutH	2
WTpMutH	4
WTpMutH	2
WTpMutH	2
WTpMutH	2
WTpMutH	2
WTpMutH	2
WTpMutH	8
WTpMutH	2
WTpMutH	2
WTpMutH	2
WTpMutH	2
WTpMutH	2
WTpMutH	2
WTpMutH	2
WTpMutH	2
WTpMutH	2
WTpMutH	2
WTpMutH	2
WTpMutH	2
WTpMutH	2
WTpMutH	2
WTpMutH	2
WTpMutH	2
WTpMutH	2
WTpMutH	2
WTpMutH	4
WTpMutH	2
WTpMutH	2
WTpMutH	2
WTpMutH	2
WTpMutH	12
WTpMutH	2
WTpMutH	2
WTpMutH	2
WTpMutH	2
WTpMutH	2
WTpMutH	4
WTpMutH	2
WTpMutH	2
WTpMutH	2
WTpMutH	2
WTpMutH	12
WTpMutH	2
WTpMutH	2
WTpMutH	2
WTpMutH	2
WTpMutH	2
WTpMutH	2
WTpMutH	2
WTpMutH	2
WTpMutH	6
WTpMutH	2
WTpMutH	2
WTpMutH	2
WTpMutH	2
WTpMutH	8
WTpMutH	2
WTpMutH	4
WTpMutH	2
WTpMutH	2
WTpMutH	4
WTpMutH	2
WTpMutH	2
WTpMutH	2
WTpMutH	2
WTpMutH	2
WTpMutH	2
WTpMutH	2
WTpMutH	2
WTpMutH	2
WTpMutH	2
WTpMutH	2
WTpMutH	2
WTpMutH	2
WTpMutH	2
WTpMutH	2
WTpMutH	2
WTpMutH	2
WTpMutH	22
WTpMutH	2
WTpMutH	2
WTpMutH	2
WTpMutH	6
WTpMutH	2
WTpMutH	2
WTpMutH	2
WTpMutH	2
WTpMutH	2
WTpMutH	4
WTpMutH	2
WTpMutH	2
WTpMutH	2
WTpMutH	2
WTpMutH	2
WTpMutH	2
WTpMutH	2
WTpMutH	2
WTpMutH	2
WTpMutH	2
WTpMutH	2
WTpMutH	2
WTpMutH	6
WTpMutH	18
WTpMutH	2
WTpMutH	2
WTpMutH	2
WTpMutH	2
WTpMutH	18
WTpMutH	2
WTpMutH	12
WTpMutH	2
WTpMutH	2
WTpMutH	6
WTpMutH	12
WTpMutH	2
WTpMutH	4
WTpMutH	8
WTpMutH	2
WTpMutH	16
WTpMutH	2
WTpMutH	6
WTpMutH	2
WTpMutH	2
WTpMutH	2
WTpMutH	2
WTpMutH	2
WTpMutH	2
WTpMutH	2
WTpMutH	2
WTpMutH	2
WTpMutH	2
WTpMutH	2
WTpMutH	2
WTpMutH	2
WTpMutH	2
WTpMutH	2
WTpMutH	2
WTpMutH	2
WTpMutH	8
WTpMutH	2
WTpMutH	2
WTpMutH	4
WTpMutH	2
WTpMutH	4
WTpMutH	14
WTpMutH	22
WTpMutH	2
WTpMutH	2
WTpMutH	2
WTpMutH	2
WTpMutH	2
WTpMutH	2
WTpMutH	2
WTpMutH	2
WTpMutH	10
WTpMutH	2
WTpMutH	2
WTpMutH	2
WTpMutH	2
WTpMutH	14
WTpMutH	4
WTpMutH	2
WTpMutH	2
WTpMutH	2
WTpMutH	2
WTpMutH	2
WTpMutH	2
WTpMutH	2
WTpMutH	2
WTpMutH	2
WTpMutH	2
WTpMutH	2
WTpMutH	2
WTpMutH	2
WTpMutH	2
WTpMutH	2
WTpMutH	2
WTpMutH	2
WTpMutH	2
WTpMutH	6
WTpMutH	2
WTpMutH	2
WTpMutH	2
WTpMutH	2
WTpMutH	4
WTpMutH	2
WTpMutH	16
WTpMutH	2
WTpMutH	2
WTpMutH	2
WTpMutH	10
WTpMutH	2
WTpMutH	2
WTpMutH	4
WTpMutH	2
WTpMutH	2
WTpMutH	2
WTpMutH	4
WTpMutH	2
WTpMutH	2
WTpMutH	2
WTpMutH	2
WTpMutH	2
WTpMutH	2
WTpMutH	2
WTpMutH	2
WTpMutH	2
WTpMutH	2
WTpMutH	2
WTpMutH	2
WTpMutH	2
WTpMutH	2
WTpMutH	2
WTpMutH	2
WTpMutH	2
WTpMutH	2
WTpMutH	2
WTpMutH	2
WTpMutH	2
WTpMutH	2
WTpMutH	2
WTpMutH	2
WTpMutH	2
WTpMutH	2
WTpMutH	2
WTpMutH	2
WTpMutH	2
WTpMutH	2
WTpMutH	2
WTpMutH	2
WTpMutH	2
WTpMutH	2
WTpMutH	2
WTpMutH	2
WTpMutH	2
WTpMutH	2
WTpMutH	2
WTpMutH	4
WTpMutH	2
WTpMutH	2
WTpMutH	2
WTpMutH	2
WTpMutH	2
WTpMutH	2
WTpMutH	2
WTpMutH	2
WTpMutH	2
WTpMutH	2
WTpMutH	2
WTpMutH	2
WTpMutH	2
WTpMutH	2
WTpMutH	2
WTpMutH	2
WTpMutH	2
WTpMutH	2
WTpMutH	2
WTpMutH	2
WTpMutH	2
WTpMutH	2
WTpMutH	2
WTpMutH	2
WTpMutH	2
WTpMutH	2
WTpMutH	2
WTpMutH	2
WTpMutH	2
WTpMutH	2
WTpMutH	8
WTpMutH	2
WTpMutH	2
WTpMutH	2
WTpMutH	2
WTpMutH	2
WTpMutH	2
WTpMutH	2
WTpMutH	2
WTpMutH	2
WTpMutH	2
WTpMutH	2
WTpMutH	2
WTpMutH	2
WTpMutH	2
WTpMutH	4
WTpMutH	2
WTpMutH	18
WTpMutH	2
WTpMutH	2
WTpMutH	2
WTpMutH	2
WTpMutH	2
WTpMutH	2
WTpMutH	2
WTpMutH	2
WTpMutH	2
WTpMutH	2
WTpMutH	2
WTpMutH	2
WTpMutH	2
WTpMutH	2
WTpMutH	2
WTpMutH	2
WTpMutH	14
WTpMutH	2
WTpMutH	2
WTpMutH	8
WTpMutH	2
WTpMutH	2
WTpMutH	2
WTpMutH	2
WTpMutH	2
WTpMutH	2
WTpMutH	2
WTpMutH	2
WTpMutH	2
WTpMutH	2
WTpMutH	2
WTpMutH	2
WTpMutH	2
WTpMutH	2
WTpMutH	2
WTpMutH	4
WTpMutH	2
WTpMutH	2
WTpMutH	2
WTpMutH	2
WTpMutH	2
WTpMutH	2
WTpMutH	2
WTpMutH	2
WTpMutH	20
WTpMutH	2
WTpMutH	2
WTpMutH	2
WTpMutH	2
WTpMutH	2
WTpMutH	2
WTpMutH	2
WTpMutH	2
WTpMutH	2
WTpMutH	2
WTpMutH	2
WTpMutH	2
WTpMutH	2
WTpMutH	2
WTpMutH	2
WTpMutH	2
WTpMutH	2
WTpMutH	2
WTpMutH	2
WTpMutH	16
WTpMutH	2
WTpMutH	2
WTpMutH	10
WTpMutH	2
WTpMutH	2
WTpMutH	2
WTpMutH	2
WTpMutH	2
WTpMutH	12
WTpMutH	2
WTpMutH	2
WTpMutH	2
WTpMutH	2
WTpMutH	2
WTpMutH	2
WTpMutH	2
WTpMutH	2
WTpMutH	2
WTpMutH	2
WTpMutH	2
WTpMutH	2
WTpMutH	2
WTpMutH	2
WTpMutH	2
WTpMutH	2
WTpMutH	2
WTpMutH	2
WTpMutH	16
WTpMutH	2
WTpMutH	2
WTpMutH	2
WTpMutH	2
WTpMutH	2
WTpMutH	16
WTpMutH	2
WTpMutH	2
WTpMutH	2
WTpMutH	2
WTpMutH	2
WTpMutH	2
WTpMutH	2
WTpMutH	2
WTpMutH	4
WTpMutH	2
WTpMutH	2
WTpMutH	2
WTpMutH	2
WTpMutH	2
WTpMutH	2
WTpMutH	2
WTpMutH	2
WTpMutH	2
WTpMutH	2
WTpMutH	2
WTpMutH	2
WTpMutH	2
WTpMutH	2
WTpMutH	2
WTpMutH	2
WTpMutH	2
WTpMutH	2
WTpMutH	2
WTpMutH	2
WTpMutH	2
WTpMutH	2
WTpMutH	2
WTpMutH	14
WTpMutH	2
WTpMutH	2
WTpMutH	2
WTpMutH	2
WTpMutH	2
WTpMutH	2
WTpMutH	2
WTpMutH	2
WTpMutH	2
WTpMutH	2
WTpMutH	2
WTpMutH	4
WTpMutH	2
WTpMutH	2
WTpMutH	2
WTpMutH	2
WTpMutH	2
WTpMutH	2
WTpMutH	2
WTpMutH	2
WTpMutH	2
WTpMutH	2
WTpMutH	2
WTpMutH	2
WTpMutH	2
WTpMutH	2
WTpMutH	2
WTpMutH	2
WTpMutH	2
WTpMutH	2
WTpMutH	2
WTpMutH	4
WTpMutH	10
WTpMutH	2
WTpMutH	2
WTpMutH	2
WTpMutH	2
WTpMutH	2
WTpMutH	2
WTpMutH	18
WTpMutH	2
WTpMutH	4
WTpMutH	2
WTpMutH	10
WTpMutH	2
WTpMutH	2
WTpMutH	2
WTpMutH	2
WTpMutH	2
WTpMutH	2
WTpMutH	2
WTpMutH	2
WTpMutH	2
WTpMutH	2
WTpMutH	2
WTpMutH	6
WTpMutH	10
WTpMutH	2
WTpMutH	2
WTpMutH	2
WTpMutH	4
WTpMutH	2
WTpMutH	2
WTpMutH	2
WTpMutH	2
WTpMutH	2
WTpMutH	2
WTpMutH	2
WTpMutH	2
WTpMutH	2
WTpMutH	20
WTpMutH	8
WTpMutH	4
WTpMutH	2
WTpMutH	4
WTpMutH	4
WTpMutH	20
WTpMutH	2
WTpMutH	2
WTpMutH	2
WTpMutH	2
WTpMutH	14
WTpMutH	2
WTpMutH	2
WTpMutH	2
WTpMutH	2
WTpMutH	2
WTpMutH	4
WTpMutH	2
WTpMutH	2
WTpMutH	2
WTpMutH	2
WTpMutH	2
WTpMutH	2
WTpMutH	2
WTpMutH	2
WTpMutH	4
WTpMutH	4
WTpMutH	2
WTpMutH	2
WTpMutH	2
WTpMutH	2
WTpMutH	2
WTpMutH	2
WTpMutH	2
WTpMutH	2
WTpMutH	2
WTpMutH	2
WTpMutH	2
WTpMutH	2
WTpMutH	2
WTpMutH	4
WTpMutH	2
WTpMutH	8
WTpMutH	2
WTpMutH	2
WTpMutH	20
WTpMutH	16
WTpMutH	10
WTpMutH	2
WTpMutH	2
WTpMutH	2
WTpMutH	2
WTpMutH	2
WTpMutH	2
WTpMutH	2
WTpMutH	12
WTpMutH	2
WTpMutH	4
WTpMutH	2
WTpMutH	2
WTpMutH	2
WTpMutH	2
WTpMutH	2
WTpMutH	4
WTpMutH	2
WTpMutH	2
WTpMutH	2
WTpMutH	2
WTpMutH	2
WTpMutH	2
WTpMutH	2
WTpMutH	2
WTpMutH	2
WTpMutH	6
WTpMutH	2
WTpMutH	2
WTpMutH	2
WTpMutH	16
WTpMutH	4
WTpMutH	2
WTpMutH	2
WTpMutH	2
WTpMutH	2
WTpMutH	2
WTpMutH	2
WTpMutH	2
WTpMutH	2
WTpMutH	2
WTpMutH	2
WTpMutH	2
WTpMutH	2
WTpMutH	2
WTpMutH	2
WTpMutH	2
WTpMutH	2
WTpMutH	2
WTpMutH	2
WTpMutH	2
WTpMutH	6
WTpMutH	2
WTpMutH	2
WTpMutH	2
WTpMutH	2
WTpMutH	2
WTpMutH	2
WTpMutH	2
WTpMutH	2
WTpMutH	2
WTpMutH	2
WTpMutH	2
WTpMutH	2
WTpMutH	2
WTpMutH	4
WTpMutH	2
WTpMutH	2
WTpMutH	8
WTpMutH	2
WTpMutH	2
WTpMutH	2
WTpMutH	2
WTpMutH	2
WTpMutH	4
WTpMutH	2
WTpMutH	12
WTpMutH	2
WTpMutH	2
WTpMutH	4
WTpMutH	2
WTpMutH	2
WTpMutH	2
WTpMutH	2
WTpMutH	10
WTpMutH	16
WTpMutH	2
WTpMutH	6
WTpMutH	2
WTpMutH	14
WTpMutH	8
WTpMutH	2
WTpMutH	8
WTpMutH	2
WTpMutH	10
WTpMutH	8
WTpMutH	2
WTpMutH	6
WTpMutH	8
WTpMutH	14
WTpMutH	4
WTpMutH	4
WTpMutH	4
WTpMutH	2
WTpMutH	2
WTpMutH	2
WTpMutH	2
WTpMutH	2
WTpMutH	2
WTpMutH	2
WTpMutH	2
WTpMutH	2
WTpMutH	2
WTpMutH	2
WTpMutH	2
WTpMutH	2
WTpMutH	2
WTpMutH	2
WTpMutH	2
WTpMutH	2
WTpMutH	2
WTpMutH	2
WTpMutH	2
WTpMutH	2
WTpMutH	2
WTpMutH	4
WTpMutH	2
WTpMutH	2
WTpMutH	2
WTpMutH	6
WTpMutH	2
WTpMutH	2
WTpMutH	2
WTpMutH	2
WTpMutH	2
WTpMutH	2
WTpMutH	4
WTpMutH	2
WTpMutH	2
WTpMutH	4
WTpMutH	16
WTpMutH	4
WTpMutH	2
WTpMutH	2
WTpMutH	2
WTpMutH	4
WTpMutH	2
WTpMutH	2
WTpMutH	18
WTpMutH	2
WTpMutH	2
WTpMutH	2
WTpMutH	2
WTpMutH	4
WTpMutH	2
WTpMutH	2
WTpMutH	2
WTpMutH	2
WTpMutH	2
WTpMutH	4
WTpMutH	2
WTpMutH	2
WTpMutH	2
WTpMutH	2
WTpMutH	2
WTpMutH	2
WTpMutH	2
WTpMutH	4
WTpMutH	2
WTpMutH	2
WTpMutH	2
WTpMutH	2
WTpMutH	4
WTpMutH	2
WTpMutH	2
WTpMutH	2
WTpMutH	2
WTpMutH	2
WTpMutH	2
WTpMutH	2
WTpMutH	2
WTpMutH	2
WTpMutH	2
WTpMutH	2
WTpMutH	2
WTpMutH	2
WTpMutH	2
WTpMutH	2
WTpMutH	2
WTpMutH	2
WTpMutH	2
WTpMutH	4
WTpMutH	2
WTpMutH	2
WTpMutH	2
WTpMutH	2
WTpMutH	2
WTpMutH	2
WTpMutH	2
WTpMutH	2
WTpMutH	2
WTpMutH	2
WTpMutH	2
WTpMutH	2
WTpMutH	2
WTpMutH	2
WTpMutH	2
WTpMutH	2
WTpMutH	2
WTpMutH	2
WTpMutH	2
WTpMutH	2
WTpMutH	2
WTpMutH	2
WTpMutH	2
WTpMutH	2
WTpMutH	2
WTpMutH	2
WTpMutH	2
WTpMutH	10
WTpMutH	2
WTpMutH	12
WTpMutH	2
WTpMutH	2
WTpMutH	2
WTpMutH	2
WTpMutH	2
WTpMutH	2
WTpMutH	2
WTpMutH	2
WTpMutH	2
WTpMutH	2
WTpMutH	2
WTpMutH	2
WTpMutH	2
WTpMutH	2
WTpMutH	2
WTpMutH	2
WTpMutH	2
WTpMutH	4
WTpMutH	4
WTpMutH	2
WTpMutH	2
WTpMutH	2
WTpMutH	2
WTpMutH	2
WTpMutH	2
WTpMutH	2
WTpMutH	2
WTpMutH	2
WTpMutH	2
WTpMutH	2
WTpMutH	2
WTpMutH	2
WTpMutH	2
WTpMutH	2
WTpMutH	6
WTpMutH	2
WTpMutH	2
WTpMutH	2
WTpMutH	6
WTpMutH	2
WTpMutH	2
WTpMutH	2
WTpMutH	2
WTpMutH	2
WTpMutH	2
WTpMutH	2
WTpMutH	2
WTpMutH	2
WTpMutH	2
WTpMutH	2
WTpMutH	2
WTpMutH	2
WTpMutH	2
WTpMutH	2
WTpMutH	2
WTpMutH	2
WTpMutH	2
WTpMutH	2
WTpMutH	2
WTpMutH	4
WTpMutH	2
WTpMutH	2
WTpMutH	2
WTpMutH	2
WTpMutH	2
WTpMutH	8
WTpMutH	2
WTpMutH	2
WTpMutH	2
WTpMutH	2
WTpMutH	2
WTpMutH	2
WTpMutH	2
WTpMutH	2
WTpMutH	6
WTpMutH	2
WTpMutH	2
WTpMutH	2
WTpMutH	4
WTpMutH	10
WTpMutH	2
WTpMutH	6
WTpMutH	8
WTpMutH	6
WTpMutH	2
WTpMutH	2
WTpMutH	2
WTpMutH	2
WTpMutH	2
WTpMutH	4
WTpMutH	4
WTpMutH	2
WTpMutH	12
WTpMutH	2
WTpMutH	2
WTpMutH	2
WTpMutH	2
WTpMutH	2
WTpMutH	2
WTpMutH	2
WTpMutH	2
WTpMutH	2
WTpMutH	2
WTpMutH	2
WTpMutH	2
WTpMutH	2
WTpMutH	2
WTpMutH	2
WTpMutH	2
WTpMutH	2
WTpMutH	8
WTpMutH	2
WTpMutH	2
WTpMutH	2
WTpMutH	6
WTpMutH	2
WTpMutH	2
WTpMutH	2
WTpMutH	2
WTpMutH	2
WTpMutH	2
WTpMutH	2
WTpMutH	2
WTpMutH	2
WTpMutH	2
WTpMutH	2
WTpMutH	12
WTpMutH	2
WTpMutH	2
WTpMutH	2
WTpMutH	2
WTpMutH	2
WTpMutH	2
WTpMutH	2
WTpMutH	4
WTpMutH	4
WTpMutH	2
WTpMutH	2
WTpMutH	2
WTpMutH	2
WTpMutH	2
WTpMutH	2
WTpMutH	2
WTpMutH	2
WTpMutH	2
WTpMutH	2
WTpMutH	2
WTpMutH	2
WTpMutH	2
WTpMutH	2
WTpMutH	2
WTpMutH	2
WTpMutH	18
WTpMutH	2
WTpMutH	2
WTpMutH	2
WTpMutH	2
WTpMutH	2
WTpMutH	2
WTpMutH	2
WTpMutH	2
WTpMutH	2
WTpMutH	2
WTpMutH	2
WTpMutH	2
WTpMutH	2
WTpMutH	4
WTpMutH	2
WTpMutH	2
WTpMutH	4
WTpMutH	2
WTpMutH	8
WTpMutH	2
WTpMutH	2
WTpMutH	2
WTpMutH	2
WTpMutH	2
WTpMutH	2
WTpMutH	2
WTpMutH	2
WTpMutH	2
WTpMutH	2
WTpMutH	2
WTpMutH	2
WTpMutH	2
WTpMutH	2
WTpMutH	2
WTpMutH	2
WTpMutH	2
WTpMutH	2
WTpMutH	2
WTpMutH	2
WTpMutH	2
WTpMutH	2
WTpMutH	2
WTpMutH	2
WTpMutH	2
WTpMutH	4
WTpMutH	2
WTpMutH	2
WTpMutH	2
WTpMutH	4
WTpMutH	2
WTpMutH	2
WTpMutH	6
WTpMutH	2
WTpMutH	2
WTpMutH	2
WTpMutH	2
WTpMutH	6
WTpMutH	2
WTpMutH	2
WTpMutH	2
WTpMutH	2
WTpMutH	2
WTpMutH	2
WTpMutH	2
WTpMutH	2
WTpMutH	2
WTpMutH	2
WTpMutH	2
WTpMutH	2
WTpMutH	2
WTpMutH	14
WTpMutH	2
WTpMutH	2
WTpMutH	2
WTpMutH	2
WTpMutH	8
WTpMutH	6
WTpMutH	2
WTpMutH	24
WTpMutH	2
WTpMutH	2
WTpMutH	2
WTpMutH	2
WTpMutH	4
WTpMutH	2
WTpMutH	8
WTpMutH	20
WTpMutH	4
WTpMutH	2
WTpMutH	2
WTpMutH	2
WTpMutH	2
WTpMutH	2
WTpMutH	4
WTpMutH	2
WTpMutH	2
WTpMutH	2
WTpMutH	2
WTpMutH	2
WTpMutH	2
WTpMutH	2
WTpMutH	2
WTpMutH	2
WTpMutH	2
WTpMutH	2
WTpMutH	2
WTpMutH	2
WTpMutH	2
WTpMutH	4
WTpMutH	2
WTpMutH	2
WTpMutH	2
WTpMutH	2
WTpMutH	2
WTpMutH	2
WTpMutH	2
WTpMutH	2
WTpMutH	2
WTpMutH	2
WTpMutH	2
WTpMutH	2
WTpMutH	2
WTpMutH	2
WTpMutH	2
WTpMutH	2
WTpMutH	10
WTpMutH	2
WTpMutH	2
WTpMutH	2
WTpMutH	2
WTpMutH	6
WTpMutH	2
WTpMutH	2
WTpMutH	2
WTpMutH	2
WTpMutH	2
WTpMutH	2
WTpMutH	2
WTpMutH	2
WTpMutH	2
WTpMutH	2
WTpMutH	2
WTpMutH	2
WTpMutH	2
WTpMutH	2
WTpMutH	2
WTpMutH	2
WTpMutH	2
WTpMutH	2
WTpMutH	2
WTpMutH	2
WTpMutH	2
WTpMutH	16
WTpMutH	2
WTpMutH	2
WTpMutH	2
WTpMutH	12
WTpMutH	2
WTpMutH	2
WTpMutH	6
WTpMutH	2
WTpMutH	2
WTpMutH	2
WTpMutH	4
WTpMutH	10
WTpMutH	2
WTpMutH	2
WTpMutH	2
WTpMutH	6
WTpMutH	2
WTpMutH	2
WTpMutH	2
WTpMutH	2
WTpMutH	2
WTpMutH	2
WTpMutH	2
WTpMutH	2
WTpMutH	2
WTpMutH	2
WTpMutH	18
WTpMutH	2
WTpMutH	2
WTpMutH	2
WTpMutH	2
WTpMutH	2
WTpMutH	2
WTpMutH	2
WTpMutH	2
WTpMutH	4
WTpMutH	2
WTpMutH	2
WTpMutH	14
WTpMutH	2
WTpMutH	2
WTpMutH	2
WTpMutH	2
WTpMutH	2
WTpMutH	2
WTpMutH	12
WTpMutH	8
WTpMutH	2
WTpMutH	2
WTpMutH	2
WTpMutH	2
WTpMutH	2
WTpMutH	2
WTpMutH	2
WTpMutH	2
WTpMutH	16
WTpMutH	2
WTpMutH	4
WTpMutH	6
WTpMutH	2
WTpMutH	2
WTpMutH	2
WTpMutH	2
WTpMutH	2
WTpMutH	2
WTpMutH	6
WTpMutH	2
WTpMutH	2
WTpMutH	2
WTpMutH	20
WTpMutH	2
WTpMutH	2
WTpMutH	2
WTpMutH	2
WTpMutH	16
WTpMutH	2
WTpMutH	2
WTpMutH	2
WTpMutH	2
WTpMutH	2
WTpMutH	2
WTpMutH	2
WTpMutH	2
WTpMutH	2
WTpMutH	2
WTpMutH	2
WTpMutH	2
WTpMutH	2
WTpMutH	4
WTpMutH	2
WTpMutH	2
WTpMutH	2
WTpMutH	2
WTpMutH	2
WTpMutH	2
WTpMutH	2
WTpMutH	4
WTpMutH	2
WTpMutH	2
WTpMutH	2
WTpMutH	2
WTpMutH	4
WTpMutH	2
WTpMutH	2
WTpMutH	2
WTpMutH	2
WTpMutH	2
WTpMutH	2
WTpMutH	2
WTpMutH	2
WTpMutH	2
WTpMutH	4
WTpMutH	2
WTpMutH	2
WTpMutH	2
WTpMutH	2
WTpMutH	2
WTpMutH	2
WTpMutH	2
WTpMutH	2
WTpMutH	2
WTpMutH	2
WTpMutH	2
WTpMutH	2
WTpMutH	2
WTpMutH	2
WTpMutH	2
WTpMutH	2
WTpMutH	2
WTpMutH	2
WTpMutH	2
WTpMutH	2
WTpMutH	2
WTpMutH	2
WTpMutH	12
WTpMutH	2
WTpMutH	2
WTpMutH	2
WTpMutH	2
WTpMutH	2
WTpMutH	2
WTpMutH	2
WTpMutH	2
WTpMutH	2
WTpMutH	2
WTpMutH	2
WTpMutH	2
WTpMutH	2
WTpMutH	2
WTpMutH	2
WTpMutH	2
WTpMutH	2
WTpMutH	2
WTpMutH	10
WTpMutH	24
WTpMutH	2
WTpMutH	2
WTpMutH	2
WTpMutH	2
WTpMutH	2
WTpMutH	2
WTpMutH	4
WTpMutH	2
WTpMutH	2
WTpMutH	4
WTpMutH	2
WTpMutH	2
WTpMutH	2
WTpMutH	2
WTpMutH	2
WTpMutH	2
WTpMutH	2
WTpMutH	2
WTpMutH	2
WTpMutH	2
WTpMutH	10
WTpMutH	2
WTpMutH	2
WTpMutH	2
WTpMutH	2
WTpMutH	2
WTpMutH	2
WTpMutH	2
WTpMutH	2
WTpMutH	2
WTpMutH	2
WTpMutH	2
WTpMutH	2
WTpMutH	2
WTpMutH	2
WTpMutH	2
WTpMutH	2
WTpMutH	2
WTpMutH	2
WTpMutH	2
WTpMutH	2
WTpMutH	4
WTpMutH	2
WTpMutH	2
WTpMutH	2
WTpMutH	2
WTpMutH	2
WTpMutH	2
WTpMutH	2
WTpMutH	2
WTpMutH	2
WTpMutH	2
WTpMutH	2
WTpMutH	2
WTpMutH	2
WTpMutH	12
WTpMutH	2
WTpMutH	2
WTpMutH	4
WTpMutH	2
WTpMutH	2
WTpMutH	2
WTpMutH	2
WTpMutH	2
WTpMutH	2
WTpMutH	2
WTpMutH	2
WTpMutH	2
WTpMutH	2
WTpMutH	2
WTpMutH	2
WTpMutH	2
WTpMutH	2
WTpMutH	2
WTpMutH	12
WTpMutH	2
WTpMutH	2
WTpMutH	2
WTpMutH	2
WTpMutH	2
WTpMutH	18
WTpMutH	2
WTpMutH	2
WTpMutH	2
WTpMutH	2
WTpMutH	2
WTpMutH	2
WTpMutH	2
WTpMutH	4
WTpMutH	2
WT	2
WT	2
WT	2
WT	2
WT	2
WT	2
WT	2
WT	22
WT	2
WT	2
WT	2
WT	2
WT	2
WT	2
WT	2
WT	2
WT	2
WT	2
WT	2
WT	2
WT	2
WT	6
WT	2
WT	2
WT	2
WT	10
WT	2
WT	2
WT	20
WT	2
WT	6
WT	2
WT	2
WT	2
WT	6
WT	2
WT	2
WT	2
WT	2
WT	2
WT	2
WT	2
WT	2
WT	2
WT	2
WT	2
WT	2
WT	2
WT	2
WT	2
WT	2
WT	2
WT	4
WT	2
WT	2
WT	2
WT	8
WT	2
WT	2
WT	2
WT	2
WT	2
WT	4
WT	2
WT	2
WT	2
WT	2
WT	2
WT	2
WT	2
WT	2
WT	2
WT	2
WT	2
WT	2
WT	2
WT	2
WT	2
WT	2
WT	2
WT	2
WT	10
WT	2
WT	2
WT	2
WT	2
WT	14
WT	18
WT	2
WT	2
WT	2
WT	2
WT	12
WT	2
WT	20
WT	2
WT	2
WT	2
WT	4
WT	2
WT	2
WT	10
WT	2
WT	2
WT	2
WT	2
WT	2
WT	2
WT	2
WT	2
WT	2
WT	2
WT	2
WT	4
WT	2
WT	2
WT	12
WT	2
WT	2
WT	2
WT	2
WT	2
WT	6
WT	2
WT	2
WT	2
WT	2
WT	2
WT	2
WT	2
WT	2
WT	2
WT	2
WT	2
WT	8
WT	2
WT	2
WT	2
WT	4
WT	2
WT	2
WT	4
WT	2
WT	2
WT	2
WT	2
WT	2
WT	2
WT	2
WT	2
WT	8
WT	2
WT	2
WT	2
WT	2
WT	18
WT	12
WT	2
WT	4
WT	2
WT	2
WT	2
WT	2
WT	2
WT	2
WT	2
WT	2
WT	2
WT	2
WT	4
WT	2
WT	2
WT	2
WT	2
WT	6
WT	2
WT	2
WT	4
WT	2
WT	8
WT	2
WT	2
WT	2
WT	2
WT	6
WT	2
WT	2
WT	2
WT	2
WT	2
WT	10
WT	2
WT	2
WT	4
WT	2
WT	2
WT	2
WT	6
WT	2
WT	2
WT	2
WT	4
WT	2
WT	2
WT	2
WT	2
WT	2
WT	2
WT	2
WT	2
WT	2
WT	2
WT	2
WT	2
WT	2
WT	2
WT	2
WT	2
WT	2
WT	2
WT	2
WT	4
WT	2
WT	8
WT	2
WT	10
WT	2
WT	2
WT	6
WT	2
WT	2
WT	2
WT	2
WT	2
WT	4
WT	2
WT	2
WT	2
WT	2
WT	4
WT	2
WT	4
WT	4
WT	2
WT	2
WT	2
WT	2
WT	2
WT	2
WT	12
WT	2
WT	2
WT	16
WT	2
WT	2
WT	2
WT	2
WT	28
WT	2
WT	18
WT	2
WT	2
WT	2
WT	12
WT	2
WT	2
WT	2
WT	4
WT	2
WT	2
WT	6
WT	2
WT	2
WT	2
WT	2
WT	2
WT	2
WT	2
WT	2
WT	2
WT	14
WT	2
WT	2
WT	2
WT	2
WT	2
WT	2
WT	22
WT	16
WT	2
WT	2
WT	4
WT	2
WT	2
WT	2
WT	2
WT	2
WT	4
WT	4
WT	2
WT	2
WT	2
WT	14
WT	2
WT	2
WT	2
WT	4
WT	2
WT	2
WT	4
WT	2
WT	6
WT	2
WT	2
WT	2
WT	2
WT	2
WT	2
WT	2
WT	2
WT	2
WT	34
WT	2
WT	2
WT	2
WT	2
WT	2
WT	2
WT	2
WT	2
WT	2
WT	2
WT	2
WT	2
WT	2
WT	2
WT	6
WT	2
WT	2
WT	4
WT	2
WT	2
WT	2
WT	2
WT	10
WT	2
WT	2
WT	2
WT	2
WT	2
WT	2
WT	2
WT	2
WT	2
WT	2
WT	2
WT	2
WT	2
WT	2
WT	2
WT	2
WT	2
WT	6
WT	4
WT	2
WT	2
WT	2
WT	2
WT	2
WT	2
WT	2
WT	2
WT	2
WT	2
WT	2
WT	2
WT	2
WT	2
WT	4
WT	2
WT	2
WT	2
WT	4
WT	2
WT	2
WT	2
WT	2
WT	2
WT	2
WT	2
WT	2
WT	2
WT	2
WT	2
WT	2
WT	2
WT	2
WT	2
WT	2
WT	2
WT	2
WT	4
WT	2
WT	2
WT	2
WT	2
WT	2
WT	4
WT	2
WT	2
WT	2
WT	2
WT	2
WT	2
WT	2
WT	2
WT	2
WT	2
WT	2
WT	2
WT	2
WT	10
WT	4
WT	2
WT	2
WT	12
WT	2
WT	2
WT	22
WT	2
WT	2
WT	2
WT	14
WT	2
WT	2
WT	2
WT	2
WT	2
WT	2
WT	2
WT	2
WT	2
WT	2
WT	2
WT	22
WT	2
WT	2
WT	18
WT	2
WT	4
WT	2
WT	2
WT	2
WT	2
WT	2
WT	2
WT	2
WT	2
WT	2
WT	2
WT	2
WT	2
WT	2
WT	2
WT	2
WT	2
WT	2
WT	2
WT	2
WT	2
WT	2
WT	2
WT	2
WT	2
WT	2
WT	2
WT	2
WT	2
WT	4
WT	2
WT	2
WT	2
WT	2
WT	2
WT	2
WT	2
WT	2
WT	2
WT	2
WT	2
WT	2
WT	2
WT	16
WT	2
WT	6
WT	2
WT	2
WT	2
WT	4
WT	2
WT	2
WT	2
WT	4
WT	2
WT	2
WT	4
WT	12
WT	2
WT	2
WT	2
WT	2
WT	2
WT	2
WT	2
WT	4
WT	2
WT	2
WT	12
WT	2
WT	6
WT	2
WT	2
WT	2
WT	22
WT	2
WT	2
WT	2
WT	4
WT	2
WT	2
WT	2
WT	8
[truncated: 6,964 more rows]

## Sheet: Figure 4b
Rate long-lived foci (min^-1)
mutH	WT PLtetO1-dam	WT	WTpMutH	dam
0.0380224	0.0136481	0.000456398	0.000226703	0
0.0474453	0.00992686	0.000382602	0.000137287	0
0.0497493	0.00925926	0.000453319	0.000171866	0
				0
See file Data_Source_SupplementaryTable.xls, sheet: Supplementary Table 9 for source data used to obtain these values

## Sheet: Figure 5a
Rate of cells with long-lived foci				Rate of cells with short-lived foci
WT 1 rate (min^-1)	WT 2 rate (min^-1)	WT 3 rate (min^-1)		WT 1 rate (min^-1)	WT 2 rate (min^-1)	WT 3 rate (min^-1)
0.0714286	0	0		0	0	0
0	0	0		0	0	0.0714286
0	0	0		0.0714286	0	0.0714286
0	0	0.0714286		0.0714286	0.0714286	0.0714286
0	0.0714286	0		0.0714286	0.0714286	0.214286
0	0.0714286	0		0.0714286	0	0.142857
0	0.214286	0		0	0	0.142857
0.142857	0.214286	0		0	0	0
0	0.0714286	0		0	0	0
0	0.142857	0		0	0	0
0.0714286	0.0714286	0.0714286		0	0	0
0	0	0.142857		0	0	0
0	0.0714286	0.285714		0	0	0
0	0	0		0.0714286	0	0
0	0.285714	0		0.142857	0	0
0	0	0		0.0714286	0	0
0	0	0.0714286		0	0	0
0	0.0714286	0.0714286		0	0	0
0	0.0714286	0.142857		0	0	0
0	0	0		0	0	0
0	0	0.0714286		0	0	0.0714286
0.142857	0	0		0	0	0.142857
0	0	0		0	0	0
0	0	0		0	0.0714286	0.0714286
0	0	0		0.0714286	0.0714286	0
0	0	0		0.0714286	0	0.0714286
0	0	0		0	0.0714286	0.0714286
0	0	0.142857		0	0.0714286	0
0	0	0		0.0714286	0	0.0714286
0	0	0		0.0714286	0	0.0714286
0.0714286	0	0.0714286		0	0	0
0.142857	0.0714286	0		0	0.0714286	0.0714286
0	0	0		0	0.142857	0.0714286
0	0	0		0	0.0714286	0
0	0	0		0	0	0
0	0	0		0	0.0714286	0.0714286
0	0.142857	0.0714286		0	0.0714286	0.0714286
0	0	0		0	0	0
0	0	0		0	0	0
0	0	0.214286		0	0	0
0.142857	0	0		0	0	0.0714286
0.0714286	0	0		0	0	0.0714286
0	0	0		0	0	0
0	0	0		0	0	0
0	0	0		0.0714286	0	0
0	0	0		0.0714286	0	0.0714286
0.0714286	0	0.142857		0	0	0.0714286
0	0	0		0	0	0
0	0	0.0714286		0	0	0
0	0	0		0	0	0
0	0.0714286	0		0	0.0714286	0.0714286
0.0714286	0	0.0714286		0	0.0714286	0.0714286
0	0	0		0	0.0714286	0
0	0	0		0	0.0714286	0
0	0	0		0	0	0
0	0.0714286	0.214286		0	0	0
0	0	0		0	0	0
0	0.0714286	0		0	0	0
0	0	0		0	0	0
0	0	0.0714286		0	0	0
0	0	0		0.0714286	0	0.0714286
0	0	0.0714286		0.0714286	0	0.0714286
0	0	0		0	0	0
0.142857	0.0714286	0		0	0	0
0	0	0		0	0	0
0	0	0		0	0	0
0	0.0714286	0		0	0.0714286	0
0	0.142857	0		0.0714286	0.0714286	0
0	0	0		0.0714286	0.0714286	0
0	0	0		0	0.0714286	0
0	0.0714286	0.0714286		0	0.0714286	0.0714286
0	0	0		0.0714286	0.0714286	0.0714286
0.0714286	0.0714286	0		0.0714286	0.0714286	0
0	0.0714286	0		0	0.0714286	0
0.0714286	0.0714286	0		0	0.0714286	0
0.0714286	0	0.214286		0	0.0714286	0.0714286
0	0.0714286	0		0	0	0.142857
0	0	0		0	0	0.0714286
0	0	0.0714286		0	0	0
0	0	0		0	0	0
0	0.0714286	0		0	0	0
0	0.142857	0		0	0.0714286	0
0	0	0		0	0	0.0714286
0	0	0		0	0	0.0714286
0	0	0		0	0.0714286	0
0	0	0.0714286		0.142857	0	0
0	0	0.0714286		0.142857	0	0
0.0714286	0.0714286	0		0.142857	0	0.0714286
0	0.142857	0		0	0	0.0714286
0	0.0714286	0		0.0714286	0	0
0	0	0.142857		0.0714286	0	0
0	0	0		0	0	0
0	0.0714286	0		0	0	0
0.142857	0	0		0	0.0714286	0
0.0714286	0	0		0	0.0714286	0
0	0	0		0	0	0
0	0	0		0	0	0
0.0714286	0	0		0	0	0
0	0	0		0	0	0
0	0	0		0.0714286	0	0
0	0	0		0.0714286	0	0
0.0714286	0	0		0	0.0714286	0
0	0	0		0	0.0714286	0.0714286
0	0	0.0714286		0.0714286	0	0.0714286
0.0714286	0	0		0.0714286	0	0
0	0	0		0	0	0
0	0	0		0.0714286	0	0.0714286
0	0	0.0714286		0.0714286	0.0714286	0.0714286
0	0	0.0714286		0	0.0714286	0
0	0.0714286	0		0	0	0
0	0	0		0	0	0
0	0	0		0	0	0
0	0.0714286	0		0	0	0
0.214286	0.0714286	0.214286		0.142857	0.0714286	0
0	0	0		0.142857	0.0714286	0.0714286
0	0	0		0.142857	0	0.0714286
0	0	0.0714286		0	0	0
0	0	0		0	0	0
0	0	0		0	0	0
0.0714286	0	0		0	0	0
0.0714286	0.285714	0		0	0.0714286	0
0	0	0		0.142857	0.0714286	0
0	0.214286	0		0.142857	0	0
0	0.0714286	0		0.142857	0	0
0	0	0		0	0	0
0	0	0		0	0.0714286	0
0.0714286	0	0		0	0.0714286	0
0	0.0714286	0.0714286		0	0	0
0	0	0		0	0	0
0	0.0714286	0		0	0.0714286	0
0	0	0		0	0.0714286	0
0	0	0		0	0.0714286	0
0.0714286	0	0		0.0714286	0.0714286	0
0	0	0.0714286		0.0714286	0	0
0.142857	0	0		0	0	0
0	0	0		0.0714286	0	0
0	0	0		0.0714286	0.0714286	0
0	0	0.0714286		0	0.0714286	0
0	0	0		0	0	0
0	0	0.0714286		0	0	0
0	0	0.0714286		0	0	0
0.0714286	0.0714286	0		0	0	0
0	0.142857	0.0714286		0	0	0
0	0.0714286	0		0	0.0714286	0
0.0714286	0.0714286	0		0.0714286	0.142857	0.0714286
0	0			0.0714286	0.0714286	0.0714286
0	0			0	0	0
0	0			0	0	0
0	0			0	0.0714286	0
0	0			0	0.0714286	0
0	0.0714286			0	0	0
0.0714286	0			0	0	0
0.0714286	0			0	0	0.0714286
0	0.0714286			0.0714286	0	0.0714286
0	0			0.0714286	0	0
0	0			0	0	0
0	0			0.0714286	0	0
0	0.0714286			0.0714286	0	0
0	0			0	0	0
0.0714286	0.0714286			0.0714286	0.0714286	0
0	0			0.0714286	0.0714286	0
0.0714286	0			0	0	0
0	0			0	0	0
0				0	0	0
0				0	0	0
0				0	0	0
0				0	0	0
0				0	0	0
0.0714286				0.0714286	0	0
0				0.0714286	0	0
0				0	0.0714286	0
0				0	0.0714286	0
0				0.0714286	0	0
0.0714286				0.0714286	0	0.0714286
0				0	0.0714286	0.0714286
0				0	0.0714286	0
0				0	0	0.0714286
0				0	0	0.0714286
0				0	0	0.0714286
0				0	0.0714286	0.0714286
0				0	0.0714286	0
0				0	0	0
0				0.142857	0	0
0				0.142857	0	0
0.142857				0.142857	0	0
0				0	0	0
0				0	0	0
0.142857				0	0	0
0				0	0	0
0				0	0	0
0				0	0	0
0				0.0714286	0	0
0				0.0714286	0	0
0				0	0.0714286	0
0.0714286				0	0.0714286	0
0				0	0	0
0.0714286				0	0	0.0714286
0				0	0	0.0714286
0				0	0	0
0				0	0	0
0				0	0.0714286	0
0				0	0.0714286	0
				0	0	0.0714286
				0	0	0.214286
				0	0.0714286	0.142857
				0.0714286	0.0714286	0.142857
				0.0714286	0	0.0714286
				0	0.0714286	0.0714286
				0.0714286	0.0714286	0.0714286
				0.0714286	0	0.0714286
				0	0	0
				0	0	0
				0	0	0
				0	0	0
				0	0	0
				0	0	0
				0	0	0
				0	0	0
				0	0	0
				0.0714286	0	0
				0.0714286	0	0
				0	0.0714286	0
				0	0.142857	0.142857
				0	0.0714286	0.142857
				0	0	0.142857
				0	0.0714286	0
				0	0.0714286	0
				0	0	0
				0	0	0
				0	0	0
				0	0	0
				0	0	0
				0	0.0714286	0
				0.0714286	0.0714286	0
				0.0714286	0	0
				0	0	0
				0	0	0
				0	0	0
				0	0	0
				0	0	0
				0	0.0714286	0
				0	0.0714286	0
				0	0	0
				0	0	0
				0	0	0
				0	0	0
				0	0.0714286	0.0714286
				0	0.0714286	0.0714286
				0	0	0
				0	0	0
				0	0	0.142857
				0	0.0714286	0.142857
				0	0.0714286	0.142857
				0	0	0
				0.0714286	0.0714286	0
				0.0714286	0.0714286	0.142857
				0.0714286	0	0.142857
				0.0714286	0.0714286	0.142857
				0.142857	0.0714286	0
				0.142857	0.0714286	0
				0.142857	0.0714286	0.0714286
				0.0714286	0.0714286	0.0714286
				0.0714286	0.0714286	0.0714286
				0	0.0714286	0.0714286
				0	0.0714286	0
				0	0	0
				0	0	0
				0	0	0
				0	0	0
				0.0714286	0	0.0714286
				0.0714286	0	0.0714286
				0	0	0
				0.0714286	0.0714286	0
				0	0.142857	0.0714286
				0.0714286	0.0714286	0.0714286
				0	0	0
				0	0	0
				0	0	0
				0	0	0
				0	0	0
				0	0	0
				0	0	0
				0.0714286	0.0714286	0
				0.0714286	0.0714286	0.0714286
				0	0.142857	0.0714286
				0	0.214286	0
				0	0.214286	0
				0	0.214286	0
				0	0.0714286	0
				0	0	0
				0.0714286	0	0
				0.0714286	0	0
				0	0	0
				0	0	0
				0	0	0
				0	0	0
				0	0	0
				0	0	0
				0	0.142857	0
				0	0.142857	0
				0.0714286	0.142857	0
				0.0714286	0	0
				0	0	0.0714286
				0	0	0.0714286
				0	0.214286	0.142857
				0	0	0.0714286
				0	0	0
				0	0	0
				0	0	0
				0	0	0.0714286
				0	0	0.0714286
				0	0	0
				0	0	0.0714286
				0	0.0714286	0.0714286
				0	0.0714286	0
				0	0	0.0714286
				0.0714286	0	0.0714286
				0.0714286	0	0
				0.0714286	0	0.0714286
				0.0714286	0.0714286	0.0714286
				0.0714286	0.142857	0
				0.0714286	0.142857	0
				0	0.0714286	0
				0	0	0
				0	0	0
				0	0.0714286	0
				0	0.0714286	0
				0	0	0.0714286
				0	0	0
				0.0714286	0	0
				0.142857	0	0
				0.0714286	0	0
				0	0	0
				0	0	0
				0	0	0
				0	0.0714286	0
				0.0714286	0	0.0714286
				0.0714286	0.0714286	0.0714286
				0.0714286	0	0
				0.0714286	0	0
				0	0	0.0714286
				0	0	0.0714286
				0	0	0
				0	0	0
				0	0	0
				0	0	0
				0	0.0714286	0
				0	0	0
				0	0	0.0714286
				0.0714286	0	0.0714286
				0.0714286	0.0714286	0.0714286
				0	0.0714286	0.0714286
				0	0	0
				0	0	0.0714286
				0	0	0.0714286
				0	0	0
				0	0	0.0714286
				0	0	0.0714286
				0	0	0
				0	0	0
				0	0.0714286	0
				0	0.142857	0
				0	0.0714286	0
				0.0714286	0	0
				0.0714286	0	0.0714286
				0	0	0
				0	0	0.0714286
				0	0	0.214286
				0	0	0.142857
				0	0	0.142857
				0	0	0
				0	0	0
				0	0	0
				0	0	0
				0	0	0
				0	0.0714286	0.0714286
				0	0.142857	0.0714286
				0	0.0714286	0
				0.0714286	0	0
				0.142857	0	0.0714286
				0	0	0.0714286
				0	0.0714286	0
				0	0.0714286	0
				0	0	0
				0.0714286	0.0714286	0
				0.0714286	0.0714286	0
				0	0	0
				0	0.0714286	0
				0	0.0714286	0
				0	0	0
				0	0	0
				0	0	0
				0	0	0
				0	0	0
				0	0	0
				0	0	0.0714286
				0	0	0.0714286
				0	0	0.0714286
				0	0	0.0714286
				0	0	0
				0.0714286	0	0
				0	0	0
				0.0714286	0	0
				0	0	0
				0	0	0
				0	0.0714286	0
				0	0.0714286	0
				0	0.142857	0
				0	0.142857	0
				0	0.142857	0
				0	0	0
				0	0	0
				0	0	0.0714286
				0	0	0.0714286
				0	0	0
				0	0	0
				0.0714286	0	0
				0.0714286	0	0
				0	0	0
				0	0	0
				0	0	0
				0	0	0
				0	0	0
				0	0	0
				0	0	0
				0	0	0.0714286
				0	0	0.0714286
				0	0	0
				0	0	0
				0	0	0
				0	0	0
				0	0	0
				0	0	0
				0	0	0
				0	0	0.0714286
				0.0714286	0.0714286	0.0714286
				0.0714286	0.0714286	0
				0	0	0
				0	0	0
				0.0714286	0	0
				0.0714286	0	0
				0	0.0714286	0.0714286
				0	0.0714286	0.0714286
				0	0	0
				0.0714286	0.0714286	0
				0.0714286	0.0714286	0
				0.0714286	0	0
				0.0714286	0	0
				0	0	0
				0	0	0
				0	0	0
				0	0.0714286	0
				0	0.0714286	0
				0	0.0714286	0
				0	0.142857	0
				0	0.0714286	0
				0	0	0
				0	0.0714286	0
				0	0.0714286	0
				0	0	0
				0	0	0.0714286
				0	0.0714286	0.0714286
				0	0.0714286	0
				0	0.0714286	0
				0.0714286	0.0714286	0
				0.0714286	0	0
				0	0	0.0714286
				0	0	0.0714286
				0	0	0
				0	0	0.0714286
				0	0.0714286	0.142857
				0	0.0714286	0.142857
				0	0	0.0714286
				0	0.0714286	0
				0.0714286	0.0714286	0
				0.0714286	0	0
				0	0	0
				0	0	0
				0	0	0
				0	0	0
				0	0	0.0714286
				0	0	0.0714286
				0	0	0.0714286
				0.142857	0	0.0714286
				0.142857	0	0
				0.142857	0	0
				0	0	0
				0	0	0
				0	0	0
				0.0714286	0	0.0714286
				0.0714286	0	0.0714286
				0	0	0
				0.0714286	0	0
				0.0714286	0	0
				0	0	0
				0	0	0
				0	0	0
				0	0	0
				0	0	0
				0	0.0714286	0
				0	0.0714286	0
				0	0	0
				0	0	0
				0	0	0
				0	0.0714286	0
				0	0.0714286	0
				0	0	0
				0	0	0
				0	0	0
				0	0	0
				0	0	0.0714286
				0	0	0.0714286
				0	0.0714286	0.0714286
				0	0.0714286	0.0714286
				0	0	0
				0	0.0714286	0
				0	0.142857	0
				0.0714286	0	0
				0.0714286	0	0
				0	0	0
				0	0	0
				0	0	0.0714286
				0.0714286	0	0.0714286
				0.0714286	0	0
				0	0	0
				0	0	0
				0.0714286	0	0
				0.0714286	0	0
				0	0	0
				0	0	0
				0	0	0
				0	0	0
				0	0	0
				0	0	0
				0	0	0
				0	0	0
				0	0	0
				0.0714286	0	0
				0.142857	0	0
				0.142857	0	0
				0.0714286	0	0
				0	0	0
				0	0	0
				0.0714286	0	0
				0.142857	0	0
				0.0714286	0	0
				0	0	0
				0	0	0.0714286
				0	0.0714286	0.0714286
				0	0.0714286	0
				0.0714286	0	0
				0.0714286	0	0.0714286
				0	0	0.0714286
				0	0	0
				0	0	0
				0	0	0
				0	0.0714286	0
				0	0.0714286	0
				0	0.214286	0
				0.0714286	0.214286	0
				0.0714286	0.214286	0
				0	0.214286	0
				0	0	0
				0	0	0.0714286
				0.0714286	0	0.0714286
				0.0714286	0	0
				0	0	0
				0	0	0.0714286
				0	0	0.0714286
				0	0	0
				0	0	0
				0	0.0714286	0
				0	0.142857	0
				0	0.0714286	0
				0.0714286	0	0
				0.0714286	0	0
				0	0	0
				0	0	0
				0	0	0.0714286
				0.142857	0	0.0714286
				0.142857	0	0
				0.142857	0	0
				0	0	0
				0	0.0714286	0
				0	0.0714286	0
				0.0714286	0	0.0714286
				0.0714286	0	0.0714286
				0	0	0
				0	0	0
				0.0714286	0	0
				0.0714286	0	0
				0	0	0
				0	0	0
				0	0.0714286	0
				0	0	0
				0	0	0.0714286
				0	0	0.0714286
				0	0	0
				0	0.0714286	0.0714286
				0	0.0714286	0.0714286
				0	0	0
				0	0	0
				0	0	0
				0.0714286	0	0
				0.0714286	0	0
				0	0	0.142857
				0	0	0.142857
				0	0.142857	0.142857
				0.0714286	0.142857	0
				0.0714286	0.142857	0
				0	0	0
				0	0	0
				0	0	0
				0	0	0
				0	0	0.0714286
				0	0.0714286	0.0714286
				0	0.0714286	0.142857
				0	0	0.142857
				0	0	0.142857
				0	0	0
				0	0	0
				0	0	0
				0	0	0
				0	0	0
				0	0	0
				0	0	0
				0	0	0
				0	0	0.0714286
				0	0	0.0714286
				0	0.0714286	0
				0	0.0714286	0
				0	0	0
				0.0714286	0	0.0714286
				0.0714286	0	0.0714286
				0	0	0
				0	0	0
				0	0	0
				0	0.0714286	0
				0.0714286	0	0
				0.0714286	0	0
				0	0	0
				0	0	0
				0	0	0
				0	0	0
				0	0	0
				0	0	0
				0	0	0
				0	0.0714286	0
				0.0714286	0	0
				0.0714286	0	0.0714286
				0	0	0.0714286
				0	0	0
				0	0	0
				0	0	0
				0	0	0.0714286
				0	0	0.0714286
				0	0	0
				0	0	0
				0	0.0714286	0
				0	0.142857	0
				0	0.0714286	0
				0	0	0
				0	0	0
				0.0714286	0	0.0714286
				0.142857	0	0.0714286
				0.0714286	0	0
				0	0	0
				0	0	0
				0	0	0
				0	0	0
				0.0714286	0	0.0714286
				0.0714286	0	0.0714286
				0	0	0
				0	0	0
				0	0	0
				0	0	0
				0	0	0
				0	0.0714286	0
				0	0.0714286	0
				0	0.0714286	0
				0	0.142857	0
				0	0.142857	0
				0.0714286	0.0714286	0
				0.0714286	0	0.0714286
				0	0	0
				0	0	0.0714286
				0	0	0.0714286
				0	0	0.0714286
				0	0	0
				0	0	0
				0.0714286	0.0714286	0
				0.0714286	0.0714286	0
				0	0.0714286	0
				0.0714286	0.214286	0.0714286
				0.0714286	0.142857	0.0714286
				0	0.142857	0
				0	0	0
				0	0	0
				0	0.0714286	0
				0	0.0714286	0
				0	0	0
				0	0	0
				0.0714286	0	0
				0.0714286	0	0
				0	0	0
				0.0714286	0	0
				0.0714286	0	0
				0	0	0.142857
				0	0.0714286	0.142857
				0	0.0714286	0.142857
				0.0714286	0	0.214286
				0.0714286	0	0.214286
				0	0	0.214286
				0	0	0.214286
				0	0	0
				0.0714286	0.0714286	0
				0.0714286	0.0714286	0
				0	0.0714286	0
				0	0.0714286	0
				0	0	0
				0.0714286	0	0
				0.142857	0	0
				0.214286	0	0
				0.357143	0	0
				0	0	0
				0.285714	0	0
				0	0	0
				0.214286	0.0714286	0
				0.214286	0.0714286	0
				0	0.0714286	0
				0	0.142857	0.0714286
				0.0714286	0.0714286	0.0714286
				0.0714286	0	0
				0	0	0
				0	0	0
				0	0	0
				0	0	0
				0	0	0
				0	0	0.0714286
				0	0	0.0714286
				0	0	0
				0	0	0
				0	0	0
				0	0	0
				0	0.0714286	0
				0	0.0714286	0
				0	0	0
				0	0	0
				0	0	0
				0	0	0
				0	0	0.142857
				0.142857	0	0.142857
				0.142857	0	0.142857
				0.142857	0	0
				0	0	0
				0.0714286	0	0
				0	0.0714286	0.0714286
				0.0714286	0.0714286	0.0714286
				0	0	0.0714286
				0	0.0714286	0
				0	0.0714286	0.0714286
				0	0.214286	0
				0	0.214286	0
				0.0714286	0.214286	0
				0	0.214286	0
				0	0	0.0714286
				0	0	0
				0	0	0
				0.0714286	0.0714286	0.0714286
				0.0714286	0.0714286	0
				0	0	0
				0	0	0
				0	0	0
				0	0	0
				0	0	0
				0	0	0
				0.0714286	0	0
				0.0714286	0	0
				0	0	0
				0.0714286	0	0
				0.0714286	0	0.0714286
				0	0	0.0714286
				0.0714286	0.0714286	0
				0	0.0714286	0
				0.0714286	0	0
				0	0	0
				0	0	0
				0	0	0.0714286
				0	0	0.0714286
				0	0	0.0714286
				0	0	0.0714286
				0	0	0
				0	0	0
				0	0	0.142857
				0	0	0.142857
				0	0	0.142857
				0	0	0
				0	0	0
				0	0	0
				0	0.0714286	0
				0	0.0714286	0.142857
				0	0.0714286	0.142857
				0	0.0714286	0.214286
				0	0.0714286	0.0714286
				0	0.0714286	0
				0.0714286	0.0714286	0
				0.0714286	0.0714286	0
				0	0	0
				0	0.0714286	0
				0	0.0714286	0.0714286
				0	0	0.142857
				0	0.0714286	0.0714286
				0	0.0714286	0
				0	0	0
				0	0	0
				0	0	0.0714286
				0	0	0.0714286
				0	0	0
				0	0	0
				0	0	0
				0	0	0
				0.0714286	0	0
				0.0714286	0	0
				0	0	0
				0	0	0
				0	0	0
				0	0	0
				0	0.0714286	0
				0.0714286	0.0714286	0
				0.0714286	0.214286	0
				0	0.0714286	0
				0	0	0.0714286
				0	0	0.0714286
				0	0	0.0714286
				0	0	0.0714286
				0	0.0714286	0
				0	0.0714286	0
				0.0714286	0	0
				0.0714286	0	0
				0	0	0
				0	0	0
				0	0	0
				0	0	0
				0	0	0.0714286
				0	0	0.0714286
				0	0.0714286	0
				0	0.0714286	0
				0	0	0
				0	0	0
				0	0	0
				0	0	0
				0	0	0.0714286
				0	0	0.142857
				0	0.0714286	0.214286
				0	0.0714286	0.214286
				0	0	0.214286
				0.0714286	0	0.142857
				0.0714286	0	0
				0	0.0714286	0
				0	0.0714286	0.0714286
				0.0714286	0.0714286	0.142857
				0.0714286	0.0714286	0.142857
				0.0714286	0.0714286	0
				0.0714286	0.0714286	0
				0.0714286	0.0714286	0
				0.0714286	0.0714286	0
				0	0.0714286	0
				0	0.0714286	0.0714286
				0	0.0714286	0.0714286
				0	0.0714286	0.0714286
				0.0714286	0.0714286	0.142857
				0.0714286	0.0714286	0.0714286
				0	0	0
				0	0	0
				0	0	0
				0.0714286	0	0
				0	0	0
				0.0714286	0	0
				0	0	0
				0	0	0
				0	0	0
				0	0	0
				0	0	0
				0	0	0.0714286
				0	0	0
				0	0.142857	0.0714286
				0	0.142857	0.0714286
				0	0.142857	0.0714286
				0	0	0
				0	0	0
				0	0	0.0714286
				0	0	0.0714286
				0	0.0714286	0
				0.0714286	0.0714286	0
				0.0714286	0	0
				0	0	0.0714286
				0	0	0.0714286
				0	0	0.0714286
				0	0.0714286	0.0714286
				0	0.0714286	0.0714286
				0.0714286	0	0.0714286
				0.0714286	0	0
				0	0	0
				0	0	0
				0	0	0
				0	0	0.0714286
				0	0.0714286	0.142857
				0	0	0.0714286
				0	0.142857	0.0714286
				0	0	0.142857
				0	0.0714286	0.0714286
				0	0.0714286	0
				0	0	0
				0	0	0
				0	0.0714286	0
				0.0714286	0.0714286	0
				0	0	0
				0	0	0
				0	0	0
				0.0714286	0	0
				0.0714286	0	0.0714286
				0	0	0.0714286
				0	0.0714286	0
				0	0.0714286	0
				0	0	0
				0	0	0
				0	0	0
				0	0	0
				0	0.0714286	0
				0	0.0714286	0
				0	0.0714286	0.0714286
				0	0.214286	0.0714286
				0	0.142857	0
				0	0.142857	0
				0	0	0
				0	0	0
				0	0	0
				0	0	0
				0	0	0
				0	0	0.0714286
				0	0	0
				0	0.0714286	0
				0	0.0714286	0
				0	0	0
				0	0.0714286	0
				0	0.0714286	0.0714286
				0.0714286	0	0.0714286
				0.142857	0	0
				0.0714286	0	0
				0	0.0714286	0
				0	0.142857	0
				0	0.0714286	0
				0	0	0
				0	0	0
				0	0	0
				0.0714286	0	0
				0.0714286	0	0
				0.0714286	0	0
				0.0714286	0	0
				0	0	0
				0	0	0
				0	0	0
				0	0	0
				0	0	0
				0	0	0
				0	0	0
				0.0714286	0	0
				0.0714286	0	0
				0	0	0
				0	0	0
				0	0	0
				0	0	0
				0.0714286	0	0
				0.0714286	0	0.0714286
				0	0	0.0714286
				0.0714286	0	0
				0.0714286	0	0
				0	0	0
				0	0.0714286	0
				0	0.0714286	0
				0	0.0714286	0
				0	0.0714286	0
				0	0	0
				0.0714286	0	0.0714286
				0.0714286	0.0714286	0
				0	0.0714286	0.0714286
				0	0.0714286	0
				0	0.0714286	0.0714286
				0	0	0.0714286
				0	0	0
				0.0714286	0	0
				0.0714286	0	0
				0	0	0
				0	0	0
				0.0714286	0	0.0714286
				0.0714286	0.0714286	0.142857
				0	0.0714286	0.0714286
				0	0	0
				0	0	0.0714286
				0	0	0.0714286
				0	0	0
				0	0	0
				0	0	0
				0	0	0
				0	0	0
				0	0	0
				0	0	0.0714286
				0	0	0.0714286
				0	0	0
				0	0	0
				0	0	0
				0	0.0714286	0
				0	0.0714286	0
				0	0	0
				0	0.0714286	0.0714286
				0	0.0714286	0.0714286
				0	0.0714286	0
				0.0714286	0.0714286	0
				0.0714286	0	0.0714286
				0	0.0714286	0.0714286
				0	0.142857	0
				0.0714286	0.0714286	0
				0.0714286	0	0
				0	0	0
				0	0	0
				0	0.0714286	0
				0	0.0714286	0
				0	0	0
				0	0	0.0714286
				0	0.0714286	0.0714286
				0	0.0714286	0
				0	0	0
				0	0	0
				0	0	0
				0	0	0
				0	0	0
				0	0	0
				0	0	0
				0	0	0.0714286
				0	0	0.0714286
				0	0	0.0714286
				0	0	0.0714286
				0	0	0
				0.0714286	0.142857	0
				0.0714286	0.142857	0
				0	0.142857	0
				0	0	0
				0.0714286	0	0
				0.0714286	0.0714286	0
				0	0.0714286	0
				0	0	0
				0	0.0714286	0
				0.0714286	0.0714286	0
				0.0714286	0	0
				0	0	0
				0.0714286	0	0
				0.0714286	0	0.0714286
				0	0	0.142857
				0.0714286	0	0.0714286
				0.0714286	0	0
				0	0	0
				0	0	0
				0	0	0
				0	0	0.0714286
				0	0	0.0714286
				0	0	0
				0	0	0.0714286
				0	0	0.0714286
				0	0	0
				0	0	0
				0	0	0
				0	0	0.0714286
				0	0.0714286	0.0714286
				0	0.0714286	0.0714286
				0	0	0.0714286
				0	0	0
				0	0	0
				0	0	0
				0	0.0714286	0
				0	0.0714286	0.0714286
				0	0	0.0714286
				0	0	0
				0.0714286	0	0.0714286
				0.142857	0	0.0714286
				0.0714286	0	0.0714286
				0	0	0.0714286
				0	0	0
				0	0	0
				0	0	0
				0.0714286	0	0
				0.0714286	0	0
				0	0.0714286	0
				0	0.0714286	0
				0	0	0
				0	0.0714286	0
				0	0.0714286	0
				0	0	0
				0	0	0.0714286
				0	0	0.0714286
				0	0	0
				0	0	0.0714286
				0	0	0.0714286
				0.0714286	0	0
				0.142857	0.0714286	0
				0.0714286	0.0714286	0
				0	0	0.0714286
				0	0	0.0714286
				0	0	0.0714286
				0	0	0.0714286
				0.142857	0	0
				0.142857	0	0
				0	0	0
				0	0	0
				0.142857	0	0
				0.0714286	0	0
				0.0714286	0	0
				0	0	0
				0	0	0
				0	0.0714286	0
				0	0.0714286	0
				0	0	0
				0	0	0.0714286
				0	0	0.0714286
				0.0714286	0	0
				0.0714286	0	0
				0	0	0.0714286
				0	0	0.0714286
				0	0	0
				0	0	0
				0	0	0
				0	0.0714286	0
				0	0	0
				0	0	0
				0	0.0714286	0
				0	0.142857	0.0714286
				0.0714286	0.0714286	0.0714286
				0.0714286	0.0714286	0
				0	0.0714286	0
				0	0	0
				0	0	0
				0	0	0
				0	0	0.0714286
				0	0	0.142857
				0	0	0.0714286
				0	0	0
				0	0	0
				0	0.0714286	0
				0.0714286	0.0714286	0
				0	0	0
				0	0	0
				0	0	0
				0	0	0.0714286
				0	0	0.0714286
				0	0	0
				0	0.0714286	0
				0	0.142857	0
				0	0.0714286	0
				0	0	0
				0	0	0
				0	0.0714286	0
				0	0.0714286	0.0714286
				0	0	0.0714286
				0.0714286	0.0714286	0
				0.0714286	0.0714286	0
				0	0	0
				0	0	0
				0	0.0714286	0
				0	0.0714286	0
				0.0714286	0	0
				0.0714286	0.0714286	0
				0	0.0714286	0
				0	0	0
				0	0	0
				0	0	0
				0.0714286	0	0.0714286
				0.0714286	0	0
				0.0714286	0	0.0714286
				0.0714286	0	0.0714286
				0	0.142857	0.0714286
				0.0714286	0.142857	0
				0.0714286	0.142857	0
				0.0714286	0	0
				0.142857	0	0
				0.0714286	0	0
				0	0	0
				0	0	0
				0.0714286	0	0
				0	0	0
				0	0	0
				0	0	0
				0.0714286	0	0
				0	0	0
				0	0.0714286	0
				0.142857	0	0
				0.142857	0	0
				0.142857	0.0714286	0
				0	0	0
				0	0	0
				0	0	0
				0	0	0
				0	0	0
				0	0	0
				0	0	0
				0	0	0
				0	0	0
				0	0	0
				0	0	0
				0	0	0
				0	0	0
				0	0	0
				0	0	0
				0.0714286	0	0
				0.0714286	0	0
				0	0	0
				0	0	0
				0	0	0
				0.0714286	0	0
				0.0714286	0	0
				0	0	0
				0	0	0
				0	0	0
				0	0	0
				0	0	0
				0	0.0714286	0
				0	0.0714286	0
				0	0	0
				0	0	0
				0	0.0714286	0
				0	0.0714286	0
				0	0	0
				0	0	0.0714286
				0	0.0714286	0.0714286
				0	0	0
				0	0.0714286	0
				0	0	0
				0	0	0
				0	0	0
				0	0	0
				0	0	0
				0	0	0
				0	0	0
				0	0	0
				0	0.0714286	0
				0	0.0714286	0
				0	0	0.0714286
				0	0	0.0714286
				0	0	0
				0	0.0714286	0
				0.0714286	0.0714286	0
				0.0714286	0	0
				0	0	0.0714286
				0	0	0.0714286
				0	0	0.0714286
				0	0	0.142857
				0	0	0.0714286
				0	0	0
				0.0714286	0	0.0714286
				0.0714286	0	0.0714286
				0	0	0
				0	0	0
				0	0	0
				0	0	0
				0	0	0
				0	0	0
				0	0	0
				0	0	0
				0.0714286	0	0
				0	0	0
				0	0	0
				0.142857	0	0
				0	0	0
				0.0714286	0	0
				0	0	0
				0	0.0714286	0.0714286
				0	0.0714286	0.142857
				0	0.0714286	0.0714286
				0	0.0714286	0
				0	0.0714286	0.0714286
				0.0714286	0.142857	0.0714286
				0.0714286	0.0714286	0
				0	0	0
				0	0	0
				0	0	0
				0	0	0
				0.0714286	0.0714286	0
				0.0714286	0.0714286	0
				0.0714286	0	0
				0.142857	0	0.0714286
				0.0714286	0	0.0714286
				0	0.0714286	0
				0	0.0714286	0
				0	0	0
				0	0	0
				0	0	0
				0	0	0
				0	0	0
				0	0	0
				0	0	0
				0.0714286	0.0714286	0
				0.0714286	0.0714286	0
				0	0	0
				0	0	0
				0	0.0714286	0
				0	0.142857	0
				0	0.0714286	0
				0.0714286	0	0.0714286
				0.0714286	0.0714286	0.0714286
				0	0.0714286	0
				0	0.0714286	0
				0	0.0714286	0
				0	0	0
				0	0	0
				0	0	0
				0.0714286	0	0
				0.0714286	0	0
				0	0	0.0714286
				0	0	0.0714286
				0	0	0
				0	0	0
				0	0	0
				0	0	0
				0	0	0
				0	0	0.0714286
				0	0	0.0714286
				0	0	0
				0	0	0
				0.0714286	0	0
				0.0714286	0.0714286	0
				0	0.0714286	0.0714286
				0	0.0714286	0.0714286
				0	0.0714286	0
				0	0.142857	0
				0	0.142857	0
				0	0.142857	0
				0	0	0
				0	0	0
				0	0.0714286	0
				0	0.0714286	0.0714286
				0	0	0.0714286
				0.0714286	0	0
				0	0	0
				0.0714286	0	0
				0	0	0
				0	0	0
				0	0	0
				0	0.0714286	0
				0	0.0714286	0
				0	0	0
				0	0	0
				0	0	0
				0	0	0
				0	0.0714286	0
				0	0.142857	0
				0	0.0714286	0.0714286
				0	0	0.142857
				0	0	0
				0	0	0
				0.0714286	0	0
				0.0714286	0	0.0714286
				0	0	0
				0	0	0.0714286
				0	0	0.0714286
				0	0.0714286	0
				0	0.0714286	0
				0	0	0
				0.0714286	0	0
				0.0714286	0	0.0714286
				0	0	0.0714286
				0	0	0.0714286
				0	0.0714286	0.0714286
				0	0.0714286	0
				0	0	0
				0	0	0.0714286
				0	0.0714286	0.0714286
				0	0.0714286	0
				0	0	0.142857
				0	0	0.142857
				0	0	0
				0	0	0.142857
				0	0	0.0714286
				0	0	0.0714286
				0	0	0
				0	0	0.142857
				0	0	0.142857
				0	0	0.142857
				0	0	0
				0	0	0
				0	0.0714286	0.142857
				0	0.142857	0.142857
				0	0.0714286	0.142857
				0	0.0714286	0
				0	0.0714286	0
				0	0	0.0714286
				0	0	0.0714286
				0	0.0714286	0
				0	0.0714286	0
				0	0	0
				0	0	0
				0	0	0
				0	0	0
				0	0.0714286	0
				0	0.0714286	0
				0.0714286	0	0
				0.0714286	0	0.0714286
				0.0714286	0	0.0714286
				0.0714286	0	0
				0	0	0
				0	0	0
				0	0	0
				0	0	0
				0	0	0.0714286
				0	0	0.0714286
				0	0	0
				0	0.0714286	0
				0	0.0714286	0
				0.0714286	0	0
				0.142857	0	0
				0.0714286	0.0714286	0
				0	0.0714286	0.0714286
				0.0714286	0	0.0714286
				0.0714286	0	0
				0.0714286	0	0
				0.0714286	0	0
				0.0714286	0	0
				0.0714286	0.0714286	0
				0	0.0714286	0
				0	0	0
				0	0	0
				0	0.0714286	0.0714286
				0	0.0714286	0.0714286
				0.142857	0	0
				0.142857	0.0714286	0.0714286
				0.142857	0.0714286	0.142857
				0	0.0714286	0.0714286
				0	0.0714286	0
				0	0	0.0714286
				0	0	0.0714286
				0	0	0.0714286
				0	0	0.0714286
				0.0714286	0	0
				0.142857	0	0
				0.142857	0	0
				0.142857	0.0714286	0
				0.142857	0.0714286	0.0714286
				0.142857	0	0.0714286
				0.0714286	0	0
				0	0	0
				0	0	0
				0	0	0
				0.0714286	0	0
				0.142857	0	0.0714286
				0.0714286	0	0.142857
				0	0	0.0714286
				0	0	0
				0	0	0
				0	0	0.0714286
				0	0	0.0714286
				0	0	0
				0	0	0.0714286
				0.0714286	0	0
				0.0714286	0	0.0714286
				0	0	0
				0	0	0
				0	0	0.0714286
				0	0	0.0714286
				0	0	0
				0	0	0
				0	0	0
				0	0	0
				0	0	0
				0	0	0.0714286
				0	0.0714286	0.0714286
				0	0.0714286	0
				0	0	0
				0	0	0
				0.0714286	0	0
				0.0714286	0	0.0714286
				0	0	0.0714286
				0	0	0
				0.0714286	0	0
				0.0714286	0	0
				0	0	0
				0	0	0
				0	0	0
				0	0	0.0714286
				0	0	0.142857
				0.0714286	0	0.142857
				0.0714286	0	0.0714286
				0	0	0
				0	0	0.0714286
				0.0714286	0	0.0714286
				0.0714286	0	0
				0	0.0714286	0
				0	0.0714286	0
				0	0	0.142857
				0	0	0.142857
				0	0	0.214286
				0	0	0.0714286
				0	0	0.0714286
				0	0.0714286	0.0714286
				0	0.142857	0
				0	0.0714286	0
				0	0	0
				0	0.0714286	0
				0	0.0714286	0
				0	0	0
				0.0714286	0	0
				0.0714286	0	0
				0	0	0
				0	0	0
				0.142857	0.0714286	0
				0.142857	0.0714286	0
				0.214286	0	0
				0.0714286	0	0
				0	0	0
				0	0	0
				0	0	0
				0	0	0
				0	0.0714286	0.0714286
				0	0.0714286	0.0714286
				0	0	0
				0	0	0
				0	0	0
				0	0	0
				0	0.0714286	0.0714286
				0	0.0714286	0.0714286
				0	0	0
				0	0	0.0714286
				0	0	0.0714286
				0.0714286	0	0
				0.0714286	0	0
				0	0	0
				0	0	0
				0.0714286	0	0
				0.0714286	0	0
				0	0	0
				0.0714286	0	0
				0.0714286	0	0
				0.0714286	0	0
				0.0714286	0	0
				0.142857	0	0
				0.142857	0	0
				0.142857	0	0.0714286
				0.0714286	0	0.0714286
				0.142857	0	0
				0.142857	0	0
				0.0714286	0.0714286	0
				0	0.0714286	0
				0	0	0
				0.0714286	0	0
				0.0714286	0	0.0714286
				0.0714286	0.0714286	0.0714286
				0.0714286	0.142857	0
				0.0714286	0.0714286	0
				0.0714286	0.0714286	0
				0	0.0714286	0
				0	0	0
				0	0	0.0714286
				0	0.0714286	0.0714286
				0	0.0714286	0
				0	0.0714286	0
				0.0714286	0.142857	0
				0.0714286	0.0714286	0
				0	0	0
				0	0	0
				0	0	0.0714286
				0	0	0
				0.0714286	0	0
				0	0	0
				0	0	0
				0	0.142857	0
				0	0.142857	0
				0	0.142857	0.0714286
				0	0	0.0714286
				0	0	0.142857
				0	0.0714286	0.142857
				0	0.0714286	0
				0.0714286	0	0
				0.0714286	0	0.142857
				0	0	0
				0	0	0
				0	0	0
				0	0	0
				0	0	0.0714286
				0	0	0.0714286
				0	0	0.0714286
				0	0.0714286	0
				0	0.0714286	0.0714286
				0	0	0
				0	0	0
				0	0	0
				0	0.0714286	0
				0	0.0714286	0.0714286
				0.0714286	0	0.0714286
				0	0	0
				0.0714286	0	0.142857
				0.142857	0	0.285714
				0.285714	0	0.285714
				0.285714	0	0.214286
				0.214286	0	0.214286
				0.214286	0	0.0714286
				0	0	0.142857
				0.142857	0	0.0714286
				0.142857	0	0.0714286
				0.142857	0	0.0714286
				0	0	0.0714286
				0	0	0.0714286
				0.0714286	0	0
				0	0.0714286	0
				0	0.0714286	0.0714286
				0	0	0.0714286
				0.0714286	0.0714286	0
				0.0714286	0.0714286	0.0714286
				0	0.0714286	0.0714286
				0	0.0714286	0
				0	0	0
				0.0714286	0	0
				0.0714286	0	0
				0	0	0
				0	0	0
				0	0	0.214286
				0.0714286	0	0
				0.0714286	0	0.214286
				0.0714286	0	0.214286
				0.0714286	0.0714286	0.214286
				0.0714286	0.0714286	0
				0	0.0714286	0
				0	0.142857	0
				0	0.0714286	0.214286
				0	0	0.0714286
				0	0	0.0714286
				0	0	0.214286
				0	0.0714286	0
				0	0.142857	0.214286
				0	0.214286	0.285714
				0	0.142857	0
				0	0.142857	0
				0	0	0
				0	0	0
				0	0	0
				0.0714286	0	0
				0	0	0.0714286
				0.0714286	0	0.0714286
				0	0	0
				0	0	0
				0	0	0
				0	0	0
				0	0	0
				0	0.0714286	0
				0	0.142857	0
				0	0.0714286	0.0714286
				0	0	0.0714286
				0.0714286	0	0
				0.0714286	0.0714286	0
				0.0714286	0.142857	0
				0.0714286	0.0714286	0.0714286
				0	0	0.0714286
				0	0	0
				0	0	0
				0	0	0.0714286
				0.0714286	0	0.0714286
				0.0714286	0.0714286	0.0714286
				0	0.0714286	0.0714286
				0	0	0
				0	0	0.0714286
				0	0	0.0714286
				0	0	0
				0	0	0.0714286
				0	0	0.142857
				0	0	0.0714286
				0	0	0
				0	0	0
				0	0	0
				0	0	0
				0	0	0
				0	0	0
				0	0	0
				0	0	0.0714286
				0	0	0.285714
				0	0	0.214286
				0	0	0.214286
				0.0714286	0	0.214286
				0.0714286	0	0
				0	0	0
				0	0	0
				0	0.0714286	0
				0.0714286	0.0714286	0
				0.0714286	0	0.0714286
				0	0	0.0714286
				0	0	0
				0	0	0
				0	0	0
				0	0	0
				0	0.0714286	0
				0	0.0714286	0
				0.0714286	0	0.0714286
				0.0714286	0	0.0714286
				0	0.0714286	0
				0	0.0714286	0
				0	0	0
				0	0.0714286	0
				0	0.0714286	0
				0	0	0
				0	0	0
				0	0	0
				0.0714286	0	0
				0.0714286	0	0
				0.142857	0	0.0714286
				0.142857	0	0.0714286
				0.0714286	0	0.0714286
				0	0	0.0714286
				0	0	0
				0	0	0
				0	0	0
				0	0	0
				0	0	0
				0	0.142857	0
				0	0.214286	0
				0	0.214286	0
				0.0714286	0.142857	0
				0.0714286	0	0
				0	0	0.0714286
				0	0	0.0714286
				0	0	0
				0	0	0
				0	0	0
				0	0	0
				0	0	0
				0	0	0
				0	0	0
				0	0	0
				0	0.0714286	0.0714286
				0	0.0714286	0.0714286
				0	0	0
				0	0	0
				0	0	0
				0	0	0.0714286
				0	0	0.0714286
				0	0.0714286	0.0714286
				0	0.0714286	0.0714286
				0	0.0714286	0.0714286
				0	0.0714286	0.0714286
				0	0	0
				0	0.0714286	0
				0	0.142857	0
				0	0.0714286	0
				0	0	0.0714286
				0	0	0.0714286
				0	0	0
				0	0	0
				0	0	0
				0	0	0.0714286
				0	0.0714286	0.0714286
				0	0.0714286	0
				0	0	0
				0	0	0
				0.0714286	0	0
				0.0714286	0	0.0714286
				0	0	0.0714286
				0.0714286	0	0.0714286
				0.0714286	0	0.0714286
				0	0	0
				0.0714286	0.0714286	0
				0.0714286	0.0714286	0.142857
				0	0	0.142857
				0	0	0.142857
				0	0	0
				0	0	0
				0	0	0
				0	0	0
				0	0	0.0714286
				0	0	0.0714286
				0.0714286	0	0
				0.0714286	0	0.0714286
				0	0	0.0714286
				0.0714286	0	0
				0.0714286	0	0
				0.0714286	0	0
				0.0714286	0	0
				0	0	0
				0	0	0.0714286
				0	0	0.0714286
				0	0	0
				0.0714286	0	0
				0.0714286	0	0
				0	0	0
				0	0.0714286	0
				0	0.0714286	0
				0.0714286	0	0
				0.0714286	0	0
				0	0.0714286	0
				0	0.0714286	0
				0	0.0714286	0
				0	0.0714286	0
				0	0	0
				0	0	0
				0.0714286	0	0
				0.0714286	0	0
				0	0	0
				0.142857	0	0
				0.142857	0.142857	0
				0.142857	0.142857	0
				0.0714286	0.214286	0
				0	0.142857	0
				0	0	0
				0.0714286	0.0714286	0
				0.142857	0	0
				0.0714286	0.0714286	0.0714286
				0	0.0714286	0.0714286
				0.0714286	0.0714286	0
				0.0714286	0.0714286	0
				0	0	0
				0	0	0
				0	0	0
				0	0.0714286	0.0714286
				0	0.0714286	0.0714286
				0	0.0714286	0.0714286
				0	0.0714286	0.0714286
				0	0	0
				0	0	0
				0	0	0
				0	0	0
				0	0	0
				0.0714286	0	0
				0.0714286	0	0
				0	0	0
				0	0	0
				0	0	0
				0	0	0
				0	0	0
				0	0	0
				0.142857	0	0.0714286
				0.142857	0.0714286	0.142857
				0.142857	0.0714286	0.0714286
				0.0714286	0	0
				0.142857	0	0
				0.0714286	0	0
				0	0	0
				0	0.0714286	0
				0	0.0714286	0
				0	0	0
				0	0	0
				0	0	0
				0	0	0
				0	0	0
				0	0	0.0714286
				0	0	0.0714286
				0	0	0
				0	0	0
				0.0714286	0	0
				0.0714286	0.0714286	0.0714286
				0	0.0714286	0.0714286
				0	0	0
				0	0	0
				0.0714286	0	0
				0.0714286	0	0
				0	0	0
				0	0	0
				0	0	0
				0	0	0
				0	0	0
				0	0	0
				0	0.0714286	0
				0	0.0714286	0.0714286
				0	0	0.0714286
				0	0	0
				0.0714286	0	0
				0.142857	0	0
				0.0714286	0	0
				0	0	0
				0	0.0714286	0
				0	0.0714286	0
				0	0	0
				0	0.0714286	0
				0	0.0714286	0
				0	0	0
				0	0	0
				0	0.0714286	0
				0	0.0714286	0
				0	0	0
				0	0.0714286	0
				0	0.0714286	0
				0	0	0
				0	0	0
				0	0	0.0714286
				0	0	0.142857
				0	0	0.0714286
				0	0	0
				0	0	0
				0	0	0
				0	0	0
				0	0	0.0714286
				0	0.0714286	0.0714286
				0	0.0714286	0
				0	0	0
				0	0	0
				0	0	0.0714286
				0	0	0.0714286
				0	0	0
				0	0	0
				0	0	0.0714286
				0.0714286	0	0.0714286
				0.0714286	0	0.0714286
				0	0	0.0714286
				0	0.0714286	0
				0	0.0714286	0.0714286
				0	0	0.142857
				0	0	0.0714286
				0	0.0714286	0
				0	0.0714286	0
				0	0	0
				0	0	0
				0	0	0
				0	0	0
				0	0.0714286	0
				0	0.0714286	0
				0	0	0.0714286
				0	0	0.142857
				0	0	0.0714286
				0	0	0
				0.0714286	0	0
				0.0714286	0	0
				0	0.0714286	0
				0.0714286	0.0714286	0
				0.0714286	0	0
				0	0	0
				0	0	0.0714286
				0	0	0.142857
				0	0.0714286	0.0714286
				0	0.0714286	0
				0	0	0
				0	0	0
				0	0	0
				0.0714286	0	0
				0.214286	0	0.0714286
				0.142857	0	0.0714286
				0.142857	0	0
				0	0	0
				0.0714286	0	0
				0	0	0
				0	0.142857	0
				0	0.142857	0
				0	0.142857	0
				0	0	0
				0	0	0
				0.0714286	0.0714286	0
				0.0714286	0.0714286	0
				0	0	0
				0	0.0714286	0
				0	0.0714286	0
				0	0	0
				0	0	0
				0	0.0714286	0
				0	0.0714286	0
				0	0	0
				0	0	0
				0	0.0714286	0
				0	0.0714286	0
				0.142857	0	0
				0.142857	0	0
				0.142857	0	0.0714286
				0	0	0.0714286
				0	0	0
				0	0	0
				0.0714286	0	0
				0.0714286	0	0.0714286
				0	0	0.0714286
				0	0	0
				0	0	0
				0	0	0
				0.0714286	0.0714286	0
				0.0714286	0.0714286	0
				0.0714286	0	0
				0	0	0.0714286
				0	0	0.0714286
				0	0.0714286	0
				0.0714286	0.0714286	0.0714286
				0.0714286	0	0.0714286
				0	0.0714286	0
				0	0.0714286	0
				0	0	0
				0	0.0714286	0.0714286
				0	0.0714286	0.0714286
				0	0	0
				0	0.0714286	0.0714286
				0	0.0714286	0.0714286
				0	0	0
				0	0	0
				0	0.0714286	0
				0	0.0714286	0
				0	0	0.0714286
				0	0	0.0714286
				0	0	0
				0.0714286	0	0.0714286
				0.0714286	0	0.0714286
				0	0	0
				0	0.0714286	0
				0	0.142857	0
[truncated: 1,898 more rows]

## Sheet: Figure 5b
Generation	N Cells per generation WT 1	N all YFP-MutL foci per generation WT 1	N long-lived YFP-MutL foci per generation WT 1		N Cells per generation WT 2	N all YFP-MutL foci per generation WT 2	N long-lived YFP-MutL foci per generation WT 2		N Cells per generation WT 3	N all YFP-MutL foci per generation WT 3	N long-lived YFP-MutL foci per generation WT 3
1	271	120	1		204	78	3		208	98	4
2	269	94	3		204	74	1		207	92	1
3	267	121	5		204	104	5		205	105	3
4	265	106	4		203	90	4		202	109	2
5	262	141	5		201	102	4		198	90	2
6	257	111	4		201	95	1		194	83	1
7	254	141	7		201	100	2		189	116	0
8	251	118	2		201	119	9		188	118	2
9	248	120	1		201	102	3		184	110	3
10	246	124	2		199	90	2		179	94	2
11	243	131	1		198	89	5		177	97	3
12	240	120	4		196	97	4		169	75	0
13	237	117	6		195	111	3		169	99	2
14	234	112	2		193	117	8		168	84	7
15	229	97	4		192	108	5		167	103	4
16	226	94	4		186	97	1		162	73	3
17	224	98	2		185	92	0		157	98	0
18	219	102	4		183	84	2		155	70	2
19	218	88	3		182	105	0		154	82	2
20	216	95	2		182	117	3		152	73	0
21	210	123	3		182	105	2		150	89	2
22	209	95	5		178	87	3		149	73	1
23	207	88	3		177	105	3		149	83	4
24	205	81	0		175	97	2		148	90	2
25	201	87	2		172	64	0		145	97	5
26	197	73	0		172	103	2		144	93	5
27	195	83	1		171	76	3		141	84	4
28	194	108	3		168	94	2		141	74	2
29	194	113	3		167	93	0		136	65	2
30	190	88	4		165	79	2		135	82	1
31	188	71	2		165	92	2		134	78	2
32	185	72	4		164	104	2		134	59	3
33	182	73	2		162	108	1		134	73	0
34	181	83	3		160	81	2		132	67	5
35	179	92	1		157	89	1		130	84	0
36	178	64	3		155	89	0		127	73	1
37	176	93	2		152	89	0		121	63	0
38	173	67	2		152	98	1		121	58	2
39	171	89	1		151	85	1		121	81	1
40	169	80	1		149	98	1		121	63	0
41	166	55	0		148	81	2		120	46	1
42	164	64	4		147	97	2		120	70	0
43	163	74	0		146	99	1		119	67	2
44	163	79	5		144	75	1		118	76	2
45	160	75	5		143	85	1		116	64	0
46	159	67	2		142	80	4		114	88	1
47	159	79	2		139	99	1		114	69	3
48	159	79	2		137	111	1		111	62	2
49	156	71	5		135	87	2		111	54	3
50	155	62	0		135	101	2		110	47	3
51	152	71	1		131	76	0		110	62	1
52	150	52	2		131	87	1		108	46	3
53	149	67	3		130	67	0		107	47	0
54	147	68	4		129	80	1		107	62	2
55	146	64	2		129	89	4		107	54	3
56	144	49	2		128	87	5		107	54	1
57	141	56	1		127	69	2		105	48	0
58	139	46	2		127	80	2		105	54	2
59	138	57	2		126	94	1		104	46	0
60	136	57	1		123	71	0		104	52	0
61	135	53	2		122	75	0		103	45	0
62	131	61	3		119	63	1		101	44	0
63	130	55	0		119	67	2		100	32	1
64	127	37	1		117	54	1		99	23	1
65	127	51	0		116	62	1		99	46	2
66	126	46	4		115	71	2		99	48	2
67	125	52	1		114	53	1		94	43	0
68	123	44	1		112	51	0		93	45	0
69	122	35	2		108	39	1		93	37	0
70	121	49	1		106	48	0		92	26	0
71	121	51	0		104	43	0		92	42	0
72	118	33	1		103	52	2		89	36	0
73	116	53	2		103	46	2		89	40	0
74	113	40	2		102	58	2		89	30	2
75	109	42	1		100	51	3		87	51	0
76	106	28	0		100	47	0		85	50	3
77	106	32	0		100	41	2		82	42	0
78	104	39	1		97	48	0		81	37	1
79	104	44	0		96	50	0		80	48	0
80	103	27	1		95	44	2		78	39	2
81	102	38	0		93	38	0		77	38	0
82	100	39	3		93	36	0		77	44	0
83	98	38	2		93	45	0		75	42	0
84	96	47	1		91	43	0		74	37	0
85	95	42	0		90	30	0		73	32	0
86	94	36	0		89	41	1		71	33	2
87	92	45	0		88	38	3		69	34	1
88	90	44	0		87	43	3		66	37	0
89	87	34	0		86	30	0		63	40	0
90	82	34	1		85	39	1		63	28	1
91	81	45	1		85	56	0		61	28	1
92	79	35	3		83	46	1		61	38	1
93	78	37	0		80	41	1		61	35	1
94	76	31	1		78	34	0		59	41	0
95	76	30	2		75	36	0		58	31	0
96	76	23	2		75	49	0		58	25	0
97	74	28	0		73	32	0		58	38	1
98	73	17	1		71	40	2		57	27	3
99	72	29	0		71	35	1		55	27	1
100	72	25	1		70	33	0		54	28	1

## Sheet: Figure 6b
Microchannel 1					Microchannel 2					Microchannel 3
Time (generations)	Cell length (µm)	Time of occurrence of short-lived foci (generations)	Time of occurrence of long-lived foci (generations)		Time (generations)	Cell length (µm)	Time of occurrence of short-lived foci (generations)	Time of occurrence of long-lived foci (generations)		Time (generations)	Cell length (µm)	Time of occurrence of short-lived foci (generations)	Time of occurrence of long-lived foci (generations)
0	2.5332	0.71301	21.2318		0	1.9139	18.1299	104.346		0	2.518	5.20034	22.5615
0.0792233	2.7009	1.0299	37.7103		0.0791701	2.0606	19.4758			0.0800053	2.6921	6.88045	23.6016
0.158447	2.8167	4.19883			0.15834	2.1405	21.3759			0.160011	2.8716	10.0807	87.6858
0.23767	2.9789	5.07029			0.23751	2.2581	23.0385			0.240016	3.0318	20.8014	92.1661
0.316893	3.1355	6.73398			0.31668	2.3994	24.9386			0.320021	3.1222	21.8414
0.396116	3.3069	6.97165			0.39585	2.5217	27.8679			0.400026	3.3244	24.0016
0.47534	3.4961	7.60544			0.475021	2.572	28.0262			0.480032	3.4823	24.9616
0.554563	3.6634	8.00155			0.554191	2.7261	28.8971			0.560037	3.7156	25.1217
0.633786	3.9831	9.03146			0.633361	2.8934	33.0139			0.640042	3.909	25.2017
0.71301	4.2006	9.11068			0.712531	2.9865	33.8848			0.720047	4.1372	26.0817
0.792233	4.4816	10.1406			0.791701	3.1422	34.5182			0.800053	4.3896	28.1619
0.871456	2.3172	12.4381			0.870871	3.2839	34.7557			0.880058	4.6516	29.0419
0.950679	2.4323	12.9134			0.950041	3.4839	36.8141			0.960063	4.9873	30.082
1.0299	2.5746	15.3693			1.02921	3.6772	39.585			1.04007	2.608	30.402
1.10913	2.7378	17.2707			1.10838	3.9695	45.6811			1.12007	2.7441	30.722
1.18835	2.8217	19.4097			1.18755	4.1734	49.5605			1.20008	2.9322	34.4823
1.26757	3.0088	20.8357			1.26672	4.3947	53.519			1.28008	3.1959	34.7223
1.3468	3.2153	22.8955			1.34589	2.0908	53.8357			1.36009	3.3572	37.0424
1.42602	3.3112	23.054			1.42506	2.3113	54.7065			1.44009	3.604	37.2024
1.50524	3.5293	23.8462			1.50423	2.3272	66.6612			1.5201	3.8202	37.2024
1.58447	3.7217	24.3215			1.5834	2.5151	66.7404			1.60011	4.0118	39.2026
1.66369	3.8966	24.6384			1.66257	2.6862	70.6989			1.68011	4.215	40.0026
1.74291	4.1499	25.1138			1.74174	2.7429	71.6489			1.76012	4.5587	43.6829
1.82214	4.3574	31.4516			1.82091	2.7537	84.7912			1.84012	4.8302	48.4832
1.90136	4.6368	35.7297			1.90008	2.9974	86.6912			1.92013	5.0534	48.9632
1.98058	4.9405	36.205			1.97925	3.1089	88.8288			2.00013	5.4496	50.6433
2.05981	5.194	36.4427			2.05842	3.3459	98.4876			2.08014	2.7986	51.9234
2.13903	5.5156	37.1557			2.13759	3.5783	100.546			2.16014	3.0241	57.6038
2.21825	5.8413	37.4726			2.21676	3.7714	102.525			2.24015	3.1039	57.7638
2.29748	3.191	37.4726			2.29593	3.9853	104.267			2.32015	3.2957	67.3644
2.3767	3.318	38.5025			2.3751	4.1953	104.584			2.40016	3.4984	70.1646
2.45592	3.5155	38.9779			2.45427	4.517				2.48016	3.6675	74.4849
2.53515	3.7898	39.2155			2.53344	4.7547				2.56017	3.9265	74.6449
2.61437	4.0437	48.4054			2.61261	4.9244				2.64017	4.1436	75.765
2.69359	4.1797	49.9107			2.69178	2.7569				2.72018	4.4018	77.6851
2.77282	4.4777	50.7821			2.77095	2.963				2.80018	4.6872	82.0054
2.85204	4.8589	55.7732			2.85012	3.1062				2.88019	2.4975	85.7656
2.93126	5.1395	60.3681			2.92929	3.2145				2.96019	2.5848	86.7257
3.01049	2.6467	64.8047			3.00846	3.4837				3.0402	2.8497	87.2857
3.08971	2.8524	75.0245			3.08763	3.6884				3.12021	2.9113	88.8859
3.16893	2.9558	79.5402			3.1668	3.8805				3.20021	3.0441	89.2059
3.24815	3.1999	86.5118			3.24597	4.1973				3.28022	3.2481	89.5259
3.32738	3.3086	87.3833			3.32514	4.51				3.36022	3.4539	90.0059
3.4066	3.5675	88.334			3.40431	4.765				3.44023	3.6244	90.2459
3.48582	3.7598	88.8885			3.48348	5.0433				3.52023	3.9231	90.646
3.56505	3.9382	92.2951			3.56265	2.6191				3.60024	4.1525	91.686
3.64427	4.1673	93.1666			3.64182	2.783				3.68024	4.4222	93.0461
3.72349	4.4608	98.2369			3.72099	2.913				3.76025	4.6851	93.2861
3.80272	4.754	98.3953			3.80016	3.0405				3.84025	4.9661	98.7265
3.88194	4.997	100.455			3.87933	3.2221				3.92026	5.2718
3.96116	2.4865	103.386			3.9585	3.4312				4.00026	5.5542
4.04039	2.6645				4.03767	3.7122				4.08027	2.9234
4.11961	2.8327				4.11684	3.9415				4.16027	3.0485
4.19883	2.9889				4.19601	4.2042				4.24028	3.2734
4.27806	3.1319				4.27518	4.3871				4.32028	3.4663
4.35728	3.3986				4.35435	4.7465				4.40029	3.683
4.4365	3.6236				4.43352	5.0514				4.4803	4.0321
4.51573	3.7668				4.51269	2.6246				4.5603	4.1821
4.59495	4.0038				4.59186	2.7545				4.64031	4.4903
4.67417	4.2054				4.67104	3.0137				4.72031	4.7268
4.7534	4.4315				4.75021	3.3118				4.80032	5.0288
4.83262	4.6797				4.82938	3.4221				4.88032	5.3197
4.91184	4.9672				4.90855	3.5966				4.96033	5.7786
4.99107	5.2352				4.98772	3.81				5.04033	6.0638
5.07029	5.5347				5.06689	4.1164				5.12034	6.4173
5.14951	2.9215				5.14606	4.3512				5.20034	6.6868
5.22874	3.0536				5.22523	4.6674				5.28035	3.5495
5.30796	3.1838				5.3044	4.9108				5.36035	3.8485
5.38718	3.3944				5.38357	2.3297				5.44036	4.1075
5.46641	3.6263				5.46274	2.4795				5.52036	4.3794
5.54563	3.8106				5.54191	2.6136				5.60037	4.3996
5.62485	4.0823				5.62108	2.6611				5.68037	4.8348
5.70408	4.2948				5.70025	2.9441				5.76038	5.0338
5.7833	4.5767				5.77942	3.0598				5.84038	5.4034
5.86252	4.8344				5.85859	3.2197				5.92039	5.6781
5.94175	2.4874				5.93776	3.3629				6.0004	6.176
6.02097	2.6752				6.01693	3.4218				6.0804	6.4303
6.10019	2.7721				6.0961	3.6881				6.16041	3.4711
6.17942	2.9577				6.17527	3.8306				6.24041	3.5933
6.25864	3.126				6.25444	4.1176				6.32042	3.8499
6.33786	3.207				6.33361	4.3729				6.40042	4.1362
6.41709	3.3828				6.41278	4.6444				6.48043	4.2668
6.49631	3.5129				6.49195	4.8001				6.56043	4.6002
6.57553	3.7778				6.57112	5.1638				6.64044	4.8633
6.65476	3.9908				6.65029	2.5434				6.72044	5.0195
6.73398	4.1732				6.72946	2.7602				6.80045	5.3259
6.8132	4.3888				6.80863	2.808				6.88045	5.6132
6.89243	4.622				6.8878	3.0632				6.96046	5.7887
6.97165	4.8601				6.96697	3.1761				7.04046	6.139
7.05087	5.2064				7.04614	3.3827				7.12047	6.5164
7.1301	5.5227				7.12531	3.5454				7.20047	6.9116
7.20932	2.8268				7.20448	3.7989				7.28048	7.3302
7.28854	3.0325				7.28365	4.0035				7.36048	3.7482
7.36777	3.2182				7.36282	4.1957				7.44049	4.0268
7.44699	3.3768				7.44199	4.4844				7.5205	4.1694
7.52621	3.5404				7.52116	4.7319				7.6005	4.3635
7.60544	3.7777				7.60033	5.014				7.68051	4.7049
7.68466	3.9493				7.6795	5.3199				7.76051	4.9226
7.76388	4.2168				7.75867	5.5722				7.84052	5.1186
7.84311	4.4903				7.83784	5.9905				7.92052	5.3594
7.92233	4.6345				7.91701	2.8952				8.00053	2.8743
8.00155	4.9471				7.99618	3.055				8.08053	3.1327
8.08078	5.2172				8.07535	3.3235				8.16054	3.226
8.16	5.5666				8.15452	3.4813				8.24054	3.5167
8.23922	3.0698				8.23369	3.6592				8.32055	3.6077
8.31845	3.2829				8.31286	3.9083				8.40055	3.7221
8.39767	3.4073				8.39203	4.1019				8.48056	4.0166
8.47689	3.6567				8.4712	4.3631				8.56056	4.0857
8.55612	3.8843				8.55037	4.6011				8.64057	4.3935
8.63534	4.0531				8.62954	4.8881				8.72057	4.6091
8.71456	4.325				8.70871	5.0627				8.80058	2.5226
8.79379	4.5878				8.78788	5.3544				8.88058	2.6362
8.87301	4.8916				8.86705	5.6223				8.96059	2.8122
8.95223	5.1529				8.94622	6.0384				9.0406	2.9272
9.03146	5.3345				9.02539	3.2057				9.1206	3.113
9.11068	5.5618				9.10456	3.5087				9.20061	3.2949
9.1899	5.7338				9.18373	3.7067				9.28061	3.3925
9.26912	3.01				9.2629	3.8951				9.36062	3.5509
9.34835	3.0272				9.34207	4.079				9.44062	3.7974
9.42757	3.1491				9.42124	4.3749				9.52063	3.8723
9.50679	3.2381				9.50041	4.6044				9.60063	4.1276
9.58602	3.4277				9.57958	4.9097				9.68064	4.4384
9.66524	3.51				9.65875	5.1958				9.76064	4.6365
9.74446	3.6362				9.73792	5.5367				9.84065	2.418
9.82369	3.7672				9.81709	2.9283				9.92065	2.5642
9.90291	3.8645				9.89626	3.1942				10.0007	2.791
9.98213	4.1176				9.97543	3.3622				10.0807	2.8654
10.0614	4.2512				10.0546	3.5981				10.1607	3.0826
10.1406	4.4883				10.1338	3.8836				10.2407	3.2202
10.2198	4.667				10.2129	4.0034				10.3207	3.3918
10.299	4.9137				10.2921	4.2491				10.4007	3.557
10.3783	5.1834				10.3713	4.5208				10.4807	3.6946
10.4575	5.4562				10.4505	4.8067				10.5607	3.9486
10.5367	5.6938				10.5296	2.371				10.6407	4.1273
10.6159	2.8055				10.6088	2.5699				10.7207	4.3957
10.6951	2.9283				10.688	2.734				10.8007	4.6185
10.7744	3.1431				10.7671	2.8078				10.8807	2.2411
10.8536	3.2502				10.8463	2.9254				10.9607	2.3598
10.9328	3.4809				10.9255	3.2348				11.0407	2.5182
11.012	3.7117				11.0046	3.3048				11.1207	2.5291
11.0913	3.9578				11.0838	3.4889				11.2007	2.7003
11.1705	4.1531				11.163	3.7451				11.2807	2.8052
11.2497	4.3363				11.2422	3.9093				11.3607	2.9658
11.3289	4.6594				11.3213	4.1187				11.4408	3.0881
11.4082	2.4745				11.4005	4.4047				11.5208	3.2348
11.4874	2.5857				11.4797	4.6987				11.6008	3.4613
11.5666	2.613				11.5588	5.057				11.6808	3.7051
11.6458	2.7591				11.638	2.743				11.7608	3.8591
11.725	2.9269				11.7172	2.9151				11.8408	4.0867
11.8043	2.9792				11.7963	3.0264				11.9208	4.3232
11.8835	3.1039				11.8755	3.2827				12.0008	4.4668
11.9627	3.3071				11.9547	3.4617				12.0808	4.7316
12.0419	3.4461				12.0339	3.5375				12.1608	2.5776
12.1212	3.5582				12.113	3.775				12.2408	2.8456
12.2004	3.8157				12.1922	4.0265				12.3208	2.9116
12.2796	3.9384				12.2714	4.1928				12.4008	3.0987
12.3588	4.1846				12.3505	4.4938				12.4808	3.2744
12.4381	4.3304				12.4297	4.7817				12.5608	3.4218
12.5173	4.6444				12.5089	5.049				12.6408	3.5458
12.5965	5.0211				12.588	5.3112				12.7208	3.8751
12.6757	2.736				12.6672	2.671				12.8008	4.0107
12.7549	2.927				12.7464	2.8513				12.8808	4.2107
12.8342	2.9628				12.8256	2.9985				12.9609	4.348
12.9134	3.134				12.9047	3.1777				13.0409	4.6155
12.9926	3.3162				12.9839	3.3396				13.1209	2.4115
13.0718	3.5084				13.0631	3.4803				13.2009	2.4492
13.1511	3.72				13.1422	3.7371				13.2809	2.5823
13.2303	3.8611				13.2214	3.9903				13.3609	2.7741
13.3095	4.1045				13.3006	4.2758				13.4409	2.9066
13.3887	4.3641				13.3797	4.5034				13.5209	2.9629
13.468	4.5935				13.4589	4.7309				13.6009	3.0642
13.5472	4.8077				13.5381	5.0157				13.6809	3.3215
13.6264	5.0703				13.6173	5.2714				13.7609	3.4655
13.7056	5.3727				13.6964	2.802				13.8409	3.7181
13.7849	2.9143				13.7756	2.9898				13.9209	3.9273
13.8641	3.12				13.8548	3.2843				14.0009	4.0626
13.9433	3.2785				13.9339	3.4009				14.0809	4.3321
14.0225	3.4145				14.0131	3.5275				14.1609	2.3999
14.1017	3.6357				14.0923	3.7464				14.2409	2.3811
14.181	3.79				14.1714	3.9864				14.3209	2.5652
14.2602	4.0794				14.2506	4.1473				14.4009	2.6557
14.3394	4.2574				14.3298	4.4745				14.481	2.7854
14.4186	4.6105				14.409	4.7517				14.561	2.8384
14.4979	4.8231				14.4881	2.446				14.641	2.9472
14.5771	5.0897				14.5673	2.639				14.721	3.0701
14.6563	2.7707				14.6465	2.787				14.801	3.2439
14.7355	2.917				14.7256	2.899				14.881	3.3966
14.8148	3.0837				14.8048	3.0714				14.961	3.4691
14.894	3.2159				14.884	3.2383				15.041	3.7242
14.9732	3.3618				14.9631	3.2949				15.121	3.9145
15.0524	3.4515				15.0423	3.5146				15.201	4.2106
15.1316	3.6875				15.1215	3.7075				15.281	4.5479
15.2109	3.8451				15.2007	3.9178				15.361	4.7474
15.2901	4.0245				15.2798	4.1419				15.441	2.4526
15.3693	4.2609				15.359	4.37				15.521	2.6106
15.4485	4.4895				15.4382	4.6368				15.601	2.8402
15.5278	4.6881				15.5173	2.4236				15.681	2.9554
15.607	5.0224				15.5965	2.5996				15.761	3.0981
15.6862	2.6367				15.6757	2.7023				15.841	3.2464
15.7654	2.8462				15.7548	2.8414				15.921	3.457
15.8447	3.009				15.834	2.9897				16.0011	3.6555
15.9239	3.0905				15.9132	3.1761				16.0811	3.921
16.0031	3.3012				15.9924	3.3387				16.1611	4.166
16.0823	3.4401				16.0715	3.4214				16.2411	4.4655
16.1616	3.5978				16.1507	3.6584				16.3211	4.7167
16.2408	3.8082				16.2299	3.8612				16.4011	5.081
16.32	3.9984				16.309	4.1033				16.4811	5.3226
16.3992	4.2039				16.3882	4.3227				16.5611	2.8219
16.4784	4.4288				16.4674	4.4909				16.6411	2.9356
16.5577	4.6349				16.5465	4.7751				16.7211	3.1407
16.6369	4.9016				16.6257	4.9476				16.8011	3.3124
16.7161	5.1561				16.7049	5.1959				16.8811	3.4612
16.7953	5.4176				16.7841	5.4631				16.9611	3.6768
16.8746	2.8737				16.8632	5.8026				17.0411	3.9892
16.9538	3.0128				16.9424	6.118				17.1211	4.124
17.033	3.1323				17.0216	6.3988				17.2011	4.4238
17.1122	3.3432				17.1007	3.202				17.2811	4.5791
17.1915	3.5479				17.1799	3.4876				17.3611	4.8577
17.2707	3.6192				17.2591	3.6305				17.4411	5.1627
17.3499	3.9385				17.3382	3.8856				17.5212	5.5747
17.4291	4.1217				17.4174	4.0006				17.6012	5.8702
17.5083	4.3745				17.4966	4.2667				17.6812	6.2435
17.5876	4.655				17.5758	4.5177				17.7612	3.4236
17.6668	4.9362				17.6549	4.8397				17.8412	3.6619
17.746	2.494				17.7341	5.1238				17.9212	3.9074
17.8252	2.6606				17.8133	5.4718				18.0012	4.2333
17.9045	2.8036				17.8924	5.7969				18.0812	4.3531
17.9837	2.9346				17.9716	6.1654				18.1612	4.6211
18.0629	3.1005				18.0508	3.2707				18.2412	4.9795
18.1421	3.2352				18.1299	3.4759				18.3212	5.3682
18.2214	3.4816				18.2091	3.7653				18.4012	5.618
18.3006	3.628				18.2883	3.9411				18.4812	5.9584
18.3798	3.8488				18.3675	4.2574				18.5612	3.3103
18.459	4.1022				18.4466	4.4595				18.6412	3.4966
18.5382	4.3592				18.5258	4.819				18.7212	3.6515
18.6175	4.5535				18.605	5.0767				18.8012	3.8277
18.6967	4.8943				18.6841	5.4068				18.8812	4.0389
18.7759	5.1178				18.7633	5.7625				18.9612	4.1693
18.8551	5.4237				18.8425	6.0559				19.0413	4.5153
18.9344	5.7449				18.9217	6.3601				19.1213	4.6592
19.0136	6.1401				19.0008	3.4412				19.2013	4.9014
19.0928	3.2507				19.08	3.6934				19.2813	5.3562
19.172	3.4617				19.1592	3.8108				19.3613	5.48
19.2513	3.6072				19.2383	4.0222				19.4413	5.9389
19.3305	3.8477				19.3175	4.3568				19.5213	6.4008
19.4097	4.0793				19.3967	4.5498				19.6013	3.3673
19.4889	4.3172				19.4758	4.843				19.6813	3.5241
19.5682	2.2564				19.555	5.1431				19.7613	3.7195
19.6474	2.3322				19.6342	2.7296				19.8413	3.858
19.7266	2.5621				19.7134	2.9492				19.9213	4.2136
19.8058	2.6923				19.7925	3.1869				20.0013	4.3929
19.885	2.8368				19.8717	3.2868				20.0813	4.6822
19.9643	2.9789				19.9509	3.5215				20.1613	4.971
20.0435	3.194				20.03	3.6677				20.2413	5.2475
20.1227	3.3964				20.1092	3.8557				20.3213	5.6059
20.2019	3.5907				20.1884	4.1192				20.4013	3.1488
20.2812	3.7885				20.2675	4.3256				20.4813	3.3159
20.3604	4.0285				20.3467	4.6659				20.5614	3.5497
20.4396	4.3047				20.4259	4.8578				20.6414	3.7174
20.5188	2.273				20.5051	2.5476				20.7214	3.8914
20.5981	2.4095				20.5842	2.674				20.8014	4.094
20.6773	2.5643				20.6634	2.8634				20.8814	4.434
20.7565	2.7858				20.7426	2.9612				20.9614	4.6702
20.8357	2.8751				20.8217	3.1577				21.0414	5.0064
20.9149	3.0743				20.9009	3.3307				21.1214	5.3395
20.9942	3.1843				20.9801	3.4387				21.2014	5.6415
21.0734	3.3148				21.0592	3.6319				21.2814	6.0225
21.1526	3.5893				21.1384	3.7907				21.3614	3.3398
21.2318	3.7133				21.2176	3.9433				21.4414	3.5636
21.3111	3.9638				21.2968	4.2444				21.5214	3.7887
21.3903	4.2172				21.3759	4.3965				21.6014	3.9836
21.4695	4.4975				21.4551	4.6389				21.6814	4.112
21.5487	4.6867				21.5343	4.9648				21.7614	4.3846
21.628	2.6016				21.6134	5.3007				21.8414	4.7866
21.7072	2.7203				21.6926	2.6906				21.9214	5.0649
21.7864	2.8988				21.7718	2.8658				22.0014	5.3534
21.8656	3.0988				21.8509	2.9748				22.0815	2.5343
21.9449	3.2567				21.9301	3.1491				22.1615	2.8056
22.0241	3.4771				22.0093	3.3492				22.2415	3.0756
22.1033	3.5689				22.0885	3.4194				22.3215	3.2932
22.1825	3.8374				22.1676	3.5217				22.4015	3.484
22.2617	3.9719				22.2468	3.7765				22.4815	3.6644
22.341	4.2697				22.326	3.9834				22.5615	3.8911
22.4202	4.5052				22.4051	4.1806				22.6415	4.0779
22.4994	4.7951				22.4843	4.4044				22.7215	4.3043
22.5786	5.0969				22.5635	2.2925				22.8015	4.5317
22.6579	5.3829				22.6426	2.456				22.8815	4.9108
22.7371	5.8049				22.7218	2.6313				22.9615	5.1333
22.8163	3.2083				22.801	2.7399				23.0415	5.4474
22.8955	3.383				22.8802	2.9108				23.1215	5.8291
22.9748	3.5425				22.9593	3.0538				23.2015	6.2226
23.054	3.795				23.0385	3.2368				23.2815	3.2137
23.1332	4.0705				23.1177	3.4269				23.3615	3.4196
23.2124	4.3662				23.1968	3.5645				23.4415	3.6085
23.2916	4.6267				23.276	3.8291				23.5215	3.8098
23.3709	4.9072				23.3552	3.989				23.6016	4.0665
23.4501	2.7111				23.4343	4.3166				23.6816	4.3147
23.5293	2.8512				23.5135	2.1057				23.7616	4.6254
23.6085	2.9632				23.5927	2.2316				23.8416	4.8044
23.6878	3.0729				23.6719	2.319				23.9216	5.1072
23.767	3.3394				23.751	2.461				24.0016	5.4149
23.8462	3.5691				23.8302	2.5638				24.0816	5.6991
23.9254	3.6989				23.9094	2.7598				24.1616	2.8322
24.0047	3.8602				23.9885	2.8646				24.2416	3.0306
24.0839	4.064				24.0677	3.0359				24.3216	3.0227
24.1631	4.4114				24.1469	3.1447				24.4016	3.3235
24.2423	4.7204				24.226	3.3521				24.4816	3.4405
24.3215	4.9367				24.3052	3.5577				24.5616	3.6484
24.4008	5.2236				24.3844	3.7151				24.6416	3.7174
24.48	5.4997				24.4636	3.8808				24.7216	3.9887
24.5592	5.8463				24.5427	4.15				24.8016	4.166
24.6384	6.1382				24.6219	2.0199				24.8816	4.4029
24.7177	6.5407				24.7011	2.1516				24.9616	4.6333
24.7969	6.9207				24.7802	2.2336				25.0416	4.9287
24.8761	7.2761				24.8594	2.3712				25.1217	5.282
24.9553	7.6529				24.9386	2.5755				25.2017	5.5184
25.0346	4.065				25.0177	2.6757				25.2817	2.8928
25.1138	4.2885				25.0969	2.801				25.3617	3.1841
25.193	4.5975				25.1761	2.9785				25.4417	3.3569
25.2722	4.8633				25.2553	3.1283				25.5217	3.5201
25.3515	5.1087				25.3344	3.2753				25.6017	3.8073
25.4307	5.4006				25.4136	3.5072				25.6817	3.9296
25.5099	5.6866				25.4928	3.661				25.7617	4.1677
25.5891	5.9974				25.5719	3.8639				25.8417	4.4166
25.6683	6.3068				25.6511	4.0691				25.9217	4.6335
25.7476	6.6928				25.7303	4.2639				26.0017	4.894
25.8268	7.0169				25.8094	4.546				26.0817	5.1479
25.906	7.4359				25.8886	2.2567				26.1617	5.4594
25.9852	7.9506				25.9678	2.4017				26.2417	5.8236
26.0645	4.3606				26.047	2.5078				26.3217	3.2423
26.1437	4.6161				26.1261	2.6395				26.4017	3.3489
26.2229	4.9104				26.2053	2.7628				26.4817	3.4937
26.3021	5.0981				26.2845	2.8841				26.5617	3.7736
26.3814	5.375				26.3636	3.0493				26.6418	4.0491
26.4606	5.7391				26.4428	3.2598				26.7218	4.2432
26.5398	6.0583				26.522	3.4391				26.8018	4.579
26.619	3.2377				26.6011	3.6586				26.8818	4.8988
26.6982	3.4342				26.6803	3.8821				26.9618	5.1166
26.7775	3.6447				26.7595	4.1774				27.0418	5.4602
26.8567	3.7997				26.8387	4.4544				27.1218	5.7987
26.9359	4.0157				26.9178	4.6963				27.2018	6.1618
27.0151	4.1333				26.997	2.4866				27.2818	6.5238
27.0944	4.3744				27.0762	2.6162				27.3618	3.4304
27.1736	4.6694				27.1553	2.8049				27.4418	3.6412
27.2528	4.8602				27.2345	3.0326				27.5218	3.817
27.332	5.1451				27.3137	3.1805				27.6018	4.1194
27.4113	5.3933				27.3928	3.3297				27.6818	4.3057
27.4905	5.6802				27.472	3.5418				27.7618	4.5485
27.5697	6.0433				27.5512	3.7565				27.8418	4.7795
27.6489	6.3694				27.6304	3.9785				27.9218	5.0838
27.7282	6.6534				27.7095	4.0957				28.0018	5.4186
27.8074	3.7494				27.7887	4.4524				28.0818	5.6593
27.8866	3.8842				27.8679	4.7173				28.1619	6.0355
27.9658	4.1126				27.947	5.0255				28.2419	6.3432
28.045	4.2623				28.0262	5.3209				28.3219	6.7707
28.1243	4.5332				28.1054	5.6547				28.4019	3.3551
28.2035	4.7724				28.1846	2.9437				28.4819	3.5847
28.2827	5.0374				28.2637	3.2204				28.5619	3.8867
28.3619	5.2781				28.3429	3.4561				28.6419	4.1568
28.4412	5.5535				28.4221	3.675				28.7219	4.4096
28.5204	5.9155				28.5012	3.8891				28.8019	4.6865
28.5996	6.1751				28.5804	4.133				28.8819	4.8875
28.6788	6.5389				28.6596	4.3773				28.9619	5.2041
28.7581	6.9812				28.7387	4.7209				29.0419	2.6953
28.8373	3.9541				28.8179	5.0434				29.1219	2.8507
28.9165	4.2287				28.8971	2.5473				29.2019	3.04
28.9957	4.4311				28.9763	2.7956				29.2819	3.2109
29.0749	4.7157				29.0554	2.9852				29.3619	3.3547
29.1542	4.9929				29.1346	3.1737				29.4419	3.5537
29.2334	5.2058				29.2138	3.3952				29.5219	3.8151
29.3126	5.4238				29.2929	3.5297				29.6019	4.0606
29.3918	5.7757				29.3721	3.8272				29.682	4.2595
29.4711	6.1288				29.4513	3.9725				29.762	4.5715
29.5503	6.4746				29.5304	4.2748				29.842	4.8711
29.6295	6.7926				29.6096	4.5328				29.922	2.3429
29.7087	3.6335				29.6888	4.751				30.002	2.5117
29.788	3.8995				29.768	5.069				30.082	2.6988
29.8672	4.1669				29.8471	5.2917				30.162	2.8389
29.9464	4.3247				29.9263	5.4888				30.242	2.9502
30.0256	4.6429				30.0055	5.8406				30.322	3.1752
30.1049	4.8856				30.0846	6.2455				30.402	3.4054
30.1841	5.1502				30.1638	3.4071				30.482	3.6276
30.2633	5.4066				30.243	3.6347				30.562	3.8908
30.3425	5.8813				30.3221	3.9644				30.642	4.1245
30.4217	6.1435				30.4013	4.2876				30.722	4.3488
30.501	6.5851				30.4805	4.5011				30.802	2.1105
30.5802	3.5476				30.5597	4.8419				30.882	2.1618
30.6594	3.6907				30.6388	5.0613				30.962	2.3712
30.7386	3.8412				30.718	5.396				31.042	2.4036
30.8179	4.0407				30.7972	5.7138				31.122	2.6571
30.8971	4.3316				30.8763	6.1122				31.2021	2.719
30.9763	4.5542				30.9555	6.4032				31.2821	2.9941
31.0555	4.7155				31.0347	3.4758				31.3621	3.162
31.1348	4.999				31.1138	3.6803				31.4421	3.4008
31.214	5.2362				31.193	3.9508				31.5221	3.5844
31.2932	5.546				31.2722	4.3079				31.6021	3.8387
31.3724	5.8971				31.3514	4.5058				31.6821	4.0828
31.4516	6.0917				31.4305	4.82				31.7621	4.405
31.5309	6.435				31.5097	5.1796				31.8421	2.2227
31.6101	6.8495				31.5889	5.4328				31.9221	2.4267
31.6893	3.5525				31.668	5.8031				32.0021	2.5669
31.7685	3.7859				31.7472	3.3081				32.0821	2.8011
31.8478	3.9504				31.8264	3.4941				32.1621	3.0105
31.927	4.1603				31.9055	3.6645				32.2421	3.1456
32.0062	4.4125				31.9847	3.9203				32.3221	3.3335
32.0854	4.6106				32.0639	4.1394				32.4021	3.5242
32.1647	4.8247				32.1431	4.3886				32.4821	3.7123
32.2439	5.1748				32.2222	4.6139				32.5621	3.9291
32.3231	5.4696				32.3014	4.8757				32.6421	4.1986
32.4023	5.8364				32.3806	5.164				32.7222	4.4904
32.4815	6.2068				32.4597	2.6467				32.8022	4.5752
32.5608	3.3934				32.5389	2.8146				32.8822	4.955
32.64	3.533				32.6181	3.0286				32.9622	2.6357
32.7192	3.86				32.6972	3.1686				33.0422	2.6792
32.7984	4.001				32.7764	3.3751				33.1222	2.8744
32.8777	4.2029				32.8556	3.4803				33.2022	3.0452
32.9569	4.3873				32.9348	3.7053				33.2822	3.184
33.0361	4.7287				33.0139	3.8595				33.3622	3.4184
33.1153	4.9804				33.0931	4.0213				33.4422	3.6248
33.1946	5.2575				33.1723	4.3697				33.5222	3.9502
33.2738	5.5622				33.2514	4.5995				33.6022	4.1954
33.353	5.9479				33.3306	4.8863				33.6822	4.43
33.4322	3.1031				33.4098	5.134				33.7622	4.7346
33.5115	3.2542				33.4889	5.4003				33.8422	2.7358
33.5907	3.4469				33.5681	2.8397				33.9222	2.8115
33.6699	3.6132				33.6473	3.0161				34.0022	3.0112
33.7491	3.8386				33.7265	3.1376				34.0822	3.0184
33.8283	4.035				33.8056	3.4061				34.1622	3.3027
33.9076	4.2618				33.8848	3.5595				34.2423	3.4574
33.9868	4.4295				33.964	3.7705				34.3223	3.6629
34.066	4.6851				34.0431	4.0137				34.4023	3.896
34.1452	4.8907				34.1223	4.218				34.4823	4.1209
34.2245	5.2116				34.2015	4.481				34.5623	4.4111
34.3037	5.4374				34.2806	4.755				34.6423	4.6267
34.3829	5.7066				34.3598	2.4294				34.7223	4.9132
34.4621	6.0049				34.439	2.5841				34.8023	2.4038
34.5414	6.3037				34.5182	2.658				34.8823	2.4712
34.6206	6.7188				34.5973	2.8059				34.9623	2.5761
34.6998	3.6635				34.6765	2.9849				35.0423	2.7077
34.779	3.9164				34.7557	3.1993				35.1223	2.8303
34.8582	4.1342				34.8348	3.3832				35.2023	2.9638
34.9375	4.3465				34.914	3.5061				35.2823	3.1189
35.0167	4.702				34.9932	3.7494				35.3623	3.2157
35.0959	4.8573				35.0723	3.9176				35.4423	3.3685
35.1751	5.1215				35.1515	4.1054				35.5223	3.5671
35.2544	5.4471				35.2307	4.3169				35.6023	3.7682
35.3336	5.7616				35.3099	4.6461				35.6823	3.9404
35.4128	6.0839				35.389	4.8732				35.7624	4.3017
35.492	6.4794				35.4682	2.5233				35.8424	4.4459
35.5713	3.5844				35.5474	2.5635				35.9224	4.7841
35.6505	3.7357				35.6265	2.8043				36.0024	2.5363
35.7297	3.9922				35.7057	3.0127				36.0824	2.7897
35.8089	4.2366				35.7849	3.0769				36.1624	2.961
35.8882	4.3677				35.864	3.3482				36.2424	3.111
35.9674	4.6796				35.9432	3.5341				36.3224	3.3421
36.0466	4.9221				36.0224	3.7349				36.4024	3.4228
36.1258	5.2364				36.1016	3.9448				36.4824	3.6062
36.205	5.389				36.1807	4.2165				36.5624	3.659
36.2843	5.7872				36.2599	4.3812				36.6424	3.8603
36.3635	6.0993				36.3391	4.6319				36.7224	4.0545
36.4427	6.5236				36.4182	4.9615				36.8024	4.3313
36.5219	3.6167				36.4974	5.2303				36.8824	4.5745
36.6012	3.889				36.5766	5.5299				36.9624	4.7651
36.6804	4.1779				36.6557	5.8683				37.0424	5.1177
36.7596	4.3289				36.7349	6.1673				37.1224	5.5265
36.8388	4.6149				36.8141	3.3436				37.2024	5.7136
36.9181	4.8523				36.8933	3.4899				37.2825	6.1348
36.9973	5.103				36.9724	3.6622				37.3625	3.3228
37.0765	5.438				37.0516	3.8244				37.4425	3.562
37.1557	5.8957				37.1308	4.0339				37.5225	3.7615
37.2349	6.214				37.2099	4.3252				37.6025	3.9427
37.3142	3.3885				37.2891	4.6204				37.6825	4.2852
37.3934	3.6717				37.3683	4.9182				37.7625	4.4104
37.4726	3.8933				37.4475	5.2081				37.8425	4.8436
37.5518	4.0927				37.5266	5.5705				37.9225	5.2002
37.6311	4.2738				37.6058	5.9692				38.0025	5.4824
37.7103	4.5897				37.685	3.2196				38.0825	5.7619
37.7895	4.778				37.7641	3.374				38.1625	6.0388
37.8687	5.1089				37.8433	3.5848				38.2425	6.3413
37.948	5.3375				37.9225	3.8054				38.3225	6.6775
38.0272	5.623				38.0016	3.8989				38.4025	7.0855
38.1064	2.9366				38.0808	4.0756				38.4825	3.7831
38.1856	3.0951				38.16	4.3164				38.5625	3.9285
38.2648	3.2537				38.2392	4.5719				38.6425	4.1434
38.3441	3.4036				38.3183	4.8479				38.7225	4.4109
38.4233	3.6609				38.3975	5.1368				38.8026	4.5635
38.5025	3.8693				38.4767	5.4354				38.8826	4.7776
38.5817	4.0845				38.5558	5.8232				38.9626	5.105
38.661	4.3027				38.635	6.1083				39.0426	5.436
38.7402	4.5781				38.7142	3.1303				39.1226	5.838
38.8194	4.8105				38.7933	3.3528				39.2026	6.1487
38.8986	5.0655				38.8725	3.5799				39.2826	3.1524
38.9779	5.3344				38.9517	3.8014				39.3626	3.412
39.0571	5.6384				39.0309	4.0267				39.4426	3.6062
39.1363	6.0265				39.11	4.2409				39.5226	3.8002
39.2155	6.3635				39.1892	4.4394				39.6026	3.8919
39.2948	6.7247				39.2684	4.7518				39.6826	4.0073
39.374	3.6117				39.3475	5.073				39.7626	4.3163
39.4532	3.7855				39.4267	5.2765				39.8426	4.7152
39.5324	4.0787				39.5059	5.6954				39.9226	4.9969
39.6116	4.2508				39.585	6.0233				40.0026	5.2725
39.6909	4.4586				39.6642	3.4856				40.0826	5.6038
39.7701	4.7146				39.7434	3.6656				40.1626	5.8916
39.8493	4.9749				39.8226	3.8544				40.2426	6.3099
39.9285	5.1626				39.9017	4.1124				40.3227	3.4519
40.0078	5.5175				39.9809	4.3363				40.4027	3.6849
40.087	5.8936				40.0601	4.6286				40.4827	3.919
40.1662	6.2345				40.1392	4.8919				40.5627	4.2462
40.2454	6.527				40.2184	5.2338				40.6427	4.5238
40.3247	6.7766				40.2976	5.5129				40.7227	4.7156
40.4039	7.2151				40.3767	5.8731				40.8027	4.944
40.4831	3.8845				40.4559	2.9456				40.8827	5.1993
40.5623	4.1044				40.5351	3.2021				40.9627	5.4605
40.6415	4.4486				40.6143	3.4206				41.0427	3.0092
40.7208	4.7168				40.6934	3.4822				41.1227	3.0236
40.8	5.0024				40.7726	3.6951				41.2027	3.2803
40.8792	5.2695				40.8518	3.9079				41.2827	3.4669
40.9584	5.6031				40.9309	4.0483				41.3627	3.5934
41.0377	5.9755				41.0101	4.3121				41.4427	3.8984
41.1169	3.1882				41.0893	4.5174				41.5227	3.9945
41.1961	3.4099				41.1684	4.7019				41.6027	4.3425
41.2753	3.6663				41.2476	5.0391				41.6827	4.493
41.3546	3.8911				41.3268	5.2552				41.7627	4.7312
41.4338	4.1987				41.406	5.6221				41.8428	4.9963
41.513	4.3734				41.4851	5.9927				41.9228	5.2792
41.5922	4.6052				41.5643	3.1444				42.0028	5.6468
41.6715	4.853				41.6435	3.3227				42.0828	5.8974
41.7507	5.2274				41.7226	3.4802				42.1628	3.269
41.8299	2.7125				41.8018	3.6845				42.2428	3.3943
41.9091	2.8615				41.881	3.9919				42.3228	3.4927
41.9883	3.1574				41.9601	4.1679				42.4028	3.7476
42.0676	3.2972				42.0393	4.3462				42.4828	3.9727
42.1468	3.4827				42.1185	4.651				42.5628	4.2705
42.226	3.6324				42.1977	4.9439				42.6428	4.4334
42.3052	3.9538				42.2768	5.2558				42.7228	4.6814
42.3845	4.096				42.356	2.761				42.8028	5.0186
42.4637	4.4425				42.4352	2.9078				42.8828	5.3
42.5429	4.7328				42.5143	3.0881				42.9628	2.8249
42.6221	4.9619				42.5935	3.2706				43.0428	2.8223
42.7014	5.2378				42.6727	3.373				43.1228	3.1251
42.7806	5.4799				42.7518	3.5161				43.2028	3.2654
42.8598	5.9003				42.831	3.719				43.2829	3.3997
42.939	6.2877				42.9102	3.9347				43.3629	3.5893
43.0182	6.5821				42.9894	4.227				43.4429	3.8198
43.0975	6.9587				43.0685	4.435				43.5229	3.9073
43.1767	4.0004				43.1477	4.6855				43.6029	4.0804
43.2559	4.2304				43.2269	2.4895				43.6829	4.3884
43.3351	4.4689				43.306	2.6407				43.7629	4.6879
43.4144	4.7331				43.3852	2.7802				43.8429	4.9256
43.4936	4.9782				43.4644	2.8749				43.9229	5.2432
43.5728	5.2397				43.5435	2.9857				44.0029	2.6929
43.652	5.4884				43.6227	3.1159				44.0829	2.9022
43.7313	5.8395				43.7019	3.3445				44.1629	3.0373
43.8105	6.1048				43.7811	3.5271				44.2429	3.2175
43.8897	6.5374				43.8602	3.6719				44.3229	3.4469
43.9689	6.871				43.9394	3.8463				44.4029	3.5718
44.0481	7.2955				44.0186	4.1056				44.4829	3.7807
44.1274	4.1391				44.0977	4.381				44.5629	4.0132
44.2066	4.3629				44.1769	4.4338				44.6429	4.289
44.2858	4.4153				44.2561	4.5253				44.7229	4.505
44.365	4.6253				44.3352	4.8024				44.803	4.7856
44.4443	5.0339				44.4144	4.9812				44.883	4.8078
44.5235	5.2937				44.4936	5.3719				44.963	2.4858
44.6027	5.4964				44.5728	5.5215				45.043	2.5986
44.6819	5.7781				44.6519	2.8979				45.123	2.6696
44.7612	6.1658				44.7311	2.9676				45.203	2.829
44.8404	6.4459				44.8103	3.1347				45.283	3.013
44.9196	3.5282				44.8894	3.2673				45.363	3.0533
44.9988	3.7175				44.9686	3.4347				45.443	3.207
45.0781	3.8609				45.0478	3.5515				45.523	3.4155
45.1573	4.0939				45.1269	3.6882				45.603	3.5163
45.2365	4.3523				45.2061	3.8634				45.683	3.7807
45.3157	4.5944				45.2853	4.046				45.763	3.921
45.3949	4.8471				45.3645	4.2621				45.843	4.0968
45.4742	5.1				45.4436	4.4322				45.923	4.4111
45.5534	5.3298				45.5228	4.5915				46.003	4.6098
45.6326	5.6328				45.602	4.8483				46.083	4.9278
45.7118	5.8995				45.6811	5.0795				46.163	5.2329
45.7911	6.3473				45.7603	2.6971				46.243	2.7339
45.8703	6.6596				45.8395	2.8639				46.3231	2.9206
45.9495	3.7005				45.9186	2.9915				46.4031	3.047
46.0287	3.8393				45.9978	3.1169				46.4831	3.2702
46.108	4.058				46.077	3.2675				46.5631	3.3998
46.1872	4.3602				46.1562	3.3852				46.6431	3.6573
46.2664	4.6296				46.2353	3.568				46.7231	3.8385
46.3456	4.8048				46.3145	3.7082				46.8031	4.1437
46.4248	5.1063				46.3937	3.8302				46.8831	4.4198
46.5041	5.385				46.4728	4.033				46.9631	4.6602
46.5833	5.7058				46.552	4.2735				47.0431	4.8968
46.6625	5.9903				46.6312	4.4676				47.1231	2.5527
46.7417	6.3597				46.7104	4.6499				47.2031	2.6844
46.821	6.7454				46.7895	5.0056				47.2831	2.8179
46.9002	7.0763				46.8687	2.6971				47.3631	2.9359
46.9794	7.4974				46.9479	2.8962				47.4431	3.0585
47.0586	8.046				47.027	3.0334				47.5231	3.2998
47.1379	8.589				47.1062	3.1844				47.6031	3.3866
47.2171	4.6985				47.1854	3.3075				47.6831	3.6214
47.2963	4.9761				47.2645	3.4842				47.7631	3.7788
47.3755	5.2306				47.3437	3.6804				47.8432	3.9637
47.4548	5.4676				47.4229	3.8481				47.9232	4.2594
47.534	5.8731				47.5021	4.0907				48.0032	4.4878
47.6132	6.15				47.5812	4.3392				48.0832	4.7368
47.6924	6.5429				47.6604	4.5682				48.1632	5.0507
47.7716	6.8928				47.7396	4.8894				48.2432	2.6132
47.8509	7.2594				47.8187	5.1141				48.3232	2.7989
47.9301	4.0942				47.8979	2.4447				48.4032	2.9763
48.0093	4.3263				47.9771	2.5335				48.4832	3.224
48.0885	4.5957				48.0562	2.6452				48.5632	3.3346
48.1678	4.8864				48.1354	2.8982				48.6432	3.5231
48.247	5.2083				48.2146	2.9433				48.7232	3.611
48.3262	5.4348				48.2938	3.1278				48.8032	3.85
48.4054	5.8054				48.3729	3.2942				48.8832	4.1278
48.4847	6.1473				48.4521	3.4847				48.9632	4.2744
48.5639	6.4926				48.5313	3.7033				49.0432	4.6207
48.6431	6.8825				48.6104	3.9514				49.1232	4.8781
48.7223	3.7003				48.6896	4.1803				49.2032	5.1536
48.8015	4.0192				48.7688	4.4224				49.2832	5.5044
48.8808	4.242				48.8479	4.7062				49.3633	2.8794
48.96	4.5189				48.9271	4.9612				49.4433	3.0435
49.0392	4.7766				49.0063	5.2286				49.5233	3.1785
49.1184	5.076				49.0855	5.5401				49.6033	3.4177
49.1977	5.3772				49.1646	5.84				49.6833	3.6277
49.2769	5.7617				49.2438	3.2611				49.7633	3.8554
49.3561	6.0111				49.323	3.455				49.8433	4.0862
49.4353	6.4106				49.4021	3.6556				49.9233	4.3568
49.5146	6.6519				49.4813	3.9432				50.0033	4.6852
49.5938	7.1017				49.5605	4.1661				50.0833	4.8878
49.673	7.4953				49.6396	4.4212				50.1633	5.1192
49.7522	8.0344				49.7188	4.6675				50.2433	5.405
49.8314	4.4347				49.798	5.0094				50.3233	5.7623
49.9107	4.7573				49.8772	5.3093				50.4033	3.1831
49.9899	5.1499				49.9563	2.6839				50.4833	3.3445
50.0691	5.3936				50.0355	2.8526				50.5633	3.5231
50.1483	5.788				50.1147	3.0525				50.6433	3.7622
50.2276	6.19				50.1938	3.1977				50.7233	3.9335
50.3068	6.6146				50.273	3.3471				50.8033	4.1644
50.386	3.4026				50.3522	3.4851				50.8834	4.4096
50.4652	3.596				50.4313	3.7358				50.9634	4.7695
50.5445	3.8802				50.5105	3.9113				51.0434	5.0858
50.6237	4.1639				50.5897	4.1413				51.1234	2.661
50.7029	4.4603				50.6689	4.405				51.2034	2.79
50.7821	4.6549				50.748	4.6906				51.2834	3.0081
50.8614	4.9295				50.8272	4.9732				51.3634	3.3021
50.9406	5.26				50.9064	5.3528				51.4434	3.4812
51.0198	2.8319				50.9855	2.7028				51.5234	3.6758
51.099	3.1855				51.0647	2.9196				51.6034	3.8055
51.1782	3.2937				51.1439	3.0581				51.6834	4.086
51.2575	3.5208				51.223	3.2414				51.7634	4.3125
51.3367	3.7323				51.3022	3.4059				51.8434	4.6168
51.4159	3.9137				51.3814	3.5808				51.9234	4.9812
51.4951	4.222				51.4606	3.7038				52.0034	2.4492
51.5744	4.3852				51.5397	3.9066				52.0834	2.7263
51.6536	4.6856				51.6189	4.1826				52.1634	2.8488
51.7328	4.9931				51.6981	4.4665				52.2434	3.0094
51.812	5.2604				51.7772	4.8035				52.3234	3.1374
51.8913	2.7878				51.8564	2.397				52.4035	3.3883
51.9705	3.0665				51.9356	2.5254				52.4835	3.5199
52.0497	3.324				52.0147	2.8021				52.5635	3.7264
52.1289	3.4421				52.0939	2.9231				52.6435	3.9588
52.2081	3.6763				52.1731	3.1119				52.7235	4.1279
52.2874	4.0191				52.2523	3.2268				52.8035	4.4051
52.3666	4.1771				52.3314	3.5131				52.8835	4.6809
52.4458	4.4105				52.4106	3.6935				52.9635	4.9483
52.525	4.6591				52.4898	3.9374				53.0435	5.2131
52.6043	4.8545				52.5689	4.3012				53.1235	5.5379
52.6835	5.2527				52.6481	2.133				53.2035	2.8703
52.7627	5.6077				52.7273	2.2111				53.2835	3.0655
52.8419	6.0676				52.8064	2.354				53.3635	3.1596
52.9212	2.9296				52.8856	2.4918				53.4435	3.3461
53.0004	3.0754				52.9648	2.649				53.5235	3.4968
53.0796	3.1442				53.044	2.8113				53.6035	3.72
53.1588	3.4826				53.1231	2.9949				53.6835	3.971
53.2381	3.6514				53.2023	3.1348				53.7635	4.255
53.3173	3.9772				53.2815	3.2469				53.8435	4.4928
53.3965	4.2749				53.3606	3.4512				53.9236	4.7908
53.4757	4.407				53.4398	3.6861				54.0036	5.1517
53.5549	4.6448				53.519	3.784				54.0836	5.4952
53.6342	5.0003				53.5981	4.0698				54.1636	2.8337
53.7134	2.7126				53.6773	4.3587				54.2436	2.9658
53.7926	2.8702				53.7565	4.5913				54.3236	3.2402
53.8718	3.089				53.8357	4.8121				54.4036	3.4401
53.9511	3.1491				53.9148	2.6868				54.4836	3.6587
54.0303	3.3812				53.994	2.7066				54.5636	3.8903
54.1095	3.7903				54.0732	2.9536				54.6436	4.063
54.1887	3.9074				54.1523	3.2041				54.7236	4.4268
54.268	4.323				54.2315	3.3396				54.8036	4.7762
54.3472	4.3147				54.3107	3.5901				54.8836	2.464
54.4264	4.7432				54.3898	3.7199				54.9636	2.6619
54.5056	4.9555				54.469	3.9588				55.0436	2.8495
54.5848	5.3169				54.5482	4.2856				55.1236	3.0386
54.6641	5.5416				54.6274	4.5321				55.2036	3.1478
54.7433	5.9908				54.7065	4.8077				55.2836	3.3241
54.8225	3.1562				54.7857	5.1313				55.3636	3.6396
54.9017	3.19				54.8649	2.5846				55.4437	3.8727
54.981	3.4282				54.944	2.836				55.5237	4.0471
55.0602	3.8041				55.0232	2.9899				55.6037	4.3115
55.1394	3.9652				55.1024	3.2151				55.6837	4.6421
55.2186	4.1256				55.1815	3.3542				55.7637	4.9418
55.2979	4.4094				55.2607	3.5508				55.8437	5.1846
55.3771	4.6209				55.3399	3.6904				55.9237	5.669
55.4563	4.912				55.4191	3.8838				56.0037	5.9674
55.5355	3.0407				55.4982	4.1375				56.0837	3.1102
55.6147	3.1512				55.5774	4.3848				56.1637	3.2674
55.694	3.4254				55.6566	4.6089				56.2437	3.6014
55.7732	3.5683				55.7357	4.8994				56.3237	3.709
55.8524	3.7129				55.8149	5.2785				56.4037	4.0983
55.9316	3.8905				55.8941	5.652				56.4837	4.322
56.0109	4.0721				55.9732	6.0071				56.5637	4.5448
56.0901	4.3495				56.0524	6.4801				56.6437	4.8267
56.1693	4.631				56.1316	3.5593				56.7237	5.0035
56.2485	4.8501				56.2108	3.6583				56.8037	5.3053
56.3278	5.1144				56.2899	3.9483				56.8837	5.7646
56.407	5.5497				56.3691	4.2017				56.9638	6.1557
56.4862	2.7327				56.4483	4.3948				57.0438	6.4378
56.5654	2.8085				56.5274	4.7485				57.1238	6.8367
56.6447	2.9868				56.6066	5.06				57.2038	3.4791
56.7239	3.1287				56.6858	5.3428				57.2838	3.7738
56.8031	3.2744				56.765	5.5322				57.3638	3.842
56.8823	3.4526				56.8441	6.0638				57.4438	4.2363
56.9615	3.6817				56.9233	3.0765				57.5238	4.4268
57.0408	3.7219				57.0025	3.2282				57.6038	4.6302
57.12	3.8806				57.0816	3.421				57.6838	5.0298
57.1992	4.0978				57.1608	3.6498				57.7638	5.3343
57.2784	4.2698				57.24	3.8528				57.8438	5.5118
57.3577	4.5024				57.3191	4.0928				57.9238	5.929
57.4369	4.8263				57.3983	4.3264				58.0038	3.0917
57.5161	5.054				57.4775	4.6105				58.0838	3.2227
57.5953	5.3757				57.5567	4.9543				58.1638	3.501
57.6746	5.7017				57.6358	5.3793				58.2438	3.6561
57.7538	5.9518				57.715	5.6621				58.3238	3.9679
57.833	3.1742				57.7942	3.0268				58.4038	4.131
57.9122	3.4438				57.8733	3.2823				58.4839	4.3514
57.9914	3.4635				57.9525	3.3846				58.5639	4.5469
58.0707	3.6231				58.0317	3.6818				58.6439	4.8453
58.1499	3.8009				58.1108	3.8082				58.7239	5.0816
58.2291	4.0737				58.19	4.0352				58.8039	5.5226
58.3083	4.0751				58.2692	4.162				58.8839	5.7101
58.3876	4.3869				58.3484	4.4778				58.9639	2.941
58.4668	4.6344				58.4275	4.7545				59.0439	3.0839
58.546	4.8271				58.5067	4.9164				59.1239	3.2342
58.6252	5.0121				58.5859	5.2102				59.2039	3.5152
58.7045	2.7932				58.665	2.9255				59.2839	3.5463
58.7837	2.9223				58.7442	3.065				59.3639	3.7977
58.8629	3.0677				58.8234	3.3599				59.4439	3.9718
58.9421	3.0974				58.9025	3.6413				59.5239	4.2997
59.0214	3.4768				58.9817	3.7648				59.6039	4.5627
59.1006	3.5712				59.0609	3.9052				59.6839	4.8042
59.1798	3.6572				59.1401	4.2493				59.7639	5.1437
59.259	3.8747				59.2192	4.39				59.8439	2.5963
59.3382	4.114				59.2984	4.6216				59.9239	2.7415
59.4175	4.3308				59.3776	4.9384				60.004	3.0414
59.4967	4.5896				59.4567	5.1608				60.084	3.1478
59.5759	4.8911				59.5359	5.4942				60.164	3.2654
59.6551	5.1372				59.6151	2.8493				60.244	3.4721
59.7344	5.454				59.6942	3				60.324	3.7036
59.8136	5.7867				59.7734	3.1415				60.404	3.7576
59.8928	3.3884				59.8526	3.3293				60.484	4.0562
59.972	3.5037				59.9318	3.5682				60.564	4.2946
60.0513	3.7019				60.0109	3.7356				60.644	4.474
60.1305	3.9052				60.0901	3.9297				60.724	4.7697
60.2097	4.0904				60.1693	4.1335				60.804	4.9232
60.2889	4.319				60.2484	4.269				60.884	2.5056
60.3681	4.5995				60.3276	4.4717				60.964	2.6567
60.4474	4.9568				60.4068	4.7091				61.044	2.8504
60.5266	5.1607				60.4859	4.9908				61.124	3.0338
60.6058	5.2978				60.5651	5.2595				61.204	3.1362
60.685	5.5848				60.6443	5.5091				61.284	3.3289
60.7643	2.9299				60.7235	5.7559				61.364	3.4988
60.8435	3.0148				60.8026	3.0553				61.444	3.6827
60.9227	3.2659				60.8818	3.2124				61.5241	3.9061
61.0019	3.463				60.961	3.3552				61.6041	4.0391
61.0812	3.5834				61.0401	3.5835				61.6841	4.3991
61.1604	3.8245				61.1193	3.7314				61.7641	4.5626
61.2396	3.9185				61.1985	3.9618				61.8441	4.7559
61.3188	4.2693				61.2776	4.1106				61.9241	5.0061
61.398	4.4491				61.3568	4.3368				62.0041	5.3474
61.4773	4.7714				61.436	4.6578				62.0841	5.6409
61.5565	5.0051				61.5152	4.8122				62.1641	5.8553
61.6357	5.2963				61.5943	5.1698				62.2441	6.2396
61.7149	5.568				61.6735	5.4577				62.3241	6.6528
61.7942	5.9136				61.7527	2.9898				62.4041	3.3552
61.8734	6.2271				61.8318	3.2002				62.4841	3.4926
61.9526	6.5633				61.911	3.4122				62.5641	3.6087
62.0318	3.34				61.9902	3.5062				62.6441	3.909
62.1111	3.6487				62.0693	3.6903				62.7241	4.2312
62.1903	3.7406				62.1485	3.8235				62.8041	4.4508
62.2695	3.8173				62.2277	4.0254				62.8841	4.656
62.3487	3.96				62.3069	4.2485				62.9641	4.9223
62.428	4.2422				62.386	4.4852				63.0442	5.2078
62.5072	4.5467				62.4652	4.7153				63.1242	2.9248
62.5864	4.7165				62.5444	4.9856				63.2042	3.1076
62.6656	5.0366				62.6235	5.1507				63.2842	3.3098
62.7448	5.3315				62.7027	5.4389				63.3642	3.5041
62.8241	5.6404				62.7819	5.771				63.4442	3.7058
62.9033	3.0663				62.861	6.0559				63.5242	3.8192
62.9825	3.1744				62.9402	6.4655				63.6042	4.0416
63.0617	3.3268				63.0194	6.8249				63.6842	4.2204
63.141	3.5688				63.0986	7.1456				63.7642	4.5131
63.2202	3.7367				63.1777	3.6637				63.8442	4.7489
63.2994	3.9601				63.2569	3.8768				63.9242	4.9257
63.3786	4.1412				63.3361	4.0474				64.0042	5.1425
63.4579	4.3698				63.4152	4.3626				64.0842	2.7477
63.5371	4.653				63.4944	4.6204				64.1642	2.73
63.6163	4.8559				63.5736	4.8266				64.2442	3.0107
63.6955	5.0208				63.6527	5.0524				64.3242	3.1034
63.7747	5.31				63.7319	5.3881				64.4042	3.3205
63.854	2.7844				63.8111	5.791				64.4842	3.4899
63.9332	2.8271				63.8903	3.1861				64.5643	3.6984
64.0124	2.8796				63.9694	3.3175				64.6443	3.8819
64.0916	3.219				64.0486	3.5092				64.7243	4.1482
64.1709	3.4052				64.1278	3.7499				64.8043	4.3774
64.2501	3.5146				64.2069	3.9569				64.8843	4.6379
64.3293	3.7766				64.2861	4.1566				64.9643	4.969
64.4085	3.9473				64.3653	4.3916				65.0443	2.4879
64.4878	4.1358				64.4444	4.5879				65.1243	2.5564
64.567	4.2372				64.5236	4.7713				65.2043	2.8234
64.6462	4.4703				64.6028	5.192				65.2843	2.9745
64.7254	4.7365				64.682	5.4765				65.3643	3.1181
64.8047	4.973				64.7611	5.741				65.4443	3.3015
64.8839	5.2177				64.8403	3.0314				65.5243	3.5376
64.9631	5.6292				64.9195	3.2858				65.6043	3.7173
65.0423	5.8217				64.9986	3.3555				65.6843	3.8026
65.1215	3.085				65.0778	3.7127				65.7643	4.0926
65.2008	3.3736				65.157	3.86				65.8443	4.3243
65.28	3.6385				65.2361	4.0464				65.9243	4.6824
65.3592	3.7873				65.3153	4.3243				66.0043	4.8379
65.4384	3.9941				65.3945	4.4885				66.0844	5.1468
65.5177	4.2334				65.4737	4.6801				66.1644	5.3908
65.5969	4.5268				65.5528	5.052				66.2444	5.7389
65.6761	4.7725				65.632	5.3354				66.3244	6.0365
65.7553	5.0322				65.7112	5.6691				66.4044	6.4294
65.8346	5.3821				65.7903	3.1768				66.4844	6.6202
65.9138	2.6103				65.8695	3.3736				66.5644	7.0718
65.993	2.8559				65.9487	3.4443				66.6444	3.6442
66.0722	2.8922				66.0279	3.6742				66.7244	3.9106
66.1514	3.1218				66.107	3.8812				66.8044	4.0516
66.2307	3.2358				66.1862	4.09				66.8844	4.2163
66.3099	3.316				66.2654	4.2642				66.9644	4.508
66.3891	3.6099				66.3445	4.4715				67.0444	4.6151
66.4683	3.8773				66.4237	4.7173				67.1244	4.9064
66.5476	3.9551				66.5029	4.9756				67.2044	5.1116
66.6268	4.198				66.582	5.2388				67.2844	5.5052
66.706	4.4439				66.6612	5.6046				67.3644	5.795
66.7852	4.6133				66.7404	3.2071				67.4444	2.8828
66.8645	4.9143				66.8196	3.4307				67.5244	3.1438
66.9437	2.5845				66.8987	3.5367				67.6045	3.3829
67.0229	2.7631				66.9779	3.7463				67.6845	3.4539
67.1021	2.8786				67.0571	3.9671				67.7645	3.6555
67.1813	3.0758				67.1362	4.1975				67.8445	3.8592
67.2606	3.2278				67.2154	4.3068				67.9245	3.9994
67.3398	3.4533				67.2946	4.5729				68.0045	4.1925
67.419	3.6289				67.3737	4.8119				68.0845	4.4988
67.4982	3.8079				67.4529	5.0484				68.1645	4.6429
67.5775	3.9562				67.5321	5.2404				68.2445	4.9838
67.6567	4.2363				67.6113	2.9998				68.3245	2.5031
67.7359	4.5307				67.6904	3.2408				68.4045	2.6591
67.8151	4.8469				67.7696	3.445				68.4845	2.806
67.8944	5.0912				67.8488	3.5098				68.5645	2.8877
67.9736	5.3743				67.9279	3.7724				68.6445	3.067
68.0528	5.7193				68.0071	3.903				68.7245	3.3958
68.132	3.0311				68.0863	4.0313				68.8045	3.363
68.2113	3.138				68.1654	4.184				68.8845	3.6497
68.2905	3.3323				68.2446	4.4847				68.9645	3.8914
68.3697	3.5446				68.3238	4.6126				69.0445	3.9805
68.4489	3.7814				68.403	4.8846				69.1246	4.0433
68.5281	4.0153				68.4821	5.1924				69.2046	4.3247
68.6074	4.2437				68.5613	5.4604				69.2846	4.6181
68.6866	4.3131				68.6405	5.7431				69.3646	4.8393
68.7658	4.6794				68.7196	5.9633				69.4446	5.0635
68.845	5.0098				68.7988	6.2733				69.5246	5.409
68.9243	5.2219				68.878	6.6432				69.6046	2.8676
69.0035	2.7925				68.9571	6.9856				69.6846	3.0438
69.0827	2.849				69.0363	7.3961				69.7646	3.0863
69.1619	3.0415				69.1155	7.708				69.8446	3.2608
69.2412	3.1186				69.1947	8.1889				69.9246	3.4101
69.3204	3.3194				69.2738	4.481				70.0046	3.6804
69.3996	3.3903				69.353	4.6536				70.0846	3.8708
69.4788	3.4237				69.4322	4.9374				70.1646	4.0108
69.558	3.8899				69.5113	5.1733				70.2446	4.1751
69.6373	4.0558				69.5905	5.4611				70.3246	4.4788
69.7165	4.2744				69.6697	5.8628				70.4046	4.6819
69.7957	4.6186				69.7488	6.1113				70.4846	4.9805
69.8749	4.6779				69.828	6.4971				70.5646	2.6732
69.9542	5.0299				69.9072	6.7924				70.6447	2.823
70.0334	5.356				69.9864	7.1571				70.7247	2.9573
70.1126	2.815				70.0655	7.4587				70.8047	3.1362
70.1918	3.0227				70.1447	4.1655				70.8847	3.2787
70.2711	3.2188				70.2239	4.4265				70.9647	3.4465
70.3503	3.3448				70.303	4.5714				71.0447	3.6953
70.4295	3.504				70.3822	4.7986				71.1247	3.8141
70.5087	3.7542				70.4614	5.0573				71.2047	4.0404
70.588	3.934				70.5405	5.3378				71.2847	4.1267
70.6672	4.0821				70.6197	5.6507				71.3647	4.4761
70.7464	4.3071				70.6989	5.9418				71.4447	4.6687
70.8256	4.5696				70.7781	6.2528				71.5247	4.9061
70.9048	4.8362				70.8572	6.6501				71.6047	5.2249
70.9841	5.1367				70.9364	7.0104				71.6847	5.4744
71.0633	5.4095				71.0156	7.3263				71.7647	3.0747
71.1425	5.705				71.0947	4.2002				71.8447	3.1932
71.2217	3.0329				71.1739	4.3432				71.9247	3.3352
71.301	3.1844				71.2531	4.5278				72.0047	3.5319
71.3802	3.3893				71.3322	4.7708				72.0847	3.6806
71.4594	3.5471				71.4114	5.0259				72.1648	3.9156
71.5386	3.8015				71.4906	5.2196				72.2448	4.0881
71.6179	3.9317				71.5698	5.4746				72.3248	4.1906
71.6971	4.1668				71.6489	5.831				72.4048	4.4937
71.7763	4.3821				71.7281	6.1616				72.4848	4.7903
71.8555	4.6251				71.8073	3.3841				72.5648	5.0635
71.9347	4.923				71.8864	3.5451				72.6448	5.3741
72.014	5.1654				71.9656	3.7397				72.7248	5.6743
72.0932	5.3454				72.0448	3.9409				72.8048	2.9545
72.1724	2.8225				72.1239	4.1374				72.8848	3.0684
72.2516	3.0426				72.2031	4.3385				72.9648	3.3043
72.3309	3.1517				72.2823	4.5273				73.0448	3.5175
72.4101	3.2538				72.3615	4.7563				73.1248	3.6993
72.4893	3.3853				72.4406	5.0314				73.2048	3.9228
72.5685	3.7269				72.5198	5.2771				73.2848	4.1854
72.6478	3.8374				72.599	5.518				73.3648	4.2862
72.727	3.9966				72.6781	5.8275				73.4448	4.6439
72.8062	4.2994				72.7573	3.2585				73.5248	4.8931
72.8854	4.466				72.8365	3.4282				73.6048	5.1256
72.9646	4.6984				72.9156	3.5743				73.6849	5.5296
73.0439	4.8359				72.9948	3.6237				73.7649	2.8153
73.1231	5.1827				73.074	3.8245				73.8449	3.0921
73.2023	5.4844				73.1532	3.9875				73.9249	3.2193
73.2815	2.9298				73.2323	4.1357				74.0049	3.3941
73.3608	3.1386				73.3115	4.3006				74.0849	3.5331
73.44	3.3324				73.3907	4.5673				74.1649	3.704
73.5192	3.552				73.4698	4.7283				74.2449	3.8909
73.5984	3.6008				73.549	5.0964				74.3249	4.0444
73.6777	3.6535				73.6282	5.3818				74.4049	4.2674
73.7569	4.0528				73.7073	2.9636				74.4849	4.4567
73.8361	4.23				73.7865	3.1852				74.5649	4.7296
73.9153	4.4065				73.8657	3.319				74.6449	4.9458
73.9946	4.6672				73.9449	3.4921				74.7249	5.2782
74.0738	5.0363				74.024	3.7044				74.8049	5.6789
74.153	5.2531				74.1032	3.7637				74.8849	5.9907
74.2322	5.5893				74.1824	3.9591				74.9649	3.047
74.3114	2.9253				74.2615	4.226				75.0449	3.2179
74.3907	3.0642				74.3407	4.3948				75.1249	3.345
74.4699	3.2694				74.4199	4.6419				75.205	3.5069
74.5491	3.482				74.499	4.9393				75.285	3.7276
74.6283	3.6187				74.5782	5.1877				75.365	3.8886
74.7076	3.7194				74.6574	2.8187				75.445	4.106
74.7868	3.9978				74.7366	3.0546				75.525	4.3087
74.866	4.2654				74.8157	3.2006				75.605	4.5889
74.9452	4.3788				74.8949	3.3243				75.685	4.7954
75.0245	4.7486				74.9741	3.6021				75.765	5.1102
75.1037	4.9865				75.0532	3.7519				75.845	5.408
75.1829	5.3416				75.1324	3.9242				75.925	5.7918
75.2621	5.6236				75.2116	4.223				76.005	3.0774
75.3413	5.9715				75.2908	4.4369				76.085	3.3407
75.4206	6.3829				75.3699	4.6472				76.165	3.4552
75.4998	6.5899				75.4491	4.7992				76.245	3.66
75.579	6.8812				75.5283	5.0692				76.325	3.8201
75.6582	3.8501				75.6074	5.3276				76.405	4.0022
75.7375	4.0707				75.6866	5.6588				76.485	4.2
75.8167	4.1993				75.7658	5.933				76.565	4.4761
75.8959	4.4697				75.8449	3.1945				76.645	4.7408
75.9751	4.6756				75.9241	3.3737				76.7251	4.945
76.0544	5.0116				76.0033	3.5428				76.8051	5.2367
76.1336	5.2508				76.0825	3.7546				76.8851	5.5051
76.2128	5.5713				76.1616	3.9537				76.9651	5.8043
76.292	6.0359				76.2408	4.0748				77.0451	6.2253
76.3713	6.3031				76.32	4.3438				77.1251	6.4192
76.4505	3.2653				76.3991	4.593				77.2051	3.4381
76.5297	3.3948				76.4783	4.8189				77.2851	3.6593
76.6089	3.7215				76.5575	5.0273				77.3651	3.7248
76.6881	3.9163				76.6366	5.2541				77.4451	3.9812
76.7674	4.1409				76.7158	5.572				77.5251	4.2355
76.8466	4.3326				76.795	5.9333				77.6051	4.4519
76.9258	4.6236				76.8742	6.2331				77.6851	4.6259
77.005	4.8962				76.9533	6.6379				77.7651	4.9423
77.0843	5.0408				77.0325	6.9454				77.8451	5.1517
77.1635	5.4501				77.1117	7.3334				77.9251	5.5356
77.2427	5.7321				77.1908	7.7181				78.0051	5.8521
77.3219	6.1674				77.27	8.1823				78.0851	6.1126
77.4012	6.3474				77.3492	4.414				78.1651	6.5073
77.4804	3.4187				77.4283	4.7519				78.2452	6.8831
77.5596	3.3769				77.5075	5.1317				78.3252	7.2479
77.6388	3.9354				77.5867	5.3603				78.4052	3.8945
77.718	4.0186				77.6659	5.7283				78.4852	4.1635
77.7973	4.3009				77.745	6.0821				78.5652	4.4067
77.8765	4.62				77.8242	6.3708				78.6452	4.5159
77.9557	4.8404				77.9034	6.7288				78.7252	4.8524
78.0349	5.1639				77.9825	7.052				78.8052	5.1935
78.1142	2.6915				78.0617	3.773				78.8852	5.5457
78.1934	2.8806				78.1409	3.9583				78.9652	5.8708
78.2726	3.0588				78.22	4.2001				79.0452	6.234
78.3518	3.2289				78.2992	4.4701				79.1252	3.1862
78.4311	3.3451				78.3784	4.603				79.2052	3.3757
78.5103	3.5858				78.4576	4.8013				79.2852	3.468
78.5895	3.7616				78.5367	5.1153				79.3652	3.7246
78.6687	3.8899				78.6159	5.3587				79.4452	3.7843
78.748	4.0499				78.6951	5.7296				79.5252	4.1048
78.8272	4.3513				78.7742	6.0268				79.6052	4.2895
78.9064	4.6462				78.8534	6.3126				79.6852	4.5158
78.9856	2.5139				78.9326	6.65				79.7653	4.8006
79.0648	2.6939				79.0117	6.9821				79.8453	5.0519
79.1441	2.8616				79.0909	7.3755				79.9253	2.533
79.2233	2.926				79.1701	7.7078				80.0053	2.7288
79.3025	3.1094				79.2493	4.371				80.0853	2.8764
79.3817	3.2376				79.3284	4.4482				80.1653	3.0778
79.461	3.4051				79.4076	4.7858				80.2453	3.199
79.5402	3.4977				79.4868	5.0411				80.3253	3.3629
79.6194	3.771				79.5659	5.2435				80.4053	3.4075
79.6986	4.0273				79.6451	5.5407				80.4853	3.5775
79.7779	4.2419				79.7243	5.7467				80.5653	3.7294
79.8571	4.4767				79.8034	6.2106				80.6453	3.9642
79.9363	2.3358				79.8826	6.4539				80.7253	4.1842
80.0155	2.4589				79.9618	6.7318				80.8053	4.3259
80.0947	2.6358				80.041	7.154				80.8853	4.5847
80.174	2.8031				80.1201	7.5905				80.9653	4.8224
80.2532	2.9059				80.1993	7.9821				81.0453	2.5049
80.3324	3.0265				80.2785	4.7965				81.1253	2.6797
80.4116	3.1788				80.3576	5.0398				81.2053	2.7517
80.4909	3.3329				80.4368	5.3478				81.2854	2.9168
80.5701	3.5959				80.516	5.6492				81.3654	3.1147
80.6493	3.787				80.5951	5.9111				81.4454	3.2652
80.7285	3.8912				80.6743	6.3304				81.5254	3.4134
80.8078	4.1252				80.7535	6.5856				81.6054	3.5755
80.887	4.3088				80.8327	6.8859				81.6854	3.817
80.9662	4.4959				80.9118	7.2773				81.7654	4.0324
81.0454	4.768				80.991	7.7304				81.8454	4.2058
81.1246	5.0166				81.0702	8.1293				81.9254	4.4658
81.2039	5.1874				81.1493	4.4676				82.0054	4.6899
81.2831	5.4992				81.2285	4.7424				82.0854	2.265
81.3623	5.8439				81.3077	5.0023				82.1654	2.469
81.4415	5.9828				81.3868	5.2688				82.2454	2.6402
81.5208	6.3847				81.466	5.4869				82.3254	2.6685
81.6	6.6541				81.5452	5.7854				82.4054	2.8571
81.6792	7.1882				81.6244	6.0544				82.4854	2.9828
81.7584	7.5786				81.7035	6.409				82.5654	3.1846
81.8377	3.7955				81.7827	3.6292				82.6454	3.2862
81.9169	3.9911				81.8619	3.8142				82.7254	3.4627
81.9961	4.4331				81.941	4.0694				82.8055	3.586
82.0753	4.6166				82.0202	4.2253				82.8855	3.7975
82.1546	4.9523				82.0994	4.4314				82.9655	4.0186
82.2338	5.155				82.1785	4.7303				83.0455	4.2472
82.313	5.4833				82.2577	4.88				83.1255	4.3712
82.3922	5.7172				82.3369	5.224				83.2055	4.754
82.4714	6.0636				82.4161	5.4864				83.2855	5.0213
82.5507	6.4859				82.4952	5.8636				83.3655	2.6891
82.6299	3.7087				82.5744	6.1238				83.4455	2.8761
82.7091	3.9435				82.6536	3.4214				83.5255	2.9237
82.7883	4.1242				82.7327	3.5168				83.6055	3.1616
82.8676	4.3703				82.8119	3.7351				83.6855	3.3633
82.9468	4.5146				82.8911	3.9906				83.7655	3.5461
83.026	4.8086				82.9702	4.1829				83.8455	3.7547
83.1052	5.1699				83.0494	4.3732				83.9255	3.9643
83.1845	5.3988				83.1286	4.6357				84.0055	4.2493
83.2637	5.7823				83.2078	4.8019				84.0855	4.3573
83.3429	6.0715				83.2869	5.0252				84.1655	4.6844
83.4221	6.4285				83.3661	5.3212				84.2455	4.937
83.5013	3.1904				83.4453	5.5487				84.3256	5.1232
83.5806	3.3739				83.5244	5.8511				84.4056	2.586
83.6598	3.5431				83.6036	3.323				84.4856	2.6985
83.739	3.7972				83.6828	3.4596				84.5656	2.8318
83.8182	4.0456				83.7619	3.6795				84.6456	2.9804
83.8975	4.2316				83.8411	3.8769				84.7256	3.1754
83.9767	4.438				83.9203	4.0883				84.8056	3.2858
84.0559	4.8073				83.9995	4.3059				84.8856	3.4671
84.1351	5.0613				84.0786	4.4512				84.9656	3.5455
84.2144	5.3223				84.1578	4.6525				85.0456	3.7889
84.2936	5.5631				84.237	4.9011				85.1256	4.0018
84.3728	5.9066				84.3161	5.0428				85.2056	4.1957
84.452	6.0111				84.3953	5.3231				85.2856	4.4267
84.5313	6.445				84.4745	5.7				85.3656	4.7837
84.6105	3.4551				84.5537	5.9557				85.4456	5.0133
84.6897	3.5646				84.6328	6.303				85.5256	5.1855
84.7689	3.887				84.712	3.5402				85.6056	5.4977
84.8481	4.1213				84.7912	3.6397				85.6856	5.8609
84.9274	4.2114				84.8703	3.8887				85.7656	6.0931
85.0066	4.3292				84.9495	4.0368				85.8457	3.2047
85.0858	4.6793				85.0287	4.2474				85.9257	3.3221
85.165	4.8753				85.1078	4.3286				86.0057	3.4905
85.2443	5.0778				85.187	4.6366				86.0857	3.6439
85.3235	5.5326				85.2662	4.82				86.1657	3.9486
85.4027	5.917				85.3454	5.0107				86.2457	4.0379
85.4819	6.0566				85.4245	5.2717				86.3257	4.3178
85.5612	3.468				85.5037	5.4848				86.4057	4.4102
85.6404	3.5634				85.5829	5.8361				86.4857	4.6793
85.7196	3.7902				85.662	6.0917				86.5657	4.887
85.7988	4.0662				85.7412	6.373				86.6457	5.0913
85.878	4.2029				85.8204	6.6949				86.7257	5.3919
85.9573	4.5709				85.8995	3.818				86.8057	2.795
86.0365	4.7095				85.9787	3.9892				86.8857	2.9973
86.1157	4.9929				86.0579	4.2123				86.9657	3.0552
86.1949	5.3141				86.1371	4.4403				87.0457	3.1533
86.2742	5.4987				86.2162	4.5775				87.1257	3.3309
86.3534	5.8989				86.2954	4.8057				87.2057	3.4852
86.4326	6.2152				86.3746	5.08				87.2857	3.6634
86.5118	6.4016				86.4537	5.3264				87.3658	3.755
86.5911	6.8238				86.5329	5.5046				87.4458	4.012
86.6703	7.21				86.6121	5.7824				87.5258	4.279
86.7495	3.7729				86.6912	6.0813				87.6058	4.4624
86.8287	3.9187				86.7704	6.4348				87.6858	4.6994
86.9079	4.1059				86.8496	3.5852				87.7658	4.8885
86.9872	4.2273				86.9288	3.6985				87.8458	2.5419
87.0664	4.3847				87.0079	4.0009				87.9258	2.6634
87.1456	4.7744				87.0871	4.1994				88.0058	2.7948
87.2248	4.9878				87.1663	4.3828				88.0858	2.8765
87.3041	5.2258				87.2454	4.6178				88.1658	3.0695
87.3833	5.5652				87.3246	4.8433				88.2458	3.2185
87.4625	5.8662				87.4038	5.0427				88.3258	3.3949
87.5417	6.1339				87.4829	5.319				88.4058	3.5659
87.621	3.5276				87.5621	5.6568				88.4858	3.6528
87.7002	3.7336				87.6413	5.9644				88.5658	3.7934
87.7794	3.8583				87.7205	6.3741				88.6458	4.027
87.8586	4.0717				87.7996	3.5245				88.7258	4.2154
87.9379	4.3195				87.8788	3.7603				88.8058	4.3576
88.0171	4.5683				87.958	3.9392				88.8859	4.4852
88.0963	4.8222				88.0371	4.1669				88.9659	4.8114
88.1755	5.0757				88.1163	4.4087				89.0459	4.9479
88.2547	5.3859				88.1955	4.5458				89.1259	5.3311
88.334	5.692				88.2746	4.8159				89.2059	5.6495
88.4132	6.1053				88.3538	5.0338				89.2859	5.8776
88.4924	6.5178				88.433	5.3027				89.3659	3.0406
88.5716	3.4433				88.5122	5.6329				89.4459	3.2192
88.6509	3.652				88.5913	5.9849				89.5259	3.3838
88.7301	3.7254				88.6705	3.2649				89.6059	3.5514
88.8093	3.9512				88.7497	3.5045				89.6859	3.7084
88.8885	4.1278				88.8288	3.6459				89.7659	4.0508
88.9678	4.2698				88.908	3.7905				89.8459	4.2816
89.047	4.4935				88.9872	4.0098				89.9259	4.47
89.1262	4.7671				89.0663	4.228				90.0059	4.7738
89.2054	4.9571				89.1455	4.449				90.0859	4.9226
89.2846	5.1875				89.2247	4.5775				90.1659	5.214
89.3639	5.453				89.3039	4.8884				90.2459	5.4851
89.4431	5.8217				89.383	5.0679				90.3259	5.7697
89.5223	3.21				89.4622	5.3936				90.406	6.0301
89.6015	3.3599				89.5414	5.7168				90.486	6.2932
89.6808	3.5849				89.6205	5.9969				90.566	3.3532
89.76	3.6519				89.6997	3.1993				90.646	3.4332
89.8392	3.8768				89.7789	3.3737				90.726	3.5263
89.9184	4.1656				89.858	3.5686				90.806	3.8772
89.9977	4.1446				89.9372	3.7095				90.886	3.9216
90.0769	4.364				90.0164	3.918				90.966	4.1086
90.1561	4.4887				90.0956	4.0492				91.046	4.3907
90.2353	4.9579				90.1747	4.3015				91.126	4.6101
90.3146	5.1963				90.2539	4.419				91.206	4.7689
90.3938	5.5867				90.3331	4.6422				91.286	5.089
90.473	5.8532				90.4122	4.8369				91.366	5.2897
90.5522	6.0411				90.4914	5.0671				91.446	5.5326
90.6314	6.4966				90.5706	5.3034				91.526	6.0223
90.7107	3.7011				90.6497	5.5887				91.606	3.3487
90.7899	3.9873				90.7289	5.8812				91.686	3.5644
90.8691	4.1232				90.8081	6.2167				91.766	3.7679
90.9483	4.3613				90.8873	6.5444				91.846	3.9797
91.0276	4.5418				90.9664	3.5769				91.9261	4.2062
91.1068	4.8108				91.0456	3.8568				92.0061	4.3898
91.186	5.1207				91.1248	4.0695				92.0861	4.6388
91.2652	5.4002				91.2039	4.2287				92.1661	4.8306
91.3445	5.6927				91.2831	4.4633				92.2461	5.1039
91.4237	3.1889				91.3623	4.7561				92.3261	5.4202
91.5029	3.3717				91.4414	4.9391				92.4061	5.7066
91.5821	3.5398				91.5206	5.1956				92.4861	6.0102
91.6613	3.6376				91.5998	5.4788				92.5661	6.3387
91.7406	3.8305				91.679	5.8058				92.6461	6.6427
91.8198	3.9026				91.7581	6.1484				92.7261	7.0355
91.899	4.2009				91.8373	3.3629				92.8061	7.2921
91.9782	4.2792				91.9165	3.5208				92.8861	3.8677
92.0575	4.5551				91.9956	3.6404				92.9661	4.1377
92.1367	4.7563				92.0748	3.9058				93.0461	4.3256
92.2159	4.9654				92.154	4.0087				93.1261	4.5239
92.2951	5.2374				92.2331	4.2221				93.2061	4.705
92.3744	5.4572				92.3123	4.5395				93.2861	4.9855
92.4536	5.7919				92.3915	4.784				93.3661	5.2704
92.5328	6.1623				92.4707	4.9944				93.4462	5.5726
92.612	6.4234				92.5498	5.2677				93.5262	5.8343
92.6912	3.3971				92.629	5.5466				93.6062	6.2702
92.7705	3.6474				92.7082	3.0944				93.6862	6.5572
92.8497	3.8046				92.7873	3.2548				93.7662	6.9565
92.9289	4.0024				92.8665	3.4649				93.8462	3.9811
93.0081	4.222				92.9457	3.5925				93.9262	4.2701
93.0874	4.5998				93.0248	3.7669				94.0062	4.5276
93.1666	4.8088				93.104	3.9602				94.0862	4.7602
93.2458	5.0241				93.1832	4.1202				94.1662	4.9319
93.325	5.338				93.2624	4.322				94.2462	5.1473
93.4043	5.646				93.3415	4.5976				94.3262	5.4329
93.4835	6.0097				93.4207	4.8413				94.4062	5.7359
93.5627	3.2608				93.4999	5.0527				94.4862	6.0967
93.6419	3.3617				93.579	5.2984				94.5662	6.3493
93.7212	3.6526				93.6582	5.5772				94.6462	6.699
93.8004	3.8359				93.7374	5.8753				94.7262	3.7419
93.8796	4.0523				93.8166	6.1102				94.8062	3.8771
93.9588	4.2993				93.8957	3.4315				94.8862	4.1138
94.038	4.3662				93.9749	3.6476				94.9663	4.2971
94.1173	4.5446				94.0541	3.864				95.0463	4.4779
94.1965	4.8167				94.1332	4.0741				95.1263	4.7232
94.2757	5.1351				94.2124	4.3166				95.2063	5.0535
94.3549	5.4108				94.2916	4.5044				95.2863	5.3252
94.4342	5.7287				94.3707	4.7864				95.3663	5.5993
94.5134	6.0455				94.4499	5.0284				95.4463	5.8746
94.5926	3.3424				94.5291	5.2273				95.5263	6.1117
94.6718	3.5826				94.6083	5.5133				95.6063	6.4376
94.7511	3.7598				94.6874	5.8726				95.6863	3.3736
94.8303	3.8871				94.7666	6.2436				95.7663	3.6617
94.9095	4.0867				94.8458	6.5404				95.8463	3.7235
94.9887	4.354				94.9249	3.6638				95.9263	3.8863
95.0679	4.5881				95.0041	3.8515				96.0063	4.1138
95.1472	4.8487				95.0833	4.0455				96.0863	4.3724
95.2264	5.114				95.1624	4.2097				96.1663	4.5155
95.3056	5.3159				95.2416	4.4082				96.2463	4.7352
95.3848	5.6446				95.3208	4.6678				96.3263	4.9734
95.4641	5.9135				95.4	4.8928				96.4063	5.2539
95.5433	6.2733				95.4791	5.1551				96.4864	5.5674
95.6225	3.4332				95.5583	5.3898				96.5664	5.789
95.7017	3.5886				95.6375	5.7088				96.6464	6.191
95.781	3.7892				95.7166	6.0501				96.7264	3.3273
95.8602	3.9894				95.7958	3.2668				96.8064	3.5297
95.9394	4.1694				95.875	3.4559				96.8864	3.669
96.0186	4.3051				95.9541	3.6225				96.9664	3.8968
96.0979	4.5079				96.0333	3.824				97.0464	4.0429
96.1771	4.7692				96.1125	4.0232				97.1264	4.2361
96.2563	4.9794				96.1917	4.1809				97.2064	4.4668
96.3355	5.2697				96.2708	4.3546				97.2864	4.6617
96.4147	5.5593				96.35	4.6274				97.3664	5.0261
96.494	5.9283				96.4292	4.8778				97.4464	5.2889
96.5732	3.3778				96.5083	5.101				97.5264	5.5799
96.6524	3.6825				96.5875	5.3279				97.6064	5.845
96.7316	3.8295				96.6667	5.6826				97.6864	3.0827
96.8109	4.116				96.7458	5.9329				97.7664	3.3269
96.8901	4.2532				96.825	6.3104				97.8464	3.5369
96.9693	4.4485				96.9042	3.4977				97.9264	3.6604
97.0485	4.6694				96.9834	3.63				98.0065	3.8575
97.1278	4.8676				97.0625	3.7818				98.0865	4.0136
97.207	5.0505				97.1417	3.9948				98.1665	4.1374
97.2862	5.3733				97.2209	4.2814				98.2465	4.3945
97.3654	5.6212				97.3	4.5054				98.3265	4.6835
97.4446	5.7765				97.3792	4.7222				98.4065	4.8434
97.5239	6.1576				97.4584	5.0048				98.4865	5.1759
97.6031	6.5343				97.5375	5.2648				98.5665	5.4384
97.6823	6.8837				97.6167	5.5992				98.6465	2.9973
97.7615	3.9518				97.6959	5.8807				98.7265	3.0885
97.8408	4.1557				97.7751	6.244				98.8065	3.2851
97.92	4.3873				97.8542	3.5737				98.8865	3.4424
97.9992	4.4835				97.9334	3.7177				98.9665	3.6178
98.0784	4.7189				98.0126	3.9232				99.0465	3.821
98.1577	5.0007				98.0917	4.0429				99.1265	3.9741
98.2369	5.1863				98.1709	4.3076				99.2065	4.0834
98.3161	5.4609				98.2501	4.6413				99.2865	4.2651
98.3953	5.7997				98.3292	4.8399				99.3665	4.4414
98.4745	6.1124				98.4084	5.1167				99.4465	4.6563
98.5538	6.4463				98.4876	5.425				99.5266	4.9034
98.633	6.7468				98.5668	5.7819				99.6066	5.1018
98.7122	7.2514				98.6459	6.0858				99.6866	5.3592
98.7914	3.9134				98.7251	6.4034				99.7666	5.7714
98.8707	4.096				98.8043	3.3635				99.8466	6.0136
98.9499	4.3481				98.8834	3.6473				99.9266	6.2926
99.0291	4.5546				98.9626	3.7681				100.007	6.6576
99.1083	4.727				99.0418	4.057				100.087	3.5447
99.1876	4.9523				99.1209	4.2598				100.167	3.757
99.2668	5.1401				99.2001	4.6065				100.247	3.9289
99.346	5.4963				99.2793	4.7013				100.327	4.2508
99.4252	5.7838				99.3585	5.1337				100.407	4.3592
99.5045	6.0434				99.4376	5.439				100.487	4.5527
99.5837	6.4287				99.5168	5.7092				100.567	4.772
99.6629	6.7193				99.596	6.056				100.647	4.9649
99.7421	6.9999				99.6751	6.446				100.727	5.3154
99.8213	7.4895				99.7543	6.8047				100.807	5.6261
99.9006	7.8329				99.8335	7.2274				100.887	2.9618
99.9798	4.5254				99.9126	4.2089				100.967	3.0306
100.059	4.7366				99.9918	4.5546				101.047	3.1759
100.138	4.9973				100.071	4.8807				101.127	3.3674
100.217	5.1076				100.15	5.1949				101.207	3.5884
100.297	5.494				100.229	5.4254				101.287	3.6908
100.376	5.8483				100.308	5.8371				101.367	3.8649
100.455	6.1673				100.388	6.137				101.447	4.0314
100.534	6.4965				100.467	6.4985				101.527	4.2609
100.614	6.7839				100.546	6.6836				101.607	4.4813
100.693	7.2044				100.625	3.4898				101.687	2.5284
100.772	4.1766				100.704	3.5803				101.767	2.6718
100.851	4.3051				100.784	3.7058				101.847	2.7882
100.93	4.3933				100.863	3.7482				101.927	2.8544
101.01	4.4592				100.942	3.8322				102.007	2.9372
101.089	4.5385				101.021	3.8718				102.087	3.0682
101.168	4.707				101.1	4.157				102.167	3.0454
101.247	4.9289				101.179	4.4644				102.247	3.0644
101.327	5.1738				101.259	4.6452				102.327	3.1751
101.406	5.3522				101.338	4.8832				102.407	3.3357
101.485	5.568				101.417	5.1007				102.487	3.4888
101.564	5.8878				101.496	5.3057				102.567	3.6969
101.643	6.0856				101.575	5.4954				102.647	3.8701
101.723	6.434				101.654	3.0122				102.727	3.9781
101.802	3.6013				101.734	3.2178				102.807	4.1316
101.881	3.686				101.813	3.3157				102.887	4.3994
101.96	3.9207				101.892	3.3347				102.967	4.5487
102.04	4.1153				101.971	3.5365				103.047	4.737
102.119	4.294				102.05	3.7063				103.127	2.5559
102.198	4.4818				102.129	3.881				103.207	2.6596
102.277	4.5716				102.209	4.0951				103.287	2.7892
102.356	4.8107				102.288	4.3457				103.367	2.941
102.436	5.0575				102.367	4.586				103.447	3.0223
102.515	5.3385				102.446	2.4792				103.527	3.2633
102.594	5.6412				102.525	2.5635				103.607	3.4498
102.673	5.8435				102.604	2.7295				103.687	3.595
102.753	3.371				102.684	2.8865				103.767	3.7545
102.832	3.6001				102.763	2.9744				103.847	3.9444
102.911	3.677				102.842	3.1582				103.927	4.1492
102.99	3.871				102.921	3.29				104.007	4.4533
103.07	4.0107				103	3.4447				104.087	4.7261
103.149	4.2249				103.079	3.6251				104.167	2.5677
103.228	4.465				103.159	3.7265				104.247	2.6347
103.307	4.5855				103.238	3.8862				104.327	2.7728
103.386	4.6534				103.317	4.0673				104.407	2.9381
103.466	4.8855				103.396	4.2926				104.487	3.0978
103.545	5.0785				103.475	4.4805				104.567	3.2488
103.624	5.3188				103.554	2.3134				104.647	3.5236
103.703	5.6732				103.634	2.5054				104.727	3.5029
103.783	5.9052				103.713	2.5787				104.807	3.6824
103.862	6.2111				103.792	2.7372				104.887	3.8464
103.941	3.4635				103.871	2.96				104.967	4.106
104.02	3.5807				103.95	3.0548
104.099	3.6928				104.029	3.2166
104.179	3.8865				104.109	3.3242
104.258	4.053				104.188	3.4836
104.337	4.2208				104.267	3.7074
104.416	4.3895				104.346	3.8666
104.496	4.5822				104.425	4.1435
104.575	4.7363				104.505	4.2693
104.654	5.014				104.584	4.4738
104.733	5.2723				104.663	4.6237
104.812	5.5368				104.742	2.4277

## Sheet: Figure 6c
x CDF data	CDF mutH		x CDF analyt. prediction	CDF analyt. Prediction
0	0.0286738		0	0.0535339
2	0.125448		2	0.153029
4	0.179856		4	0.242064
6	0.255396		6	0.32174
8	0.314079		8	0.393041
10	0.380435		10	0.456846
12	0.465455		12	0.513943
14	0.554745		14	0.565039
16	0.613139		16	0.610763
18	0.655678		18	0.65168
20	0.70696		20	0.688296
22	0.739927		22	0.721063
24	0.765568		24	0.750386
26	0.779412		26	0.776626
28	0.8125		28	0.800108
30	0.833333		30	0.821121
32	0.859259		32	0.839925
34	0.862454		34	0.856752
36	0.866171		36	0.871811
38	0.884758		38	0.885286
40	0.899254		40	0.897345
42	0.913858		42	0.908137
44	0.932584		44	0.917794
46	0.935849		46	0.926435
48	0.94717		48	0.934169
50	0.94717		50	0.941089
52	0.94697		52	0.947282
54	0.954373		54	0.952824
56	0.953846		56	0.957783
58	0.957529		58	0.962221
60	0.96139		60	0.966192
62	0.976834		62	0.969746
64	0.980695		64	0.972927
66	0.980695		66	0.975773
68	0.984436		68	0.978319
70	0.988327		70	0.980599
72	0.988281		72	0.982638
74	0.988281		74	0.984463
76	0.988235		76	0.986096
78	0.992157		78	0.987558
80	0.992157		80	0.988866
82	0.992126		82	0.990036
84	1		84	0.991084
86	1		86	0.992021
88	1		88	0.99286
90	1		90	0.99361
92	1		92	0.994282
94	1		94	0.994883
96	1		96	0.995421
98	1		98	0.995902
100	1		100	0.996333
102	1		102	0.996719
104	1		104	0.997064
106	1		106	0.997372
108	1		108	0.997649
110	1		110	0.997896
112	1		112	0.998117
114	1		114	0.998315
116	1		116	0.998492
118	1		118	0.998651
120	1		120	0.998792
122	1		122	0.998919
124	1		124	0.999033
126	1		126	0.999135
128	1		128	0.999226
130	1		130	0.999307
132	1		132	0.99938
134	1		134	0.999445
136	1		136	0.999503
138	1		138	0.999556
140	1		140	0.999602
142	1		142	0.999644
144	1		144	0.999682
146	1		146	0.999715
148	1		148	0.999745
150	1		150	0.999772
152	1		152	0.999796
154	1		154	0.999817
156	1		156	0.999836
158	1		158	0.999854
160	1		160	0.999869
162	1		162	0.999883
164	1		164	0.999895
166	1		166	0.999906
168	1		168	0.999916
170	1		170	0.999925
172	1		172	0.999933
174	1		174	0.99994
176	1		176	0.999946
178	1		178	0.999952
180	1		180	0.999957
182	1		182	0.999961
184	1		184	0.999965
186	1		186	0.999969
188	1		188	0.999972
190	1		190	0.999975
192	1		192	0.999978
194	1		194	0.99998
196	1		196	0.999982
198	1		198	0.999984
200	1		200	0.999986
202	1		202	0.999987
204	1		204	0.999989
206	1		206	0.99999
208	1		208	0.999991
210	1		210	0.999992
212	1		212	0.999993
214	1		214	0.999993
216	1		216	0.999994
218	1		218	0.999995
220	1		220	0.999995
222	1		222	0.999996
224	1		224	0.999996
226	1		226	0.999997
228	1		228	0.999997
230	1		230	0.999997
232	1		232	0.999998
234	1		234	0.999998
236	1		236	0.999998
238	1		238	0.999998
240	1		240	0.999998
242	1		242	0.999999
244	1		244	0.999999
246	1		246	0.999999
248	1		248	0.999999
250	1		250	0.999999
252	1		252	0.999999
254	1		254	0.999999
256	1		256	0.999999
258	1		258	0.999999
260	1		260	0.999999
262	1		262	1
264	1		264	1
266	1		266	1
268	1		268	1
270	1		270	1
272	1		272	1
274	1		274	1
276	1		276	1
278	1		278	1
280	1		280	1
282	1		282	1
284	1		284	1
286	1		286	1
288	1		288	1
290	1		290	1
292	1		292	1
294	1		294	1
296	1		296	1
298	1		298	1
300	1		300	1
302	1		302	1
304	1		304	1
306	1		306	1
308	1		308	1
310	1		310	1
312	1		312	1
314	1		314	1
316	1		316	1
318	1		318	1
320	1		320	1
322	1		322	1
324	1		324	1
326	1		326	1
328	1		328	1
330	1		330	1
332	1		332	1
334	1		334	1
336	1		336	1
338	1		338	1
340	1		340	1
342	1		342	1
344	1		344	1
346	1		346	1
348	1		348	1
350	1		350	1
352	1		352	1
354	1		354	1
356	1		356	1
358	1		358	1
360	1		360	1
362	1		362	1
364	1		364	1
366	1		366	1
368	1		368	1
370	1		370	1
372	1		372	1
374	1		374	1
376	1		376	1
378	1		378	1
380	1		380	1
382	1		382	1
384	1		384	1
386	1		386	1
388	1		388	1
390	1		390	1
392	1		392	1
394	1		394	1
396	1		396	1
398	1		398	1
400	1		400	1

[truncated: 1 more sheets: Figure 6d]
