# Supplementary material for: Real-time monitoring of replication errors’ fate reveals the origin and dynamics of spontaneous mutations
Source: Nat Commun. 2024 Mar 27;15:2702. doi: 10.1038/s41467-024-46950-0 (PMC10973407; doi:10.1038/s41467-024-46950-0)
Supplement: Supplementary file 4 — Source Data [file 41467_2024_46950_MOESM4_ESM.zip › Source_Data/Source_Data_Readme.txt]

Source data for the paper "Real-time monitoring of replication errors' fate reveals the origin and dynamics of spontaneous mutations" are provided in 5 independent Excel files:
- Source_Data_MainFigures
- Source_Data_SupplementaryFigures_1_7 (data for Supplementary Figures from 1 to 7)
- Source_Data_SupplementaryFigures_8_11 (data for Supplementary Figures from 8 to 11)
- Source_Data_SupplementaryFigures_12_13 (data for Supplementary Figures 12 and 13)
- Source data_SupplementaryTables

Each file contains an Excel sheet for each panel. The name of the sheet indicates the panel to which the data belong.
