# Supplementary material for: Real-time monitoring of replication errors’ fate reveals the origin and dynamics of spontaneous mutations
Source: Nat Commun. 2024 Mar 27;15:2702. doi: 10.1038/s41467-024-46950-0 (PMC10973407; doi:10.1038/s41467-024-46950-0)
Supplement: Supplementary file 4 — Source Data [file 41467_2024_46950_MOESM4_ESM.zip › Source_Data/Source_Data_SupplementaryFigures_12_13.xlsx]

## Sheet: Supplementary Figure 12
Bootstrap WT 1				Bootstrap WT 2				Bootstrap WT 3
Bootstrap run	x	CDF		Bootstrap run	x	CDF		Bootstrap run	x	CDF
1	0	0		1	0	0		1	0	0
1	2	0		1	2	0		1	2	0
1	4	0		1	4	0.0184049		1	4	0
1	6	0		1	6	0.0245399		1	6	0
1	8	0		1	8	0.0245399		1	8	0
1	10	0.0049505		1	10	0.0245399		1	10	0
1	12	0.0049505		1	12	0.0245399		1	12	0
1	14	0.0049505		1	14	0.0246914		1	14	0
1	16	0.0148515		1	16	0.037037		1	16	0.00704225
1	18	0.019802		1	18	0.0496894		1	18	0.028169
1	20	0.0445545		1	20	0.0869565		1	20	0.0774648
1	22	0.0594059		1	22	0.0993789		1	22	0.084507
1	24	0.118812		1	24	0.10559		1	24	0.1
1	26	0.123762		1	26	0.149068		1	26	0.114286
1	28	0.173267		1	28	0.15625		1	28	0.128571
1	30	0.183168		1	30	0.15625		1	30	0.142857
1	32	0.183168		1	32	0.175		1	32	0.157143
1	34	0.183168		1	34	0.175		1	34	0.157143
1	36	0.193069		1	36	0.170886		1	36	0.157143
1	38	0.193069		1	38	0.177215		1	38	0.157143
1	40	0.20297		1	40	0.177215		1	40	0.157143
1	42	0.222772		1	42	0.183544		1	42	0.157143
1	44	0.225		1	44	0.183544		1	44	0.157143
1	46	0.226131		1	46	0.183544		1	46	0.164286
1	48	0.229592		1	48	0.183544		1	48	0.164286
1	50	0.229592		1	50	0.183544		1	50	0.164286
1	52	0.229592		1	52	0.183544		1	52	0.164286
1	54	0.229592		1	54	0.183544		1	54	0.164286
1	56	0.229592		1	56	0.183544		1	56	0.164286
1	58	0.229592		1	58	0.183544		1	58	0.164286
1	60	0.229592		1	60	0.187097		1	60	0.164286
1	62	0.229592		1	62	0.187097		1	62	0.164286
1	64	0.225641		1	64	0.187097		1	64	0.164286
1	66	0.225641		1	66	0.187097		1	66	0.164286
1	68	0.227979		1	68	0.2		1	68	0.164286
1	70	0.227979		1	70	0.2		1	70	0.164286
1	72	0.226316		1	72	0.2		1	72	0.164286
1	74	0.226316		1	74	0.2		1	74	0.164286
1	76	0.226316		1	76	0.2		1	76	0.158273
1	78	0.226316		1	78	0.2		1	78	0.158273
1	80	0.226316		1	80	0.2		1	80	0.158273
1	82	0.226316		1	82	0.2		1	82	0.158273
1	84	0.226316		1	84	0.2		1	84	0.158273
1	86	0.227513		1	86	0.206452		1	86	0.158273
1	88	0.228723		1	88	0.206452		1	88	0.158273
1	90	0.228723		1	90	0.206452		1	90	0.158273
1	92	0.228723		1	92	0.206452		1	92	0.158273
1	94	0.228723		1	94	0.206452		1	94	0.158273
1	96	0.228723		1	96	0.206452		1	96	0.158273
1	98	0.228723		1	98	0.206452		1	98	0.158273
1	100	0.228723		1	100	0.206452		1	100	0.162963
1	102	0.228723		1	102	0.206452		1	102	0.162963
1	104	0.228723		1	104	0.206452		1	104	0.162963
1	106	0.228723		1	106	0.206452		1	106	0.162963
1	108	0.228723		1	108	0.206452		1	108	0.177778
1	110	0.228723		1	110	0.206452		1	110	0.177778
1	112	0.228723		1	112	0.206452		1	112	0.2
1	114	0.228723		1	114	0.206452		1	114	0.2
1	116	0.231183		1	116	0.206452		1	116	0.2
1	118	0.231183		1	118	0.206452		1	118	0.2
1	120	0.231183		1	120	0.206452		1	120	0.2
1	122	0.236559		1	122	0.206452		1	122	0.2
1	124	0.236559		1	124	0.207792		1	124	0.2
1	126	0.236559		1	126	0.207792		1	126	0.2
1	128	0.236559		1	128	0.207792		1	128	0.2
1	130	0.236559		1	130	0.207792		1	130	0.2
1	132	0.236559		1	132	0.211921		1	132	0.2
1	134	0.236559		1	134	0.211921		1	134	0.2
1	136	0.236559		1	136	0.211921		1	136	0.2
1	138	0.236559		1	138	0.211921		1	138	0.2
1	140	0.23913		1	140	0.211921		1	140	0.2
1	142	0.241758		1	142	0.211921		1	142	0.2
1	144	0.241758		1	144	0.211921		1	144	0.2
1	146	0.247253		1	146	0.211921		1	146	0.2
1	148	0.247253		1	148	0.211921		1	148	0.2
1	150	0.247253		1	150	0.211921		1	150	0.2
1	152	0.247253		1	152	0.211921		1	152	0.2
1	154	0.247253		1	154	0.225166		1	154	0.2
1	156	0.247253		1	156	0.225166		1	156	0.2
1	158	0.248619		1	158	0.225166		1	158	0.2
1	160	0.248619		1	160	0.225166		1	160	0.2
1	162	0.248619		1	162	0.225166		1	162	0.22963
1	164	0.248619		1	164	0.225166		1	164	0.22963
1	166	0.251397		1	166	0.225166		1	166	0.22963
1	168	0.251397		1	168	0.225166		1	168	0.22963
1	170	0.251397		1	170	0.225166		1	170	0.22963
1	172	0.251397		1	172	0.22		1	172	0.22963
1	174	0.251397		1	174	0.22		1	174	0.22963
1	176	0.251397		1	176	0.22		1	176	0.22963
1	178	0.251397		1	178	0.22		1	178	0.22963
1	180	0.251397		1	180	0.22		1	180	0.22963
1	182	0.251397		1	182	0.22		1	182	0.22963
1	184	0.251397		1	184	0.22		1	184	0.22963
1	186	0.251397		1	186	0.22		1	186	0.22963
1	188	0.258621		1	188	0.226667		1	188	0.22963
1	190	0.254335		1	190	0.226667		1	190	0.22963
1	192	0.254335		1	192	0.226667		1	192	0.22963
1	194	0.254335		1	194	0.24		1	194	0.22963
1	196	0.254335		1	196	0.24		1	196	0.22963
1	198	0.254335		1	198	0.24		1	198	0.22963
1	200	0.254335		1	200	0.24		1	200	0.22963
1	202	0.254335		1	202	0.24		1	202	0.22963
1	204	0.254335		1	204	0.24		1	204	0.218045
1	206	0.254335		1	206	0.24		1	206	0.218045
1	208	0.254335		1	208	0.24		1	208	0.218045
1	210	0.254335		1	210	0.24		1	210	0.218045
1	212	0.254335		1	212	0.24		1	212	0.218045
1	214	0.254335		1	214	0.24		1	214	0.218045
1	216	0.254335		1	216	0.246667		1	216	0.218045
1	218	0.254335		1	218	0.246667		1	218	0.218045
1	220	0.254335		1	220	0.246667		1	220	0.218045
1	222	0.254335		1	222	0.246667		1	222	0.218045
1	224	0.271676		1	224	0.246667		1	224	0.218045
1	226	0.277457		1	226	0.246667		1	226	0.218045
1	228	0.277457		1	228	0.241611		1	228	0.218045
1	230	0.277457		1	230	0.261745		1	230	0.218045
1	232	0.277457		1	232	0.261745		1	232	0.218045
1	234	0.277457		1	234	0.261745		1	234	0.218045
1	236	0.277457		1	236	0.261745		1	236	0.221374
1	238	0.277457		1	238	0.251701		1	238	0.221374
1	240	0.277457		1	240	0.251701		1	240	0.221374
1	242	0.277457		1	242	0.251701		1	242	0.221374
1	244	0.273256		1	244	0.251701		1	244	0.221374
1	246	0.276471		1	246	0.251701		1	246	0.221374
1	248	0.279762		1	248	0.251701		1	248	0.221374
1	250	0.279762		1	250	0.251701		1	250	0.221374
1	252	0.279762		1	252	0.258503		1	252	0.221374
1	254	0.281437		1	254	0.258503		1	254	0.221374
1	256	0.281437		1	256	0.258503		1	256	0.221374
1	258	0.281437		1	258	0.253425		1	258	0.221374
1	260	0.283133		1	260	0.253425		1	260	0.244275
1	262	0.283133		1	262	0.253425		1	262	0.244275
1	264	0.283133		1	264	0.253425		1	264	0.244275
1	266	0.280488		1	266	0.253425		1	266	0.244275
1	268	0.280488		1	268	0.253425		1	268	0.244275
1	270	0.280488		1	270	0.253425		1	270	0.244275
1	272	0.267081		1	272	0.253425		1	272	0.244275
1	274	0.267081		1	274	0.253425		1	274	0.246154
1	276	0.267081		1	276	0.255172		1	276	0.246154
1	278	0.267081		1	278	0.255172		1	278	0.246154
1	280	0.267081		1	280	0.255172		1	280	0.246154
1	282	0.267081		1	282	0.255172		1	282	0.246154
1	284	0.267081		1	284	0.255172		1	284	0.246154
1	286	0.267081		1	286	0.255172		1	286	0.246154
1	288	0.2625		1	288	0.255172		1	288	0.246154
1	290	0.2625		1	290	0.255172		1	290	0.25
1	292	0.2625		1	292	0.255172		1	292	0.256
1	294	0.2625		1	294	0.255172		1	294	0.256
1	296	0.2625		1	296	0.255172		1	296	0.258065
1	298	0.27044		1	298	0.255172		1	298	0.258065
1	300	0.27044		1	300	0.255172		1	300	0.258065
1	302	0.27044		1	302	0.255172		1	302	0.258065
1	304	0.27044		1	304	0.25		1	304	0.258065
1	306	0.27044		1	306	0.25		1	306	0.239669
1	308	0.27044		1	308	0.25		1	308	0.239669
1	310	0.27044		1	310	0.25		1	310	0.239669
1	312	0.273885		1	312	0.25		1	312	0.220339
1	314	0.273885		1	314	0.25		1	314	0.220339
1	316	0.273885		1	316	0.25		1	316	0.220339
1	318	0.273885		1	318	0.25		1	318	0.220339
1	320	0.273885		1	320	0.25		1	320	0.220339
1	322	0.273885		1	322	0.25		1	322	0.220339
1	324	0.273885		1	324	0.25		1	324	0.220339
1	326	0.273885		1	326	0.25		1	326	0.220339
1	328	0.273885		1	328	0.25		1	328	0.220339
1	330	0.273885		1	330	0.25		1	330	0.220339
1	332	0.277419		1	332	0.25		1	332	0.213675
1	334	0.272727		1	334	0.25		1	334	0.213675
1	336	0.272727		1	336	0.263889		1	336	0.213675
1	338	0.272727		1	338	0.263889		1	338	0.213675
1	340	0.263158		1	340	0.263889		1	340	0.213675
1	342	0.263158		1	342	0.263889		1	342	0.213675
1	344	0.263158		1	344	0.263889		1	344	0.213675
1	346	0.264901		1	346	0.263889		1	346	0.213675
1	348	0.271523		1	348	0.263889		1	348	0.222222
1	350	0.271523		1	350	0.263889		1	350	0.222222
1	352	0.246575		1	352	0.263889		1	352	0.222222
1	354	0.246575		1	354	0.263889		1	354	0.222222
1	356	0.246575		1	356	0.263889		1	356	0.222222
1	358	0.246575		1	358	0.263889		1	358	0.222222
1	360	0.246575		1	360	0.263889		1	360	0.222222
1	362	0.246575		1	362	0.263889		1	362	0.222222
1	364	0.246575		1	364	0.263889		1	364	0.222222
1	366	0.246575		1	366	0.263889		1	366	0.222222
1	368	0.246575		1	368	0.263889		1	368	0.222222
1	370	0.248276		1	370	0.263889		1	370	0.222222
1	372	0.248276		1	372	0.263889		1	372	0.222222
1	374	0.248276		1	374	0.263889		1	374	0.222222
1	376	0.248276		1	376	0.263889		1	376	0.222222
1	378	0.248276		1	378	0.263889		1	378	0.222222
1	380	0.248276		1	380	0.265734		1	380	0.222222
1	382	0.248276		1	382	0.265734		1	382	0.222222
1	384	0.248276		1	384	0.265734		1	384	0.222222
1	386	0.248276		1	386	0.265734		1	386	0.222222
1	388	0.248276		1	388	0.265734		1	388	0.222222
1	390	0.248276		1	390	0.272727		1	390	0.222222
1	392	0.248276		1	392	0.272727		1	392	0.222222
1	394	0.248276		1	394	0.272727		1	394	0.222222
1	396	0.248276		1	396	0.272727		1	396	0.222222
1	398	0.248276		1	398	0.272727		1	398	0.222222
1	400	0.248276		1	400	0.272727		1	400	0.222222
1	402	0.248276		1	402	0.272727		1	402	0.222222
1	404	0.248276		1	404	0.272727		1	404	0.222222
1	406	0.243056		1	406	0.276596		1	406	0.222222
1	408	0.243056		1	408	0.276596		1	408	0.222222
1	410	0.243056		1	410	0.276596		1	410	0.222222
1	412	0.243056		1	412	0.276596		1	412	0.222222
1	414	0.256944		1	414	0.276596		1	414	0.222222
1	416	0.256944		1	416	0.276596		1	416	0.234783
1	418	0.269504		1	418	0.276596		1	418	0.234783
1	420	0.269504		1	420	0.276596		1	420	0.234783
1	422	0.269504		1	422	0.276596		1	422	0.234783
1	424	0.276596		1	424	0.276596		1	424	0.234783
1	426	0.276596		1	426	0.276596		1	426	0.234783
1	428	0.276596		1	428	0.28777		1	428	0.234783
1	430	0.276596		1	430	0.28777		1	430	0.234783
1	432	0.276596		1	432	0.28777		1	432	0.234783
1	434	0.28777		1	434	0.28777		1	434	0.234783
1	436	0.28777		1	436	0.282609		1	436	0.234783
1	438	0.28777		1	438	0.297101		1	438	0.234783
1	440	0.28777		1	440	0.297101		1	440	0.234783
1	442	0.28777		1	442	0.297101		1	442	0.234783
1	444	0.28777		1	444	0.297101		1	444	0.234783
1	446	0.28777		1	446	0.297101		1	446	0.234783
1	448	0.28777		1	448	0.291971		1	448	0.234783
1	450	0.28777		1	450	0.291971		1	450	0.234783
1	452	0.28777		1	452	0.291971		1	452	0.245455
1	454	0.277372		1	454	0.291971		1	454	0.245455
1	456	0.277372		1	456	0.291971		1	456	0.245455
1	458	0.277372		1	458	0.291971		1	458	0.245455
1	460	0.277372		1	460	0.291971		1	460	0.245455
1	462	0.281481		1	462	0.307692		1	462	0.245455
1	464	0.281481		1	464	0.307692		1	464	0.245455
1	466	0.281481		1	466	0.310078		1	466	0.245455
1	468	0.281481		1	468	0.310078		1	468	0.247706
1	470	0.281481		1	470	0.310078		1	470	0.247706
1	472	0.281481		1	472	0.310078		1	472	0.266055
1	474	0.281481		1	474	0.333333		1	474	0.275229
1	476	0.288889		1	476	0.333333		1	476	0.275229
1	478	0.288889		1	478	0.333333		1	478	0.275229
1	480	0.288889		1	480	0.333333		1	480	0.275229
1	482	0.288889		1	482	0.333333		1	482	0.275229
1	484	0.288889		1	484	0.338583		1	484	0.261682
1	486	0.288889		1	486	0.34127		1	486	0.261682
1	488	0.288889		1	488	0.336		1	488	0.261682
1	490	0.288889		1	490	0.336		1	490	0.261682
1	492	0.288889		1	492	0.336		1	492	0.261682
1	494	0.288889		1	494	0.336		1	494	0.261682
1	496	0.288889		1	496	0.336		1	496	0.261682
1	498	0.288889		1	498	0.33871		1	498	0.261682
1	500	0.288889		1	500	0.33871		1	500	0.261682
1	502	0.298507		1	502	0.33871		1	502	0.261682
1	504	0.298507		1	504	0.33871		1	504	0.261682
1	506	0.298507		1	506	0.33871		1	506	0.261682
1	508	0.298507		1	508	0.33871		1	508	0.261682
1	510	0.298507		1	510	0.33871		1	510	0.271845
1	512	0.298507		1	512	0.33871		1	512	0.271845
1	514	0.298507		1	514	0.33871		1	514	0.271845
1	516	0.298507		1	516	0.333333		1	516	0.271845
1	518	0.298507		1	518	0.333333		1	518	0.27451
1	520	0.298507		1	520	0.333333		1	520	0.27451
1	522	0.298507		1	522	0.349593		1	522	0.27451
1	524	0.300752		1	524	0.349593		1	524	0.27451
1	526	0.300752		1	526	0.349593		1	526	0.27451
1	528	0.300752		1	528	0.349593		1	528	0.27451
1	530	0.300752		1	530	0.349593		1	530	0.27451
1	532	0.300752		1	532	0.349593		1	532	0.27451
1	534	0.300752		1	534	0.349593		1	534	0.27451
1	536	0.300752		1	536	0.349593		1	536	0.27451
1	538	0.300752		1	538	0.349593		1	538	0.277228
1	540	0.308271		1	540	0.349593		1	540	0.277228
1	542	0.310606		1	542	0.349593		1	542	0.262626
1	544	0.310606		1	544	0.349593		1	544	0.265306
1	546	0.310606		1	546	0.349593		1	546	0.265306
1	548	0.310606		1	548	0.349593		1	548	0.265306
1	550	0.312977		1	550	0.352459		1	550	0.265306
1	552	0.312977		1	552	0.352459		1	552	0.265306
1	554	0.312977		1	554	0.352459		1	554	0.265306
1	556	0.312977		1	556	0.352459		1	556	0.265306
1	558	0.312977		1	558	0.352459		1	558	0.265306
1	560	0.312977		1	560	0.352459		1	560	0.265306
1	562	0.312977		1	562	0.352459		1	562	0.265306
1	564	0.312977		1	564	0.352459		1	564	0.265306
1	566	0.312977		1	566	0.352459		1	566	0.265306
1	568	0.312977		1	568	0.352459		1	568	0.265306
1	570	0.312977		1	570	0.352459		1	570	0.265306
1	572	0.312977		1	572	0.352459		1	572	0.265306
1	574	0.312977		1	574	0.352459		1	574	0.265306
1	576	0.312977		1	576	0.352459		1	576	0.265306
1	578	0.312977		1	578	0.368852		1	578	0.285714
1	580	0.312977		1	580	0.375		1	580	0.263158
1	582	0.312977		1	582	0.375		1	582	0.263158
1	584	0.312977		1	584	0.375		1	584	0.263158
1	586	0.312977		1	586	0.375		1	586	0.284211
1	588	0.312977		1	588	0.375		1	588	0.290323
1	590	0.312977		1	590	0.375		1	590	0.290323
1	592	0.312977		1	592	0.375		1	592	0.290323
1	594	0.312977		1	594	0.375		1	594	0.293478
1	596	0.320312		1	596	0.375		1	596	0.293478
1	598	0.320312		1	598	0.375		1	598	0.293478
1	600	0.320312		1	600	0.375		1	600	0.293478
1	602	0.320312		1	602	0.375		1	602	0.293478
1	604	0.320312		1	604	0.375		1	604	0.293478
1	606	0.320312		1	606	0.375		1	606	0.293478
1	608	0.320312		1	608	0.375		1	608	0.293478
1	610	0.320312		1	610	0.375		1	610	0.293478
1	612	0.320312		1	612	0.375		1	612	0.293478
1	614	0.320312		1	614	0.378151		1	614	0.293478
1	616	0.320312		1	616	0.378151		1	616	0.293478
1	618	0.320312		1	618	0.367521		1	618	0.3
1	620	0.320312		1	620	0.367521		1	620	0.310345
1	622	0.320312		1	622	0.367521		1	622	0.310345
1	624	0.328125		1	624	0.367521		1	624	0.310345
1	626	0.328125		1	626	0.367521		1	626	0.310345
1	628	0.328125		1	628	0.367521		1	628	0.310345
1	630	0.328125		1	630	0.367521		1	630	0.310345
1	632	0.328125		1	632	0.367521		1	632	0.310345
1	634	0.328125		1	634	0.367521		1	634	0.310345
1	636	0.328125		1	636	0.367521		1	636	0.310345
1	638	0.328125		1	638	0.37069		1	638	0.310345
1	640	0.328125		1	640	0.37069		1	640	0.310345
1	642	0.328125		1	642	0.373913		1	642	0.321839
1	644	0.328125		1	644	0.373913		1	644	0.321839
1	646	0.328125		1	646	0.373913		1	646	0.321839
1	648	0.330709		1	648	0.373913		1	648	0.321839
1	650	0.330709		1	650	0.373913		1	650	0.356322
1	652	0.336		1	652	0.373913		1	652	0.356322
1	654	0.336		1	654	0.382609		1	654	0.356322
1	656	0.336		1	656	0.382609		1	656	0.356322
1	658	0.336		1	658	0.382609		1	658	0.356322
1	660	0.336		1	660	0.382609		1	660	0.356322
1	662	0.336		1	662	0.382609		1	662	0.360465
1	664	0.336		1	664	0.382609		1	664	0.360465
1	666	0.341463		1	666	0.382609		1	666	0.383721
1	668	0.341463		1	668	0.382609		1	668	0.383721
1	670	0.341463		1	670	0.382609		1	670	0.383721
1	672	0.341463		1	672	0.382609		1	672	0.383721
1	674	0.341463		1	674	0.382609		1	674	0.383721
1	676	0.341463		1	676	0.382609		1	676	0.383721
1	678	0.341463		1	678	0.389381		1	678	0.383721
1	680	0.341463		1	680	0.389381		1	680	0.383721
1	682	0.341463		1	682	0.389381		1	682	0.383721
1	684	0.341463		1	684	0.389381		1	684	0.383721
1	686	0.341463		1	686	0.383929		1	686	0.383721
1	688	0.341463		1	688	0.398148		1	688	0.383721
1	690	0.341463		1	690	0.398148		1	690	0.383721
1	692	0.341463		1	692	0.398148		1	692	0.383721
1	694	0.336066		1	694	0.398148		1	694	0.383721
1	696	0.336066		1	696	0.398148		1	696	0.383721
1	698	0.336066		1	698	0.398148		1	698	0.383721
1	700	0.344262		1	700	0.398148		1	700	0.39759
1	702	0.344262		1	702	0.407407		1	702	0.39759
1	704	0.344262		1	704	0.407407		1	704	0.39759
1	706	0.344262		1	706	0.390476		1	706	0.39759
1	708	0.344262		1	708	0.4		1	708	0.39759
1	710	0.344262		1	710	0.4		1	710	0.39759
1	712	0.344262		1	712	0.4		1	712	0.39759
1	714	0.333333		1	714	0.4		1	714	0.39759
1	716	0.333333		1	716	0.4		1	716	0.39759
1	718	0.333333		1	718	0.4		1	718	0.39759
1	720	0.333333		1	720	0.4		1	720	0.39759
1	722	0.333333		1	722	0.4		1	722	0.39759
1	724	0.333333		1	724	0.4		1	724	0.39759
1	726	0.333333		1	726	0.4		1	726	0.39759
1	728	0.333333		1	728	0.4		1	728	0.39759
1	730	0.338983		1	730	0.398058		1	730	0.39759
1	732	0.338983		1	732	0.398058		1	732	0.39759
1	734	0.338983		1	734	0.398058		1	734	0.402439
1	736	0.333333		1	736	0.398058		1	736	0.402439
1	738	0.333333		1	738	0.398058		1	738	0.402439
1	740	0.333333		1	740	0.398058		1	740	0.407407
1	742	0.333333		1	742	0.398058		1	742	0.407407
1	744	0.333333		1	744	0.398058		1	744	0.407407
1	746	0.333333		1	746	0.398058		1	746	0.407407
1	748	0.327586		1	748	0.398058		1	748	0.407407
1	750	0.327586		1	750	0.398058		1	750	0.407407
1	752	0.327586		1	752	0.398058		1	752	0.407407
1	754	0.327586		1	754	0.398058		1	754	0.407407
1	756	0.327586		1	756	0.398058		1	756	0.4
1	758	0.327586		1	758	0.398058		1	758	0.4
1	760	0.327586		1	760	0.398058		1	760	0.4
1	762	0.327586		1	762	0.398058		1	762	0.4
1	764	0.327586		1	764	0.398058		1	764	0.4
1	766	0.327586		1	766	0.398058		1	766	0.4
1	768	0.327586		1	768	0.398058		1	768	0.384615
1	770	0.327586		1	770	0.398058		1	770	0.384615
1	772	0.327586		1	772	0.398058		1	772	0.384615
1	774	0.327586		1	774	0.398058		1	774	0.368421
1	776	0.327586		1	776	0.398058		1	776	0.378378
1	778	0.327586		1	778	0.398058		1	778	0.378378
1	780	0.327586		1	780	0.398058		1	780	0.378378
1	782	0.333333		1	782	0.398058		1	782	0.378378
1	784	0.333333		1	784	0.401961		1	784	0.378378
1	786	0.333333		1	786	0.39604		1	786	0.378378
1	788	0.333333		1	788	0.39604		1	788	0.378378
1	790	0.333333		1	790	0.39604		1	790	0.378378
1	792	0.330357		1	792	0.39604		1	792	0.378378
1	794	0.330357		1	794	0.39604		1	794	0.378378
1	796	0.330357		1	796	0.4		1	796	0.378378
1	798	0.330357		1	798	0.4		1	798	0.378378
1	800	0.330357		1	800	0.4		1	800	0.391892
1	802	0.330357		1	802	0.4		1	802	0.391892
1	804	0.330357		1	804	0.4		1	804	0.391892
1	806	0.336364		1	806	0.4		1	806	0.391892
1	808	0.336364		1	808	0.4		1	808	0.391892
1	810	0.336364		1	810	0.4		1	810	0.391892
1	812	0.336364		1	812	0.4		1	812	0.391892
1	814	0.33945		1	814	0.4		1	814	0.391892
1	816	0.33945		1	816	0.4		1	816	0.391892
1	818	0.33945		1	818	0.4		1	818	0.391892
1	820	0.33945		1	820	0.4		1	820	0.391892
1	822	0.33945		1	822	0.4		1	822	0.391892
1	824	0.33945		1	824	0.4		1	824	0.391892
1	826	0.33945		1	826	0.4		1	826	0.391892
1	828	0.342593		1	828	0.4		1	828	0.391892
1	830	0.342593		1	830	0.4		1	830	0.391892
1	832	0.342593		1	832	0.393939		1	832	0.391892
1	834	0.342593		1	834	0.393939		1	834	0.391892
1	836	0.342593		1	836	0.40404		1	836	0.414286
1	838	0.342593		1	838	0.40404		1	838	0.414286
1	840	0.342593		1	840	0.40404		1	840	0.414286
1	842	0.342593		1	842	0.40404		1	842	0.414286
1	844	0.342593		1	844	0.414141		1	844	0.414286
1	846	0.351852		1	846	0.414141		1	846	0.414286
1	848	0.345794		1	848	0.427083		1	848	0.414286
1	850	0.345794		1	850	0.421053		1	850	0.414286
1	852	0.345794		1	852	0.421053		1	852	0.397059
1	854	0.345794		1	854	0.421053		1	854	0.397059
1	856	0.345794		1	856	0.421053		1	856	0.397059
1	858	0.345794		1	858	0.421053		1	858	0.397059
1	860	0.345794		1	860	0.421053		1	860	0.397059
1	862	0.345794		1	862	0.421053		1	862	0.397059
1	864	0.345794		1	864	0.421053		1	864	0.397059
1	866	0.345794		1	866	0.421053		1	866	0.441176
1	868	0.345794		1	868	0.421053		1	868	0.441176
1	870	0.345794		1	870	0.414894		1	870	0.441176
1	872	0.345794		1	872	0.414894		1	872	0.441176
1	874	0.345794		1	874	0.414894		1	874	0.441176
1	876	0.345794		1	876	0.414894		1	876	0.441176
1	878	0.345794		1	878	0.414894		1	878	0.441176
1	880	0.345794		1	880	0.414894		1	880	0.441176
1	882	0.345794		1	882	0.414894		1	882	0.441176
1	884	0.345794		1	884	0.414894		1	884	0.441176
1	886	0.345794		1	886	0.414894		1	886	0.441176
1	888	0.345794		1	888	0.414894		1	888	0.441176
1	890	0.345794		1	890	0.414894		1	890	0.441176
1	892	0.345794		1	892	0.414894		1	892	0.469697
1	894	0.345794		1	894	0.414894		1	894	0.469697
1	896	0.345794		1	896	0.414894		1	896	0.469697
1	898	0.345794		1	898	0.414894		1	898	0.461538
1	900	0.345794		1	900	0.423913		1	900	0.461538
1	902	0.345794		1	902	0.423913		1	902	0.461538
1	904	0.345794		1	904	0.423913		1	904	0.461538
1	906	0.345794		1	906	0.428571		1	906	0.461538
1	908	0.345794		1	908	0.428571		1	908	0.461538
1	910	0.345794		1	910	0.428571		1	910	0.461538
1	912	0.345794		1	912	0.426966		1	912	0.46875
1	914	0.345794		1	914	0.426966		1	914	0.46875
1	916	0.349057		1	916	0.426966		1	916	0.46875
1	918	0.349057		1	918	0.426966		1	918	0.46875
1	920	0.349057		1	920	0.426966		1	920	0.46875
1	922	0.349057		1	922	0.426966		1	922	0.46875
1	924	0.349057		1	924	0.426966		1	924	0.46875
1	926	0.349057		1	926	0.413793		1	926	0.46875
1	928	0.352381		1	928	0.413793		1	928	0.483871
1	930	0.352381		1	930	0.413793		1	930	0.483871
1	932	0.352381		1	932	0.413793		1	932	0.483871
1	934	0.352381		1	934	0.418605		1	934	0.483871
1	936	0.352381		1	936	0.418605		1	936	0.483871
1	938	0.352381		1	938	0.418605		1	938	0.483871
1	940	0.352381		1	940	0.418605		1	940	0.483871
1	942	0.352381		1	942	0.418605		1	942	0.483871
1	944	0.352381		1	944	0.418605		1	944	0.483871
1	946	0.352381		1	946	0.418605		1	946	0.483871
1	948	0.352381		1	948	0.418605		1	948	0.483871
1	950	0.352381		1	950	0.39759		1	950	0.483871
1	952	0.352381		1	952	0.39759		1	952	0.483871
1	954	0.352381		1	954	0.39759		1	954	0.483871
1	956	0.352381		1	956	0.39759		1	956	0.516129
1	958	0.346154		1	958	0.39759		1	958	0.516129
1	960	0.346154		1	960	0.39759		1	960	0.516129
1	962	0.349515		1	962	0.39759		1	962	0.516129
1	964	0.349515		1	964	0.39759		1	964	0.516129
1	966	0.349515		1	966	0.39759		1	966	0.508197
1	968	0.349515		1	968	0.407407		1	968	0.508197
1	970	0.349515		1	970	0.407407		1	970	0.508197
1	972	0.368932		1	972	0.4		1	972	0.508197
1	974	0.368932		1	974	0.4		1	974	0.508197
1	976	0.368932		1	976	0.4		1	976	0.508197
1	978	0.368932		1	978	0.4		1	978	0.508197
1	980	0.368932		1	980	0.4		1	980	0.508197
1	982	0.368932		1	982	0.4		1	982	0.508197
1	984	0.368932		1	984	0.4		1	984	0.508197
1	986	0.376238		1	986	0.4		1	986	0.508197
1	988	0.383838		1	988	0.4		1	988	0.508197
1	990	0.383838		1	990	0.4		1	990	0.508197
1	992	0.383838		1	992	0.4		1	992	0.508197
1	994	0.383838		1	994	0.4		1	994	0.508197
1	996	0.383838		1	996	0.4		1	996	0.508197
1	998	0.383838		1	998	0.4		1	998	0.508197
1	1000	0.383838		1	1000	0.4		1	1000	0.508197
1	1002	0.383838		1	1002	0.4		1	1002	0.508197
1	1004	0.383838		1	1004	0.4		1	1004	0.508197
1	1006	0.383838		1	1006	0.384615		1	1006	0.508197
1	1008	0.383838		1	1008	0.384615		1	1008	0.516667
1	1010	0.383838		1	1010	0.384615		1	1010	0.516667
1	1012	0.383838		1	1012	0.384615		1	1012	0.516667
1	1014	0.383838		1	1014	0.384615		1	1014	0.516667
1	1016	0.383838		1	1016	0.384615		1	1016	0.516667
1	1018	0.383838		1	1018	0.384615		1	1018	0.516667
1	1020	0.383838		1	1020	0.384615		1	1020	0.516667
1	1022	0.383838		1	1022	0.384615		1	1022	0.516667
1	1024	0.383838		1	1024	0.384615		1	1024	0.516667
1	1026	0.383838		1	1026	0.384615		1	1026	0.516667
1	1028	0.383838		1	1028	0.384615		1	1028	0.508475
1	1030	0.383838		1	1030	0.4		1	1030	0.508475
1	1032	0.377551		1	1032	0.4		1	1032	0.508475
1	1034	0.387755		1	1034	0.4		1	1034	0.508475
1	1036	0.387755		1	1036	0.4		1	1036	0.508475
1	1038	0.387755		1	1038	0.4		1	1038	0.508475
1	1040	0.387755		1	1040	0.4		1	1040	0.508475
1	1042	0.387755		1	1042	0.4		1	1042	0.508475
1	1044	0.387755		1	1044	0.4		1	1044	0.508475
1	1046	0.387755		1	1046	0.4		1	1046	0.508475
1	1048	0.391753		1	1048	0.4		1	1048	0.508475
1	1050	0.391753		1	1050	0.4		1	1050	0.5
1	1052	0.391753		1	1052	0.4		1	1052	0.5
1	1054	0.391753		1	1054	0.4		1	1054	0.5
1	1056	0.391753		1	1056	0.4		1	1056	0.5
1	1058	0.391753		1	1058	0.405405		1	1058	0.5
1	1060	0.391753		1	1060	0.405405		1	1060	0.5
1	1062	0.391753		1	1062	0.405405		1	1062	0.5
1	1064	0.391753		1	1064	0.405405		1	1064	0.5
1	1066	0.402062		1	1066	0.405405		1	1066	0.5
1	1068	0.402062		1	1068	0.405405		1	1068	0.5
1	1070	0.395833		1	1070	0.405405		1	1070	0.5
1	1072	0.404255		1	1072	0.405405		1	1072	0.5
1	1074	0.404255		1	1074	0.405405		1	1074	0.5
1	1076	0.404255		1	1076	0.405405		1	1076	0.5
1	1078	0.404255		1	1078	0.405405		1	1078	0.5
1	1080	0.404255		1	1080	0.405405		1	1080	0.5
1	1082	0.404255		1	1082	0.405405		1	1082	0.5
1	1084	0.404255		1	1084	0.405405		1	1084	0.5
1	1086	0.404255		1	1086	0.405405		1	1086	0.5
1	1088	0.408602		1	1088	0.405405		1	1088	0.5
1	1090	0.408602		1	1090	0.405405		1	1090	0.5
1	1092	0.417582		1	1092	0.405405		1	1092	0.5
1	1094	0.417582		1	1094	0.405405		1	1094	0.5
1	1096	0.417582		1	1096	0.405405		1	1096	0.508772
1	1098	0.411111		1	1098	0.388889		1	1098	0.508772
1	1100	0.433333		1	1100	0.388889		1	1100	0.508772
1	1102	0.433333		1	1102	0.388889		1	1102	0.508772
1	1104	0.433333		1	1104	0.388889		1	1104	0.508772
1	1106	0.433333		1	1106	0.388889		1	1106	0.508772
1	1108	0.433333		1	1108	0.388889		1	1108	0.508772
1	1110	0.433333		1	1110	0.388889		1	1110	0.508772
1	1112	0.433333		1	1112	0.388889		1	1112	0.508772
1	1114	0.433333		1	1114	0.388889		1	1114	0.508772
1	1116	0.433333		1	1116	0.388889		1	1116	0.508772
1	1118	0.433333		1	1118	0.388889		1	1118	0.508772
1	1120	0.433333		1	1120	0.388889		1	1120	0.508772
1	1122	0.433333		1	1122	0.388889		1	1122	0.508772
1	1124	0.433333		1	1124	0.388889		1	1124	0.508772
1	1126	0.433333		1	1126	0.422535		1	1126	0.508772
1	1128	0.433333		1	1128	0.422535		1	1128	0.526316
1	1130	0.433333		1	1130	0.422535		1	1130	0.526316
1	1132	0.433333		1	1132	0.422535		1	1132	0.526316
1	1134	0.433333		1	1134	0.422535		1	1134	0.526316
1	1136	0.433333		1	1136	0.422535		1	1136	0.526316
1	1138	0.433333		1	1138	0.422535		1	1138	0.526316
1	1140	0.433333		1	1140	0.422535		1	1140	0.526316
1	1142	0.433333		1	1142	0.422535		1	1142	0.526316
1	1144	0.438202		1	1144	0.422535		1	1144	0.535714
1	1146	0.438202		1	1146	0.422535		1	1146	0.535714
1	1148	0.438202		1	1148	0.422535		1	1148	0.518519
1	1150	0.438202		1	1150	0.422535		1	1150	0.518519
1	1152	0.438202		1	1152	0.428571		1	1152	0.518519
1	1154	0.438202		1	1154	0.428571		1	1154	0.518519
1	1156	0.438202		1	1156	0.428571		1	1156	0.518519
1	1158	0.438202		1	1158	0.428571		1	1158	0.518519
1	1160	0.443182		1	1160	0.428571		1	1160	0.518519
1	1162	0.443182		1	1162	0.428571		1	1162	0.518519
1	1164	0.448276		1	1164	0.428571		1	1164	0.518519
1	1166	0.448276		1	1166	0.428571		1	1166	0.518519
1	1168	0.448276		1	1168	0.428571		1	1168	0.518519
1	1170	0.448276		1	1170	0.428571		1	1170	0.518519
1	1172	0.45977		1	1172	0.428571		1	1172	0.518519
1	1174	0.45977		1	1174	0.428571		1	1174	0.518519
1	1176	0.45977		1	1176	0.428571		1	1176	0.518519
1	1178	0.45977		1	1178	0.428571		1	1178	0.518519
1	1180	0.465116		1	1180	0.428571		1	1180	0.518519
1	1182	0.465116		1	1182	0.428571		1	1182	0.518519
1	1184	0.458824		1	1184	0.428571		1	1184	0.518519
1	1186	0.458824		1	1186	0.428571		1	1186	0.518519
1	1188	0.458824		1	1188	0.428571		1	1188	0.518519
1	1190	0.458824		1	1190	0.428571		1	1190	0.518519
1	1192	0.458824		1	1192	0.428571		1	1192	0.518519
1	1194	0.452381		1	1194	0.428571		1	1194	0.518519
1	1196	0.452381		1	1196	0.428571		1	1196	0.518519
1	1198	0.452381		1	1198	0.428571		1	1198	0.538462
1	1200	0.457831		1	1200	0.428571		1	1200	0.538462
1	1202	0.457831		1	1202	0.441176		1	1202	0.538462
1	1204	0.457831		1	1204	0.441176		1	1204	0.538462
1	1206	0.457831		1	1206	0.441176		1	1206	0.538462
1	1208	0.457831		1	1208	0.441176		1	1208	0.538462
1	1210	0.457831		1	1210	0.441176		1	1210	0.538462
1	1212	0.457831		1	1212	0.432836		1	1212	0.538462
1	1214	0.45122		1	1214	0.432836		1	1214	0.538462
1	1216	0.444444		1	1216	0.432836		1	1216	0.538462
1	1218	0.444444		1	1218	0.432836		1	1218	0.54902
1	1220	0.443038		1	1220	0.432836		1	1220	0.54902
1	1222	0.443038		1	1222	0.432836		1	1222	0.54902
1	1224	0.443038		1	1224	0.432836		1	1224	0.54902
1	1226	0.443038		1	1226	0.432836		1	1226	0.54902
1	1228	0.443038		1	1228	0.432836		1	1228	0.54902
1	1230	0.435897		1	1230	0.432836		1	1230	0.54902
1	1232	0.435897		1	1232	0.432836		1	1232	0.54902
1	1234	0.435897		1	1234	0.432836		1	1234	0.54902
1	1236	0.435897		1	1236	0.432836		1	1236	0.54902
1	1238	0.435897		1	1238	0.432836		1	1238	0.54902
1	1240	0.421053		1	1240	0.432836		1	1240	0.54902
1	1242	0.421053		1	1242	0.432836		1	1242	0.54902
1	1244	0.413333		1	1244	0.432836		1	1244	0.54902
1	1246	0.413333		1	1246	0.432836		1	1246	0.54902
1	1248	0.413333		1	1248	0.432836		1	1248	0.54902
1	1250	0.413333		1	1250	0.447761		1	1250	0.54902
1	1252	0.413333		1	1252	0.447761		1	1252	0.54902
1	1254	0.413333		1	1254	0.447761		1	1254	0.54902
1	1256	0.413333		1	1256	0.447761		1	1256	0.54902
1	1258	0.413333		1	1258	0.447761		1	1258	0.54902
1	1260	0.413333		1	1260	0.447761		1	1260	0.54902
1	1262	0.413333		1	1262	0.447761		1	1262	0.54902
1	1264	0.413333		1	1264	0.447761		1	1264	0.54902
1	1266	0.413333		1	1266	0.447761		1	1266	0.54902
1	1268	0.413333		1	1268	0.447761		1	1268	0.54902
1	1270	0.413333		1	1270	0.447761		1	1270	0.54902
1	1272	0.413333		1	1272	0.447761		1	1272	0.54902
1	1274	0.413333		1	1274	0.447761		1	1274	0.54902
1	1276	0.413333		1	1276	0.447761		1	1276	0.54902
1	1278	0.413333		1	1278	0.447761		1	1278	0.54902
1	1280	0.413333		1	1280	0.447761		1	1280	0.54902
1	1282	0.413333		1	1282	0.447761		1	1282	0.54902
1	1284	0.413333		1	1284	0.447761		1	1284	0.54902
1	1286	0.413333		1	1286	0.447761		1	1286	0.54902
1	1288	0.413333		1	1288	0.447761		1	1288	0.54902
1	1290	0.413333		1	1290	0.447761		1	1290	0.54902
1	1292	0.413333		1	1292	0.447761		1	1292	0.54902
1	1294	0.424658		1	1294	0.447761		1	1294	0.54902
1	1296	0.424658		1	1296	0.447761		1	1296	0.54902
1	1298	0.416667		1	1298	0.447761		1	1298	0.54902
1	1300	0.416667		1	1300	0.447761		1	1300	0.54902
1	1302	0.416667		1	1302	0.439394		1	1302	0.54902
1	1304	0.416667		1	1304	0.439394		1	1304	0.54902
1	1306	0.416667		1	1306	0.439394		1	1306	0.54902
1	1308	0.416667		1	1308	0.439394		1	1308	0.54902
1	1310	0.416667		1	1310	0.439394		1	1310	0.54902
1	1312	0.416667		1	1312	0.439394		1	1312	0.54902
1	1314	0.416667		1	1314	0.439394		1	1314	0.54902
1	1316	0.416667		1	1316	0.439394		1	1316	0.54902
1	1318	0.416667		1	1318	0.439394		1	1318	0.54902
1	1320	0.416667		1	1320	0.446154		1	1320	0.54902
1	1322	0.416667		1	1322	0.446154		1	1322	0.54902
1	1324	0.416667		1	1324	0.446154		1	1324	0.54902
1	1326	0.416667		1	1326	0.446154		1	1326	0.54902
1	1328	0.416667		1	1328	0.453125		1	1328	0.54902
1	1330	0.416667		1	1330	0.453125		1	1330	0.568627
1	1332	0.416667		1	1332	0.453125		1	1332	0.568627
1	1334	0.416667		1	1334	0.453125		1	1334	0.568627
1	1336	0.416667		1	1336	0.453125		1	1336	0.568627
1	1338	0.416667		1	1338	0.453125		1	1338	0.568627
1	1340	0.416667		1	1340	0.453125		1	1340	0.568627
1	1342	0.416667		1	1342	0.453125		1	1342	0.568627
1	1344	0.416667		1	1344	0.453125		1	1344	0.568627
1	1346	0.416667		1	1346	0.453125		1	1346	0.568627
1	1348	0.416667		1	1348	0.453125		1	1348	0.568627
1	1350	0.416667		1	1350	0.453125		1	1350	0.568627
1	1352	0.428571		1	1352	0.453125		1	1352	0.568627
1	1354	0.428571		1	1354	0.453125		1	1354	0.568627
1	1356	0.428571		1	1356	0.460317		1	1356	0.568627
1	1358	0.428571		1	1358	0.460317		1	1358	0.568627
1	1360	0.428571		1	1360	0.460317		1	1360	0.56
1	1362	0.428571		1	1362	0.460317		1	1362	0.56
1	1364	0.428571		1	1364	0.460317		1	1364	0.56
1	1366	0.428571		1	1366	0.467742		1	1366	0.56
1	1368	0.42029		1	1368	0.467742		1	1368	0.56
1	1370	0.411765		1	1370	0.467742		1	1370	0.56
1	1372	0.411765		1	1372	0.467742		1	1372	0.56
1	1374	0.411765		1	1374	0.467742		1	1374	0.56
1	1376	0.411765		1	1376	0.467742		1	1376	0.56
1	1378	0.411765		1	1378	0.47541		1	1378	0.55102
1	1380	0.411765		1	1380	0.47541		1	1380	0.55102
1	1382	0.411765		1	1382	0.47541		1	1382	0.55102
1	1384	0.411765		1	1384	0.47541		1	1384	0.55102
1	1386	0.411765		1	1386	0.5		1	1386	0.55102
1	1388	0.411765		1	1388	0.5		1	1388	0.55102
1	1390	0.411765		1	1390	0.5		1	1390	0.55102
1	1392	0.411765		1	1392	0.5		1	1392	0.55102
1	1394	0.411765		1	1394	0.5		1	1394	0.55102
1	1396	0.411765		1	1396	0.5		1	1396	0.55102
1	1398	0.411765		1	1398	0.5		1	1398	0.55102
1	1400	0.411765		1	1400	0.5		1	1400	0.55102
1	1402	0.411765		1	1402	0.5		1	1402	0.55102
1	1404	0.411765		1	1404	0.5		1	1404	0.55102
1	1406	0.411765		1	1406	0.5		1	1406	0.531915
1	1408	0.411765		1	1408	0.5		1	1408	0.531915
1	1410	0.411765		1	1410	0.5		1	1410	0.531915
1	1412	0.411765		1	1412	0.491228		1	1412	0.531915
1	1414	0.411765		1	1414	0.491228		1	1414	0.531915
1	1416	0.411765		1	1416	0.491228		1	1416	0.531915
1	1418	0.411765		1	1418	0.491228		1	1418	0.531915
1	1420	0.411765		1	1420	0.491228		1	1420	0.531915
1	1422	0.411765		1	1422	0.491228		1	1422	0.531915
1	1424	0.411765		1	1424	0.491228		1	1424	0.531915
1	1426	0.411765		1	1426	0.491228		1	1426	0.543478
1	1428	0.411765		1	1428	0.491228		1	1428	0.543478
1	1430	0.411765		1	1430	0.491228		1	1430	0.543478
1	1432	0.411765		1	1432	0.491228		1	1432	0.543478
1	1434	0.411765		1	1434	0.491228		1	1434	0.543478
1	1436	0.411765		1	1436	0.491228		1	1436	0.543478
1	1438	0.411765		1	1438	0.491228		1	1438	0.543478
1	1440	0.411765		1	1440	0.491228		1	1440	0.533333
1	1442	0.411765		1	1442	0.491228		1	1442	0.533333
1	1444	0.411765		1	1444	0.491228		1	1444	0.533333
1	1446	0.41791		1	1446	0.491228		1	1446	0.533333
1	1448	0.41791		1	1448	0.491228		1	1448	0.533333
1	1450	0.41791		1	1450	0.491228		1	1450	0.533333
1	1452	0.41791		1	1452	0.491228		1	1452	0.533333
1	1454	0.41791		1	1454	0.491228		1	1454	0.533333
1	1456	0.41791		1	1456	0.491228		1	1456	0.533333
1	1458	0.41791		1	1458	0.491228		1	1458	0.533333
1	1460	0.41791		1	1460	0.491228		1	1460	0.533333
1	1462	0.41791		1	1462	0.482143		1	1462	0.533333
1	1464	0.41791		1	1464	0.482143		1	1464	0.533333
1	1466	0.41791		1	1466	0.482143		1	1466	0.533333
1	1468	0.41791		1	1468	0.482143		1	1468	0.533333
1	1470	0.41791		1	1470	0.482143		1	1470	0.533333
1	1472	0.41791		1	1472	0.482143		1	1472	0.533333
1	1474	0.41791		1	1474	0.490909		1	1474	0.533333
1	1476	0.41791		1	1476	0.490909		1	1476	0.533333
1	1478	0.444444		1	1478	0.490909		1	1478	0.533333
1	1480	0.444444		1	1480	0.490909		1	1480	0.533333
1	1482	0.444444		1	1482	0.490909		1	1482	0.533333
1	1484	0.444444		1	1484	0.490909		1	1484	0.533333
1	1486	0.42623		1	1486	0.490909		1	1486	0.533333
1	1488	0.42623		1	1488	0.490909		1	1488	0.533333
1	1490	0.42623		1	1490	0.490909		1	1490	0.533333
1	1492	0.440678		1	1492	0.490909		1	1492	0.533333
1	1494	0.440678		1	1494	0.490909		1	1494	0.533333
1	1496	0.448276		1	1496	0.471698		1	1496	0.533333
1	1498	0.448276		1	1498	0.471698		1	1498	0.533333
1	1500	0.448276		1	1500	0.461538		1	1500	0.533333
1	1502	0.464286		1	1502	0.470588		1	1502	0.533333
1	1504	0.464286		1	1504	0.470588		1	1504	0.533333
1	1506	0.464286		1	1506	0.470588		1	1506	0.533333
1	1508	0.464286		1	1508	0.46		1	1508	0.533333
1	1510	0.464286		1	1510	0.46		1	1510	0.533333
1	1512	0.464286		1	1512	0.46		1	1512	0.533333
1	1514	0.454545		1	1514	0.46		1	1514	0.533333
1	1516	0.454545		1	1516	0.46		1	1516	0.533333
1	1518	0.454545		1	1518	0.46		1	1518	0.533333
1	1520	0.454545		1	1520	0.46		1	1520	0.533333
1	1522	0.454545		1	1522	0.46		1	1522	0.533333
1	1524	0.454545		1	1524	0.46		1	1524	0.522727
1	1526	0.490909		1	1526	0.44898		1	1526	0.522727
1	1528	0.490909		1	1528	0.44898		1	1528	0.522727
1	1530	0.461538		1	1530	0.44898		1	1530	0.522727
1	1532	0.461538		1	1532	0.44898		1	1532	0.522727
1	1534	0.461538		1	1534	0.44898		1	1534	0.522727
1	1536	0.461538		1	1536	0.44898		1	1536	0.522727
1	1538	0.461538		1	1538	0.44898		1	1538	0.522727
1	1540	0.461538		1	1540	0.44898		1	1540	0.522727
1	1542	0.461538		1	1542	0.44898		1	1542	0.522727
1	1544	0.461538		1	1544	0.44898		1	1544	0.522727
1	1546	0.461538		1	1546	0.44898		1	1546	0.522727
1	1548	0.461538		1	1548	0.425532		1	1548	0.522727
1	1550	0.461538		1	1550	0.425532		1	1550	0.522727
1	1552	0.461538		1	1552	0.425532		1	1552	0.522727
1	1554	0.461538		1	1554	0.425532		1	1554	0.522727
1	1556	0.461538		1	1556	0.425532		1	1556	0.522727
1	1558	0.461538		1	1558	0.425532		1	1558	0.522727
1	1560	0.45098		1	1560	0.434783		1	1560	0.522727
1	1562	0.45098		1	1562	0.434783		1	1562	0.522727
1	1564	0.45098		1	1564	0.434783		1	1564	0.522727
1	1566	0.45098		1	1566	0.434783		1	1566	0.522727
1	1568	0.45098		1	1568	0.444444		1	1568	0.522727
1	1570	0.45098		1	1570	0.444444		1	1570	0.522727
1	1572	0.416667		1	1572	0.431818		1	1572	0.522727
1	1574	0.416667		1	1574	0.431818		1	1574	0.522727
1	1576	0.416667		1	1576	0.431818		1	1576	0.522727
1	1578	0.416667		1	1578	0.431818		1	1578	0.487805
1	1580	0.416667		1	1580	0.431818		1	1580	0.487805
1	1582	0.404255		1	1582	0.431818		1	1582	0.487805
1	1584	0.404255		1	1584	0.431818		1	1584	0.487805
1	1586	0.404255		1	1586	0.431818		1	1586	0.5
1	1588	0.404255		1	1588	0.431818		1	1588	0.5
1	1590	0.404255		1	1590	0.431818		1	1590	0.5
1	1592	0.404255		1	1592	0.44186		1	1592	0.5
1	1594	0.404255		1	1594	0.44186		1	1594	0.5
1	1596	0.404255		1	1596	0.452381		1	1596	0.5
1	1598	0.404255		1	1598	0.452381		1	1598	0.5
1	1600	0.404255		1	1600	0.452381		1	1600	0.5
1	1602	0.377778		1	1602	0.452381		1	1602	0.575
1	1604	0.377778		1	1604	0.452381		1	1604	0.575
1	1606	0.377778		1	1606	0.452381		1	1606	0.575
1	1608	0.377778		1	1608	0.463415		1	1608	0.575
1	1610	0.422222		1	1610	0.463415		1	1610	0.575
1	1612	0.422222		1	1612	0.463415		1	1612	0.575
1	1614	0.422222		1	1614	0.463415		1	1614	0.575
1	1616	0.422222		1	1616	0.463415		1	1616	0.575
1	1618	0.422222		1	1618	0.463415		1	1618	0.575
1	1620	0.422222		1	1620	0.463415		1	1620	0.575
1	1622	0.422222		1	1622	0.463415		1	1622	0.575
1	1624	0.422222		1	1624	0.463415		1	1624	0.575
1	1626	0.422222		1	1626	0.463415		1	1626	0.564103
1	1628	0.422222		1	1628	0.463415		1	1628	0.564103
1	1630	0.422222		1	1630	0.463415		1	1630	0.564103
1	1632	0.422222		1	1632	0.463415		1	1632	0.564103
1	1634	0.409091		1	1634	0.463415		1	1634	0.564103
1	1636	0.380952		1	1636	0.463415		1	1636	0.564103
1	1638	0.380952		1	1638	0.463415		1	1638	0.564103
1	1640	0.410256		1	1640	0.463415		1	1640	0.564103
1	1642	0.410256		1	1642	0.475		1	1642	0.564103
1	1644	0.410256		1	1644	0.475		1	1644	0.564103
1	1646	0.410256		1	1646	0.475		1	1646	0.564103
1	1648	0.410256		1	1648	0.475		1	1648	0.564103
1	1650	0.410256		1	1650	0.475		1	1650	0.564103
1	1652	0.410256		1	1652	0.475		1	1652	0.564103
1	1654	0.410256		1	1654	0.475		1	1654	0.564103
1	1656	0.410256		1	1656	0.475		1	1656	0.564103
1	1658	0.410256		1	1658	0.475		1	1658	0.564103
1	1660	0.410256		1	1660	0.475		1	1660	0.564103
1	1662	0.410256		1	1662	0.487179		1	1662	0.564103
1	1664	0.410256		1	1664	0.487179		1	1664	0.564103
1	1666	0.410256		1	1666	0.487179		1	1666	0.564103
1	1668	0.394737		1	1668	0.487179		1	1668	0.564103
1	1670	0.394737		1	1670	0.487179		1	1670	0.564103
1	1672	0.394737		1	1672	0.487179		1	1672	0.564103
1	1674	0.405405		1	1674	0.487179		1	1674	0.564103
1	1676	0.405405		1	1676	0.487179		1	1676	0.564103
1	1678	0.405405		1	1678	0.487179		1	1678	0.564103
1	1680	0.405405		1	1680	0.487179		1	1680	0.564103
1	1682	0.405405		1	1682	0.487179		1	1682	0.564103
1	1684	0.405405		1	1684	0.487179		1	1684	0.564103
1	1686	0.405405		1	1686	0.487179		1	1686	0.564103
1	1688	0.405405		1	1688	0.487179		1	1688	0.564103
1	1690	0.405405		1	1690	0.487179		1	1690	0.564103
1	1692	0.405405		1	1692	0.487179		1	1692	0.564103
1	1694	0.405405		1	1694	0.487179		1	1694	0.564103
1	1696	0.405405		1	1696	0.487179		1	1696	0.564103
1	1698	0.405405		1	1698	0.487179		1	1698	0.564103
1	1700	0.405405		1	1700	0.487179		1	1700	0.564103
1	1702	0.405405		1	1702	0.513514		1	1702	0.564103
1	1704	0.405405		1	1704	0.513514		1	1704	0.564103
1	1706	0.405405		1	1706	0.513514		1	1706	0.564103
1	1708	0.405405		1	1708	0.513514		1	1708	0.564103
1	1710	0.405405		1	1710	0.513514		1	1710	0.564103
1	1712	0.405405		1	1712	0.513514		1	1712	0.564103
1	1714	0.405405		1	1714	0.513514		1	1714	0.564103
1	1716	0.405405		1	1716	0.513514		1	1716	0.564103
1	1718	0.405405		1	1718	0.513514		1	1718	0.564103
1	1720	0.405405		1	1720	0.513514		1	1720	0.564103
1	1722	0.405405		1	1722	0.513514		1	1722	0.564103
1	1724	0.405405		1	1724	0.513514		1	1724	0.564103
1	1726	0.405405		1	1726	0.513514		1	1726	0.578947
1	1728	0.405405		1	1728	0.513514		1	1728	0.578947
1	1730	0.405405		1	1730	0.513514		1	1730	0.578947
1	1732	0.432432		1	1732	0.513514		1	1732	0.578947
1	1734	0.444444		1	1734	0.513514		1	1734	0.578947
1	1736	0.444444		1	1736	0.513514		1	1736	0.578947
1	1738	0.444444		1	1738	0.513514		1	1738	0.578947
1	1740	0.444444		1	1740	0.513514		1	1740	0.578947
1	1742	0.444444		1	1742	0.513514		1	1742	0.578947
1	1744	0.444444		1	1744	0.513514		1	1744	0.578947
1	1746	0.444444		1	1746	0.513514		1	1746	0.578947
1	1748	0.444444		1	1748	0.513514		1	1748	0.578947
1	1750	0.444444		1	1750	0.513514		1	1750	0.578947
1	1752	0.444444		1	1752	0.542857		1	1752	0.594595
1	1754	0.444444		1	1754	0.542857		1	1754	0.594595
1	1756	0.444444		1	1756	0.542857		1	1756	0.594595
1	1758	0.428571		1	1758	0.542857		1	1758	0.594595
1	1760	0.428571		1	1760	0.542857		1	1760	0.594595
1	1762	0.428571		1	1762	0.542857		1	1762	0.594595
1	1764	0.428571		1	1764	0.542857		1	1764	0.594595
1	1766	0.428571		1	1766	0.542857		1	1766	0.594595
1	1768	0.428571		1	1768	0.542857		1	1768	0.594595
1	1770	0.428571		1	1770	0.542857		1	1770	0.594595
1	1772	0.428571		1	1772	0.542857		1	1772	0.594595
1	1774	0.428571		1	1774	0.542857		1	1774	0.594595
1	1776	0.428571		1	1776	0.542857		1	1776	0.594595
1	1778	0.428571		1	1778	0.542857		1	1778	0.594595
1	1780	0.428571		1	1780	0.542857		1	1780	0.594595
1	1782	0.428571		1	1782	0.542857		1	1782	0.594595
1	1784	0.428571		1	1784	0.542857		1	1784	0.594595
1	1786	0.428571		1	1786	0.542857		1	1786	0.594595
1	1788	0.428571		1	1788	0.542857		1	1788	0.594595
1	1790	0.428571		1	1790	0.542857		1	1790	0.594595
1	1792	0.428571		1	1792	0.542857		1	1792	0.594595
1	1794	0.428571		1	1794	0.542857		1	1794	0.594595
1	1796	0.428571		1	1796	0.542857		1	1796	0.594595
1	1798	0.428571		1	1798	0.542857		1	1798	0.594595
1	1800	0.428571		1	1800	0.542857		1	1800	0.594595
1	1802	0.428571		1	1802	0.542857		1	1802	0.594595
1	1804	0.411765		1	1804	0.542857		1	1804	0.594595
1	1806	0.411765		1	1806	0.542857		1	1806	0.594595
1	1808	0.411765		1	1808	0.542857		1	1808	0.594595
1	1810	0.411765		1	1810	0.542857		1	1810	0.594595
1	1812	0.411765		1	1812	0.515152		1	1812	0.594595
1	1814	0.411765		1	1814	0.515152		1	1814	0.594595
1	1816	0.411765		1	1816	0.515152		1	1816	0.594595
1	1818	0.411765		1	1818	0.515152		1	1818	0.594595
1	1820	0.411765		1	1820	0.515152		1	1820	0.594595
1	1822	0.411765		1	1822	0.515152		1	1822	0.594595
1	1824	0.411765		1	1824	0.515152		1	1824	0.594595
1	1826	0.411765		1	1826	0.515152		1	1826	0.594595
1	1828	0.411765		1	1828	0.515152		1	1828	0.594595
1	1830	0.4375		1	1830	0.515152		1	1830	0.594595
1	1832	0.4375		1	1832	0.515152		1	1832	0.594595
1	1834	0.4375		1	1834	0.515152		1	1834	0.594595
1	1836	0.4375		1	1836	0.515152		1	1836	0.594595
1	1838	0.4375		1	1838	0.515152		1	1838	0.594595
1	1840	0.4375		1	1840	0.515152		1	1840	0.594595
1	1842	0.4375		1	1842	0.515152		1	1842	0.594595
1	1844	0.4375		1	1844	0.5		1	1844	0.594595
1	1846	0.4375		1	1846	0.5		1	1846	0.594595
1	1848	0.466667		1	1848	0.5		1	1848	0.594595
1	1850	0.466667		1	1850	0.5		1	1850	0.594595
1	1852	0.466667		1	1852	0.5		1	1852	0.594595
1	1854	0.466667		1	1854	0.5		1	1854	0.594595
1	1856	0.466667		1	1856	0.5		1	1856	0.594595
1	1858	0.466667		1	1858	0.5		1	1858	0.594595
1	1860	0.466667		1	1860	0.5		1	1860	0.594595
1	1862	0.466667		1	1862	0.5		1	1862	0.594595
1	1864	0.5		1	1864	0.5		1	1864	0.594595
1	1866	0.5		1	1866	0.5		1	1866	0.628571
1	1868	0.5		1	1868	0.5		1	1868	0.628571
1	1870	0.5		1	1870	0.5		1	1870	0.628571
1	1872	0.5		1	1872	0.5		1	1872	0.628571
1	1874	0.5		1	1874	0.5		1	1874	0.628571
1	1876	0.5		1	1876	0.5		1	1876	0.628571
1	1878	0.5		1	1878	0.5		1	1878	0.628571
1	1880	0.5		1	1880	0.5		1	1880	0.628571
1	1882	0.56		1	1882	0.5		1	1882	0.628571
1	1884	0.56		1	1884	0.5		1	1884	0.628571
1	1886	0.56		1	1886	0.5		1	1886	0.628571
1	1888	0.56		1	1888	0.5		1	1888	0.628571
1	1890	0.56		1	1890	0.5		1	1890	0.628571
1	1892	0.56		1	1892	0.5		1	1892	0.628571
1	1894	0.56		1	1894	0.5		1	1894	0.628571
1	1896	0.521739		1	1896	0.5		1	1896	0.628571
1	1898	0.521739		1	1898	0.5		1	1898	0.628571
1	1900	0.521739		1	1900	0.5		1	1900	0.628571
1	1902	0.521739		1	1902	0.5		1	1902	0.628571
1	1904	0.521739		1	1904	0.5		1	1904	0.628571
1	1906	0.521739		1	1906	0.5		1	1906	0.628571
1	1908	0.521739		1	1908	0.5		1	1908	0.628571
1	1910	0.521739		1	1910	0.5		1	1910	0.628571
1	1912	0.521739		1	1912	0.5		1	1912	0.647059
1	1914	0.521739		1	1914	0.5		1	1914	0.647059
1	1916	0.521739		1	1916	0.5		1	1916	0.647059
1	1918	0.521739		1	1918	0.5		1	1918	0.647059
1	1920	0.521739		1	1920	0.5		1	1920	0.647059
1	1922	0.521739		1	1922	0.5		1	1922	0.666667
1	1924	0.521739		1	1924	0.5		1	1924	0.666667
1	1926	0.521739		1	1926	0.5		1	1926	0.666667
1	1928	0.521739		1	1928	0.5		1	1928	0.666667
1	1930	0.521739		1	1930	0.5		1	1930	0.666667
1	1932	0.521739		1	1932	0.5		1	1932	0.666667
1	1934	0.521739		1	1934	0.5		1	1934	0.666667
1	1936	0.521739		1	1936	0.5		1	1936	0.666667
1	1938	0.521739		1	1938	0.5		1	1938	0.666667
1	1940	0.521739		1	1940	0.5		1	1940	0.666667
1	1942	0.47619		1	1942	0.5		1	1942	0.666667
1	1944	0.47619		1	1944	0.5		1	1944	0.666667
1	1946	0.47619		1	1946	0.533333		1	1946	0.666667
1	1948	0.47619		1	1948	0.533333		1	1948	0.666667
1	1950	0.47619		1	1950	0.533333		1	1950	0.666667
1	1952	0.47619		1	1952	0.533333		1	1952	0.666667
1	1954	0.47619		1	1954	0.533333		1	1954	0.666667
1	1956	0.47619		1	1956	0.533333		1	1956	0.666667
1	1958	0.47619		1	1958	0.533333		1	1958	0.666667
1	1960	0.47619		1	1960	0.533333		1	1960	0.666667
1	1962	0.47619		1	1962	0.533333		1	1962	0.6875
1	1964	0.47619		1	1964	0.533333		1	1964	0.6875
1	1966	0.47619		1	1966	0.533333		1	1966	0.6875
1	1968	0.47619		1	1968	0.533333		1	1968	0.6875
1	1970	0.47619		1	1970	0.533333		1	1970	0.6875
1	1972	0.47619		1	1972	0.481481		1	1972	0.6875
1	1974	0.47619		1	1974	0.481481		1	1974	0.6875
1	1976	0.47619		1	1976	0.481481		1	1976	0.6875
1	1978	0.47619		1	1978	0.481481		1	1978	0.666667
1	1980	0.47619		1	1980	0.481481		1	1980	0.666667
1	1982	0.47619		1	1982	0.481481		1	1982	0.666667
1	1984	0.47619		1	1984	0.481481		1	1984	0.666667
1	1986	0.47619		1	1986	0.5		1	1986	0.666667
1	1988	0.47619		1	1988	0.5		1	1988	0.666667
1	1990	0.47619		1	1990	0.5		1	1990	0.666667
1	1992	0.47619		1	1992	0.5		1	1992	0.666667
1	1994	0.47619		1	1994	0.5		1	1994	0.666667
1	1996	0.47619		1	1996	0.5		1	1996	0.666667
1	1998	0.47619		1	1998	0.5		1	1998	0.666667
1	2000	0.47619		1	2000	0.5		1	2000	0.666667
1	2002	0.47619		1	2002	0.5		1	2002	0.666667
1	2004	0.47619		1	2004	0.5		1	2004	0.666667
1	2006	0.47619		1	2006	0.5		1	2006	0.666667
1	2008	0.47619		1	2008	0.5		1	2008	0.666667
1	2010	0.47619		1	2010	0.5		1	2010	0.666667
1	2012	0.47619		1	2012	0.5		1	2012	0.666667
1	2014	0.47619		1	2014	0.5		1	2014	0.666667
1	2016	0.47619		1	2016	0.5		1	2016	0.666667
1	2018	0.47619		1	2018	0.5		1	2018	0.666667
1	2020	0.47619		1	2020	0.5		1	2020	0.666667
1	2022	0.47619		1	2022	0.5		1	2022	0.666667
1	2024	0.47619		1	2024	0.52		1	2024	0.666667
1	2026	0.47619		1	2026	0.52		1	2026	0.666667
1	2028	0.421053		1	2028	0.52		1	2028	0.666667
1	2030	0.421053		1	2030	0.52		1	2030	0.666667
1	2032	0.421053		1	2032	0.52		1	2032	0.666667
1	2034	0.3125		1	2034	0.52		1	2034	0.666667
1	2036	0.3125		1	2036	0.52		1	2036	0.666667
1	2038	0.3125		1	2038	0.52		1	2038	0.642857
1	2040	0.3125		1	2040	0.52		1	2040	0.642857
1	2042	0.3125		1	2042	0.52		1	2042	0.642857
1	2044	0.3125		1	2044	0.52		1	2044	0.642857
1	2046	0.3125		1	2046	0.6		1	2046	0.642857
1	2048	0.3125		1	2048	0.6		1	2048	0.692308
1	2050	0.3125		1	2050	0.6		1	2050	0.692308
1	2052	0.3125		1	2052	0.6		1	2052	0.692308
1	2054	0.3125		1	2054	0.6		1	2054	0.692308
1	2056	0.3125		1	2056	0.6		1	2056	0.692308
1	2058	0.3125		1	2058	0.6		1	2058	0.692308
1	2060	0.3125		1	2060	0.6		1	2060	0.692308
1	2062	0.3125		1	2062	0.6		1	2062	0.692308
1	2064	0.3125		1	2064	0.6		1	2064	0.692308
1	2066	0.3125		1	2066	0.6		1	2066	0.692308
1	2068	0.3125		1	2068	0.6		1	2068	0.692308
1	2070	0.3125		1	2070	0.6		1	2070	0.692308
1	2072	0.3125		1	2072	0.6		1	2072	0.692308
1	2074	0.3125		1	2074	0.6		1	2074	0.692308
1	2076	0.3125		1	2076	0.6		1	2076	0.692308
1	2078	0.3125		1	2078	0.6		1	2078	0.692308
1	2080	0.3125		1	2080	0.6		1	2080	0.692308
1	2082	0.3125		1	2082	0.6		1	2082	0.692308
1	2084	0.3125		1	2084	0.6		1	2084	0.692308
1	2086	0.3125		1	2086	0.6		1	2086	0.692308
1	2088	0.3125		1	2088	0.6		1	2088	0.692308
1	2090	0.3125		1	2090	0.6		1	2090	0.692308
1	2092	0.3125		1	2092	0.6		1	2092	0.692308
1	2094	0.3125		1	2094	0.6		1	2094	0.692308
1	2096	0.333333		1	2096	0.6		1	2096	0.692308
1	2098	0.333333		1	2098	0.6		1	2098	0.692308
1	2100	0.333333		1	2100	0.6		1	2100	0.692308
1	2102	0.333333		1	2102	0.6		1	2102	0.692308
1	2104	0.333333		1	2104	0.565217		1	2104	0.692308
1	2106	0.333333		1	2106	0.565217		1	2106	0.692308
1	2108	0.333333		1	2108	0.565217		1	2108	0.692308
1	2110	0.333333		1	2110	0.545455		1	2110	0.692308
1	2112	0.333333		1	2112	0.545455		1	2112	0.692308
1	2114	0.333333		1	2114	0.545455		1	2114	0.666667
1	2116	0.333333		1	2116	0.545455		1	2116	0.666667
1	2118	0.333333		1	2118	0.545455		1	2118	0.666667
1	2120	0.333333		1	2120	0.545455		1	2120	0.666667
1	2122	0.333333		1	2122	0.545455		1	2122	0.666667
1	2124	0.333333		1	2124	0.545455		1	2124	0.6
1	2126	0.333333		1	2126	0.545455		1	2126	0.6
1	2128	0.333333		1	2128	0.545455		1	2128	0.6
1	2130	0.333333		1	2130	0.545455		1	2130	0.6
1	2132	0.333333		1	2132	0.545455		1	2132	0.6
1	2134	0.333333		1	2134	0.545455		1	2134	0.6
1	2136	0.333333		1	2136	0.545455		1	2136	0.6
1	2138	0.333333		1	2138	0.545455		1	2138	0.6
1	2140	0.4		1	2140	0.545455		1	2140	0.6
1	2142	0.4		1	2142	0.545455		1	2142	0.6
1	2144	0.4		1	2144	0.545455		1	2144	0.6
1	2146	0.4		1	2146	0.545455		1	2146	0.6
1	2148	0.4		1	2148	0.545455		1	2148	0.6
1	2150	0.4		1	2150	0.545455		1	2150	0.6
1	2152	0.4		1	2152	0.545455		1	2152	0.6
1	2154	0.4		1	2154	0.545455		1	2154	0.6
1	2156	0.4		1	2156	0.545455		1	2156	0.6
1	2158	0.4		1	2158	0.545455		1	2158	0.6
1	2160	0.4		1	2160	0.545455		1	2160	0.6
1	2162	0.4		1	2162	0.545455		1	2162	0.6
1	2164	0.4		1	2164	0.6		1	2164	0.6
1	2166	0.4		1	2166	0.6		1	2166	0.6
1	2168	0.4		1	2168	0.6		1	2168	0.6
1	2170	0.4		1	2170	0.6		1	2170	0.6
1	2172	0.4		1	2172	0.555556		1	2172	0.6
1	2174	0.4		1	2174	0.555556		1	2174	0.6
1	2176	0.4		1	2176	0.555556		1	2176	0.6
1	2178	0.4		1	2178	0.555556		1	2178	0.6
1	2180	0.4		1	2180	0.555556		1	2180	0.6
1	2182	0.4		1	2182	0.555556		1	2182	0.529412
1	2184	0.428571		1	2184	0.555556		1	2184	0.529412
1	2186	0.428571		1	2186	0.555556		1	2186	0.529412
1	2188	0.428571		1	2188	0.555556		1	2188	0.529412
1	2190	0.428571		1	2190	0.555556		1	2190	0.529412
1	2192	0.428571		1	2192	0.555556		1	2192	0.529412
1	2194	0.428571		1	2194	0.555556		1	2194	0.529412
1	2196	0.428571		1	2196	0.555556		1	2196	0.529412
1	2198	0.428571		1	2198	0.555556		1	2198	0.529412
1	2200	0.428571		1	2200	0.555556		1	2200	0.529412
1	2202	0.428571		1	2202	0.714286		1	2202	0.529412
1	2204	0.428571		1	2204	0.714286		1	2204	0.529412
1	2206	0.428571		1	2206	0.714286		1	2206	0.529412
1	2208	0.428571		1	2208	0.714286		1	2208	0.5
1	2210	0.428571		1	2210	0.714286		1	2210	0.5
1	2212	0.428571		1	2212	0.714286		1	2212	0.5
1	2214	0.428571		1	2214	0.714286		1	2214	0.5
1	2216	0.428571		1	2216	0.714286		1	2216	0.5
1	2218	0.428571		1	2218	0.714286		1	2218	0.5
1	2220	0.428571		1	2220	0.692308		1	2220	0.5
1	2222	0.428571		1	2222	0.692308		1	2222	0.5
1	2224	0.428571		1	2224	0.692308		1	2224	0.5
1	2226	0.272727		1	2226	0.692308		1	2226	0.5
1	2228	0.272727		1	2228	0.692308		1	2228	0.5
1	2230	0.272727		1	2230	0.692308		1	2230	0.5
1	2232	0.272727		1	2232	0.692308		1	2232	0.5
1	2234	0.272727		1	2234	0.692308		1	2234	0.5
1	2236	0.272727		1	2236	0.692308		1	2236	0.5
1	2238	0.272727		1	2238	0.692308		1	2238	0.466667
1	2240	0.375		1	2240	0.692308		1	2240	0.466667
1	2242	0.375		1	2242	0.692308		1	2242	0.466667
1	2244	0.375		1	2244	0.692308		1	2244	0.428571
1	2246	0.375		1	2246	0.692308		1	2246	0.428571
1	2248	0.375		1	2248	0.692308		1	2248	0.428571
1	2250	0.375		1	2250	0.692308		1	2250	0.428571
1	2252	0.375		1	2252	0.692308		1	2252	0.428571
1	2254	0.375		1	2254	0.692308		1	2254	0.428571
1	2256	0.375		1	2256	0.692308		1	2256	0.428571
1	2258	0.375		1	2258	0.692308		1	2258	0.428571
1	2260	0.375		1	2260	0.692308		1	2260	0.428571
1	2262	0.375		1	2262	0.692308		1	2262	0.428571
1	2264	0.375		1	2264	0.692308		1	2264	0.428571
1	2266	0.375		1	2266	0.692308		1	2266	0.428571
1	2268	0.375		1	2268	0.692308		1	2268	0.428571
1	2270	0.375		1	2270	0.692308		1	2270	0.384615
1	2272	0.375		1	2272	0.692308		1	2272	0.384615
1	2274	0.375		1	2274	0.692308		1	2274	0.454545
1	2276	0.375		1	2276	0.692308		1	2276	0.454545
1	2278	0.375		1	2278	0.692308		1	2278	0.454545
1	2280	0.375		1	2280	0.692308		1	2280	0.454545
1	2282	0.375		1	2282	0.692308		1	2282	0.454545
1	2284	0.375		1	2284	0.692308		1	2284	0.454545
1	2286	0.375		1	2286	0.6		1	2286	0.454545
1	2288	0.375		1	2288	0.6		1	2288	0.454545
1	2290	0.375		1	2290	0.6		1	2290	0.454545
1	2292	0.375		1	2292	0.6		1	2292	0.454545
1	2294	0.375		1	2294	0.6		1	2294	0.454545
1	2296	0.375		1	2296	0.6		1	2296	0.454545
1	2298	0.375		1	2298	0.6		1	2298	0.454545
1	2300	0.375		1	2300	0.666667		1	2300	0.454545
1	2302	0.375		1	2302	0.666667		1	2302	0.454545
1	2304	0.375		1	2304	0.666667		1	2304	0.454545
1	2306	0.375		1	2306	0.666667		1	2306	0.454545
1	2308	0.375		1	2308	0.666667		1	2308	0.454545
1	2310	0.375		1	2310	0.666667		1	2310	0.454545
1	2312	0.375		1	2312	0.666667		1	2312	0.454545
1	2314	0.375		1	2314	0.666667		1	2314	0.454545
1	2316	0.375		1	2316	0.666667		1	2316	0.454545
1	2318	0.375		1	2318	0.666667		1	2318	0.454545
1	2320	0.375		1	2320	0.666667		1	2320	0.454545
1	2322	0.375		1	2322	0.666667		1	2322	0.454545
1	2324	0.375		1	2324	0.666667		1	2324	0.454545
1	2326	0.375		1	2326	0.666667		1	2326	0.454545
1	2328	0.375		1	2328	0.666667		1	2328	0.454545
1	2330	0.375		1	2330	0.666667		1	2330	0.454545
1	2332	0.375		1	2332	0.666667		1	2332	0.454545
1	2334	0.375		1	2334	0.666667		1	2334	0.454545
1	2336	0.375		1	2336	0.666667		1	2336	0.454545
1	2338	0.375		1	2338	0.666667		1	2338	0.454545
1	2340	0.375		1	2340	0.666667		1	2340	0.454545
1	2342	0.375		1	2342	0.666667		1	2342	0.454545
1	2344	0.375		1	2344	0.666667		1	2344	0.454545
1	2346	0.375		1	2346	0.666667		1	2346	0.454545
1	2348	0.375		1	2348	0.666667		1	2348	0.454545
1	2350	0.375		1	2350	0.666667		1	2350	0.454545
1	2352	0.375		1	2352	0.666667		1	2352	0.454545
1	2354	0.375		1	2354	0.666667		1	2354	0.454545
1	2356	0.375		1	2356	0.666667		1	2356	0.454545
1	2358	0.375		1	2358	0.666667		1	2358	0.454545
1	2360	0.375		1	2360	0.666667		1	2360	0.454545
1	2362	0.375		1	2362	0.666667		1	2362	0.454545
1	2364	0.375		1	2364	0.666667		1	2364	0.454545
1	2366	0.375		1	2366	0.666667		1	2366	0.454545
1	2368	0.375		1	2368	0.666667		1	2368	0.727273
1	2370	0.375		1	2370	0.666667		1	2370	0.727273
1	2372	0.5		1	2372	0.666667		1	2372	0.727273
1	2374	0.5		1	2374	0.666667		1	2374	0.727273
1	2376	0.75		1	2376	0.666667		1	2376	0.727273
1	2378	0.75		1	2378	0.666667		1	2378	0.727273
1	2380	0.75		1	2380	0.666667		1	2380	0.727273
1	2382	0.75		1	2382	0.666667		1	2382	0.727273
1	2384	0.75		1	2384	0.666667		1	2384	0.727273
1	2386	0.75		1	2386	0.666667		1	2386	0.727273
1	2388	0.75		1	2388	0.666667		1	2388	0.727273
1	2390	0.75		1	2390	0.625		1	2390	0.727273
1	2392	0.75		1	2392	0.625		1	2392	0.727273
1	2394	0.666667		1	2394	0.625		1	2394	0.727273
1	2396	0.666667		1	2396	0.625		1	2396	0.727273
1	2398	0.666667		1	2398	0.625		1	2398	0.727273
1	2400	0.666667		1	2400	0.625		1	2400	0.727273
1	2402	0.666667		1	2402	0.625		1	2402	0.727273
1	2404	0.666667		1	2404	0.625		1	2404	0.727273
1	2406	0.666667		1	2406	0.625		1	2406	0.727273
1	2408	0.666667		1	2408	0.625		1	2408	0.727273
1	2410	0.666667		1	2410	0.625		1	2410	0.727273
1	2412	0.666667		1	2412	0.625		1	2412	0.727273
1	2414	0.666667		1	2414	0.625		1	2414	0.727273
1	2416	0.666667		1	2416	0.625		1	2416	0.727273
1	2418	0.666667		1	2418	0.625		1	2418	0.727273
1	2420	0.666667		1	2420	0.625		1	2420	0.727273
1	2422	0.5		1	2422	0.571429		1	2422	0.727273
1	2424	0.5		1	2424	0.571429		1	2424	0.727273
1	2426	0.5		1	2426	0.571429		1	2426	0.727273
1	2428	0.5		1	2428	0.571429		1	2428	0.727273
1	2430	0.5		1	2430	0.571429		1	2430	0.727273
1	2432	0.5		1	2432	0.666667		1	2432	0.727273
1	2434	0.5		1	2434	0.666667		1	2434	0.727273
1	2436	0.5		1	2436	0.666667		1	2436	0.727273
1	2438	0.5		1	2438	0.666667		1	2438	0.727273
1	2440	0.5		1	2440	0.666667		1	2440	0.727273
1	2442	0.5		1	2442	0.666667		1	2442	0.5
1	2444	0.5		1	2444	0.666667		1	2444	0.5
1	2446	0.5		1	2446	0.666667		1	2446	0.5
1	2448	0.5		1	2448	0.666667		1	2448	0.5
1	2450	0.5		1	2450	0.666667		1	2450	0.5
1	2452	0.5		1	2452	0.6		1	2452	0.5
1	2454	0.5		1	2454	0.6		1	2454	0.5
1	2456	0.5		1	2456	0.6		1	2456	0.5
1	2458	0.5		1	2458	0.6		1	2458	0.5
1	2460	0.5		1	2460	0.6		1	2460	0.5
1	2462	0.5		1	2462	0.6		1	2462	0.5
1	2464	0.5		1	2464	0.6		1	2464	0.5
1	2466	0.5		1	2466	0.6		1	2466	0.5
1	2468	0.5		1	2468	0.6		1	2468	0.5
1	2470	0.5		1	2470	0.6		1	2470	0.5
1	2472	0.5		1	2472	0.6		1	2472	1
1	2474	0.5		1	2474	0.6		1	2474	1
1	2476	0.5		1	2476	0.6		1	2476	1
1	2478	0.5		1	2478	0.6		1	2478	1
1	2480	0.5		1	2480	0.6		1	2480	1
1	2482	0.5		1	2482	0.6		1	2482	1
1	2484	0.5		1	2484	0.6		1	2484	1
1	2486	0.5		1	2486	0.6		1	2486	1
1	2488	0.5		1	2488	0.6		1	2488	1
1	2490	0.5		1	2490	0.6		1	2490	1
1	2492	0.5		1	2492	0.6		1	2492	1
1	2494	0.5		1	2494	0.6		1	2494	1
1	2496	0.5		1	2496	0.75		1	2496	1
1	2498	0.5		1	2498	0.75		1	2498	1
1	2500	0.5		1	2500	0.75		1	2500	1
1	2502	0.5		1	2502	0.75		1	2502	1
1	2504	0.5		1	2504	0.75		1	2504	1
1	2506	0.5		1	2506	0.75		1	2506	1
1	2508	0.5		1	2508	0.75		1	2508	1
1	2510	0.5		1	2510	0.75		1	2510	1
1	2512	0.5		1	2512	0.75		1	2512	1
1	2514	0.5		1	2514	0.75		1	2514	1
1	2516	0.5		1	2516	0.75		1	2516	1
1	2518	0.5		1	2518	0.75		1	2518	1
1	2520	0.5		1	2520	0.75		1	2520	1
1	2522	0.5		1	2522	0.75		1	2522	1
1	2524	1		1	2524	0.75		1	2524	1
1	2526	1		1	2526	0.75		1	2526	1
1	2528	1		1	2528	0.75		1	2528	1
1	2530	1		1	2530	0.75		1	2530	1
1	2532	1		1	2532	0.75		1	2532	1
1	2534	1		1	2534	0.75		1	2534	1
1	2536	1		1	2536	0.75		1	2536	1
1	2538	1		1	2538	0.75		1	2538	1
1	2540	1		1	2540	0.75		1	2540	1
1	2542	1		1	2542	0.75		1	2542	1
1	2544	1		1	2544	0.75		1	2544	1
1	2546	1		1	2546	0.75		1	2546	1
1	2548	1		1	2548	0.75		1	2548	1
1	2550	1		1	2550	1		1	2550	1
1	2552	1		1	2552	1		1	2552	1
1	2554	1		1	2554	1		1	2554	1
1	2556	1		1	2556	1		1	2556	1
1	2558	1		1	2558	1		1	2558	1
1	2560	1		1	2560	1		1	2560	1
1	2562	1		1	2562	1		1	2562	1
1	2564	1		1	2564	1		1	2564	1
1	2566	1		1	2566	1		1	2566	1
1	2568	1		1	2568	1		1	2568	1
1	2570	1		1	2570	1		1	2570	1
1	2572	1		1	2572	1		1	2572	1
1	2574	1		1	2574	1		1	2574	1
1	2576	1		1	2576	1		1	2576	1
1	2578	1		1	2578	1		1	2578	1
1	2580	1		1	2580	1		1	2580	1
1	2582	1		1	2582	1		1	2582	1
1	2584	1		1	2584	1		1	2584	1
1	2586	1		1	2586	1		1	2586	1
1	2588	1		1	2588	1		1	2588	1
1	2590	1		1	2590	1		1	2590	1
1	2592	1		1	2592	1		1	2592	1
1	2594	1		1	2594	1		1	2594	1
1	2596	1		1	2596	1		1	2596	1
1	2598	1		1	2598	1		1	2598	1
1	2600	1		1	2600	1		1	2600	1
1	2602	NA		1	2602	1		1	2602	1
1	2604	NA		1	2604	1		1	2604	1
1	2606	NA		1	2606	1		1	2606	1
1	2608	NA		1	2608	1		1	2608	1
1	2610	NA		1	2610	1		1	2610	1
1	2612	NA		1	2612	1		1	2612	1
1	2614	NA		1	2614	1		1	2614	1
1	2616	NA		1	2616	1		1	2616	1
1	2618	NA		1	2618	1		1	2618	1
1	2620	NA		1	2620	1		1	2620	1
1	2622	NA		1	2622	1		1	2622	1
1	2624	NA		1	2624	1		1	2624	1
1	2626	NA		1	2626	1		1	2626	1
1	2628	NA		1	2628	1		1	2628	1
1	2630	NA		1	2630	1		1	2630	1
1	2632	NA		1	2632	1		1	2632	1
1	2634	NA		1	2634	1		1	2634	1
1	2636	NA		1	2636	1		1	2636	1
1	2638	NA		1	2638	1		1	2638	1
1	2640	NA		1	2640	1		1	2640	1
1	2642	NA		1	2642	1		1	2642	1
1	2644	NA		1	2644	1		1	2644	1
1	2646	NA		1	2646	1		1	2646	1
1	2648	NA		1	2648	1		1	2648	1
1	2650	NA		1	2650	1		1	2650	1
1	2652	NA		1	2652	1		1	2652	1
1	2654	NA		1	2654	1		1	2654	1
1	2656	NA		1	2656	1		1	2656	1
1	2658	NA		1	2658	1		1	2658	NA
1	2660	NA		1	2660	1		1	2660	NA
1	2662	NA		1	2662	1		1	2662	NA
1	2664	NA		1	2664	1		1	2664	NA
1	2666	NA		1	2666	1		1	2666	NA
1	2668	NA		1	2668	1		1	2668	NA
1	2670	NA		1	2670	1		1	2670	NA
1	2672	NA		1	2672	1		1	2672	NA
1	2674	NA		1	2674	1		1	2674	NA
1	2676	NA		1	2676	1		1	2676	NA
1	2678	NA		1	2678	1		1	2678	NA
1	2680	NA		1	2680	1		1	2680	NA
1	2682	NA		1	2682	1		1	2682	NA
1	2684	NA		1	2684	NA		1	2684	NA
1	2686	NA		1	2686	NA		1	2686	NA
1	2688	NA		1	2688	NA		1	2688	NA
1	2690	NA		1	2690	NA		1	2690	NA
1	2692	NA		1	2692	NA		1	2692	NA
1	2694	NA		1	2694	NA		1	2694	NA
1	2696	NA		1	2696	NA		1	2696	NA
1	2698	NA		1	2698	NA		1	2698	NA
1	2700	NA		1	2700	NA		1	2700	NA
1	2702	NA		1	2702	NA		1	2702	NA
1	2704	NA		1	2704	NA		1	2704	NA
1	2706	NA		1	2706	NA		1	2706	NA
1	2708	NA		1	2708	NA		1	2708	NA
1	2710	NA		1	2710	NA		1	2710	NA
1	2712	NA		1	2712	NA		1	2712	NA
1	2714	NA		1	2714	NA		1	2714	NA
1	2716	NA		1	2716	NA		1	2716	NA
1	2718	NA		1	2718	NA		1	2718	NA
1	2720	NA		1	2720	NA		1	2720	NA
1	2722	NA		1	2722	NA		1	2722	NA
1	2724	NA		1	2724	NA		1	2724	NA
1	2726	NA		1	2726	NA		1	2726	NA
1	2728	NA		1	2728	NA		1	2728	NA
1	2730	NA		1	2730	NA		1	2730	NA
1	2732	NA		1	2732	NA		1	2732	NA
1	2734	NA		1	2734	NA		1	2734	NA
1	2736	NA		1	2736	NA		1	2736	NA
1	2738	NA		1	2738	NA		1	2738	NA
1	2740	NA		1	2740	NA		1	2740	NA
1	2742	NA		1	2742	NA		1	2742	NA
1	2744	NA		1	2744	NA		1	2744	NA
1	2746	NA		1	2746	NA		1	2746	NA
1	2748	NA		1	2748	NA		1	2748	NA
1	2750	NA		1	2750	NA		1	2750	NA
1	2752	NA		1	2752	NA		1	2752	NA
1	2754	NA		1	2754	NA		1	2754	NA
1	2756	NA		1	2756	NA		1	2756	NA
1	2758	NA		1	2758	NA		1	2758	NA
1	2760	NA		1	2760	NA		1	2760	NA
1	2762	NA		1	2762	NA		1	2762	NA
1	2764	NA		1	2764	NA		1	2764	NA
1	2766	NA		1	2766	NA		1	2766	NA
1	2768	NA		1	2768	NA		1	2768	NA
1	2770	NA		1	2770	NA		1	2770	NA
1	2772	NA		1	2772	NA		1	2772	NA
1	2774	NA		1	2774	NA		1	2774	NA
1	2776	NA		1	2776	NA		1	2776	NA
1	2778	NA		1	2778	NA		1	2778	NA
1	2780	NA		1	2780	NA		1	2780	NA
1	2782	NA		1	2782	NA		1	2782	NA
1	2784	NA		1	2784	NA		1	2784	NA
1	2786	NA		1	2786	NA		1	2786	NA
1	2788	NA		1	2788	NA		1	2788	NA
1	2790	NA		1	2790	NA		1	2790	NA
1	2792	NA		1	2792	NA		1	2792	NA
1	2794	NA		1	2794	NA		1	2794	NA
1	2796	NA		1	2796	NA		1	2796	NA
1	2798	NA		1	2798	NA		1	2798	NA
1	2800	NA		1	2800	NA		1	2800	NA
2	0	0		2	0	0		2	0	0
2	2	0		2	2	0		2	2	0
2	4	0		2	4	0.0184049		2	4	0
2	6	0		2	6	0.0184049		2	6	0
2	8	0		2	8	0.0184049		2	8	0
2	10	0.005		2	10	0.0184049		2	10	0
2	12	0.005		2	12	0.0184049		2	12	0
2	14	0.005		2	14	0.0184049		2	14	0
2	16	0.02		2	16	0.0368098		2	16	0
2	18	0.025		2	18	0.0559006		2	18	0.013986
2	20	0.055		2	20	0.111801		2	20	0.048951
2	22	0.08		2	22	0.149068		2	22	0.0633803
2	24	0.105		2	24	0.149068		2	24	0.0774648
2	26	0.115		2	26	0.186335		2	26	0.0915493
2	28	0.14		2	28	0.2		2	28	0.12766
2	30	0.14		2	30	0.2		2	30	0.128571
2	32	0.14		2	32	0.2		2	32	0.135714
2	34	0.14		2	34	0.20625		2	34	0.135714
2	36	0.15		2	36	0.21875		2	36	0.135714
2	38	0.15		2	38	0.23125		2	38	0.135714
2	40	0.16		2	40	0.23125		2	40	0.142857
2	42	0.185		2	42	0.238994		2	42	0.142857
2	44	0.18593		2	44	0.238994		2	44	0.142857
2	46	0.18593		2	46	0.238994		2	46	0.157143
2	48	0.18593		2	48	0.238994		2	48	0.157143
2	50	0.18593		2	50	0.238994		2	50	0.157143
2	52	0.18593		2	52	0.238994		2	52	0.157143
2	54	0.18593		2	54	0.238994		2	54	0.157143
2	56	0.18593		2	56	0.238994		2	56	0.151079
2	58	0.18593		2	58	0.254777		2	58	0.151079
2	60	0.18593		2	60	0.254777		2	60	0.151079
2	62	0.18593		2	62	0.254777		2	62	0.151079
2	64	0.18593		2	64	0.254777		2	64	0.151079
2	66	0.18593		2	66	0.254777		2	66	0.151079
2	68	0.18593		2	68	0.261146		2	68	0.151079
2	70	0.187817		2	70	0.261146		2	70	0.151079
2	72	0.184615		2	72	0.261146		2	72	0.152174
2	74	0.184615		2	74	0.261146		2	74	0.152174
2	76	0.184615		2	76	0.261146		2	76	0.152174
2	78	0.184615		2	78	0.261146		2	78	0.152174
2	80	0.184615		2	80	0.261146		2	80	0.152174
2	82	0.184615		2	82	0.262821		2	82	0.152174
2	84	0.186528		2	84	0.264516		2	84	0.153285
2	86	0.188482		2	86	0.270968		2	86	0.153285
2	88	0.189474		2	88	0.270968		2	88	0.154412
2	90	0.191489		2	90	0.270968		2	90	0.154412
2	92	0.191489		2	92	0.270968		2	92	0.154412
2	94	0.191489		2	94	0.270968		2	94	0.154412
2	96	0.191489		2	96	0.270968		2	96	0.154412
2	98	0.191489		2	98	0.270968		2	98	0.154412
2	100	0.191489		2	100	0.270968		2	100	0.156716
2	102	0.191489		2	102	0.270968		2	102	0.156716
2	104	0.191489		2	104	0.270968		2	104	0.156716
2	106	0.191489		2	106	0.283871		2	106	0.156716
2	108	0.191489		2	108	0.283871		2	108	0.186567
2	110	0.191489		2	110	0.283871		2	110	0.186567
2	112	0.191489		2	112	0.283871		2	112	0.186567
2	114	0.191489		2	114	0.283871		2	114	0.19403
2	116	0.192513		2	116	0.283871		2	116	0.19403
2	118	0.192513		2	118	0.283871		2	118	0.19403
2	120	0.192513		2	120	0.283871		2	120	0.19403
2	122	0.203209		2	122	0.283871		2	122	0.19403
2	124	0.203209		2	124	0.283871		2	124	0.19403
2	126	0.203209		2	126	0.283871		2	126	0.19403
2	128	0.198925		2	128	0.283871		2	128	0.19403
2	130	0.198925		2	130	0.283871		2	130	0.19403
2	132	0.198925		2	132	0.283871		2	132	0.19403
2	134	0.198925		2	134	0.283871		2	134	0.19403
2	136	0.198925		2	136	0.290323		2	136	0.19403
2	138	0.198925		2	138	0.290323		2	138	0.19403
2	140	0.198925		2	140	0.290323		2	140	0.195489
2	142	0.201087		2	142	0.290323		2	142	0.195489
2	144	0.201087		2	144	0.290323		2	144	0.195489
2	146	0.206522		2	146	0.290323		2	146	0.195489
2	148	0.206522		2	148	0.290323		2	148	0.195489
2	150	0.206522		2	150	0.290323		2	150	0.189394
2	152	0.206522		2	152	0.290323		2	152	0.189394
2	154	0.206522		2	154	0.296774		2	154	0.189394
2	156	0.206522		2	156	0.296774		2	156	0.189394
2	158	0.20765		2	158	0.296774		2	158	0.189394
2	160	0.20765		2	160	0.296774		2	160	0.189394
2	162	0.20765		2	162	0.296774		2	162	0.19697
2	164	0.20765		2	164	0.296774		2	164	0.19697
2	166	0.209945		2	166	0.296774		2	166	0.19697
2	168	0.209945		2	168	0.296774		2	168	0.19697
2	170	0.209945		2	170	0.296774		2	170	0.19697
2	172	0.209945		2	172	0.287582		2	172	0.19697
2	174	0.209945		2	174	0.287582		2	174	0.198473
2	176	0.209945		2	176	0.289474		2	176	0.198473
2	178	0.209945		2	178	0.289474		2	178	0.198473
2	180	0.211111		2	180	0.289474		2	180	0.198473
2	182	0.211111		2	182	0.289474		2	182	0.198473
2	184	0.211111		2	184	0.27027		2	184	0.198473
2	186	0.211111		2	186	0.27027		2	186	0.198473
2	188	0.211111		2	188	0.277027		2	188	0.198473
2	190	0.202247		2	190	0.277027		2	190	0.198473
2	192	0.202247		2	192	0.278912		2	192	0.198473
2	194	0.202247		2	194	0.278912		2	194	0.198473
2	196	0.202247		2	196	0.278912		2	196	0.198473
2	198	0.202247		2	198	0.278912		2	198	0.198473
2	200	0.202247		2	200	0.280822		2	200	0.198473
2	202	0.202247		2	202	0.280822		2	202	0.198473
2	204	0.202247		2	204	0.280822		2	204	0.198473
2	206	0.202247		2	206	0.280822		2	206	0.198473
2	208	0.202247		2	208	0.280822		2	208	0.198473
2	210	0.202247		2	210	0.280822		2	210	0.198473
2	212	0.202247		2	212	0.280822		2	212	0.198473
2	214	0.207865		2	214	0.280822		2	214	0.198473
2	216	0.207865		2	216	0.280822		2	216	0.198473
2	218	0.210227		2	218	0.280822		2	218	0.198473
2	220	0.210227		2	220	0.280822		2	220	0.198473
2	222	0.210227		2	222	0.280822		2	222	0.2
2	224	0.215909		2	224	0.280822		2	224	0.207692
2	226	0.222857		2	226	0.280822		2	226	0.207692
2	228	0.222857		2	228	0.280822		2	228	0.207692
2	230	0.213873		2	230	0.294521		2	230	0.207692
2	232	0.213873		2	232	0.294521		2	232	0.207692
2	234	0.213873		2	234	0.294521		2	234	0.207692
2	236	0.213873		2	236	0.294521		2	236	0.212598
2	238	0.213873		2	238	0.289655		2	238	0.212598
2	240	0.213873		2	240	0.289655		2	240	0.212598
2	242	0.213873		2	242	0.289655		2	242	0.212598
2	244	0.209302		2	244	0.289655		2	244	0.220472
2	246	0.209302		2	246	0.289655		2	246	0.220472
2	248	0.211765		2	248	0.289655		2	248	0.220472
2	250	0.211765		2	250	0.289655		2	250	0.220472
2	252	0.211765		2	252	0.296552		2	252	0.220472
2	254	0.213018		2	254	0.296552		2	254	0.220472
2	256	0.213018		2	256	0.296552		2	256	0.220472
2	258	0.213018		2	258	0.296552		2	258	0.220472
2	260	0.214286		2	260	0.296552		2	260	0.23622
2	262	0.214286		2	262	0.296552		2	262	0.23622
2	264	0.214286		2	264	0.296552		2	264	0.23622
2	266	0.209581		2	266	0.296552		2	266	0.23622
2	268	0.209581		2	268	0.296552		2	268	0.23622
2	270	0.209581		2	270	0.296552		2	270	0.23622
2	272	0.204819		2	272	0.296552		2	272	0.23622
2	274	0.204819		2	274	0.296552		2	274	0.238095
2	276	0.204819		2	276	0.298611		2	276	0.238095
2	278	0.204819		2	278	0.298611		2	278	0.238095
2	280	0.204819		2	280	0.298611		2	280	0.238095
2	282	0.204819		2	282	0.298611		2	282	0.238095
2	284	0.204819		2	284	0.298611		2	284	0.238095
2	286	0.204819		2	286	0.298611		2	286	0.238095
2	288	0.204819		2	288	0.298611		2	288	0.238095
2	290	0.204819		2	290	0.298611		2	290	0.238095
2	292	0.204819		2	292	0.298611		2	292	0.227642
2	294	0.204819		2	294	0.298611		2	294	0.227642
2	296	0.204819		2	296	0.298611		2	296	0.227642
2	298	0.224242		2	298	0.298611		2	298	0.227642
2	300	0.224242		2	300	0.298611		2	300	0.227642
2	302	0.224242		2	302	0.298611		2	302	0.227642
2	304	0.224242		2	304	0.298611		2	304	0.227642
2	306	0.224242		2	306	0.298611		2	306	0.216667
2	308	0.224242		2	308	0.298611		2	308	0.218487
2	310	0.224242		2	310	0.298611		2	310	0.218487
2	312	0.224242		2	312	0.298611		2	312	0.198276
2	314	0.224242		2	314	0.298611		2	314	0.198276
2	316	0.224242		2	316	0.298611		2	316	0.198276
2	318	0.224242		2	318	0.298611		2	318	0.198276
2	320	0.224242		2	320	0.298611		2	320	0.198276
2	322	0.224242		2	322	0.300699		2	322	0.198276
2	324	0.224242		2	324	0.300699		2	324	0.198276
2	326	0.224242		2	326	0.300699		2	326	0.198276
2	328	0.226994		2	328	0.300699		2	328	0.198276
2	330	0.226994		2	330	0.300699		2	330	0.198276
2	332	0.228395		2	332	0.300699		2	332	0.191304
2	334	0.223602		2	334	0.300699		2	334	0.191304
2	336	0.223602		2	336	0.307692		2	336	0.191304
2	338	0.223602		2	338	0.307692		2	338	0.192982
2	340	0.21875		2	340	0.307692		2	340	0.192982
2	342	0.21875		2	342	0.307692		2	342	0.192982
2	344	0.21875		2	344	0.307692		2	344	0.192982
2	346	0.21875		2	346	0.307692		2	346	0.210526
2	348	0.2375		2	348	0.307692		2	348	0.236842
2	350	0.2375		2	350	0.307692		2	350	0.236842
2	352	0.232704		2	352	0.307692		2	352	0.236842
2	354	0.232704		2	354	0.307692		2	354	0.236842
2	356	0.232704		2	356	0.307692		2	356	0.236842
2	358	0.232704		2	358	0.307692		2	358	0.236842
2	360	0.232704		2	360	0.314685		2	360	0.236842
2	362	0.232704		2	362	0.314685		2	362	0.236842
2	364	0.238994		2	364	0.314685		2	364	0.236842
2	366	0.238994		2	366	0.314685		2	366	0.236842
2	368	0.238994		2	368	0.314685		2	368	0.236842
2	370	0.240506		2	370	0.314685		2	370	0.236842
2	372	0.240506		2	372	0.314685		2	372	0.236842
2	374	0.240506		2	374	0.314685		2	374	0.236842
2	376	0.246835		2	376	0.314685		2	376	0.238938
2	378	0.246835		2	378	0.314685		2	378	0.238938
2	380	0.253165		2	380	0.314685		2	380	0.238938
2	382	0.253165		2	382	0.314685		2	382	0.238938
2	384	0.253165		2	384	0.314685		2	384	0.238938
2	386	0.253165		2	386	0.314685		2	386	0.238938
2	388	0.253165		2	388	0.314685		2	388	0.238938
2	390	0.253165		2	390	0.314685		2	390	0.238938
2	392	0.253165		2	392	0.314685		2	392	0.238938
2	394	0.253165		2	394	0.314685		2	394	0.238938
2	396	0.253165		2	396	0.314685		2	396	0.238938
2	398	0.253165		2	398	0.314685		2	398	0.238938
2	400	0.253165		2	400	0.314685		2	400	0.238938
2	402	0.253165		2	402	0.314685		2	402	0.238938
2	404	0.253165		2	404	0.314685		2	404	0.238938
2	406	0.253165		2	406	0.316901		2	406	0.238938
2	408	0.253165		2	408	0.316901		2	408	0.238938
2	410	0.253165		2	410	0.316901		2	410	0.238938
2	412	0.253165		2	412	0.316901		2	412	0.238938
2	414	0.259494		2	414	0.316901		2	414	0.238938
2	416	0.259494		2	416	0.316901		2	416	0.267857
2	418	0.266234		2	418	0.316901		2	418	0.267857
2	420	0.266234		2	420	0.316901		2	420	0.267857
2	422	0.279221		2	422	0.321429		2	422	0.267857
2	424	0.285714		2	424	0.321429		2	424	0.267857
2	426	0.285714		2	426	0.321429		2	426	0.267857
2	428	0.285714		2	428	0.335714		2	428	0.267857
2	430	0.285714		2	430	0.335714		2	430	0.267857
2	432	0.285714		2	432	0.335714		2	432	0.27027
2	434	0.282895		2	434	0.335714		2	434	0.27027
2	436	0.282895		2	436	0.335714		2	436	0.27027
2	438	0.282895		2	438	0.335714		2	438	0.27027
2	440	0.282895		2	440	0.335714		2	440	0.27027
2	442	0.282895		2	442	0.335714		2	442	0.27027
2	444	0.282895		2	444	0.335714		2	444	0.27027
2	446	0.284768		2	446	0.335714		2	446	0.27027
2	448	0.284768		2	448	0.330935		2	448	0.27027
2	450	0.284768		2	450	0.330935		2	450	0.27027
2	452	0.292517		2	452	0.330935		2	452	0.283019
2	454	0.282759		2	454	0.330935		2	454	0.283019
2	456	0.282759		2	456	0.330935		2	456	0.283019
2	458	0.282759		2	458	0.330935		2	458	0.283019
2	460	0.282759		2	460	0.330935		2	460	0.301887
2	462	0.284722		2	462	0.333333		2	462	0.301887
2	464	0.284722		2	464	0.333333		2	464	0.301887
2	466	0.284722		2	466	0.333333		2	466	0.301887
2	468	0.284722		2	468	0.333333		2	468	0.307692
2	470	0.284722		2	470	0.333333		2	470	0.307692
2	472	0.284722		2	472	0.333333		2	472	0.307692
2	474	0.284722		2	474	0.34058		2	474	0.326923
2	476	0.291667		2	476	0.34058		2	476	0.326923
2	478	0.291667		2	478	0.34058		2	478	0.326923
2	480	0.291667		2	480	0.34058		2	480	0.326923
2	482	0.291667		2	482	0.34058		2	482	0.326923
2	484	0.291667		2	484	0.34058		2	484	0.320388
2	486	0.291667		2	486	0.343066		2	486	0.320388
2	488	0.291667		2	488	0.343066		2	488	0.320388
2	490	0.291667		2	490	0.343066		2	490	0.320388
2	492	0.291667		2	492	0.343066		2	492	0.320388
2	494	0.291667		2	494	0.343066		2	494	0.320388
2	496	0.291667		2	496	0.343066		2	496	0.320388
2	498	0.291667		2	498	0.345588		2	498	0.320388
2	500	0.291667		2	500	0.345588		2	500	0.320388
2	502	0.302817		2	502	0.345588		2	502	0.320388
2	504	0.302817		2	504	0.345588		2	504	0.320388
2	506	0.302817		2	506	0.345588		2	506	0.320388
2	508	0.302817		2	508	0.345588		2	508	0.320388
2	510	0.302817		2	510	0.345588		2	510	0.323529
2	512	0.302817		2	512	0.345588		2	512	0.323529
2	514	0.302817		2	514	0.345588		2	514	0.323529
2	516	0.302817		2	516	0.335821		2	516	0.323529
2	518	0.302817		2	518	0.335821		2	518	0.323529
2	520	0.302817		2	520	0.350746		2	520	0.323529
2	522	0.302817		2	522	0.358209		2	522	0.323529
2	524	0.302817		2	524	0.358209		2	524	0.323529
2	526	0.302817		2	526	0.358209		2	526	0.323529
2	528	0.302817		2	528	0.358209		2	528	0.333333
2	530	0.302817		2	530	0.358209		2	530	0.333333
2	532	0.302817		2	532	0.358209		2	532	0.333333
2	534	0.302817		2	534	0.358209		2	534	0.333333
2	536	0.302817		2	536	0.358209		2	536	0.333333
2	538	0.302817		2	538	0.358209		2	538	0.336634
2	540	0.309859		2	540	0.358209		2	540	0.336634
2	542	0.309859		2	542	0.358209		2	542	0.323232
2	544	0.309859		2	544	0.358209		2	544	0.329897
2	546	0.309859		2	546	0.358209		2	546	0.329897
2	548	0.309859		2	548	0.358209		2	548	0.329897
2	550	0.312057		2	550	0.358209		2	550	0.329897
2	552	0.312057		2	552	0.358209		2	552	0.329897
2	554	0.312057		2	554	0.358209		2	554	0.329897
2	556	0.312057		2	556	0.358209		2	556	0.329897
2	558	0.312057		2	558	0.358209		2	558	0.329897
2	560	0.312057		2	560	0.358209		2	560	0.329897
2	562	0.312057		2	562	0.358209		2	562	0.329897
2	564	0.312057		2	564	0.358209		2	564	0.329897
2	566	0.312057		2	566	0.358209		2	566	0.329897
2	568	0.312057		2	568	0.358209		2	568	0.329897
2	570	0.312057		2	570	0.358209		2	570	0.329897
2	572	0.312057		2	572	0.358209		2	572	0.329897
2	574	0.312057		2	574	0.358209		2	574	0.329897
2	576	0.302158		2	576	0.358209		2	576	0.329897
2	578	0.309353		2	578	0.373134		2	578	0.340206
2	580	0.309353		2	580	0.37594		2	580	0.340206
2	582	0.309353		2	582	0.37594		2	582	0.340206
2	584	0.309353		2	584	0.37594		2	584	0.340206
2	586	0.309353		2	586	0.37594		2	586	0.371134
2	588	0.309353		2	588	0.37594		2	588	0.375
2	590	0.309353		2	590	0.37594		2	590	0.375
2	592	0.309353		2	592	0.37594		2	592	0.375
2	594	0.309353		2	594	0.37594		2	594	0.375
2	596	0.311594		2	596	0.37594		2	596	0.375
2	598	0.311594		2	598	0.37594		2	598	0.375
2	600	0.311594		2	600	0.37594		2	600	0.375
2	602	0.311594		2	602	0.37594		2	602	0.378947
2	604	0.311594		2	604	0.37594		2	604	0.378947
2	606	0.311594		2	606	0.37594		2	606	0.387097
2	608	0.311594		2	608	0.37594		2	608	0.387097
2	610	0.311594		2	610	0.37594		2	610	0.387097
2	612	0.311594		2	612	0.37594		2	612	0.387097
2	614	0.311594		2	614	0.37594		2	614	0.387097
2	616	0.311594		2	616	0.37594		2	616	0.387097
2	618	0.311594		2	618	0.366412		2	618	0.395604
2	620	0.311594		2	620	0.366412		2	620	0.413793
2	622	0.311594		2	622	0.366412		2	622	0.413793
2	624	0.318841		2	624	0.366412		2	624	0.413793
2	626	0.318841		2	626	0.366412		2	626	0.413793
2	628	0.318841		2	628	0.366412		2	628	0.413793
2	630	0.318841		2	630	0.366412		2	630	0.413793
2	632	0.318841		2	632	0.366412		2	632	0.413793
2	634	0.326087		2	634	0.366412		2	634	0.413793
2	636	0.330882		2	636	0.366412		2	636	0.413793
2	638	0.330882		2	638	0.372093		2	638	0.413793
2	640	0.330882		2	640	0.372093		2	640	0.413793
2	642	0.330882		2	642	0.375		2	642	0.436782
2	644	0.330882		2	644	0.375		2	644	0.436782
2	646	0.330882		2	646	0.375		2	646	0.436782
2	648	0.333333		2	648	0.375		2	648	0.436782
2	650	0.333333		2	650	0.375		2	650	0.471264
2	652	0.335821		2	652	0.375		2	652	0.471264
2	654	0.335821		2	654	0.382812		2	654	0.471264
2	656	0.335821		2	656	0.382812		2	656	0.471264
2	658	0.335821		2	658	0.382812		2	658	0.471264
2	660	0.338346		2	660	0.382812		2	660	0.471264
2	662	0.338346		2	662	0.382812		2	662	0.476744
2	664	0.340909		2	664	0.382812		2	664	0.476744
2	666	0.340909		2	666	0.373016		2	666	0.476744
2	668	0.340909		2	668	0.373016		2	668	0.476744
2	670	0.340909		2	670	0.373016		2	670	0.476744
2	672	0.340909		2	672	0.373016		2	672	0.476744
2	674	0.340909		2	674	0.373016		2	674	0.476744
2	676	0.335878		2	676	0.373016		2	676	0.476744
2	678	0.335878		2	678	0.376		2	678	0.476744
2	680	0.330769		2	680	0.376		2	680	0.476744
2	682	0.330769		2	682	0.376		2	682	0.476744
2	684	0.330769		2	684	0.376		2	684	0.476744
2	686	0.330769		2	686	0.365854		2	686	0.476744
2	688	0.330769		2	688	0.368852		2	688	0.476744
2	690	0.330769		2	690	0.368852		2	690	0.476744
2	692	0.330769		2	692	0.368852		2	692	0.476744
2	694	0.330769		2	694	0.368852		2	694	0.476744
2	696	0.330769		2	696	0.368852		2	696	0.476744
2	698	0.330769		2	698	0.368852		2	698	0.476744
2	700	0.338462		2	700	0.368852		2	700	0.488095
2	702	0.338462		2	702	0.377049		2	702	0.488095
2	704	0.338462		2	704	0.377049		2	704	0.488095
2	706	0.338462		2	706	0.371901		2	706	0.488095
2	708	0.338462		2	708	0.391667		2	708	0.488095
2	710	0.338462		2	710	0.391667		2	710	0.488095
2	712	0.338462		2	712	0.391667		2	712	0.488095
2	714	0.338462		2	714	0.391667		2	714	0.488095
2	716	0.338462		2	716	0.391667		2	716	0.488095
2	718	0.338462		2	718	0.391667		2	718	0.488095
2	720	0.338462		2	720	0.391667		2	720	0.488095
2	722	0.338462		2	722	0.391667		2	722	0.488095
2	724	0.338462		2	724	0.391667		2	724	0.488095
2	726	0.338462		2	726	0.391667		2	726	0.488095
2	728	0.338462		2	728	0.391667		2	728	0.488095
2	730	0.346457		2	730	0.394958		2	730	0.488095
2	732	0.346457		2	732	0.394958		2	732	0.488095
2	734	0.346457		2	734	0.394958		2	734	0.488095
2	736	0.336		2	736	0.394958		2	736	0.488095
2	738	0.336		2	738	0.394958		2	738	0.488095
2	740	0.336		2	740	0.394958		2	740	0.5
2	742	0.336		2	742	0.394958		2	742	0.5
2	744	0.336		2	744	0.394958		2	744	0.5
2	746	0.336		2	746	0.394958		2	746	0.5
2	748	0.330645		2	748	0.394958		2	748	0.5
2	750	0.330645		2	750	0.394958		2	750	0.5
2	752	0.330645		2	752	0.394958		2	752	0.5
2	754	0.330645		2	754	0.394958		2	754	0.5
2	756	0.330645		2	756	0.394958		2	756	0.5
2	758	0.330645		2	758	0.394958		2	758	0.5
2	760	0.330645		2	760	0.394958		2	760	0.5
2	762	0.330645		2	762	0.394958		2	762	0.5
2	764	0.330645		2	764	0.394958		2	764	0.5
2	766	0.330645		2	766	0.394958		2	766	0.5
2	768	0.330645		2	768	0.394958		2	768	0.474359
2	770	0.330645		2	770	0.394958		2	770	0.474359
2	772	0.344538		2	772	0.394958		2	772	0.474359
2	774	0.344538		2	774	0.394958		2	774	0.474359
2	776	0.344538		2	776	0.394958		2	776	0.474359
2	778	0.344538		2	778	0.394958		2	778	0.474359
2	780	0.344538		2	780	0.394958		2	780	0.474359
2	782	0.37069		2	782	0.394958		2	782	0.474359
2	784	0.37069		2	784	0.398305		2	784	0.474359
2	786	0.37069		2	786	0.393162		2	786	0.474359
2	788	0.37069		2	788	0.393162		2	788	0.474359
2	790	0.37069		2	790	0.393162		2	790	0.474359
2	792	0.368421		2	792	0.393162		2	792	0.474359
2	794	0.368421		2	794	0.393162		2	794	0.474359
2	796	0.368421		2	796	0.4		2	796	0.474359
2	798	0.368421		2	798	0.4		2	798	0.474359
2	800	0.368421		2	800	0.4		2	800	0.474359
2	802	0.368421		2	802	0.4		2	802	0.474359
2	804	0.368421		2	804	0.4		2	804	0.474359
2	806	0.368421		2	806	0.4		2	806	0.474359
2	808	0.368421		2	808	0.4		2	808	0.474359
2	810	0.368421		2	810	0.4		2	810	0.474359
2	812	0.368421		2	812	0.4		2	812	0.474359
2	814	0.375		2	814	0.4		2	814	0.474359
2	816	0.375		2	816	0.4		2	816	0.474359
2	818	0.375		2	818	0.4		2	818	0.474359
2	820	0.375		2	820	0.4		2	820	0.474359
2	822	0.375		2	822	0.4		2	822	0.474359
2	824	0.375		2	824	0.4		2	824	0.474359
2	826	0.375		2	826	0.4		2	826	0.474359
2	828	0.392857		2	828	0.4		2	828	0.474359
2	830	0.392857		2	830	0.4		2	830	0.474359
2	832	0.392857		2	832	0.389381		2	832	0.474359
2	834	0.392857		2	834	0.389381		2	834	0.474359
2	836	0.392857		2	836	0.389381		2	836	0.486842
2	838	0.392857		2	838	0.389381		2	838	0.486842
2	840	0.381818		2	840	0.389381		2	840	0.486842
2	842	0.381818		2	842	0.389381		2	842	0.486842
2	844	0.381818		2	844	0.389381		2	844	0.486842
2	846	0.409091		2	846	0.389381		2	846	0.486842
2	848	0.398148		2	848	0.389381		2	848	0.486842
2	850	0.398148		2	850	0.389381		2	850	0.486842
2	852	0.398148		2	852	0.389381		2	852	0.48
2	854	0.398148		2	854	0.389381		2	854	0.48
2	856	0.398148		2	856	0.389381		2	856	0.48
2	858	0.398148		2	858	0.389381		2	858	0.48
2	860	0.398148		2	860	0.389381		2	860	0.48
2	862	0.398148		2	862	0.389381		2	862	0.48
2	864	0.398148		2	864	0.389381		2	864	0.48
2	866	0.398148		2	866	0.389381		2	866	0.506667
2	868	0.398148		2	868	0.389381		2	868	0.506667
2	870	0.398148		2	870	0.378378		2	870	0.506667
2	872	0.398148		2	872	0.378378		2	872	0.506667
2	874	0.398148		2	874	0.378378		2	874	0.506667
2	876	0.398148		2	876	0.378378		2	876	0.506667
2	878	0.398148		2	878	0.378378		2	878	0.506667
2	880	0.398148		2	880	0.378378		2	880	0.506667
2	882	0.398148		2	882	0.378378		2	882	0.506667
2	884	0.398148		2	884	0.378378		2	884	0.506667
2	886	0.398148		2	886	0.378378		2	886	0.506667
2	888	0.398148		2	888	0.378378		2	888	0.506667
2	890	0.398148		2	890	0.378378		2	890	0.506667
2	892	0.398148		2	892	0.378378		2	892	0.52
2	894	0.398148		2	894	0.387387		2	894	0.52
2	896	0.398148		2	896	0.387387		2	896	0.52
2	898	0.413462		2	898	0.390909		2	898	0.506849
2	900	0.413462		2	900	0.394495		2	900	0.506849
2	902	0.413462		2	902	0.394495		2	902	0.506849
2	904	0.413462		2	904	0.394495		2	904	0.506849
2	906	0.413462		2	906	0.401869		2	906	0.506849
2	908	0.413462		2	908	0.401869		2	908	0.506849
2	910	0.413462		2	910	0.401869		2	910	0.506849
2	912	0.413462		2	912	0.4		2	912	0.528571
2	914	0.413462		2	914	0.4		2	914	0.528571
2	916	0.425743		2	916	0.4		2	916	0.528571
2	918	0.425743		2	918	0.4		2	918	0.521739
2	920	0.425743		2	920	0.4		2	920	0.521739
2	922	0.425743		2	922	0.4		2	922	0.521739
2	924	0.425743		2	924	0.4		2	924	0.521739
2	926	0.425743		2	926	0.382353		2	926	0.521739
2	928	0.443299		2	928	0.382353		2	928	0.521739
2	930	0.443299		2	930	0.382353		2	930	0.521739
2	932	0.443299		2	932	0.382353		2	932	0.521739
2	934	0.443299		2	934	0.393939		2	934	0.529412
2	936	0.443299		2	936	0.393939		2	936	0.529412
2	938	0.443299		2	938	0.393939		2	938	0.529412
2	940	0.443299		2	940	0.393939		2	940	0.529412
2	942	0.443299		2	942	0.393939		2	942	0.529412
2	944	0.443299		2	944	0.393939		2	944	0.529412
2	946	0.443299		2	946	0.393939		2	946	0.529412
2	948	0.443299		2	948	0.393939		2	948	0.529412
2	950	0.443299		2	950	0.387755		2	950	0.529412
2	952	0.443299		2	952	0.387755		2	952	0.529412
2	954	0.443299		2	954	0.387755		2	954	0.529412
2	956	0.447917		2	956	0.387755		2	956	0.544118
2	958	0.43617		2	958	0.387755		2	958	0.544118
2	960	0.43617		2	960	0.387755		2	960	0.544118
2	962	0.445652		2	962	0.387755		2	962	0.544118
2	964	0.445652		2	964	0.387755		2	964	0.544118
2	966	0.445652		2	966	0.391753		2	966	0.523077
2	968	0.445652		2	968	0.4		2	968	0.523077
2	970	0.445652		2	970	0.4		2	970	0.523077
2	972	0.456522		2	972	0.4		2	972	0.523077
2	974	0.456522		2	974	0.4		2	974	0.523077
2	976	0.456522		2	976	0.4		2	976	0.523077
2	978	0.456522		2	978	0.4		2	978	0.523077
2	980	0.456522		2	980	0.4		2	980	0.523077
2	982	0.456522		2	982	0.4		2	982	0.523077
2	984	0.456522		2	984	0.4		2	984	0.523077
2	986	0.456522		2	986	0.4		2	986	0.523077
2	988	0.466667		2	988	0.4		2	988	0.523077
2	990	0.466667		2	990	0.4		2	990	0.523077
2	992	0.466667		2	992	0.4		2	992	0.523077
2	994	0.466667		2	994	0.4		2	994	0.523077
2	996	0.460674		2	996	0.4		2	996	0.523077
2	998	0.460674		2	998	0.4		2	998	0.523077
2	1000	0.460674		2	1000	0.4		2	1000	0.523077
2	1002	0.460674		2	1002	0.4		2	1002	0.523077
2	1004	0.460674		2	1004	0.4		2	1004	0.523077
2	1006	0.460674		2	1006	0.397849		2	1006	0.523077
2	1008	0.460674		2	1008	0.397849		2	1008	0.53125
2	1010	0.460674		2	1010	0.397849		2	1010	0.53125
2	1012	0.460674		2	1012	0.397849		2	1012	0.53125
2	1014	0.460674		2	1014	0.397849		2	1014	0.53125
2	1016	0.460674		2	1016	0.397849		2	1016	0.53125
2	1018	0.460674		2	1018	0.397849		2	1018	0.53125
2	1020	0.460674		2	1020	0.397849		2	1020	0.53125
2	1022	0.460674		2	1022	0.397849		2	1022	0.53125
2	1024	0.460674		2	1024	0.397849		2	1024	0.53125
2	1026	0.460674		2	1026	0.397849		2	1026	0.53125
2	1028	0.460674		2	1028	0.397849		2	1028	0.516129
2	1030	0.460674		2	1030	0.402174		2	1030	0.516129
2	1032	0.454545		2	1032	0.402174		2	1032	0.516129
2	1034	0.454545		2	1034	0.402174		2	1034	0.516129
2	1036	0.454545		2	1036	0.402174		2	1036	0.516129
2	1038	0.454545		2	1038	0.402174		2	1038	0.516129
2	1040	0.454545		2	1040	0.402174		2	1040	0.516129
2	1042	0.454545		2	1042	0.402174		2	1042	0.516129
2	1044	0.454545		2	1044	0.402174		2	1044	0.516129
2	1046	0.454545		2	1046	0.402174		2	1046	0.516129
2	1048	0.454545		2	1048	0.395604		2	1048	0.516129
2	1050	0.454545		2	1050	0.395604		2	1050	0.517241
2	1052	0.454545		2	1052	0.395604		2	1052	0.517241
2	1054	0.454545		2	1054	0.395604		2	1054	0.517241
2	1056	0.45977		2	1056	0.395604		2	1056	0.517241
2	1058	0.45977		2	1058	0.4		2	1058	0.517241
2	1060	0.45977		2	1060	0.4		2	1060	0.517241
2	1062	0.45977		2	1062	0.4		2	1062	0.517241
2	1064	0.471264		2	1064	0.4		2	1064	0.517241
2	1066	0.505747		2	1066	0.4		2	1066	0.517241
2	1068	0.505747		2	1068	0.4		2	1068	0.517241
2	1070	0.488095		2	1070	0.4		2	1070	0.517241
2	1072	0.488095		2	1072	0.4		2	1072	0.517241
2	1074	0.488095		2	1074	0.4		2	1074	0.517241
2	1076	0.47561		2	1076	0.4		2	1076	0.517241
2	1078	0.47561		2	1078	0.4		2	1078	0.517241
2	1080	0.47561		2	1080	0.4		2	1080	0.517241
2	1082	0.47561		2	1082	0.4		2	1082	0.517241
2	1084	0.47561		2	1084	0.4		2	1084	0.517241
2	1086	0.47561		2	1086	0.4		2	1086	0.517241
2	1088	0.47561		2	1088	0.4		2	1088	0.517241
2	1090	0.481481		2	1090	0.4		2	1090	0.517241
2	1092	0.4875		2	1092	0.4		2	1092	0.517241
2	1094	0.4875		2	1094	0.4		2	1094	0.517241
2	1096	0.4875		2	1096	0.4		2	1096	0.517241
2	1098	0.481013		2	1098	0.393258		2	1098	0.517241
2	1100	0.493671		2	1100	0.393258		2	1100	0.517241
2	1102	0.493671		2	1102	0.393258		2	1102	0.517241
2	1104	0.493671		2	1104	0.393258		2	1104	0.517241
2	1106	0.493671		2	1106	0.393258		2	1106	0.517241
2	1108	0.493671		2	1108	0.393258		2	1108	0.517241
2	1110	0.493671		2	1110	0.393258		2	1110	0.517241
2	1112	0.493671		2	1112	0.393258		2	1112	0.517241
2	1114	0.493671		2	1114	0.393258		2	1114	0.517241
2	1116	0.493671		2	1116	0.393258		2	1116	0.517241
2	1118	0.493671		2	1118	0.393258		2	1118	0.517241
2	1120	0.493671		2	1120	0.393258		2	1120	0.517241
2	1122	0.493671		2	1122	0.393258		2	1122	0.517241
2	1124	0.493671		2	1124	0.393258		2	1124	0.517241
2	1126	0.493671		2	1126	0.444444		2	1126	0.517241
2	1128	0.493671		2	1128	0.444444		2	1128	0.534483
2	1130	0.493671		2	1130	0.444444		2	1130	0.534483
2	1132	0.493671		2	1132	0.444444		2	1132	0.534483
2	1134	0.493671		2	1134	0.444444		2	1134	0.534483
2	1136	0.493671		2	1136	0.444444		2	1136	0.534483
2	1138	0.493671		2	1138	0.444444		2	1138	0.534483
2	1140	0.493671		2	1140	0.444444		2	1140	0.534483
2	1142	0.487179		2	1142	0.444444		2	1142	0.534483
2	1144	0.506667		2	1144	0.444444		2	1144	0.534483
2	1146	0.506667		2	1146	0.444444		2	1146	0.534483
2	1148	0.506667		2	1148	0.444444		2	1148	0.526316
2	1150	0.506667		2	1150	0.444444		2	1150	0.526316
2	1152	0.506667		2	1152	0.455696		2	1152	0.526316
2	1154	0.506667		2	1154	0.455696		2	1154	0.526316
2	1156	0.506667		2	1156	0.455696		2	1156	0.526316
2	1158	0.506667		2	1158	0.455696		2	1158	0.526316
2	1160	0.520548		2	1160	0.455696		2	1160	0.526316
2	1162	0.520548		2	1162	0.455696		2	1162	0.526316
2	1164	0.527778		2	1164	0.455696		2	1164	0.526316
2	1166	0.527778		2	1166	0.455696		2	1166	0.526316
2	1168	0.527778		2	1168	0.455696		2	1168	0.526316
2	1170	0.527778		2	1170	0.455696		2	1170	0.526316
2	1172	0.541667		2	1172	0.455696		2	1172	0.526316
2	1174	0.541667		2	1174	0.455696		2	1174	0.526316
2	1176	0.541667		2	1176	0.455696		2	1176	0.526316
2	1178	0.541667		2	1178	0.455696		2	1178	0.526316
2	1180	0.557143		2	1180	0.455696		2	1180	0.526316
2	1182	0.557143		2	1182	0.455696		2	1182	0.526316
2	1184	0.557143		2	1184	0.455696		2	1184	0.526316
2	1186	0.557143		2	1186	0.455696		2	1186	0.526316
2	1188	0.557143		2	1188	0.455696		2	1188	0.526316
2	1190	0.557143		2	1190	0.455696		2	1190	0.526316
2	1192	0.557143		2	1192	0.455696		2	1192	0.526316
[truncated: 698,502+ more rows]

## Sheet: Supplementary Figure 13
xCDF	CDF Exp WT1 threshold = 6	CDF Exp WT1 threshold = 7	CDF Exp WT1 threshold = 8	CDF pred. Exp WT1 threshold = 6	CDF pred. Exp WT1 threshold = 7	CDF pred. Exp WT1 threshold = 8
0	0	0	0	0.000616119	0.000486704	0.0004124
2	0	0	0	0.00184734	0.00145948	0.00123675
4	0	0	0	0.00307705	0.00243131	0.00206041
6	0	0	0	0.00430525	0.00340219	0.0028834
8	0.00393701	0	0	0.00553193	0.00437213	0.00370571
10	0.00787402	0.005	0.00591716	0.0067571	0.00534113	0.00452734
12	0.00787402	0.005	0.00591716	0.00798076	0.00630918	0.00534829
14	0.00787402	0.005	0.00591716	0.00920291	0.00727629	0.00616857
16	0.0434783	0.0201005	0.0119048	0.0104236	0.00824246	0.00698817
18	0.0515873	0.0251256	0.0178571	0.0116427	0.00920768	0.00780709
20	0.0836653	0.0603015	0.047619	0.0128603	0.010172	0.00862534
22	0.10757	0.0753769	0.0535714	0.0140765	0.0111353	0.00944292
24	0.135458	0.105528	0.0833333	0.0152911	0.0120977	0.0102598
26	0.14741	0.115578	0.0952381	0.0165043	0.0130592	0.011076
28	0.176	0.145729	0.125	0.0177159	0.0140198	0.0118916
30	0.18	0.150754	0.130952	0.0189261	0.0149794	0.0127065
32	0.18	0.150754	0.130952	0.0201347	0.015938	0.0135207
34	0.18	0.150754	0.130952	0.0213419	0.0168958	0.0143342
36	0.192	0.160804	0.142857	0.0225476	0.0178526	0.0151471
38	0.192	0.160804	0.142857	0.0237518	0.0188084	0.0159593
40	0.2	0.170854	0.154762	0.0249545	0.0197634	0.0167708
42	0.212	0.18593	0.172619	0.0261558	0.0207174	0.0175817
44	0.212851	0.186869	0.172619	0.0273555	0.0216705	0.0183918
46	0.21371	0.187817	0.173653	0.0285538	0.0226227	0.0192014
48	0.220408	0.190722	0.175758	0.0297506	0.0235739	0.0200102
50	0.221311	0.190722	0.175758	0.030946	0.0245242	0.0208184
52	0.221311	0.190722	0.175758	0.0321398	0.0254736	0.0216259
54	0.221311	0.190722	0.175758	0.0333322	0.026422	0.0224328
56	0.221311	0.190722	0.175758	0.0345231	0.0273696	0.023239
58	0.221311	0.190722	0.175758	0.0357126	0.0283162	0.0240445
60	0.222222	0.190722	0.175758	0.0369006	0.0292619	0.0248493
62	0.222222	0.190722	0.175758	0.0380871	0.0302066	0.0256535
64	0.22314	0.19171	0.170732	0.0392722	0.0311505	0.0264571
66	0.22314	0.19171	0.170732	0.0404558	0.0320934	0.0272599
68	0.228216	0.192708	0.171779	0.0416379	0.0330354	0.0280621
70	0.233333	0.193717	0.17284	0.0428186	0.0339765	0.0288637
72	0.231092	0.190476	0.175	0.0439978	0.0349167	0.0296646
74	0.231092	0.190476	0.175	0.0451756	0.035856	0.0304648
76	0.231092	0.190476	0.175	0.0463519	0.0367943	0.0312644
78	0.231092	0.190476	0.175	0.0475268	0.0377318	0.0320633
80	0.231092	0.190476	0.175	0.0487002	0.0386683	0.0328615
82	0.231092	0.190476	0.175	0.0498722	0.0396039	0.0336591
84	0.232068	0.191489	0.176101	0.0510428	0.0405386	0.034456
86	0.235043	0.2	0.183544	0.0522119	0.0414724	0.0352523
88	0.236052	0.201087	0.183544	0.0533795	0.0424053	0.0360479
90	0.237069	0.202186	0.184713	0.0545458	0.0433373	0.0368429
92	0.242424	0.203297	0.185897	0.0557105	0.0442684	0.0376372
94	0.242424	0.203297	0.185897	0.0568739	0.0451985	0.0384308
96	0.242424	0.203297	0.185897	0.0580358	0.0461278	0.0392238
98	0.242424	0.203297	0.185897	0.0591963	0.0470561	0.0400161
100	0.243478	0.203297	0.185897	0.0603554	0.0479836	0.0408078
102	0.240175	0.203297	0.185897	0.061513	0.0489101	0.0415989
104	0.240175	0.203297	0.185897	0.0626692	0.0498358	0.0423892
106	0.244541	0.203297	0.185897	0.063824	0.0507605	0.043179
108	0.244541	0.203297	0.185897	0.0649773	0.0516844	0.0439681
110	0.244541	0.203297	0.185897	0.0661292	0.0526073	0.0447565
112	0.244541	0.203297	0.185897	0.0672798	0.0535294	0.0455443
114	0.244541	0.203297	0.185897	0.0684289	0.0544505	0.0463314
116	0.245614	0.20442	0.187097	0.0695765	0.0553708	0.0471179
118	0.245614	0.20442	0.187097	0.0707228	0.0562902	0.0479037
120	0.245614	0.20442	0.187097	0.0718677	0.0572086	0.0486889
122	0.25	0.209945	0.193548	0.0730111	0.0581262	0.0494734
124	0.25	0.209945	0.193548	0.0741531	0.0590429	0.0502573
126	0.25	0.209945	0.193548	0.0752938	0.0599587	0.0510405
128	0.246696	0.205556	0.188312	0.076433	0.0608736	0.0518231
130	0.246696	0.205556	0.188312	0.0775708	0.0617876	0.0526051
132	0.251101	0.211111	0.194805	0.0787072	0.0627007	0.0533864
134	0.251101	0.211111	0.194805	0.0798422	0.0636129	0.054167
136	0.251101	0.211111	0.194805	0.0809759	0.0645242	0.0549471
138	0.251101	0.211111	0.194805	0.0821081	0.0654347	0.0557264
140	0.252212	0.212291	0.196078	0.0832389	0.0663443	0.0565052
142	0.253333	0.213483	0.197368	0.0843684	0.0672529	0.0572832
144	0.253333	0.213483	0.197368	0.0854964	0.0681607	0.0580607
146	0.257778	0.219101	0.203947	0.0866231	0.0690676	0.0588375
148	0.262222	0.219101	0.203947	0.0877483	0.0699737	0.0596137
150	0.262222	0.219101	0.203947	0.0888722	0.0708788	0.0603892
152	0.262222	0.219101	0.203947	0.0899947	0.0717831	0.0611641
154	0.262222	0.219101	0.203947	0.0911158	0.0726865	0.0619383
156	0.262222	0.219101	0.203947	0.0922355	0.073589	0.0627119
158	0.263393	0.220339	0.205298	0.0933539	0.0744906	0.0634849
160	0.263393	0.220339	0.205298	0.0944709	0.0753914	0.0642572
162	0.263393	0.220339	0.205298	0.0955865	0.0762912	0.0650289
164	0.263393	0.220339	0.205298	0.0967007	0.0771902	0.0658
166	0.26009	0.221591	0.206667	0.0978135	0.0780884	0.0665704
168	0.26009	0.221591	0.206667	0.098925	0.0789856	0.0673402
170	0.26009	0.221591	0.206667	0.100035	0.079882	0.0681093
172	0.26009	0.227273	0.213333	0.101144	0.0807775	0.0688779
174	0.26009	0.227273	0.213333	0.102251	0.0816721	0.0696457
176	0.26009	0.227273	0.213333	0.103357	0.0825659	0.070413
178	0.26009	0.227273	0.213333	0.104462	0.0834588	0.0711796
180	0.261261	0.228571	0.214765	0.105565	0.0843508	0.0719456
182	0.261261	0.228571	0.214765	0.106667	0.085242	0.072711
184	0.261261	0.228571	0.214765	0.107768	0.0861323	0.0734757
186	0.261261	0.228571	0.214765	0.108867	0.0870217	0.0742398
188	0.262443	0.229885	0.216216	0.109965	0.0879102	0.0750032
190	0.259091	0.225434	0.210884	0.111061	0.0887979	0.0757661
192	0.259091	0.225434	0.210884	0.112156	0.0896848	0.0765283
194	0.259091	0.225434	0.210884	0.11325	0.0905707	0.0772898
196	0.263636	0.225434	0.210884	0.114343	0.0914558	0.0780508
198	0.268182	0.231214	0.217687	0.115434	0.0923401	0.0788111
200	0.268182	0.231214	0.217687	0.116524	0.0932234	0.0795708
202	0.268182	0.231214	0.217687	0.117612	0.094106	0.0803299
204	0.268182	0.231214	0.217687	0.118699	0.0949876	0.0810883
206	0.268182	0.231214	0.217687	0.119785	0.0958684	0.0818461
208	0.268182	0.231214	0.217687	0.120869	0.0967484	0.0826033
210	0.272727	0.231214	0.217687	0.121952	0.0976275	0.0833599
212	0.272727	0.231214	0.217687	0.123034	0.0985057	0.0841158
214	0.281818	0.236994	0.22449	0.124115	0.0993831	0.0848711
216	0.283105	0.236994	0.22449	0.125194	0.10026	0.0856258
218	0.284404	0.238372	0.226027	0.126271	0.101135	0.0863799
220	0.288991	0.238372	0.226027	0.127348	0.10201	0.0871334
222	0.288991	0.238372	0.226027	0.128423	0.102884	0.0878862
224	0.293578	0.244186	0.232877	0.129497	0.103757	0.0886384
226	0.299539	0.251462	0.234483	0.130569	0.104629	0.08939
228	0.299539	0.251462	0.234483	0.13164	0.105501	0.0901409
230	0.296296	0.247059	0.229167	0.13271	0.106371	0.0908913
232	0.296296	0.247059	0.229167	0.133778	0.107241	0.091641
234	0.296296	0.247059	0.229167	0.134846	0.10811	0.0923901
236	0.296296	0.247059	0.229167	0.135912	0.108978	0.0931386
238	0.296296	0.247059	0.229167	0.136976	0.109845	0.0938865
240	0.296296	0.247059	0.229167	0.138039	0.110712	0.0946338
242	0.296296	0.247059	0.229167	0.139101	0.111577	0.0953804
244	0.293023	0.242604	0.223776	0.140162	0.112442	0.0961264
246	0.294393	0.244048	0.225352	0.141221	0.113306	0.0968718
248	0.295775	0.245509	0.22695	0.142279	0.114169	0.0976166
250	0.295775	0.245509	0.22695	0.143336	0.115031	0.0983608
252	0.295775	0.245509	0.22695	0.144391	0.115892	0.0991044
254	0.29717	0.246988	0.228571	0.145445	0.116752	0.0998474
256	0.29717	0.246988	0.228571	0.146498	0.117612	0.10059
258	0.298578	0.246988	0.228571	0.14755	0.118471	0.101331
260	0.301435	0.25	0.231884	0.1486	0.119329	0.102073
262	0.301435	0.25	0.231884	0.149649	0.120186	0.102813
264	0.301435	0.25	0.231884	0.150696	0.121042	0.103553
266	0.299517	0.246914	0.227941	0.151743	0.121898	0.104292
268	0.299517	0.246914	0.227941	0.152788	0.122752	0.105031
270	0.299517	0.246914	0.227941	0.153831	0.123606	0.105769
272	0.296117	0.242236	0.222222	0.154874	0.124459	0.106506
274	0.296117	0.242236	0.222222	0.155915	0.125311	0.107243
276	0.297561	0.24375	0.223881	0.156955	0.126162	0.10798
278	0.297561	0.24375	0.223881	0.157994	0.127013	0.108715
280	0.297561	0.24375	0.223881	0.159031	0.127862	0.10945
282	0.297561	0.24375	0.223881	0.160067	0.128711	0.110185
284	0.297561	0.24375	0.223881	0.161102	0.129559	0.110918
286	0.297561	0.24375	0.223881	0.162135	0.130406	0.111652
288	0.294118	0.238994	0.218045	0.163168	0.131253	0.112384
290	0.294118	0.238994	0.218045	0.164199	0.132098	0.113116
292	0.294118	0.238994	0.218045	0.165228	0.132943	0.113848
294	0.294118	0.238994	0.218045	0.166257	0.133787	0.114578
296	0.29064	0.238994	0.218045	0.167284	0.13463	0.115309
298	0.29703	0.246835	0.227273	0.16831	0.135472	0.116038
300	0.29703	0.246835	0.227273	0.169334	0.136313	0.116767
302	0.29703	0.246835	0.227273	0.170358	0.137154	0.117496
304	0.29703	0.246835	0.227273	0.17138	0.137994	0.118223
306	0.29703	0.246835	0.227273	0.172401	0.138833	0.118951
308	0.29703	0.246835	0.227273	0.17342	0.139671	0.119677
310	0.29703	0.246835	0.227273	0.174439	0.140508	0.120403
312	0.298507	0.248408	0.229008	0.175456	0.141345	0.121129
314	0.303483	0.248408	0.229008	0.176471	0.14218	0.121853
316	0.303483	0.248408	0.229008	0.177486	0.143015	0.122578
318	0.301508	0.248408	0.229008	0.178499	0.143849	0.123301
320	0.301508	0.248408	0.229008	0.179511	0.144683	0.124024
322	0.301508	0.248408	0.229008	0.180522	0.145515	0.124747
324	0.301508	0.248408	0.229008	0.181532	0.146347	0.125468
326	0.301508	0.248408	0.229008	0.18254	0.147177	0.12619
328	0.30303	0.25	0.230769	0.183547	0.148007	0.12691
330	0.30303	0.25	0.230769	0.184553	0.148837	0.12763
332	0.304569	0.251613	0.232558	0.185558	0.149665	0.12835
334	0.30102	0.246753	0.226562	0.186561	0.150493	0.129069
336	0.30102	0.246753	0.226562	0.187563	0.151319	0.129787
338	0.30102	0.246753	0.226562	0.188564	0.152145	0.130504
340	0.297436	0.24183	0.220472	0.189564	0.152971	0.131222
342	0.297436	0.24183	0.220472	0.190562	0.153795	0.131938
344	0.297436	0.24183	0.220472	0.19156	0.154619	0.132654
346	0.298969	0.243421	0.220472	0.192556	0.155441	0.133369
348	0.304124	0.25	0.228346	0.19355	0.156263	0.134084
350	0.304124	0.25	0.228346	0.194544	0.157084	0.134798
352	0.300518	0.245033	0.222222	0.195536	0.157905	0.135511
354	0.300518	0.245033	0.222222	0.196527	0.158724	0.136224
356	0.300518	0.245033	0.222222	0.197517	0.159543	0.136937
358	0.300518	0.245033	0.222222	0.198506	0.160361	0.137649
360	0.300518	0.245033	0.222222	0.199493	0.161178	0.13836
362	0.296875	0.245033	0.222222	0.200479	0.161995	0.13907
364	0.302083	0.251656	0.222222	0.201464	0.16281	0.13978
366	0.303665	0.251656	0.222222	0.202448	0.163625	0.14049
368	0.303665	0.251656	0.222222	0.203431	0.164439	0.141199
370	0.306878	0.253333	0.224	0.204412	0.165252	0.141907
372	0.306878	0.253333	0.224	0.205392	0.166065	0.142614
374	0.306878	0.253333	0.224	0.206371	0.166876	0.143321
376	0.312169	0.26	0.232	0.207349	0.167687	0.144028
378	0.312169	0.26	0.232	0.208325	0.168497	0.144734
380	0.319149	0.268456	0.241935	0.209301	0.169306	0.145439
382	0.319149	0.268456	0.241935	0.210275	0.170115	0.146144
384	0.319149	0.268456	0.241935	0.211248	0.170923	0.146848
386	0.319149	0.268456	0.241935	0.21222	0.17173	0.147552
388	0.319149	0.268456	0.241935	0.21319	0.172536	0.148255
390	0.319149	0.268456	0.241935	0.214159	0.173341	0.148957
392	0.319149	0.268456	0.241935	0.215128	0.174146	0.149659
394	0.319149	0.268456	0.241935	0.216095	0.174949	0.15036
396	0.319149	0.268456	0.241935	0.21706	0.175752	0.151061
398	0.324468	0.268456	0.241935	0.218025	0.176554	0.151761
400	0.324468	0.268456	0.241935	0.218988	0.177356	0.152461
402	0.324468	0.268456	0.241935	0.21995	0.178157	0.15316
404	0.324468	0.268456	0.241935	0.220911	0.178956	0.153858
406	0.320856	0.263514	0.235772	0.221871	0.179755	0.154556
408	0.320856	0.263514	0.235772	0.22283	0.180554	0.155253
410	0.317204	0.258503	0.237705	0.223787	0.181351	0.15595
412	0.317204	0.258503	0.237705	0.224744	0.182148	0.156646
414	0.322581	0.265306	0.245902	0.225699	0.182944	0.157341
416	0.322581	0.265306	0.245902	0.226653	0.183739	0.158036
418	0.327869	0.277778	0.260504	0.227605	0.184534	0.15873
420	0.32967	0.27972	0.262712	0.228557	0.185327	0.159424
422	0.335165	0.286713	0.271186	0.229507	0.18612	0.160117
424	0.340659	0.293706	0.279661	0.230457	0.186912	0.16081
426	0.342541	0.293706	0.279661	0.231405	0.187704	0.161502
428	0.342541	0.293706	0.279661	0.232352	0.188494	0.162194
430	0.342541	0.293706	0.279661	0.233297	0.189284	0.162885
432	0.342541	0.293706	0.279661	0.234242	0.190073	0.163575
434	0.338889	0.295775	0.282051	0.235185	0.190861	0.164265
436	0.338889	0.295775	0.282051	0.236128	0.191649	0.164954
438	0.335196	0.295775	0.282051	0.237069	0.192435	0.165643
440	0.335196	0.295775	0.282051	0.238009	0.193221	0.166331
442	0.335196	0.295775	0.282051	0.238947	0.194007	0.167018
444	0.335196	0.295775	0.282051	0.239885	0.194791	0.167705
446	0.337079	0.297872	0.284483	0.240821	0.195575	0.168392
448	0.337079	0.297872	0.284483	0.241757	0.196358	0.169077
450	0.337079	0.297872	0.284483	0.242691	0.19714	0.169763
452	0.338983	0.3	0.286957	0.243624	0.197921	0.170447
454	0.335227	0.294964	0.280702	0.244556	0.198702	0.171131
456	0.335227	0.294964	0.280702	0.245486	0.199482	0.171815
458	0.335227	0.294964	0.280702	0.246416	0.200261	0.172498
460	0.335227	0.294964	0.280702	0.247344	0.201039	0.17318
462	0.337143	0.297101	0.283186	0.248272	0.201817	0.173862
464	0.337143	0.297101	0.283186	0.249198	0.202594	0.174544
466	0.337143	0.297101	0.283186	0.250123	0.20337	0.175224
468	0.337143	0.297101	0.283186	0.251047	0.204145	0.175904
470	0.32948	0.291971	0.276786	0.251969	0.20492	0.176584
472	0.32948	0.291971	0.276786	0.252891	0.205693	0.177263
474	0.32948	0.291971	0.276786	0.253811	0.206466	0.177942
476	0.33526	0.29927	0.285714	0.25473	0.207239	0.17862
478	0.33526	0.29927	0.285714	0.255649	0.20801	0.179297
480	0.33526	0.29927	0.285714	0.256566	0.208781	0.179974
482	0.33526	0.29927	0.285714	0.257482	0.209551	0.18065
484	0.337209	0.29927	0.285714	0.258396	0.21032	0.181326
486	0.337209	0.29927	0.285714	0.25931	0.211089	0.182001
488	0.337209	0.29927	0.285714	0.260223	0.211857	0.182676
490	0.337209	0.29927	0.285714	0.261134	0.212624	0.18335
492	0.337209	0.29927	0.285714	0.262044	0.21339	0.184023
494	0.337209	0.29927	0.285714	0.262953	0.214156	0.184696
496	0.337209	0.29927	0.285714	0.263861	0.214921	0.185368
498	0.337209	0.29927	0.285714	0.264768	0.215685	0.18604
500	0.337209	0.29927	0.285714	0.265674	0.216448	0.186711
502	0.345029	0.308824	0.288288	0.266579	0.217211	0.187382
504	0.345029	0.308824	0.288288	0.267482	0.217972	0.188052
506	0.345029	0.308824	0.288288	0.268385	0.218733	0.188722
508	0.345029	0.308824	0.288288	0.269286	0.219494	0.189391
510	0.345029	0.308824	0.288288	0.270186	0.220253	0.190059
512	0.345029	0.308824	0.288288	0.271085	0.221012	0.190727
514	0.350877	0.308824	0.288288	0.271983	0.221771	0.191395
516	0.350877	0.308824	0.288288	0.27288	0.222528	0.192062
518	0.350877	0.308824	0.288288	0.273776	0.223285	0.192728
520	0.350877	0.308824	0.288288	0.274671	0.224041	0.193394
522	0.350877	0.308824	0.288288	0.275564	0.224796	0.194059
524	0.352941	0.311111	0.290909	0.276457	0.22555	0.194724
526	0.352941	0.311111	0.290909	0.277348	0.226304	0.195388
528	0.352941	0.311111	0.290909	0.278239	0.227057	0.196051
530	0.352941	0.311111	0.290909	0.279128	0.227809	0.196714
532	0.352941	0.311111	0.290909	0.280016	0.228561	0.197377
534	0.352941	0.311111	0.290909	0.280903	0.229312	0.198039
536	0.352941	0.311111	0.290909	0.281789	0.230062	0.1987
538	0.352941	0.311111	0.290909	0.282674	0.230811	0.199361
540	0.358824	0.318519	0.3	0.283557	0.23156	0.200021
542	0.360947	0.320896	0.302752	0.28444	0.232307	0.200681
544	0.360947	0.320896	0.302752	0.285322	0.233055	0.20134
546	0.363095	0.323308	0.302752	0.286202	0.233801	0.201999
548	0.363095	0.323308	0.302752	0.287081	0.234547	0.202657
550	0.365269	0.325758	0.305556	0.28796	0.235292	0.203314
552	0.365269	0.325758	0.305556	0.288837	0.236036	0.203971
554	0.365269	0.325758	0.305556	0.289713	0.23678	0.204628
556	0.365269	0.325758	0.305556	0.290588	0.237522	0.205284
558	0.365269	0.325758	0.305556	0.291462	0.238264	0.205939
560	0.365269	0.325758	0.305556	0.292335	0.239006	0.206594
562	0.365269	0.325758	0.305556	0.293207	0.239746	0.207248
564	0.365269	0.325758	0.305556	0.294078	0.240486	0.207902
566	0.365269	0.325758	0.305556	0.294947	0.241226	0.208555
568	0.365269	0.325758	0.305556	0.295816	0.241964	0.209208
570	0.365269	0.325758	0.305556	0.296684	0.242702	0.20986
572	0.365269	0.325758	0.305556	0.29755	0.243439	0.210512
574	0.365269	0.325758	0.305556	0.298415	0.244175	0.211163
576	0.361446	0.320611	0.299065	0.29928	0.244911	0.211813
578	0.36747	0.328244	0.308411	0.300143	0.245646	0.212463
580	0.36747	0.328244	0.308411	0.301005	0.24638	0.213113
582	0.373494	0.335878	0.317757	0.301866	0.247113	0.213762
584	0.373494	0.335878	0.317757	0.302727	0.247846	0.21441
586	0.379518	0.335878	0.317757	0.303586	0.248578	0.215058
588	0.379518	0.335878	0.317757	0.304444	0.249309	0.215705
590	0.379518	0.335878	0.317757	0.3053	0.25004	0.216352
592	0.379518	0.335878	0.317757	0.306156	0.25077	0.216998
594	0.379518	0.335878	0.317757	0.307011	0.251499	0.217644
596	0.381818	0.338462	0.320755	0.307865	0.252228	0.218289
598	0.384146	0.338462	0.320755	0.308718	0.252955	0.218934
600	0.384146	0.338462	0.320755	0.309569	0.253682	0.219578
602	0.384146	0.338462	0.320755	0.31042	0.254409	0.220222
604	0.380368	0.338462	0.320755	0.311269	0.255134	0.220865
606	0.380368	0.338462	0.320755	0.312118	0.255859	0.221507
608	0.380368	0.338462	0.320755	0.312965	0.256584	0.222149
610	0.380368	0.338462	0.320755	0.313812	0.257307	0.222791
612	0.380368	0.338462	0.320755	0.314657	0.25803	0.223432
614	0.382716	0.341085	0.320755	0.315501	0.258752	0.224072
616	0.382716	0.341085	0.320755	0.316345	0.259473	0.224712
618	0.382716	0.341085	0.320755	0.317187	0.260194	0.225351
620	0.382716	0.341085	0.320755	0.318028	0.260914	0.22599
622	0.385093	0.34375	0.32381	0.318868	0.261633	0.226629
624	0.391304	0.351562	0.333333	0.319708	0.262352	0.227266
626	0.397516	0.351562	0.333333	0.320546	0.26307	0.227904
628	0.397516	0.351562	0.333333	0.321383	0.263787	0.22854
630	0.397516	0.351562	0.333333	0.322219	0.264504	0.229177
632	0.397516	0.351562	0.333333	0.323054	0.26522	0.229812
634	0.403727	0.359375	0.342857	0.323888	0.265935	0.230447
636	0.40625	0.362205	0.346154	0.324721	0.266649	0.231082
638	0.40625	0.362205	0.346154	0.325553	0.267363	0.231716
640	0.40625	0.362205	0.346154	0.326384	0.268076	0.23235
642	0.40625	0.362205	0.346154	0.327213	0.268788	0.232983
644	0.4125	0.370079	0.355769	0.328042	0.2695	0.233615
646	0.4125	0.370079	0.355769	0.32887	0.270211	0.234247
648	0.415094	0.373016	0.355769	0.329697	0.270921	0.234879
650	0.415094	0.373016	0.355769	0.330523	0.271631	0.23551
652	0.420382	0.379032	0.362745	0.331348	0.27234	0.23614
654	0.420382	0.379032	0.362745	0.332171	0.273048	0.23677
656	0.420382	0.379032	0.362745	0.332994	0.273755	0.2374
658	0.420382	0.379032	0.362745	0.333816	0.274462	0.238029
660	0.423077	0.382114	0.366337	0.334637	0.275168	0.238657
662	0.423077	0.382114	0.366337	0.335456	0.275874	0.239285
664	0.425806	0.385246	0.37	0.336275	0.276578	0.239912
666	0.428571	0.38843	0.37	0.337093	0.277282	0.240539
668	0.428571	0.38843	0.37	0.337909	0.277986	0.241165
670	0.428571	0.38843	0.37	0.338725	0.278689	0.241791
672	0.424837	0.38843	0.37	0.33954	0.279391	0.242417
674	0.424837	0.38843	0.37	0.340353	0.280092	0.243041
676	0.421053	0.383333	0.37	0.341166	0.280793	0.243666
678	0.421053	0.383333	0.37	0.341978	0.281493	0.244289
680	0.417219	0.378151	0.363636	0.342788	0.282192	0.244913
682	0.417219	0.378151	0.363636	0.343598	0.28289	0.245535
684	0.417219	0.378151	0.363636	0.344407	0.283588	0.246157
686	0.42	0.378151	0.363636	0.345214	0.284286	0.246779
688	0.42	0.378151	0.363636	0.346021	0.284982	0.2474
690	0.42	0.378151	0.363636	0.346827	0.285678	0.248021
692	0.42	0.378151	0.363636	0.347632	0.286373	0.248641
694	0.416107	0.372881	0.367347	0.348435	0.287068	0.249261
696	0.416107	0.372881	0.367347	0.349238	0.287762	0.24988
698	0.416107	0.372881	0.367347	0.35004	0.288455	0.250498
700	0.422819	0.381356	0.377551	0.35084	0.289147	0.251117
702	0.422819	0.381356	0.377551	0.35164	0.289839	0.251734
704	0.422819	0.381356	0.377551	0.352439	0.29053	0.252351
706	0.422819	0.381356	0.377551	0.353237	0.291221	0.252968
708	0.422819	0.381356	0.377551	0.354034	0.291911	0.253584
710	0.422819	0.381356	0.377551	0.354829	0.2926	0.254199
712	0.422819	0.381356	0.377551	0.355624	0.293288	0.254815
714	0.418919	0.376068	0.377551	0.356418	0.293976	0.255429
716	0.418919	0.376068	0.377551	0.357211	0.294663	0.256043
718	0.418919	0.376068	0.377551	0.358003	0.29535	0.256657
720	0.418919	0.376068	0.377551	0.358794	0.296036	0.25727
722	0.418919	0.376068	0.377551	0.359584	0.296721	0.257882
724	0.418919	0.376068	0.377551	0.360373	0.297405	0.258494
726	0.418919	0.376068	0.377551	0.361161	0.298089	0.259106
728	0.418919	0.376068	0.377551	0.361948	0.298772	0.259717
730	0.421769	0.37931	0.381443	0.362734	0.299455	0.260327
732	0.424658	0.382609	0.385417	0.363519	0.300136	0.260937
734	0.424658	0.382609	0.385417	0.364303	0.300817	0.261547
736	0.42069	0.377193	0.385417	0.365086	0.301498	0.262156
738	0.42069	0.377193	0.385417	0.365868	0.302178	0.262764
740	0.42069	0.377193	0.385417	0.36665	0.302857	0.263372
742	0.42069	0.377193	0.385417	0.36743	0.303535	0.26398
744	0.42069	0.377193	0.385417	0.368209	0.304213	0.264587
746	0.42069	0.377193	0.385417	0.368988	0.30489	0.265193
748	0.416667	0.371681	0.385417	0.369765	0.305567	0.265799
750	0.416667	0.371681	0.385417	0.370541	0.306243	0.266405
752	0.423611	0.371681	0.385417	0.371317	0.306918	0.26701
754	0.423611	0.371681	0.385417	0.372091	0.307593	0.267614
756	0.423611	0.371681	0.385417	0.372865	0.308266	0.268218
758	0.423611	0.371681	0.385417	0.373638	0.30894	0.268822
760	0.423611	0.371681	0.385417	0.374409	0.309612	0.269425
762	0.423611	0.371681	0.385417	0.37518	0.310284	0.270027
764	0.423611	0.371681	0.385417	0.37595	0.310955	0.270629
766	0.423611	0.371681	0.385417	0.376719	0.311626	0.271231
768	0.430556	0.371681	0.385417	0.377487	0.312296	0.271832
770	0.430556	0.371681	0.385417	0.378253	0.312965	0.272432
772	0.439716	0.381818	0.397849	0.379019	0.313634	0.273032
774	0.442857	0.381818	0.397849	0.379784	0.314302	0.273632
776	0.442857	0.381818	0.397849	0.380549	0.314969	0.274231
778	0.45	0.381818	0.397849	0.381312	0.315636	0.274829
780	0.45	0.381818	0.397849	0.382074	0.316302	0.275427
782	0.460432	0.394495	0.413043	0.382835	0.316968	0.276025
784	0.460432	0.394495	0.413043	0.383596	0.317632	0.276622
786	0.460432	0.394495	0.413043	0.384355	0.318296	0.277218
788	0.460432	0.394495	0.413043	0.385113	0.31896	0.277814
790	0.460432	0.394495	0.413043	0.385871	0.319623	0.27841
792	0.463235	0.396226	0.41573	0.386628	0.320285	0.279005
794	0.463235	0.396226	0.41573	0.387383	0.320946	0.2796
796	0.463235	0.396226	0.41573	0.388138	0.321607	0.280194
798	0.463235	0.396226	0.41573	0.388892	0.322268	0.280787
800	0.463235	0.396226	0.41573	0.389645	0.322927	0.281381
802	0.463235	0.396226	0.41573	0.390397	0.323586	0.281973
804	0.463235	0.396226	0.41573	0.391148	0.324244	0.282565
806	0.466667	0.4	0.420455	0.391898	0.324902	0.283157
808	0.466667	0.4	0.420455	0.392647	0.325559	0.283748
810	0.466667	0.4	0.420455	0.393395	0.326216	0.284339
812	0.462687	0.394231	0.420455	0.394142	0.326871	0.284929
814	0.466165	0.398058	0.425287	0.394889	0.327526	0.285519
816	0.466165	0.398058	0.425287	0.395634	0.328181	0.286108
818	0.466165	0.398058	0.425287	0.396379	0.328835	0.286697
820	0.466165	0.398058	0.425287	0.397123	0.329488	0.287285
822	0.466165	0.398058	0.425287	0.397865	0.330141	0.287873
824	0.466165	0.398058	0.425287	0.398607	0.330792	0.28846
826	0.466165	0.398058	0.425287	0.399348	0.331444	0.289047
828	0.477273	0.411765	0.44186	0.400088	0.332094	0.289633
830	0.477273	0.411765	0.44186	0.400827	0.332744	0.290219
832	0.477273	0.411765	0.44186	0.401565	0.333394	0.290804
834	0.477273	0.411765	0.44186	0.402303	0.334043	0.291389
836	0.477273	0.411765	0.44186	0.403039	0.334691	0.291974
838	0.477273	0.411765	0.44186	0.403774	0.335338	0.292557
840	0.473282	0.405941	0.435294	0.404509	0.335985	0.293141
842	0.473282	0.405941	0.435294	0.405243	0.336631	0.293724
844	0.473282	0.405941	0.435294	0.405975	0.337277	0.294306
846	0.480916	0.415842	0.435294	0.406707	0.337922	0.294888
848	0.476923	0.41	0.428571	0.407438	0.338566	0.29547
850	0.476923	0.41	0.428571	0.408168	0.33921	0.296051
852	0.476923	0.41	0.428571	0.408897	0.339853	0.296631
854	0.476923	0.41	0.428571	0.409625	0.340496	0.297211
856	0.476923	0.41	0.428571	0.410353	0.341138	0.297791
858	0.476923	0.41	0.428571	0.411079	0.341779	0.29837
860	0.476923	0.41	0.428571	0.411805	0.342419	0.298949
862	0.476923	0.41	0.428571	0.412529	0.343059	0.299527
864	0.48062	0.41	0.428571	0.413253	0.343699	0.300104
866	0.48062	0.41	0.428571	0.413976	0.344338	0.300682
868	0.476562	0.41	0.428571	0.414698	0.344976	0.301258
870	0.476562	0.41	0.428571	0.415419	0.345613	0.301835
872	0.484375	0.42	0.428571	0.416139	0.34625	0.30241
874	0.484375	0.42	0.428571	0.416859	0.346886	0.302986
876	0.484375	0.42	0.428571	0.417577	0.347522	0.303561
878	0.484375	0.42	0.428571	0.418294	0.348157	0.304135
880	0.484375	0.42	0.428571	0.419011	0.348791	0.304709
882	0.484375	0.42	0.428571	0.419727	0.349425	0.305282
884	0.484375	0.42	0.428571	0.420442	0.350058	0.305855
886	0.484375	0.42	0.428571	0.421156	0.350691	0.306427
888	0.484375	0.42	0.428571	0.421869	0.351323	0.306999
890	0.484375	0.42	0.428571	0.422581	0.351954	0.307571
892	0.484375	0.42	0.428571	0.423293	0.352585	0.308142
894	0.484375	0.42	0.428571	0.424003	0.353215	0.308713
896	0.484375	0.42	0.428571	0.424713	0.353845	0.309283
898	0.488189	0.424242	0.433735	0.425421	0.354473	0.309852
900	0.488189	0.424242	0.433735	0.426129	0.355102	0.310421
902	0.488189	0.424242	0.433735	0.426836	0.355729	0.31099
904	0.488189	0.424242	0.433735	0.427542	0.356356	0.311558
906	0.488189	0.424242	0.433735	0.428248	0.356983	0.312126
908	0.488189	0.424242	0.433735	0.428952	0.357609	0.312693
910	0.488189	0.424242	0.433735	0.429656	0.358234	0.31326
912	0.488189	0.424242	0.433735	0.430358	0.358858	0.313827
914	0.488189	0.424242	0.433735	0.43106	0.359482	0.314392
916	0.492063	0.428571	0.439024	0.431761	0.360106	0.314958
918	0.492063	0.428571	0.439024	0.432461	0.360729	0.315523
920	0.492063	0.428571	0.439024	0.43316	0.361351	0.316087
922	0.492063	0.428571	0.439024	0.433859	0.361972	0.316651
924	0.492063	0.428571	0.439024	0.434556	0.362593	0.317215
926	0.492063	0.428571	0.439024	0.435253	0.363214	0.317778
928	0.496	0.43299	0.444444	0.435948	0.363833	0.318341
930	0.496	0.43299	0.444444	0.436643	0.364452	0.318903
932	0.496	0.43299	0.444444	0.437337	0.365071	0.319464
934	0.496	0.43299	0.444444	0.438031	0.365689	0.320026
936	0.496	0.43299	0.444444	0.438723	0.366306	0.320586
938	0.496	0.43299	0.444444	0.439414	0.366923	0.321147
940	0.496	0.43299	0.444444	0.440105	0.367539	0.321707
942	0.496	0.43299	0.444444	0.440795	0.368155	0.322266
944	0.496	0.43299	0.444444	0.441484	0.36877	0.322825
946	0.496	0.43299	0.444444	0.442172	0.369384	0.323383
948	0.496	0.43299	0.444444	0.442859	0.369998	0.323941
950	0.496	0.43299	0.444444	0.443545	0.370611	0.324499
952	0.496	0.43299	0.444444	0.444231	0.371223	0.325056
954	0.5	0.43299	0.444444	0.444916	0.371835	0.325613
956	0.495935	0.4375	0.444444	0.4456	0.372447	0.326169
958	0.5	0.431579	0.4375	0.446283	0.373058	0.326724
960	0.5	0.431579	0.4375	0.446965	0.373668	0.32728
962	0.504132	0.43617	0.443038	0.447646	0.374277	0.327834
964	0.504132	0.43617	0.443038	0.448327	0.374886	0.328389
966	0.504132	0.43617	0.443038	0.449006	0.375495	0.328943
968	0.504132	0.43617	0.443038	0.449685	0.376102	0.329496
970	0.504132	0.43617	0.443038	0.450363	0.37671	0.330049
972	0.512397	0.446809	0.455696	0.45104	0.377316	0.330601
974	0.512397	0.446809	0.455696	0.451716	0.377922	0.331153
976	0.512397	0.446809	0.455696	0.452392	0.378528	0.331705
978	0.508333	0.446809	0.455696	0.453067	0.379133	0.332256
980	0.508333	0.446809	0.455696	0.45374	0.379737	0.332807
982	0.508333	0.446809	0.455696	0.454413	0.380341	0.333357
984	0.508333	0.446809	0.455696	0.455085	0.380944	0.333907
986	0.512605	0.451613	0.455696	0.455757	0.381546	0.334456
988	0.516949	0.456522	0.461538	0.456427	0.382148	0.335005
990	0.516949	0.456522	0.461538	0.457097	0.382749	0.335553
992	0.516949	0.456522	0.461538	0.457766	0.38335	0.336101
994	0.516949	0.456522	0.461538	0.458434	0.38395	0.336649
996	0.512821	0.450549	0.454545	0.459101	0.38455	0.337196
998	0.512821	0.450549	0.454545	0.459767	0.385149	0.337743
1000	0.512821	0.450549	0.454545	0.460433	0.385747	0.338289
1002	0.512821	0.450549	0.454545	0.461098	0.386345	0.338834
1004	0.512821	0.450549	0.454545	0.461762	0.386942	0.33938
1006	0.512821	0.450549	0.454545	0.462425	0.387539	0.339925
1008	0.521368	0.450549	0.454545	0.463087	0.388135	0.340469
1010	0.521368	0.450549	0.454545	0.463749	0.388731	0.341013
1012	0.521368	0.450549	0.454545	0.464409	0.389325	0.341556
1014	0.521368	0.450549	0.454545	0.465069	0.38992	0.342099
1016	0.521368	0.450549	0.454545	0.465728	0.390514	0.342642
1018	0.521368	0.450549	0.454545	0.466386	0.391107	0.343184
1020	0.521368	0.450549	0.454545	0.467044	0.391699	0.343726
1022	0.521368	0.450549	0.454545	0.4677	0.392291	0.344267
1024	0.521368	0.450549	0.454545	0.468356	0.392883	0.344808
1026	0.521368	0.450549	0.454545	0.469011	0.393474	0.345348
1028	0.525862	0.450549	0.454545	0.469665	0.394064	0.345888
1030	0.525862	0.450549	0.454545	0.470319	0.394654	0.346427
1032	0.521739	0.444444	0.447368	0.470971	0.395243	0.346966
1034	0.530435	0.455556	0.460526	0.471623	0.395831	0.347505
1036	0.530435	0.455556	0.460526	0.472274	0.396419	0.348043
1038	0.530435	0.455556	0.460526	0.472924	0.397007	0.348581
1040	0.530435	0.455556	0.460526	0.473573	0.397594	0.349118
1042	0.530435	0.455556	0.460526	0.474222	0.39818	0.349655
1044	0.530435	0.455556	0.460526	0.47487	0.398766	0.350191
1046	0.530435	0.455556	0.460526	0.475517	0.399351	0.350727
1048	0.530973	0.454545	0.459459	0.476163	0.399935	0.351262
1050	0.530973	0.454545	0.459459	0.476808	0.40052	0.351797
1052	0.526786	0.448276	0.452055	0.477453	0.401103	0.352332
1054	0.526786	0.448276	0.452055	0.478096	0.401686	0.352866
1056	0.531532	0.453488	0.458333	0.478739	0.402268	0.3534
1058	0.531532	0.453488	0.458333	0.479382	0.40285	0.353933
1060	0.531532	0.453488	0.458333	0.480023	0.403431	0.354466
1062	0.531532	0.453488	0.458333	0.480664	0.404012	0.354998
1064	0.540541	0.465116	0.458333	0.481303	0.404592	0.35553
1066	0.540541	0.476744	0.472222	0.481942	0.405171	0.356061
1068	0.54955	0.476744	0.472222	0.482581	0.40575	0.356592
1070	0.545455	0.470588	0.464789	0.483218	0.406328	0.357123
1072	0.555556	0.481928	0.478261	0.483855	0.406906	0.357653
1074	0.555556	0.481928	0.478261	0.484491	0.407483	0.358183
1076	0.551402	0.47561	0.470588	0.485126	0.40806	0.358712
1078	0.551402	0.47561	0.470588	0.48576	0.408636	0.359241
1080	0.551402	0.47561	0.470588	0.486394	0.409212	0.35977
1082	0.551402	0.47561	0.470588	0.487026	0.409787	0.360298
1084	0.551402	0.47561	0.470588	0.487658	0.410361	0.360825
1086	0.551402	0.47561	0.470588	0.48829	0.410935	0.361352
1088	0.556604	0.481481	0.477612	0.48892	0.411508	0.361879
1090	0.561905	0.4875	0.484848	0.48955	0.412081	0.362405
1092	0.567308	0.493671	0.492308	0.490178	0.412653	0.362931
1094	0.567308	0.493671	0.492308	0.490807	0.413225	0.363456
1096	0.567308	0.493671	0.492308	0.491434	0.413796	0.363981
1098	0.563107	0.487179	0.484375	0.49206	0.414367	0.364506
1100	0.572816	0.5	0.5	0.492686	0.414937	0.36503
1102	0.572816	0.5	0.5	0.493311	0.415506	0.365554
1104	0.572816	0.5	0.5	0.493935	0.416075	0.366077
1106	0.572816	0.5	0.5	0.494559	0.416643	0.3666
1108	0.572816	0.5	0.5	0.495182	0.417211	0.367122
1110	0.572816	0.5	0.5	0.495804	0.417778	0.367644
1112	0.572816	0.5	0.5	0.496425	0.418345	0.368165
1114	0.572816	0.5	0.5	0.497045	0.418911	0.368686
1116	0.572816	0.5	0.5	0.497665	0.419476	0.369207
1118	0.572816	0.5	0.5	0.498284	0.420041	0.369727
1120	0.572816	0.5	0.5	0.498902	0.420606	0.370247
1122	0.572816	0.5	0.5	0.499519	0.42117	0.370766
1124	0.572816	0.5	0.5	0.500136	0.421733	0.371285
1126	0.572816	0.5	0.5	0.500751	0.422296	0.371804
1128	0.572816	0.5	0.5	0.501366	0.422858	0.372322
1130	0.572816	0.5	0.5	0.501981	0.42342	0.37284
1132	0.572816	0.5	0.5	0.502594	0.423981	0.373357
1134	0.572816	0.5	0.5	0.503207	0.424542	0.373873
1136	0.572816	0.5	0.5	0.503819	0.425102	0.37439
1138	0.572816	0.5	0.5	0.50443	0.425661	0.374906
1140	0.572816	0.5	0.5	0.505041	0.42622	0.375421
1142	0.568627	0.493506	0.492063	0.505651	0.426779	0.375936
1144	0.564356	0.5	0.5	0.50626	0.427336	0.376451
1146	0.564356	0.5	0.5	0.506868	0.427894	0.376965
1148	0.57	0.5	0.5	0.507476	0.428451	0.377479
1150	0.57	0.5	0.5	0.508082	0.429007	0.377992
1152	0.57	0.5	0.5	0.508688	0.429563	0.378505
1154	0.57	0.5	0.5	0.509294	0.430118	0.379018
1156	0.57	0.5	0.5	0.509898	0.430672	0.37953
1158	0.57	0.5	0.5	0.510502	0.431226	0.380042
1160	0.575758	0.506667	0.508197	0.511105	0.43178	0.380553
1162	0.575758	0.506667	0.508197	0.511707	0.432333	0.381064
1164	0.571429	0.513514	0.508197	0.512309	0.432886	0.381574
1166	0.571429	0.513514	0.508197	0.51291	0.433437	0.382084
1168	0.571429	0.513514	0.508197	0.51351	0.433989	0.382594
1170	0.571429	0.513514	0.508197	0.514109	0.43454	0.383103
1172	0.581633	0.527027	0.52459	0.514708	0.43509	0.383612
1174	0.581633	0.527027	0.52459	0.515306	0.43564	0.38412
1176	0.581633	0.527027	0.52459	0.515903	0.436189	0.384628
1178	0.581633	0.527027	0.52459	0.516499	0.436738	0.385136
1180	0.587629	0.534247	0.533333	0.517095	0.437286	0.385643
1182	0.587629	0.534247	0.533333	0.51769	0.437834	0.386149
1184	0.583333	0.527778	0.525424	0.518284	0.438381	0.386656
1186	0.583333	0.527778	0.525424	0.518878	0.438927	0.387161
1188	0.583333	0.527778	0.525424	0.51947	0.439474	0.387667
1190	0.583333	0.527778	0.525424	0.520062	0.440019	0.388172
1192	0.583333	0.527778	0.525424	0.520654	0.440564	0.388676
1194	0.578947	0.521127	0.517241	0.521244	0.441109	0.38918
1196	0.578947	0.521127	0.517241	0.521834	0.441652	0.389684
1198	0.578947	0.521127	0.517241	0.522423	0.442196	0.390187
1200	0.585106	0.528571	0.526316	0.523011	0.442739	0.39069
1202	0.585106	0.528571	0.526316	0.523599	0.443281	0.391193
1204	0.585106	0.528571	0.526316	0.524186	0.443823	0.391695
1206	0.585106	0.528571	0.526316	0.524772	0.444364	0.392197
1208	0.585106	0.528571	0.526316	0.525358	0.444905	0.392698
1210	0.585106	0.528571	0.526316	0.525942	0.445445	0.393199
1212	0.585106	0.528571	0.526316	0.526526	0.445985	0.393699
1214	0.580645	0.521739	0.526316	0.52711	0.446524	0.394199
1216	0.576087	0.514706	0.517857	0.527692	0.447063	0.394699
1218	0.576087	0.514706	0.517857	0.528274	0.447601	0.395198
1220	0.577778	0.515152	0.518519	0.528855	0.448139	0.395697
1222	0.577778	0.515152	0.518519	0.529436	0.448676	0.396195
1224	0.577778	0.515152	0.518519	0.530016	0.449212	0.396693
1226	0.577778	0.515152	0.518519	0.530595	0.449748	0.397191
1228	0.577778	0.515152	0.518519	0.531173	0.450284	0.397688
1230	0.573034	0.507692	0.509434	0.53175	0.450819	0.398184
1232	0.573034	0.507692	0.509434	0.532327	0.451353	0.398681
1234	0.573034	0.507692	0.509434	0.532903	0.451887	0.399177
1236	0.573034	0.507692	0.509434	0.533479	0.452421	0.399672
1238	0.573034	0.507692	0.509434	0.534054	0.452954	0.400167
1240	0.568182	0.5	0.5	0.534628	0.453486	0.400662
1242	0.568182	0.5	0.5	0.535201	0.454018	0.401156
1244	0.563218	0.492063	0.490196	0.535774	0.454549	0.40165
1246	0.563218	0.492063	0.490196	0.536346	0.45508	0.402143
1248	0.563218	0.492063	0.490196	0.536917	0.455611	0.402636
1250	0.563218	0.492063	0.490196	0.537487	0.45614	0.403129
1252	0.563218	0.492063	0.490196	0.538057	0.45667	0.403621
1254	0.563218	0.492063	0.490196	0.538626	0.457199	0.404113
1256	0.563218	0.492063	0.490196	0.539195	0.457727	0.404605
1258	0.563218	0.492063	0.490196	0.539762	0.458255	0.405096
1260	0.563218	0.492063	0.490196	0.540329	0.458782	0.405586
1262	0.563218	0.492063	0.490196	0.540896	0.459309	0.406076
1264	0.563218	0.492063	0.490196	0.541461	0.459835	0.406566
1266	0.569767	0.492063	0.490196	0.542026	0.460361	0.407056
1268	0.569767	0.492063	0.490196	0.54259	0.460886	0.407545
1270	0.569767	0.492063	0.490196	0.543154	0.46141	0.408033
1272	0.569767	0.492063	0.490196	0.543717	0.461935	0.408521
1274	0.569767	0.492063	0.490196	0.544279	0.462458	0.409009
1276	0.576471	0.5	0.490196	0.54484	0.462981	0.409497
1278	0.576471	0.5	0.490196	0.545401	0.463504	0.409984
1280	0.576471	0.5	0.490196	0.545961	0.464026	0.41047
1282	0.576471	0.5	0.490196	0.54652	0.464548	0.410956
1284	0.571429	0.491803	0.48	0.547079	0.465069	0.411442
1286	0.571429	0.491803	0.48	0.547637	0.46559	0.411927
1288	0.571429	0.491803	0.48	0.548194	0.46611	0.412412
1290	0.571429	0.491803	0.48	0.548751	0.466629	0.412897
1292	0.571429	0.491803	0.48	0.549307	0.467148	0.413381
1294	0.578313	0.5	0.489796	0.549862	0.467667	0.413865
1296	0.578313	0.5	0.489796	0.550417	0.468185	0.414348
1298	0.573171	0.491525	0.489796	0.550971	0.468703	0.414831
1300	0.573171	0.491525	0.489796	0.551524	0.46922	0.415314
1302	0.573171	0.491525	0.489796	0.552076	0.469736	0.415796
1304	0.573171	0.491525	0.489796	0.552628	0.470252	0.416278
1306	0.573171	0.491525	0.489796	0.553179	0.470768	0.416759
1308	0.573171	0.491525	0.489796	0.55373	0.471283	0.41724
1310	0.573171	0.491525	0.489796	0.55428	0.471798	0.417721
1312	0.573171	0.491525	0.489796	0.554829	0.472312	0.418201
1314	0.573171	0.491525	0.489796	0.555377	0.472825	0.418681
1316	0.573171	0.491525	0.489796	0.555925	0.473338	0.41916
1318	0.567901	0.491525	0.489796	0.556472	0.473851	0.419639
1320	0.567901	0.491525	0.489796	0.557019	0.474363	0.420118
1322	0.567901	0.491525	0.489796	0.557564	0.474875	0.420596
1324	0.567901	0.491525	0.489796	0.558109	0.475386	0.421074
1326	0.567901	0.491525	0.489796	0.558654	0.475896	0.421551
1328	0.567901	0.491525	0.489796	0.559197	0.476406	0.422028
1330	0.567901	0.491525	0.489796	0.559741	0.476916	0.422505
1332	0.567901	0.491525	0.489796	0.560283	0.477425	0.422981
1334	0.567901	0.491525	0.489796	0.560825	0.477934	0.423457
1336	0.567901	0.491525	0.489796	0.561366	0.478442	0.423933
1338	0.567901	0.491525	0.489796	0.561906	0.478949	0.424408
1340	0.567901	0.491525	0.489796	0.562446	0.479456	0.424882
1342	0.567901	0.491525	0.489796	0.562985	0.479963	0.425357
1344	0.567901	0.491525	0.489796	0.563523	0.480469	0.425831
1346	0.567901	0.491525	0.489796	0.564061	0.480975	0.426304
1348	0.567901	0.491525	0.489796	0.564598	0.48148	0.426777
1350	0.5625	0.482759	0.5	0.565135	0.481985	0.42725
1352	0.56962	0.491228	0.5	0.56567	0.482489	0.427722
1354	0.56962	0.491228	0.5	0.566205	0.482992	0.428194
1356	0.56962	0.491228	0.5	0.56674	0.483496	0.428666
1358	0.56962	0.491228	0.5	0.567274	0.483998	0.429137
1360	0.56962	0.491228	0.5	0.567807	0.484501	0.429608
1362	0.56962	0.491228	0.5	0.568339	0.485002	0.430078
1364	0.56962	0.491228	0.5	0.568871	0.485503	0.430548
1366	0.56962	0.491228	0.5	0.569402	0.486004	0.431018
1368	0.564103	0.482143	0.489362	0.569933	0.486504	0.431487
1370	0.558442	0.472727	0.489362	0.570462	0.487004	0.431956
1372	0.558442	0.472727	0.489362	0.570992	0.487503	0.432424
1374	0.558442	0.472727	0.510638	0.57152	0.488002	0.432892
1376	0.558442	0.472727	0.510638	0.572048	0.488501	0.43336
1378	0.558442	0.472727	0.510638	0.572575	0.488998	0.433827
1380	0.558442	0.472727	0.510638	0.573102	0.489496	0.434294
1382	0.552632	0.472727	0.510638	0.573628	0.489993	0.434761
1384	0.552632	0.472727	0.510638	0.574153	0.490489	0.435227
1386	0.552632	0.472727	0.510638	0.574678	0.490985	0.435693
1388	0.552632	0.472727	0.510638	0.575202	0.49148	0.436158
1390	0.552632	0.472727	0.510638	0.575725	0.491975	0.436623
1392	0.552632	0.472727	0.510638	0.576248	0.49247	0.437088
1394	0.552632	0.472727	0.510638	0.57677	0.492964	0.437552
1396	0.552632	0.472727	0.510638	0.577291	0.493457	0.438016
1398	0.552632	0.472727	0.510638	0.577812	0.49395	0.438479
1400	0.552632	0.472727	0.510638	0.578332	0.494443	0.438942
1402	0.552632	0.472727	0.510638	0.578852	0.494935	0.439405
1404	0.552632	0.472727	0.510638	0.57937	0.495426	0.439867
1406	0.552632	0.472727	0.510638	0.579889	0.495917	0.440329
1408	0.552632	0.472727	0.510638	0.580406	0.496408	0.440791
1410	0.552632	0.472727	0.510638	0.580923	0.496898	0.441252
1412	0.552632	0.472727	0.510638	0.581439	0.497388	0.441713
1414	0.554054	0.472727	0.510638	0.581955	0.497877	0.442173
1416	0.554054	0.472727	0.510638	0.58247	0.498365	0.442633
1418	0.554054	0.472727	0.510638	0.582984	0.498854	0.443093
1420	0.554054	0.472727	0.510638	0.583498	0.499341	0.443552
1422	0.554054	0.472727	0.510638	0.584011	0.499829	0.444011
1424	0.554054	0.472727	0.510638	0.584524	0.500315	0.44447
1426	0.554054	0.472727	0.510638	0.585036	0.500802	0.444928
1428	0.567568	0.472727	0.510638	0.585547	0.501288	0.445385
1430	0.567568	0.472727	0.510638	0.586058	0.501773	0.445843
1432	0.567568	0.472727	0.510638	0.586567	0.502258	0.4463
1434	0.567568	0.472727	0.510638	0.587077	0.502742	0.446756
1436	0.567568	0.472727	0.510638	0.587586	0.503226	0.447213
1438	0.567568	0.472727	0.510638	0.588094	0.50371	0.447669
1440	0.567568	0.472727	0.510638	0.588601	0.504193	0.448124
1442	0.567568	0.472727	0.510638	0.589108	0.504675	0.448579
1444	0.567568	0.490909	0.510638	0.589614	0.505157	0.449034
1446	0.575342	0.5	0.521739	0.59012	0.505639	0.449488
1448	0.575342	0.5	0.521739	0.590625	0.50612	0.449942
1450	0.575342	0.5	0.521739	0.591129	0.506601	0.450396
1452	0.575342	0.5	0.521739	0.591633	0.507081	0.450849
1454	0.575342	0.5	0.521739	0.592136	0.507561	0.451302
1456	0.575342	0.5	0.521739	0.592638	0.50804	0.451755
1458	0.589041	0.5	0.521739	0.59314	0.508519	0.452207
1460	0.589041	0.5	0.521739	0.593641	0.508997	0.452658
1462	0.589041	0.5	0.521739	0.594142	0.509475	0.45311
1464	0.589041	0.5	0.521739	0.594642	0.509952	0.453561
1466	0.583333	0.490566	0.511111	0.595141	0.510429	0.454011
1468	0.583333	0.490566	0.511111	0.59564	0.510906	0.454462
1470	0.583333	0.490566	0.511111	0.596138	0.511382	0.454912
1472	0.583333	0.490566	0.511111	0.596636	0.511857	0.455361
1474	0.583333	0.490566	0.511111	0.597133	0.512332	0.45581
1476	0.583333	0.490566	0.511111	0.597629	0.512807	0.456259
1478	0.591549	0.5	0.522727	0.598125	0.513281	0.456708
1480	0.591549	0.5	0.522727	0.59862	0.513755	0.457156
1482	0.591549	0.5	0.522727	0.599115	0.514228	0.457603
1484	0.591549	0.5	0.522727	0.599608	0.514701	0.458051
1486	0.585714	0.490196	0.511628	0.600102	0.515173	0.458498
1488	0.585714	0.490196	0.511628	0.600594	0.515645	0.458944
1490	0.585714	0.490196	0.511628	0.601086	0.516116	0.45939
1492	0.594203	0.5	0.52381	0.601578	0.516587	0.459836
1494	0.594203	0.5	0.52381	0.602069	0.517058	0.460282
1496	0.602941	0.510204	0.536585	0.602559	0.517528	0.460727
1498	0.602941	0.510204	0.536585	0.603049	0.517998	0.461171
1500	0.602941	0.510204	0.536585	0.603538	0.518467	0.461616
