# Supplementary material for: Real-time monitoring of replication errors’ fate reveals the origin and dynamics of spontaneous mutations
Source: Nat Commun. 2024 Mar 27;15:2702. doi: 10.1038/s41467-024-46950-0 (PMC10973407; doi:10.1038/s41467-024-46950-0)
Supplement: Supplementary file 4 — Source Data [file 41467_2024_46950_MOESM4_ESM.zip › Source_Data/Source_Data_SupplementaryFigures_1_7.xlsx]

## Sheet: Supplementary Figure 1
Strain	deltat (s)	Name Experiment	Original lifetime (s)	Converted lifetime (s)
WT	7.5	WT1	15	15
WT	7.5	WT1	37.5	30
WT	7.5	WT1	30	30
WT	7.5	WT1	30	30
WT	7.5	WT1	30	30
WT	7.5	WT1	67.5	60
WT	7.5	WT1	52.5	45
WT	7.5	WT1	52.5	60
WT	7.5	WT1	37.5	45
WT	7.5	WT1	37.5	45
WT	7.5	WT1	60	60
WT	7.5	WT1	45	45
WT	7.5	WT1	37.5	30
WT	7.5	WT1	60	60
WT	7.5	WT1	30	30
WT	7.5	WT1	67.5	75
WT	7.5	WT1	67.5	75
WT	7.5	WT1	52.5	45
WT	7.5	WT1	37.5	45
WT	7.5	WT1	45	45
WT	7.5	WT1	22.5	15
WT	7.5	WT1	37.5	45
WT	7.5	WT1	30	30
WT	7.5	WT1	45	45
WT	7.5	WT1	37.5	30
WT	7.5	WT1	60	60
WT	7.5	WT1	37.5	45
WT	7.5	WT1	15	15
WT	7.5	WT1	52.5	45
WT	7.5	WT1	22.5	30
WT	7.5	WT1	22.5	15
WT	7.5	WT1	52.5	60
WT	7.5	WT1	30	30
WT	7.5	WT1	45	45
WT	7.5	WT1	45	45
WT	7.5	WT1	75	75
WT	7.5	WT1	15	15
WT	7.5	WT1	22.5	15
WT	7.5	WT1	45	45
WT	7.5	WT1	52.5	45
WT	7.5	WT1	22.5	15
WT	7.5	WT1	15	15
WT	7.5	WT1	45	45
WT	7.5	WT1	60	60
WT	7.5	WT1	60	60
WT	7.5	WT1	30	30
WT	7.5	WT1	45	45
WT	7.5	WT1	60	60
WT	7.5	WT1	45	45
WT	7.5	WT1	30	30
WT	7.5	WT1	30	30
WT	7.5	WT1	82.5	90
WT	7.5	WT1	22.5	15
WT	7.5	WT1	60	60
WT	7.5	WT1	15	15
WT	7.5	WT1	75	75
WT	7.5	WT1	52.5	60
WT	7.5	WT1	37.5	30
WT	7.5	WT1	75	75
WT	7.5	WT1	37.5	45
WT	7.5	WT1	37.5	30
WT	7.5	WT1	30	30
WT	7.5	WT1	75	75
WT	7.5	WT1	52.5	60
WT	7.5	WT1	67.5	75
WT	7.5	WT1	60	60
WT	7.5	WT1	30	30
WT	7.5	WT1	37.5	45
WT	7.5	WT1	127.5	120
WT	7.5	WT1	52.5	45
WT	7.5	WT1	60	60
WT	7.5	WT1	37.5	30
WT	7.5	WT1	30	30
WT	7.5	WT1	37.5	30
WT	7.5	WT1	90	90
WT	7.5	WT1	30	30
WT	7.5	WT1	75	75
WT	7.5	WT1	52.5	45
WT	7.5	WT1	52.5	60
WT	7.5	WT1	52.5	60
WT	7.5	WT1	22.5	30
WT	7.5	WT1	37.5	30
WT	7.5	WT1	22.5	30
WT	7.5	WT1	45	45
WT	7.5	WT1	15	15
WT	7.5	WT1	37.5	30
WT	7.5	WT1	15	15
WT	7.5	WT1	45	45
WT	7.5	WT1	82.5	75
WT	7.5	WT1	30	30
WT	7.5	WT1	97.5	90
WT	7.5	WT1	52.5	45
WT	7.5	WT1	45	45
WT	7.5	WT1	37.5	45
WT	7.5	WT1	37.5	30
WT	7.5	WT1	45	45
WT	7.5	WT1	22.5	15
WT	7.5	WT1	67.5	60
WT	7.5	WT1	37.5	30
WT	7.5	WT1	30	30
WT	7.5	WT1	37.5	45
WT	7.5	WT1	30	30
WT	7.5	WT1	30	30
WT	7.5	WT1	30	30
WT	7.5	WT1	30	30
WT	7.5	WT1	22.5	15
WT	7.5	WT1	7.5	15
WT	7.5	WT1	30	30
WT	7.5	WT1	37.5	30
WT	7.5	WT1	75	75
WT	7.5	WT1	37.5	30
WT	7.5	WT1	30	30
WT	7.5	WT1	60	60
WT	7.5	WT1	37.5	30
WT	7.5	WT1	22.5	15
WT	7.5	WT1	15	15
WT	7.5	WT1	60	60
WT	7.5	WT1	37.5	45
WT	7.5	WT1	22.5	15
WT	7.5	WT1	7.5	0
WT	7.5	WT1	30	30
WT	7.5	WT1	22.5	15
WT	7.5	WT1	82.5	75
WT	7.5	WT1	37.5	30
WT	7.5	WT1	52.5	45
WT	7.5	WT1	15	15
WT	7.5	WT1	30	30
WT	7.5	WT1	60	60
WT	7.5	WT1	22.5	15
WT	7.5	WT1	30	30
WT	7.5	WT1	37.5	45
WT	7.5	WT1	45	45
WT	7.5	WT1	30	30
WT	7.5	WT1	60	60
WT	7.5	WT1	97.5	90
WT	7.5	WT1	37.5	30
WT	7.5	WT1	37.5	45
WT	7.5	WT1	37.5	30
WT	7.5	WT1	67.5	75
WT	7.5	WT1	22.5	30
WT	7.5	WT1	67.5	60
WT	7.5	WT1	22.5	15
WT	7.5	WT1	30	30
WT	7.5	WT1	60	60
WT	7.5	WT1	67.5	60
WT	7.5	WT1	30	30
WT	7.5	WT1	52.5	45
WT	7.5	WT1	60	60
WT	7.5	WT1	22.5	30
WT	7.5	WT1	67.5	75
WT	7.5	WT1	52.5	45
WT	7.5	WT1	45	45
WT	7.5	WT1	45	45
WT	7.5	WT1	37.5	45
WT	7.5	WT1	37.5	45
WT	7.5	WT1	22.5	30
WT	7.5	WT1	75	75
WT	7.5	WT1	52.5	45
WT	7.5	WT1	52.5	60
WT	7.5	WT1	22.5	15
WT	7.5	WT1	7.5	0
WT	7.5	WT1	45	45
WT	7.5	WT1	15	15
WT	7.5	WT1	37.5	45
WT	7.5	WT1	60	60
WT	7.5	WT1	52.5	45
WT	7.5	WT1	60	60
WT	7.5	WT1	45	45
WT	7.5	WT1	30	30
WT	7.5	WT1	37.5	45
WT	7.5	WT1	30	30
WT	7.5	WT1	90	90
WT	7.5	WT1	22.5	15
WT	7.5	WT1	37.5	30
WT	7.5	WT1	37.5	45
WT	7.5	WT1	37.5	30
WT	7.5	WT1	52.5	60
WT	7.5	WT1	67.5	60
WT	7.5	WT1	67.5	60
WT	7.5	WT1	45	45
WT	7.5	WT1	30	30
WT	7.5	WT1	45	45
WT	7.5	WT1	60	60
WT	7.5	WT1	52.5	45
WT	7.5	WT1	45	45
WT	7.5	WT1	37.5	45
WT	7.5	WT1	37.5	30
WT	7.5	WT1	37.5	30
WT	7.5	WT1	30	30
WT	7.5	WT1	52.5	60
WT	7.5	WT1	45	45
WT	7.5	WT1	15	15
WT	7.5	WT1	52.5	45
WT	7.5	WT1	67.5	60
WT	7.5	WT1	60	60
WT	7.5	WT1	45	45
WT	7.5	WT1	37.5	45
WT	7.5	WT1	45	45
WT	7.5	WT1	45	45
WT	7.5	WT1	60	60
WT	7.5	WT1	75	75
WT	7.5	WT1	30	30
WT	7.5	WT1	45	45
WT	7.5	WT1	15	15
WT	7.5	WT1	30	30
WT	7.5	WT1	30	30
WT	7.5	WT1	52.5	45
WT	7.5	WT1	112.5	120
WT	7.5	WT1	7.5	0
WT	7.5	WT1	52.5	60
WT	7.5	WT1	75	75
WT	7.5	WT1	30	30
WT	7.5	WT1	45	45
WT	7.5	WT1	37.5	30
WT	7.5	WT1	67.5	60
WT	7.5	WT1	45	45
WT	7.5	WT1	60	60
WT	7.5	WT1	82.5	75
WT	7.5	WT1	15	15
WT	7.5	WT1	37.5	30
WT	7.5	WT1	45	45
WT	7.5	WT1	60	60
WT	7.5	WT1	37.5	45
WT	7.5	WT1	30	30
WT	7.5	WT1	37.5	45
WT	7.5	WT1	30	30
WT	7.5	WT1	52.5	45
WT	7.5	WT1	67.5	75
WT	7.5	WT1	15	15
WT	7.5	WT1	37.5	30
WT	7.5	WT1	45	45
WT	7.5	WT1	22.5	15
WT	7.5	WT1	22.5	15
WT	7.5	WT1	45	45
WT	7.5	WT1	45	45
WT	7.5	WT1	45	45
WT	7.5	WT1	30	30
WT	7.5	WT1	22.5	15
WT	7.5	WT1	22.5	30
WT	7.5	WT1	37.5	45
WT	7.5	WT1	67.5	60
WT	7.5	WT1	37.5	30
WT	7.5	WT1	30	30
WT	7.5	WT1	97.5	105
WT	7.5	WT1	30	30
WT	7.5	WT1	22.5	30
WT	7.5	WT1	37.5	45
WT	7.5	WT1	52.5	60
WT	7.5	WT1	30	30
WT	7.5	WT1	52.5	60
WT	7.5	WT1	15	15
WT	7.5	WT1	45	45
WT	7.5	WT1	37.5	30
WT	7.5	WT1	22.5	15
WT	7.5	WT1	45	45
WT	7.5	WT1	37.5	30
WT	7.5	WT1	67.5	75
WT	7.5	WT1	15	15
WT	7.5	WT1	45	45
WT	7.5	WT1	45	45
WT	7.5	WT1	52.5	60
WT	7.5	WT1	15	15
WT	7.5	WT1	15	15
WT	7.5	WT2	30	30
WT	7.5	WT2	60	60
WT	7.5	WT2	30	30
WT	7.5	WT2	45	45
WT	7.5	WT2	52.5	45
WT	7.5	WT2	67.5	60
WT	7.5	WT2	52.5	45
WT	7.5	WT2	45	45
WT	7.5	WT2	45	45
WT	7.5	WT2	15	15
WT	7.5	WT2	30	30
WT	7.5	WT2	52.5	45
WT	7.5	WT2	67.5	75
WT	7.5	WT2	60	60
WT	7.5	WT2	60	60
WT	7.5	WT2	30	30
WT	7.5	WT2	67.5	60
WT	7.5	WT2	45	45
WT	7.5	WT2	30	30
WT	7.5	WT2	45	45
WT	7.5	WT2	60	60
WT	7.5	WT2	52.5	45
WT	7.5	WT2	67.5	75
WT	7.5	WT2	67.5	75
WT	7.5	WT2	30	30
WT	7.5	WT2	22.5	15
WT	7.5	WT2	52.5	45
WT	7.5	WT2	60	60
WT	7.5	WT2	30	30
WT	7.5	WT2	67.5	60
WT	7.5	WT2	112.5	120
WT	7.5	WT2	30	30
WT	7.5	WT2	22.5	15
WT	7.5	WT2	52.5	60
WT	7.5	WT2	30	30
WT	7.5	WT2	30	30
WT	7.5	WT2	112.5	105
WT	7.5	WT2	30	30
WT	7.5	WT2	60	60
WT	7.5	WT2	45	45
WT	7.5	WT2	52.5	45
WT	7.5	WT2	45	45
WT	7.5	WT2	45	45
WT	7.5	WT2	30	30
WT	7.5	WT2	60	60
WT	7.5	WT2	75	75
WT	7.5	WT2	30	30
WT	7.5	WT2	22.5	15
WT	7.5	WT2	97.5	105
WT	7.5	WT2	52.5	60
WT	7.5	WT2	37.5	45
WT	7.5	WT2	37.5	30
WT	7.5	WT2	15	15
WT	7.5	WT2	30	30
WT	7.5	WT2	45	45
WT	7.5	WT2	37.5	45
WT	7.5	WT2	112.5	120
WT	7.5	WT2	45	45
WT	7.5	WT2	37.5	45
WT	7.5	WT2	22.5	30
WT	7.5	WT2	45	45
WT	7.5	WT2	45	45
WT	7.5	WT2	150	150
WT	7.5	WT2	37.5	45
WT	7.5	WT2	45	45
WT	7.5	WT2	67.5	60
WT	7.5	WT2	30	30
WT	7.5	WT2	37.5	30
WT	7.5	WT2	112.5	105
WT	7.5	WT2	30	30
WT	7.5	WT2	127.5	120
WT	7.5	WT2	30	30
WT	7.5	WT2	22.5	30
WT	7.5	WT2	22.5	15
WT	7.5	WT2	30	30
WT	7.5	WT2	37.5	30
WT	7.5	WT2	112.5	105
WT	7.5	WT2	67.5	75
WT	7.5	WT2	37.5	30
WT	7.5	WT2	97.5	90
WT	7.5	WT2	22.5	30
WT	7.5	WT2	30	30
WT	7.5	WT2	45	45
WT	7.5	WT2	45	45
WT	7.5	WT2	37.5	45
WT	7.5	WT2	67.5	75
WT	7.5	WT2	37.5	45
WT	7.5	WT2	30	30
WT	7.5	WT2	82.5	90
WT	7.5	WT2	15	15
WT	7.5	WT2	37.5	45
WT	7.5	WT2	60	60
WT	7.5	WT2	52.5	45
WT	7.5	WT2	37.5	45
WT	7.5	WT2	45	45
WT	7.5	WT2	37.5	30
WT	7.5	WT2	75	75
WT	7.5	WT2	52.5	60
WT	7.5	WT2	37.5	45
WT	7.5	WT2	22.5	30
WT	7.5	WT2	75	75
WT	7.5	WT2	37.5	30
WT	7.5	WT2	22.5	30
WT	7.5	WT2	30	30
WT	7.5	WT2	45	45
WT	7.5	WT2	15	15
WT	7.5	WT2	37.5	45
WT	7.5	WT2	112.5	120
WT	7.5	WT2	45	45
WT	7.5	WT2	15	15
WT	7.5	WT2	60	60
WT	7.5	WT2	45	45
WT	7.5	WT2	22.5	30
WT	7.5	WT2	60	60
WT	7.5	WT2	52.5	60
WT	7.5	WT2	52.5	45
WT	7.5	WT2	30	30
WT	7.5	WT2	52.5	45
WT	7.5	WT2	30	30
WT	7.5	WT2	30	30
WT	7.5	WT2	142.5	135
WT	7.5	WT3	22.5	30
WT	7.5	WT3	22.5	30
WT	7.5	WT3	60	60
WT	7.5	WT3	60	60
WT	7.5	WT3	60	60
WT	7.5	WT3	52.5	60
WT	7.5	WT3	52.5	45
WT	7.5	WT3	22.5	15
WT	7.5	WT3	15	15
WT	7.5	WT3	37.5	30
WT	7.5	WT3	97.5	105
WT	7.5	WT3	30	30
WT	7.5	WT3	135	135
WT	7.5	WT3	45	45
WT	7.5	WT3	45	45
WT	7.5	WT3	60	60
WT	7.5	WT3	45	45
WT	7.5	WT3	45	45
WT	7.5	WT3	60	60
WT	7.5	WT3	52.5	45
WT	7.5	WT3	45	45
WT	7.5	WT3	45	45
WT	7.5	WT3	37.5	45
WT	7.5	WT3	60	60
WT	7.5	WT3	30	30
WT	7.5	WT3	60	60
WT	7.5	WT3	45	45
WT	7.5	WT3	75	75
WT	7.5	WT3	30	30
WT	7.5	WT3	15	15
WT	7.5	WT3	45	45
WT	7.5	WT3	30	30
WT	7.5	WT3	22.5	30
WT	7.5	WT3	52.5	60
WT	7.5	WT3	37.5	45
WT	7.5	WT3	22.5	15
WT	7.5	WT3	30	30
WT	7.5	WT3	52.5	60
WT	7.5	WT3	45	45
WT	7.5	WT3	52.5	60
WT	7.5	WT3	45	45
WT	7.5	WT3	45	45
WT	7.5	WT3	90	90
WT	7.5	WT3	52.5	45
WT	7.5	WT3	45	45
WT	7.5	WT3	37.5	45
WT	7.5	WT3	37.5	30
WT	7.5	WT3	30	30
WT	7.5	WT3	30	30
WT	7.5	WT3	37.5	45
WT	7.5	WT3	82.5	75
WT	7.5	WT3	15	15
WT	7.5	WT3	52.5	60
WT	7.5	WT3	30	30
WT	7.5	WT3	37.5	30
WT	7.5	WT3	60	60
WT	7.5	WT3	37.5	45
WT	7.5	WT3	60	60
WT	7.5	WT3	37.5	30
WT	7.5	WT3	22.5	15
WT	7.5	WT3	45	45
WT	7.5	WT3	22.5	30
WT	7.5	WT3	67.5	60
WT	7.5	WT3	22.5	30
WT	7.5	WT3	82.5	75
WT	7.5	WT3	30	30
WT	7.5	WT3	45	45
WT	7.5	WT3	52.5	60
WT	7.5	WT3	60	60
WT	7.5	WT3	22.5	15
WT	7.5	WT3	15	15
WT	7.5	WT3	45	45
WT	7.5	WT3	30	30
WT	7.5	WT3	30	30
WT	7.5	WT3	37.5	45
WT	7.5	WT3	30	30
WT	7.5	WT3	90	90
WT	7.5	WT3	52.5	45
WT	7.5	WT3	22.5	30
WT	7.5	WT3	22.5	15
WT	7.5	WT3	30	30
WT	7.5	WT3	30	30
WT	7.5	WT3	75	75
WT	7.5	WT3	60	60
WT	7.5	WT3	52.5	45
WT	7.5	WT3	30	30
WT	7.5	WT3	37.5	45
WT	7.5	WT3	82.5	75
WT	7.5	WT3	52.5	60
WT	7.5	WT3	60	60
WT	7.5	WT3	60	60
WT	7.5	WT3	52.5	45
WT	7.5	WT3	45	45
WT	7.5	WT3	30	30
WT	7.5	WT3	15	15
WT	7.5	WT3	52.5	45
WT	7.5	WT3	37.5	45
WT	7.5	WT3	30	30
WT	7.5	WT3	45	45
WT	7.5	WT3	45	45
WT	7.5	WT3	67.5	60
WT	7.5	WT3	37.5	30
WT	7.5	WT3	90	90
WT	7.5	WT3	75	75
WT	7.5	WT3	30	30
WT	7.5	WT3	90	90
WT	7.5	WT3	15	15
WT	7.5	WT3	22.5	30
WT	7.5	WT3	60	60
WT	7.5	WT3	30	30
WT	7.5	WT3	30	30
WT	7.5	WT3	30	30
WT	7.5	WT3	37.5	45
WT	7.5	WT3	45	45
WT	7.5	WT3	30	30
WT	7.5	WT3	30	30
WT	7.5	WT3	22.5	15
WT	7.5	WT3	142.5	135
WT	7.5	WT3	45	45
WT	7.5	WT3	52.5	45
WT	7.5	WT3	22.5	15
WT	7.5	WT3	52.5	60
WT	7.5	WT3	22.5	30
WT	7.5	WT3	37.5	30
WT	7.5	WT3	60	60
WT	7.5	WT3	120	120
WT	7.5	WT3	45	45
WT	7.5	WT3	30	30
WT	7.5	WT3	30	30
WT	7.5	WT3	45	45
WT	7.5	WT3	60	60
WT	7.5	WT3	37.5	45
WT	7.5	WT3	22.5	30
WT	7.5	WT3	120	120
WT	7.5	WT3	52.5	60
WT	7.5	WT3	52.5	60
WT	7.5	WT3	15	15
WT	7.5	WT3	30	30
WT	7.5	WT3	37.5	45
WT	7.5	WT3	22.5	15
WT	7.5	WT3	30	30
WT	7.5	WT3	22.5	30
WT	7.5	WT3	45	45
WT	7.5	WT3	22.5	15
WT	7.5	WT3	22.5	30
WT	7.5	WT3	75	75
WT	7.5	WT3	30	30
WT	7.5	WT3	37.5	30
WT	7.5	WT3	67.5	75
WT	7.5	WT3	22.5	30
WT	7.5	WT3	45	45
WT	7.5	WT3	30	30
WT	7.5	WT3	22.5	30
WT	7.5	WT3	37.5	30
WT	7.5	WT3	22.5	30
WT	7.5	WT3	37.5	45
WT	7.5	WT3	60	60
WT	7.5	WT3	22.5	15
WT	7.5	WT3	37.5	45
WT	7.5	WT3	37.5	30
MF1R	15	MF1R1	30	30
MF1R	15	MF1R1	45	45
MF1R	15	MF1R1	30	30
MF1R	15	MF1R1	45	45
MF1R	15	MF1R1	75	75
MF1R	15	MF1R1	75	75
MF1R	15	MF1R1	30	30
MF1R	15	MF1R1	75	75
MF1R	15	MF1R1	75	75
MF1R	15	MF1R1	30	30
MF1R	15	MF1R1	30	30
MF1R	15	MF1R1	75	75
MF1R	15	MF1R1	30	30
MF1R	15	MF1R1	45	45
MF1R	15	MF1R1	60	60
MF1R	15	MF1R1	30	30
MF1R	15	MF1R1	45	45
MF1R	15	MF1R1	30	30
MF1R	15	MF1R1	30	30
MF1R	15	MF1R1	30	30
MF1R	15	MF1R1	45	45
MF1R	15	MF1R1	30	30
MF1R	15	MF1R1	45	45
MF1R	15	MF1R1	45	45
MF1R	15	MF1R1	45	45
MF1R	15	MF1R1	45	45
MF1R	15	MF1R1	60	60
MF1R	15	MF1R1	45	45
MF1R	15	MF1R1	30	30
MF1R	15	MF1R1	75	75
MF1R	15	MF1R1	45	45
MF1R	15	MF1R1	45	45
MF1R	15	MF1R1	60	60
MF1R	15	MF1R1	45	45
MF1R	15	MF1R1	30	30
MF1R	15	MF1R1	90	90
MF1R	15	MF1R1	75	75
MF1R	15	MF1R1	60	60
MF1R	15	MF1R1	45	45
MF1R	15	MF1R1	45	45
MF1R	15	MF1R1	60	60
MF1R	15	MF1R1	45	45
MF1R	15	MF1R1	45	45
MF1R	15	MF1R1	105	105
MF1R	15	MF1R1	60	60
MF1R	15	MF1R1	75	75
MF1R	15	MF1R1	90	90
MF1R	15	MF1R1	120	120
MF1R	15	MF1R1	60	60
MF1R	15	MF1R1	90	90
MF1R	15	MF1R1	75	75
MF1R	15	MF1R1	75	75
MF1R	15	MF1R1	15	15
MF1R	15	MF1R1	30	30
MF1R	15	MF1R1	60	60
MF1R	15	MF1R1	60	60
MF1R	15	MF1R1	75	75
MF1R	15	MF1R1	135	135
MF1R	15	MF1R1	30	30
MF1R	15	MF1R1	30	30
MF1R	15	MF1R1	60	60
MF1R	15	MF1R1	60	60
MF1R	15	MF1R1	30	30
MF1R	15	MF1R1	75	75
MF1R	15	MF1R1	30	30
MF1R	15	MF1R1	105	105
MF1R	15	MF1R1	60	60
MF1R	15	MF1R1	120	120
MF1R	15	MF1R1	30	30
MF1R	15	MF1R1	75	75
MF1R	15	MF1R1	15	15
MF1R	15	MF1R1	15	15
MF1R	15	MF1R1	45	45
MF1R	15	MF1R1	30	30
MF1R	15	MF1R1	30	30
MF1R	15	MF1R1	60	60
MF1R	15	MF1R1	45	45
MF1R	15	MF1R1	30	30
MF1R	15	MF1R1	75	75
MF1R	15	MF1R1	30	30
MF1R	15	MF1R1	15	15
MF1R	15	MF1R1	45	45
MF1R	15	MF1R1	45	45
MF1R	15	MF1R1	60	60
MF1R	15	MF1R1	30	30
MF1R	15	MF1R1	45	45
MF1R	15	MF1R1	45	45
MF1R	15	MF1R1	15	15
MF1R	15	MF1R1	30	30
MF1R	15	MF1R1	45	45
MF1R	15	MF1R1	45	45
MF1R	15	MF1R1	45	45
MF1R	15	MF1R1	30	30
MF1R	15	MF1R1	75	75
MF1R	15	MF1R1	60	60
MF1R	15	MF1R1	75	75
MF1R	15	MF1R1	75	75
MF1R	15	MF1R1	30	30
MF1R	15	MF1R1	45	45
MF1R	15	MF1R1	30	30
MF1R	15	MF1R1	45	45
MF1R	15	MF1R1	45	45
MF1R	15	MF1R1	45	45
MF1R	15	MF1R1	30	30
MF1R	15	MF1R1	30	30
MF1R	15	MF1R1	75	75
MF1R	15	MF1R1	60	60
MF1R	15	MF1R1	60	60
MF1R	15	MF1R1	45	45
MF1R	15	MF1R1	60	60
MF1R	15	MF1R1	45	45
MF1R	15	MF1R1	30	30
MF1R	15	MF1R1	90	90
MF1R	15	MF1R1	45	45
MF1R	15	MF1R1	30	30
MF1R	15	MF1R1	45	45
MF1R	15	MF1R1	60	60
MF1R	15	MF1R1	15	15
MF1R	15	MF1R1	75	75
MF1R	15	MF1R1	45	45
MF1R	15	MF1R1	45	45
MF1R	15	MF1R1	75	75
MF1R	15	MF1R1	45	45
MF1R	15	MF1R1	15	15
MF1R	15	MF1R1	45	45
MF1R	15	MF1R1	15	15
MF1R	15	MF1R1	45	45
MF1R	15	MF1R1	75	75
MF1R	15	MF1R1	30	30
MF1R	15	MF1R1	45	45
MF1R	15	MF1R1	60	60
MF1R	15	MF1R1	30	30
MF1R	15	MF1R1	60	60
MF1R	15	MF1R1	30	30
MF1R	15	MF1R1	30	30
MF1R	15	MF1R1	45	45
MF1R	15	MF1R1	75	75
MF1R	15	MF1R1	45	45
MF1R	15	MF1R1	30	30
MF1R	15	MF1R1	60	60
MF1R	15	MF1R1	60	60
MF1R	15	MF1R1	60	60
MF1R	15	MF1R1	30	30
MF1R	15	MF1R1	30	30
MF1R	15	MF1R1	90	90
MF1R	15	MF1R1	15	15
MF1R	15	MF1R1	30	30
MF1R	15	MF1R1	45	45
MF1R	15	MF1R1	45	45
MF1R	15	MF1R1	45	45
MF1R	15	MF1R1	15	15
MF1R	15	MF1R1	15	15
MF1R	15	MF1R1	60	60
MF1R	15	MF1R1	60	60
MF1R	15	MF1R1	30	30
MF1R	15	MF1R1	30	30
MF1R	15	MF1R1	45	45
MF1R	15	MF1R1	45	45
MF1R	15	MF1R1	30	30
MF1R	15	MF1R1	45	45
MF1R	15	MF1R1	165	165
MF1R	15	MF1R1	15	15
MF1R	15	MF1R1	90	90
MF1R	15	MF1R1	75	75
MF1R	15	MF1R1	105	105
MF1R	15	MF1R1	45	45
MF1R	15	MF1R1	75	75
MF1R	15	MF1R1	30	30
MF1R	15	MF1R1	30	30
MF1R	15	MF1R1	30	30
MF1R	15	MF1R1	90	90
MF1R	15	MF1R1	45	45
MF1R	15	MF1R1	135	135
MF1R	15	MF1R1	45	45
MF1R	15	MF1R1	45	45
MF1R	15	MF1R1	45	45
MF1R	15	MF1R1	30	30
MF1R	15	MF1R1	30	30
MF1R	15	MF1R1	90	90
MF1R	15	MF1R1	75	75
MF1R	15	MF1R1	30	30
MF1R	15	MF1R1	45	45
MF1R	15	MF1R1	165	165
MF1R	15	MF1R1	75	75
MF1R	15	MF1R1	45	45
MF1R	15	MF1R1	30	30
MF1R	15	MF1R2	15	15
MF1R	15	MF1R2	60	60
MF1R	15	MF1R2	45	45
MF1R	15	MF1R2	75	75
MF1R	15	MF1R2	90	90
MF1R	15	MF1R2	30	30
MF1R	15	MF1R2	15	15
MF1R	15	MF1R2	30	30
MF1R	15	MF1R2	30	30
MF1R	15	MF1R2	90	90
MF1R	15	MF1R2	60	60
MF1R	15	MF1R2	60	60
MF1R	15	MF1R2	45	45
MF1R	15	MF1R2	60	60
MF1R	15	MF1R2	105	105
MF1R	15	MF1R2	60	60
MF1R	15	MF1R2	60	60
MF1R	15	MF1R2	30	30
MF1R	15	MF1R2	60	60
MF1R	15	MF1R2	30	30
MF1R	15	MF1R2	135	135
MF1R	15	MF1R2	15	15
MF1R	15	MF1R2	15	15
MF1R	15	MF1R2	75	75
MF1R	15	MF1R2	30	30
MF1R	15	MF1R2	60	60
MF1R	15	MF1R2	15	15
MF1R	15	MF1R2	75	75
MF1R	15	MF1R2	30	30
MF1R	15	MF1R2	60	60
MF1R	15	MF1R2	30	30
MF1R	15	MF1R2	75	75
MF1R	15	MF1R2	30	30
MF1R	15	MF1R2	30	30
MF1R	15	MF1R2	45	45
MF1R	15	MF1R2	15	15
MF1R	15	MF1R2	30	30
MF1R	15	MF1R2	30	30
MF1R	15	MF1R2	45	45
MF1R	15	MF1R2	45	45
MF1R	15	MF1R2	45	45
MF1R	15	MF1R2	60	60
MF1R	15	MF1R2	60	60
MF1R	15	MF1R2	30	30
MF1R	15	MF1R2	75	75
MF1R	15	MF1R2	15	15
MF1R	15	MF1R2	60	60
MF1R	15	MF1R2	150	150
MF1R	15	MF1R2	105	105
MF1R	15	MF1R2	30	30
MF1R	15	MF1R2	30	30
MF1R	15	MF1R2	45	45
MF1R	15	MF1R2	30	30
MF1R	15	MF1R2	15	15
MF1R	15	MF1R2	15	15
MF1R	15	MF1R2	105	105
MF1R	15	MF1R2	90	90
MF1R	15	MF1R2	75	75
MF1R	15	MF1R2	60	60
MF1R	15	MF1R2	75	75
MF1R	15	MF1R2	30	30
MF1R	15	MF1R2	45	45
MF1R	15	MF1R2	45	45
MF1R	15	MF1R2	15	15
MF1R	15	MF1R2	90	90
MF1R	15	MF1R2	15	15
MF1R	15	MF1R2	45	45
MF1R	15	MF1R2	45	45
MF1R	15	MF1R2	45	45
MF1R	15	MF1R2	30	30
MF1R	15	MF1R2	45	45
MF1R	15	MF1R2	45	45
MF1R	15	MF1R2	90	90
MF1R	15	MF1R2	45	45
MF1R	15	MF1R2	15	15
MF1R	15	MF1R2	30	30
MF1R	15	MF1R2	75	75
MF1R	15	MF1R2	15	15
MF1R	15	MF1R2	45	45
MF1R	15	MF1R2	30	30
MF1R	15	MF1R2	75	75
MF1R	15	MF1R2	45	45
MF1R	15	MF1R2	15	15
MF1Rara01	15	MF1Rara01_1	60	60
MF1Rara01	15	MF1Rara01_1	60	60
MF1Rara01	15	MF1Rara01_1	60	60
MF1Rara01	15	MF1Rara01_1	75	75
MF1Rara01	15	MF1Rara01_1	30	30
MF1Rara01	15	MF1Rara01_1	30	30
MF1Rara01	15	MF1Rara01_1	180	180
MF1Rara01	15	MF1Rara01_1	45	45
MF1Rara01	15	MF1Rara01_1	75	75
MF1Rara01	15	MF1Rara01_1	150	150
MF1Rara01	15	MF1Rara01_1	165	165
MF1Rara01	15	MF1Rara01_1	105	105
MF1Rara01	15	MF1Rara01_1	60	60
MF1Rara01	15	MF1Rara01_1	30	30
MF1Rara01	15	MF1Rara01_1	60	60
MF1Rara01	15	MF1Rara01_1	135	135
MF1Rara01	15	MF1Rara01_1	75	75
MF1Rara01	15	MF1Rara01_1	75	75
MF1Rara01	15	MF1Rara01_1	45	45
MF1Rara01	15	MF1Rara01_1	45	45
MF1Rara01	15	MF1Rara01_1	45	45
MF1Rara01	15	MF1Rara01_1	60	60
MF1Rara01	15	MF1Rara01_1	120	120
MF1Rara01	15	MF1Rara01_1	15	15
MF1Rara01	15	MF1Rara01_1	75	75
MF1Rara01	15	MF1Rara01_1	75	75
MF1Rara01	15	MF1Rara01_1	45	45
MF1Rara01	15	MF1Rara01_1	45	45
MF1Rara01	15	MF1Rara01_1	165	165
MF1Rara01	15	MF1Rara01_1	45	45
MF1Rara01	15	MF1Rara01_1	45	45
MF1Rara01	15	MF1Rara01_1	30	30
MF1Rara01	15	MF1Rara01_1	30	30
MF1Rara01	15	MF1Rara01_1	75	75
MF1Rara01	15	MF1Rara01_1	60	60
MF1Rara01	15	MF1Rara01_1	45	45
MF1Rara01	15	MF1Rara01_1	45	45
MF1Rara01	15	MF1Rara01_1	45	45
MF1Rara01	15	MF1Rara01_1	45	45
MF1Rara01	15	MF1Rara01_1	30	30
MF1Rara01	15	MF1Rara01_1	15	15
MF1Rara01	15	MF1Rara01_1	60	60
MF1Rara01	15	MF1Rara01_1	45	45
MF1Rara01	15	MF1Rara01_1	30	30
MF1Rara01	15	MF1Rara01_1	135	135
MF1Rara01	15	MF1Rara01_1	180	180
MF1Rara01	15	MF1Rara01_1	60	60
MF1Rara01	15	MF1Rara01_1	105	105
MF1Rara01	15	MF1Rara01_1	15	15
MF1Rara01	15	MF1Rara01_1	105	105
MF1Rara01	15	MF1Rara01_1	60	60
MF1Rara01	15	MF1Rara01_1	45	45
MF1Rara01	15	MF1Rara01_1	45	45
MF1Rara01	15	MF1Rara01_1	120	120
MF1Rara01	15	MF1Rara01_1	105	105
MF1Rara01	15	MF1Rara01_1	75	75
MF1Rara01	15	MF1Rara01_1	45	45
MF1Rara01	15	MF1Rara01_1	15	15
MF1Rara01	15	MF1Rara01_1	45	45
MF1Rara01	15	MF1Rara01_1	75	75
MF1Rara01	15	MF1Rara01_1	30	30
MF1Rara01	15	MF1Rara01_1	30	30
MF1Rara01	15	MF1Rara01_1	30	30
MF1Rara01	15	MF1Rara01_1	45	45
MF1Rara01	15	MF1Rara01_1	45	45
MF1Rara01	15	MF1Rara01_1	120	120
MF1Rara01	15	MF1Rara01_1	45	45
MF1Rara01	15	MF1Rara01_1	60	60
MF1Rara01	15	MF1Rara01_1	75	75
MF1Rara01	15	MF1Rara01_1	90	90
MF1Rara01	15	MF1Rara01_1	45	45
MF1Rara01	15	MF1Rara01_1	30	30
MF1Rara01	15	MF1Rara01_1	45	45
MF1Rara01	15	MF1Rara01_1	75	75
MF1Rara01	15	MF1Rara01_1	90	90
MF1Rara01	15	MF1Rara01_1	60	60
MF1Rara01	15	MF1Rara01_1	135	135
MF1Rara01	15	MF1Rara01_1	45	45
MF1Rara01	15	MF1Rara01_1	150	150
MF1Rara01	15	MF1Rara01_1	45	45
MF1Rara01	15	MF1Rara01_1	90	90
MF1Rara01	15	MF1Rara01_1	150	150
MF1Rara01	15	MF1Rara01_1	75	75
MF1Rara01	15	MF1Rara01_1	90	90
MF1Rara01	15	MF1Rara01_1	45	45
MF1Rara01	15	MF1Rara01_1	120	120
MF1Rara01	15	MF1Rara01_1	30	30
MF1Rara01	15	MF1Rara01_1	30	30
MF1Rara01	15	MF1Rara01_1	75	75
MF1Rara01	15	MF1Rara01_1	45	45
MF1Rara01	15	MF1Rara01_1	15	15
MF1Rara01	15	MF1Rara01_1	15	15
MF1Rara01	15	MF1Rara01_1	90	90
MF1Rara01	15	MF1Rara01_1	90	90
MF1Rara01	15	MF1Rara01_1	30	30
MF1Rara01	15	MF1Rara01_1	90	90
MF1Rara01	15	MF1Rara01_1	75	75
MF1Rara01	15	MF1Rara01_1	45	45
MF1Rara01	15	MF1Rara01_1	45	45
MF1Rara01	15	MF1Rara01_1	60	60
MF1Rara01	15	MF1Rara01_1	75	75
MF1Rara01	15	MF1Rara01_1	60	60
MF1Rara01	15	MF1Rara01_1	45	45
MF1Rara01	15	MF1Rara01_1	60	60
MF1Rara01	15	MF1Rara01_1	60	60
MF1Rara01	15	MF1Rara01_1	90	90
MF1Rara01	15	MF1Rara01_1	45	45
MF1Rara01	15	MF1Rara01_1	105	105
MF1Rara01	15	MF1Rara01_1	30	30
MF1Rara01	15	MF1Rara01_1	45	45
MF1Rara01	15	MF1Rara01_1	90	90
MF1Rara01	15	MF1Rara01_1	60	60
MF1Rara01	15	MF1Rara01_1	60	60
MF1Rara01	15	MF1Rara01_1	30	30
MF1Rara01	15	MF1Rara01_1	15	15
MF1Rara01	15	MF1Rara01_1	75	75
MF1Rara01	15	MF1Rara01_1	120	120
MF1Rara01	15	MF1Rara01_1	60	60
MF1Rara01	15	MF1Rara01_1	45	45
MF1Rara01	15	MF1Rara01_1	90	90
MF1Rara01	15	MF1Rara01_1	45	45
MF1Rara01	15	MF1Rara01_1	30	30
MF1Rara01	15	MF1Rara01_1	75	75
MF1Rara01	15	MF1Rara01_1	75	75
MF1Rara01	15	MF1Rara01_1	45	45
MF1Rara01	15	MF1Rara01_1	105	105
MF1Rara01	15	MF1Rara01_1	15	15
MF1Rara01	15	MF1Rara01_1	45	45
MF1Rara01	15	MF1Rara01_1	60	60
MF1Rara01	15	MF1Rara01_1	60	60
MF1Rara01	15	MF1Rara01_1	75	75
MF1Rara01	15	MF1Rara01_1	60	60
MF1Rara01	15	MF1Rara01_1	105	105
MF1Rara01	15	MF1Rara01_1	45	45
MF1Rara01	15	MF1Rara01_1	30	30
MF1Rara01	15	MF1Rara01_1	60	60
MF1Rara01	15	MF1Rara01_1	45	45
MF1Rara01	15	MF1Rara01_1	45	45
MF1Rara01	15	MF1Rara01_1	60	60
MF1Rara01	15	MF1Rara01_1	75	75
MF1Rara01	15	MF1Rara01_1	60	60
MF1Rara01	15	MF1Rara01_1	60	60
MF1Rara01	15	MF1Rara01_1	45	45
MF1Rara01	15	MF1Rara01_1	75	75
MF1Rara01	15	MF1Rara01_1	30	30
MF1Rara01	15	MF1Rara01_1	30	30
MF1Rara01	15	MF1Rara01_1	60	60
MF1Rara01	15	MF1Rara01_1	75	75
MF1Rara01	15	MF1Rara01_1	30	30
MF1Rara01	15	MF1Rara01_1	30	30
MF1Rara01	15	MF1Rara01_1	45	45
MF1Rara01	15	MF1Rara01_1	15	15
MF1Rara01	15	MF1Rara01_1	45	45
MF1Rara01	15	MF1Rara01_1	75	75
MF1Rara01	15	MF1Rara01_1	75	75
MF1Rara01	15	MF1Rara01_1	45	45
MF1Rara01	15	MF1Rara01_1	45	45
MF1Rara01	15	MF1Rara01_1	60	60
MF1Rara01	15	MF1Rara01_1	30	30
MF1Rara01	15	MF1Rara01_1	90	90
MF1Rara01	15	MF1Rara01_1	30	30
MF1Rara01	15	MF1Rara01_2	60	60
MF1Rara01	15	MF1Rara01_2	60	60
MF1Rara01	15	MF1Rara01_2	120	120
MF1Rara01	15	MF1Rara01_2	15	15
MF1Rara01	15	MF1Rara01_2	60	60
MF1Rara01	15	MF1Rara01_2	60	60
MF1Rara01	15	MF1Rara01_2	45	45
MF1Rara01	15	MF1Rara01_2	45	45
MF1Rara01	15	MF1Rara01_2	75	75
MF1Rara01	15	MF1Rara01_2	150	150
MF1Rara01	15	MF1Rara01_2	30	30
MF1Rara01	15	MF1Rara01_2	45	45
MF1Rara01	15	MF1Rara01_2	30	30
MF1Rara01	15	MF1Rara01_2	45	45
MF1Rara01	15	MF1Rara01_2	15	15
MF1Rara01	15	MF1Rara01_2	30	30
MF1Rara01	15	MF1Rara01_2	60	60
MF1Rara01	15	MF1Rara01_2	15	15
MF1Rara01	15	MF1Rara01_2	60	60
MF1Rara01	15	MF1Rara01_2	60	60
MF1Rara01	15	MF1Rara01_2	30	30
MF1Rara01	15	MF1Rara01_2	75	75
MF1Rara01	15	MF1Rara01_2	30	30
MF1Rara01	15	MF1Rara01_2	15	15
MF1Rara01	15	MF1Rara01_2	15	15
MF1Rara01	15	MF1Rara01_2	135	135
MF1Rara01	15	MF1Rara01_2	30	30
MF1Rara01	15	MF1Rara01_2	60	60
MF1Rara01	15	MF1Rara01_2	105	105
MF1Rara01	15	MF1Rara01_2	60	60
MF1Rara01	15	MF1Rara01_2	150	150
MF1Rara01	15	MF1Rara01_2	30	30
MF1Rara01	15	MF1Rara01_2	60	60
MF1Rara01	15	MF1Rara01_2	30	30
MF1Rara01	15	MF1Rara01_2	60	60
MF1Rara01	15	MF1Rara01_2	45	45
MF1Rara01	15	MF1Rara01_2	30	30
MF1Rara01	15	MF1Rara01_2	30	30
MF1Rara01	15	MF1Rara01_2	15	15
MF1Rara01	15	MF1Rara01_2	45	45
MF1Rara01	15	MF1Rara01_2	45	45
MF1Rara01	15	MF1Rara01_2	120	120
MF1Rara01	15	MF1Rara01_2	45	45
MF1Rara01	15	MF1Rara01_2	30	30
MF1Rara01	15	MF1Rara01_2	30	30
MF1Rara01	15	MF1Rara01_2	195	195
MF1Rara01	15	MF1Rara01_2	30	30
MF1Rara01	15	MF1Rara01_2	60	60
MF1Rara01	15	MF1Rara01_2	30	30
MF1Rara01	15	MF1Rara01_2	30	30
MF1Rara01	15	MF1Rara01_2	15	15
MF1Rara01	15	MF1Rara01_2	30	30
MF1Rara01	15	MF1Rara01_2	45	45
MF1Rara01	15	MF1Rara01_2	30	30
MF1Rara01	15	MF1Rara01_2	45	45
MF1Rara01	15	MF1Rara01_2	75	75
MF1Rara01	15	MF1Rara01_2	30	30
MF1Rara01	15	MF1Rara01_2	30	30
MF1Rara01	15	MF1Rara01_2	60	60
MF1Rara01	15	MF1Rara01_2	75	75
MF1Rara01	15	MF1Rara01_2	45	45
MF1Rara01	15	MF1Rara01_2	60	60
MF1Rara01	15	MF1Rara01_2	30	30
MF1Rara01	15	MF1Rara01_2	60	60
MF1Rara01	15	MF1Rara01_2	45	45
MF1Rara01	15	MF1Rara01_2	30	30
MF1Rara01	15	MF1Rara01_2	15	15
MF1Rara01	15	MF1Rara01_2	60	60
MF1Rara01	15	MF1Rara01_2	120	120
MF1Rara01	15	MF1Rara01_2	30	30
MF1Rara01	15	MF1Rara01_2	90	90
MF1Rara01	15	MF1Rara01_2	15	15
MF1Rara01	15	MF1Rara01_2	30	30
MF1Rara01	15	MF1Rara01_2	30	30
MF1Rara01	15	MF1Rara01_2	45	45
MF1Rara01	15	MF1Rara01_2	60	60
MF1Rara01	15	MF1Rara01_2	45	45
MF1Rara01	15	MF1Rara01_2	60	60
MF1Rara01	15	MF1Rara01_2	15	15
MF1Rara01	15	MF1Rara01_2	30	30
MF1Rara01	15	MF1Rara01_2	60	60
MF1Rara01	15	MF1Rara01_2	45	45
MF1Rara01	15	MF1Rara01_2	15	15
MF1Rara01	15	MF1Rara01_2	15	15
MF1Rara01	15	MF1Rara01_2	75	75
MF1Rara01	15	MF1Rara01_2	30	30
MF1Rara01	15	MF1Rara01_2	30	30
MF1Rara01	15	MF1Rara01_2	30	30
MF1Rara01	15	MF1Rara01_2	45	45
MF1Rara01	15	MF1Rara01_2	75	75
MF1Rara01	15	MF1Rara01_2	135	135
MF1Rara01	15	MF1Rara01_2	30	30
MF1Rara01	15	MF1Rara01_2	60	60
MF1Rara01	15	MF1Rara01_2	45	45
MF1Rara01	15	MF1Rara01_2	15	15
MF1Rara01	15	MF1Rara01_2	45	45
MF1Rara01	15	MF1Rara01_2	45	45
MF1Rara01	15	MF1Rara01_2	15	15
MF1Rara01	15	MF1Rara01_2	60	60
MF1Rara01	15	MF1Rara01_2	30	30
MF1Rara01	15	MF1Rara01_2	45	45
MF1Rara01	15	MF1Rara01_2	30	30
MF1Rara01	15	MF1Rara01_2	30	30
MF1Rara01	15	MF1Rara01_2	15	15
MF1Rara01	15	MF1Rara01_2	45	45
MF1Rara01	15	MF1Rara01_2	45	45
MF1Rara01	15	MF1Rara01_2	45	45
MF1Rara01	15	MF1Rara01_2	15	15
MF1Rara01	15	MF1Rara01_2	45	45
MF1Rara01	15	MF1Rara01_2	45	45
MF1Rara01	15	MF1Rara01_2	45	45
MF1Rara01	15	MF1Rara01_2	60	60
MF1Rara01	15	MF1Rara01_2	15	15
MF1Rara01	15	MF1Rara01_2	30	30
MF1Rara01	15	MF1Rara01_2	30	30
MF1Rara01	15	MF1Rara01_2	45	45
MF1Rara01	15	MF1Rara01_2	60	60
MF1Rara01	15	MF1Rara01_2	60	60
MF1Rara01	15	MF1Rara01_2	45	45
MF1Rara01	15	MF1Rara01_2	90	90
MF1Rara01	15	MF1Rara01_2	30	30
MF1Rara01	15	MF1Rara01_2	60	60
MF1Rara01	15	MF1Rara01_2	75	75
MF1Rara01	15	MF1Rara01_2	30	30
MF1Rara01	15	MF1Rara01_2	30	30
MF1Rara01	15	MF1Rara01_2	60	60
MF1Rara01	15	MF1Rara01_2	120	120
MF1Rara01	15	MF1Rara01_2	30	30
MF1Rara01	15	MF1Rara01_2	135	135
MF1Rara01	15	MF1Rara01_2	45	45
MF1Rara01	15	MF1Rara01_2	30	30
MF1Rara01	15	MF1Rara01_2	15	15
MF1Rara01	15	MF1Rara01_2	60	60
MF1Rara01	15	MF1Rara01_2	30	30
MF1Rara01	15	MF1Rara01_2	60	60
MF1Rara01	15	MF1Rara01_2	30	30
MF1Rara01	15	MF1Rara01_2	30	30
MF1Rara01	15	MF1Rara01_2	15	15
MF1Rara01	15	MF1Rara01_2	60	60
MF1Rara01	15	MF1Rara01_2	30	30
MF1Rara01	15	MF1Rara01_2	75	75
MF1Rara01	15	MF1Rara01_2	30	30
MF1Rara01	15	MF1Rara01_2	30	30
MF1Rara01	15	MF1Rara01_2	45	45
MF1Rara01	15	MF1Rara01_2	30	30
MF1Rara01	15	MF1Rara01_2	90	90
MF1Rara01	15	MF1Rara01_2	45	45
MF1Rara01	15	MF1Rara01_2	45	45
MF1Rara01	15	MF1Rara01_2	30	30
MF1Rara01	15	MF1Rara01_2	90	90
MF1Rara01	15	MF1Rara01_2	15	15
MF1Rara01	15	MF1Rara01_2	30	30
MF1Rara01	15	MF1Rara01_2	60	60
MF1Rara01	15	MF1Rara01_2	45	45
MF1Rara01	15	MF1Rara01_2	45	45
MF1Rara01	15	MF1Rara01_2	60	60
MF1Rara01	15	MF1Rara01_2	45	45
MF1Rara01	15	MF1Rara01_2	30	30
MF1Rara01	15	MF1Rara01_2	30	30
MF1Rara01	15	MF1Rara01_2	15	15
MF1Rara01	15	MF1Rara01_2	30	30
MF1Rara01	15	MF1Rara01_2	15	15
MF1Rara01	15	MF1Rara01_2	45	45
MF1Rara01	15	MF1Rara01_2	45	45
MF1Rara01	15	MF1Rara01_2	30	30
MF1Rara01	15	MF1Rara01_2	45	45
MF1Rara01	15	MF1Rara01_2	60	60
MF1Rara01	15	MF1Rara01_2	75	75
MF1Rara01	15	MF1Rara01_2	30	30
MF1Rara01	15	MF1Rara01_2	45	45
MF1Rara01	15	MF1Rara01_2	90	90
MF1Rara01	15	MF1Rara01_2	45	45
MF1Rara01	15	MF1Rara01_2	60	60
MF1Rara01	15	MF1Rara01_2	45	45
MF1Rara01	15	MF1Rara01_2	60	60
MF1Rara01	15	MF1Rara01_2	75	75
MF1Rara01	15	MF1Rara01_2	120	120
MF1Rara01	15	MF1Rara01_2	75	75
MF1Rara01	15	MF1Rara01_2	45	45
MF1Rara01	15	MF1Rara01_2	30	30
MF1Rara01	15	MF1Rara01_2	15	15
MF1Rara01	15	MF1Rara01_2	30	30
MF1Rara01	15	MF1Rara01_2	90	90
MF1Rara01	15	MF1Rara01_2	60	60
MF1Rara01	15	MF1Rara01_2	30	30
MF1Rara01	15	MF1Rara01_2	120	120
MF1Rara01	15	MF1Rara01_2	45	45
MF1Rara01	15	MF1Rara01_2	15	15
MF1Rara01	15	MF1Rara01_2	15	15
MF1Rara01	15	MF1Rara01_2	30	30
MF1Rara01	15	MF1Rara01_2	165	165
MF1Rara01	15	MF1Rara01_2	45	45
MF1Rara01	15	MF1Rara01_2	45	45
MF1Rara01	15	MF1Rara01_2	45	45
MF1Rara01	15	MF1Rara01_2	105	105
MF1Rara01	15	MF1Rara01_2	30	30
MF1Rara01	15	MF1Rara01_2	45	45
MF1Rara01	15	MF1Rara01_2	15	15
MF1Rara01	15	MF1Rara01_2	45	45
MF1Rara01	15	MF1Rara01_2	60	60
MF1Rara01	15	MF1Rara01_2	15	15
MF1Rara01	15	MF1Rara01_2	60	60
MF1Rara01	15	MF1Rara01_2	30	30
MF1Rara01	15	MF1Rara01_2	15	15
MF1Rara01	15	MF1Rara01_2	30	30
MF1Rara01	15	MF1Rara01_2	45	45
MF1Rara01	15	MF1Rara01_2	60	60
MF1Rara01	15	MF1Rara01_2	30	30
MF1Rara01	15	MF1Rara01_2	60	60
MF1Rara01	15	MF1Rara01_2	45	45
MF1Rara01	15	MF1Rara01_2	15	15
MF1Rara01	15	MF1Rara01_2	45	45
MF1Rara01	15	MF1Rara01_2	30	30
MF1Rara01	15	MF1Rara01_2	30	30
MF1Rara01	15	MF1Rara01_2	45	45
MF1Rara01	15	MF1Rara01_2	45	45
MF1Rara01	15	MF1Rara01_2	60	60
MF1Rara01	15	MF1Rara01_2	30	30
MF1Rara01	15	MF1Rara01_2	45	45
MF1Rara01	15	MF1Rara01_2	120	120
MF1Rara01	15	MF1Rara01_2	60	60
MF1Rara01	15	MF1Rara01_2	45	45
MF1Rara01	15	MF1Rara01_2	30	30
MF1Rara01	15	MF1Rara01_2	30	30
MF1Rara01	15	MF1Rara01_2	15	15
MF1Rara01	15	MF1Rara01_2	30	30
MF1Rara01	15	MF1Rara01_2	30	30
MF1Rara01	15	MF1Rara01_2	45	45
MF1Rara01	15	MF1Rara01_2	45	45
MF1Rara01	15	MF1Rara01_2	30	30
MF1Rara01	15	MF1Rara01_2	30	30
MF1Rara01	15	MF1Rara01_2	105	105
MF1Rara01	15	MF1Rara01_2	120	120
MF1Rara01	15	MF1Rara01_2	15	15
MF1Rara01	15	MF1Rara01_2	105	105
MF1Rara01	15	MF1Rara01_2	165	165
MF1Rara01	15	MF1Rara01_2	60	60
MF1Rara01	15	MF1Rara01_2	60	60
MF1Rara01	15	MF1Rara01_2	60	60
MF1Rara01	15	MF1Rara01_2	165	165
MF1Rara01	15	MF1Rara01_2	45	45
MF1Rara01	15	MF1Rara01_2	105	105
MF1Rara01	15	MF1Rara01_2	90	90
MF1Rara01	15	MF1Rara01_2	30	30
MF1Rara01	15	MF1Rara01_2	75	75
MF1Rara01	15	MF1Rara01_2	45	45
MF1Rara01	15	MF1Rara01_2	60	60
MF1Rara01	15	MF1Rara01_2	60	60
MF1Rara01	15	MF1Rara01_2	60	60
MF1Rara01	15	MF1Rara01_2	45	45
MF1Rara01	15	MF1Rara01_2	45	45
MF1Rara01	15	MF1Rara01_2	60	60
MF1Rara01	15	MF1Rara01_2	30	30
MF1Rara01	15	MF1Rara01_2	60	60
MF1Rara01	15	MF1Rara01_2	60	60
MF1Rara01	15	MF1Rara01_2	45	45
MF1Rara01	15	MF1Rara01_2	15	15
MF1Rara01	15	MF1Rara01_2	60	60
MF1Rara01	15	MF1Rara01_2	15	15
MF1Rara01	15	MF1Rara01_2	30	30
MF1Rara01	15	MF1Rara01_2	45	45
MF1Rara01	15	MF1Rara01_2	45	45
MF1Rara01	15	MF1Rara01_2	60	60
MF1Rara01	15	MF1Rara01_2	120	120
MF1Rara01	15	MF1Rara01_2	30	30
MF1Rara01	15	MF1Rara01_2	30	30
MF1Rara01	15	MF1Rara01_2	45	45
MF1Rara01	15	MF1Rara01_2	60	60
MF1Rara01	15	MF1Rara01_2	30	30
MF1Rara01	15	MF1Rara01_2	30	30
MF1Rara01	15	MF1Rara01_2	45	45
MF1Rara01	15	MF1Rara01_2	45	45
MF1Rara01	15	MF1Rara01_2	45	45
MF1Rara01	15	MF1Rara01_2	45	45
MF1Rara01	15	MF1Rara01_2	30	30
MF1Rara01	15	MF1Rara01_2	45	45
MF1Rara01	15	MF1Rara01_2	15	15
MF1Rara01	15	MF1Rara01_2	60	60
MF1Rara01	15	MF1Rara01_2	45	45
MF1Rara01	15	MF1Rara01_2	30	30
MF1Rara01	15	MF1Rara01_2	30	30
MF1Rara01	15	MF1Rara01_2	60	60
MF1Rara01	15	MF1Rara01_2	60	60
MF1Rara01	15	MF1Rara01_2	30	30
MF1Rara01	15	MF1Rara01_2	15	15
MF1Rara01	15	MF1Rara01_2	135	135
MF1Rara01	15	MF1Rara01_2	45	45
MF1Rara01	15	MF1Rara01_2	150	150
MF1Rara01	15	MF1Rara01_2	45	45
MF1Rara01	15	MF1Rara01_2	30	30
MF1Rara01	15	MF1Rara01_2	45	45
MF1Rara01	15	MF1Rara01_2	90	90
MF1Rara01	15	MF1Rara01_2	15	15
MF1Rara01	15	MF1Rara01_2	60	60
MF1Rara01	15	MF1Rara01_2	75	75
MF1Rara01	15	MF1Rara01_2	30	30
MF1Rara01	15	MF1Rara01_2	60	60
MF1Rara01	15	MF1Rara01_2	45	45
MF1Rara01	15	MF1Rara01_2	45	45
MF1Rara01	15	MF1Rara01_2	45	45
MF1Rara01	15	MF1Rara01_2	45	45
MF1Rara01	15	MF1Rara01_2	30	30
MF1Rara01	15	MF1Rara01_2	15	15
MF1Rara01	15	MF1Rara01_2	30	30
MF1Rara01	15	MF1Rara01_2	30	30
MF1Rara01	15	MF1Rara01_2	75	75
MF1Rara01	15	MF1Rara01_2	60	60
MF1Rara01	15	MF1Rara01_2	15	15
MF1Rara01	15	MF1Rara01_2	30	30
MF1Rara01	15	MF1Rara01_2	45	45
MF1Rara01	15	MF1Rara01_2	45	45
MF1Rara01	15	MF1Rara01_2	45	45
MF1Rara01	15	MF1Rara01_2	30	30
MF1Rara01	15	MF1Rara01_2	60	60
MF1Rara01	15	MF1Rara01_2	30	30
MF1Rara01	15	MF1Rara01_2	30	30
MF1Rara01	15	MF1Rara01_2	30	30
MF1Rara01	15	MF1Rara01_2	30	30
MF1Rara01	15	MF1Rara01_2	105	105
MF1Rara01	15	MF1Rara01_2	30	30
MF1Rara01	15	MF1Rara01_2	90	90
MF1Rara01	15	MF1Rara01_2	90	90
MF1Rara01	15	MF1Rara01_2	30	30
MF1Rara01	15	MF1Rara01_2	135	135
MF1Rara01	15	MF1Rara01_2	30	30
MF1Rara01	15	MF1Rara01_2	90	90
MF1Rara01	15	MF1Rara01_2	30	30
MF1Rara01	15	MF1Rara01_2	30	30
MF1Rara01	15	MF1Rara01_2	30	30
MF1Rara01	15	MF1Rara01_2	30	30
MF1Rara01	15	MF1Rara01_2	30	30
MF1Rara01	15	MF1Rara01_2	45	45
MF1Rara01	15	MF1Rara01_2	150	150
MF1Rara01	15	MF1Rara01_2	15	15
MF1Rara01	15	MF1Rara01_2	30	30
MF1Rara01	15	MF1Rara01_2	30	30
MF1Rara01	15	MF1Rara01_2	15	15
MF1Rara01	15	MF1Rara01_2	30	30
MF1Rara01	15	MF1Rara01_2	30	30
MF1Rara01	15	MF1Rara01_2	15	15
MF1Rara01	15	MF1Rara01_2	30	30
MF1Rara01	15	MF1Rara01_2	30	30
MF1Rara01	15	MF1Rara01_2	60	60
MF1Rara01	15	MF1Rara01_2	45	45
MF1Rara01	15	MF1Rara01_2	60	60
MF1Rara01	15	MF1Rara01_2	30	30
MF1Rara01	15	MF1Rara01_2	120	120
MF1Rara01	15	MF1Rara01_2	45	45
MF1Rara01	15	MF1Rara01_2	60	60
MF1Rara01	15	MF1Rara01_2	60	60
MF1Rara05	15	MF1Rara05_1	105	105
MF1Rara05	15	MF1Rara05_1	45	45
MF1Rara05	15	MF1Rara05_1	60	60
MF1Rara05	15	MF1Rara05_1	30	30
MF1Rara05	15	MF1Rara05_1	60	60
MF1Rara05	15	MF1Rara05_1	90	90
MF1Rara05	15	MF1Rara05_1	60	60
MF1Rara05	15	MF1Rara05_1	90	90
MF1Rara05	15	MF1Rara05_1	210	210
MF1Rara05	15	MF1Rara05_1	75	75
MF1Rara05	15	MF1Rara05_1	105	105
MF1Rara05	15	MF1Rara05_1	75	75
MF1Rara05	15	MF1Rara05_1	15	15
MF1Rara05	15	MF1Rara05_1	15	15
MF1Rara05	15	MF1Rara05_1	30	30
MF1Rara05	15	MF1Rara05_1	45	45
MF1Rara05	15	MF1Rara05_1	60	60
MF1Rara05	15	MF1Rara05_1	45	45
MF1Rara05	15	MF1Rara05_1	75	75
MF1Rara05	15	MF1Rara05_1	60	60
MF1Rara05	15	MF1Rara05_1	45	45
MF1Rara05	15	MF1Rara05_1	30	30
MF1Rara05	15	MF1Rara05_1	45	45
MF1Rara05	15	MF1Rara05_1	75	75
MF1Rara05	15	MF1Rara05_1	75	75
MF1Rara05	15	MF1Rara05_1	60	60
MF1Rara05	15	MF1Rara05_1	60	60
MF1Rara05	15	MF1Rara05_1	45	45
MF1Rara05	15	MF1Rara05_1	150	150
MF1Rara05	15	MF1Rara05_1	30	30
MF1Rara05	15	MF1Rara05_1	30	30
MF1Rara05	15	MF1Rara05_1	120	120
MF1Rara05	15	MF1Rara05_1	60	60
MF1Rara05	15	MF1Rara05_1	45	45
MF1Rara05	15	MF1Rara05_1	60	60
MF1Rara05	15	MF1Rara05_1	45	45
MF1Rara05	15	MF1Rara05_1	30	30
MF1Rara05	15	MF1Rara05_1	30	30
MF1Rara05	15	MF1Rara05_1	60	60
MF1Rara05	15	MF1Rara05_1	60	60
MF1Rara05	15	MF1Rara05_1	45	45
MF1Rara05	15	MF1Rara05_1	60	60
MF1Rara05	15	MF1Rara05_1	30	30
MF1Rara05	15	MF1Rara05_1	60	60
MF1Rara05	15	MF1Rara05_1	30	30
MF1Rara05	15	MF1Rara05_1	45	45
MF1Rara05	15	MF1Rara05_1	45	45
MF1Rara05	15	MF1Rara05_1	105	105
MF1Rara05	15	MF1Rara05_1	45	45
MF1Rara05	15	MF1Rara05_1	210	210
MF1Rara05	15	MF1Rara05_1	135	135
MF1Rara05	15	MF1Rara05_1	105	105
MF1Rara05	15	MF1Rara05_1	60	60
MF1Rara05	15	MF1Rara05_1	45	45
MF1Rara05	15	MF1Rara05_1	30	30
MF1Rara05	15	MF1Rara05_1	45	45
MF1Rara05	15	MF1Rara05_1	45	45
MF1Rara05	15	MF1Rara05_1	90	90
MF1Rara05	15	MF1Rara05_1	75	75
MF1Rara05	15	MF1Rara05_1	90	90
MF1Rara05	15	MF1Rara05_1	75	75
MF1Rara05	15	MF1Rara05_1	45	45
MF1Rara05	15	MF1Rara05_1	15	15
MF1Rara05	15	MF1Rara05_1	30	30
MF1Rara05	15	MF1Rara05_1	105	105
MF1Rara05	15	MF1Rara05_1	45	45
MF1Rara05	15	MF1Rara05_1	75	75
MF1Rara05	15	MF1Rara05_1	45	45
MF1Rara05	15	MF1Rara05_1	60	60
MF1Rara05	15	MF1Rara05_1	60	60
MF1Rara05	15	MF1Rara05_1	15	15
MF1Rara05	15	MF1Rara05_1	60	60
MF1Rara05	15	MF1Rara05_1	90	90
MF1Rara05	15	MF1Rara05_1	90	90
MF1Rara05	15	MF1Rara05_1	60	60
MF1Rara05	15	MF1Rara05_1	45	45
MF1Rara05	15	MF1Rara05_1	15	15
MF1Rara05	15	MF1Rara05_1	75	75
MF1Rara05	15	MF1Rara05_1	105	105
MF1Rara05	15	MF1Rara05_1	75	75
MF1Rara05	15	MF1Rara05_1	30	30
MF1Rara05	15	MF1Rara05_1	60	60
MF1Rara05	15	MF1Rara05_1	45	45
MF1Rara05	15	MF1Rara05_1	150	150
MF1Rara05	15	MF1Rara05_1	150	150
MF1Rara05	15	MF1Rara05_1	150	150
MF1Rara05	15	MF1Rara05_1	45	45
MF1Rara05	15	MF1Rara05_1	30	30
MF1Rara05	15	MF1Rara05_1	45	45
MF1Rara05	15	MF1Rara05_1	30	30
MF1Rara05	15	MF1Rara05_1	105	105
MF1Rara05	15	MF1Rara05_1	45	45
MF1Rara05	15	MF1Rara05_1	75	75
MF1Rara05	15	MF1Rara05_1	45	45
MF1Rara05	15	MF1Rara05_1	45	45
MF1Rara05	15	MF1Rara05_1	45	45
MF1Rara05	15	MF1Rara05_1	60	60
MF1Rara05	15	MF1Rara05_1	75	75
MF1Rara05	15	MF1Rara05_1	45	45
MF1Rara05	15	MF1Rara05_1	120	120
MF1Rara05	15	MF1Rara05_1	90	90
MF1Rara05	15	MF1Rara05_1	135	135
MF1Rara05	15	MF1Rara05_1	30	30
MF1Rara05	15	MF1Rara05_1	135	135
MF1Rara05	15	MF1Rara05_1	15	15
MF1Rara05	15	MF1Rara05_1	75	75
MF1Rara05	15	MF1Rara05_1	45	45
MF1Rara05	15	MF1Rara05_1	30	30
MF1Rara05	15	MF1Rara05_1	180	180
MF1Rara05	15	MF1Rara05_1	105	105
MF1Rara05	15	MF1Rara05_1	45	45
MF1Rara05	15	MF1Rara05_1	105	105
MF1Rara05	15	MF1Rara05_1	60	60
MF1Rara05	15	MF1Rara05_1	135	135
MF1Rara05	15	MF1Rara05_1	60	60
MF1Rara05	15	MF1Rara05_1	90	90
MF1Rara05	15	MF1Rara05_1	45	45
MF1Rara05	15	MF1Rara05_1	150	150
MF1Rara05	15	MF1Rara05_1	75	75
MF1Rara05	15	MF1Rara05_1	30	30
MF1Rara05	15	MF1Rara05_1	45	45
MF1Rara05	15	MF1Rara05_1	45	45
MF1Rara05	15	MF1Rara05_1	75	75
MF1Rara05	15	MF1Rara05_1	60	60
MF1Rara05	15	MF1Rara05_1	45	45
MF1Rara05	15	MF1Rara05_1	15	15
MF1Rara05	15	MF1Rara05_1	60	60
MF1Rara05	15	MF1Rara05_2	60	60
MF1Rara05	15	MF1Rara05_2	45	45
MF1Rara05	15	MF1Rara05_2	60	60
MF1Rara05	15	MF1Rara05_2	75	75
MF1Rara05	15	MF1Rara05_2	45	45
MF1Rara05	15	MF1Rara05_2	45	45
MF1Rara05	15	MF1Rara05_2	30	30
MF1Rara05	15	MF1Rara05_2	60	60
MF1Rara05	15	MF1Rara05_2	75	75
MF1Rara05	15	MF1Rara05_2	60	60
MF1Rara05	15	MF1Rara05_2	105	105
MF1Rara05	15	MF1Rara05_2	30	30
MF1Rara05	15	MF1Rara05_2	60	60
MF1Rara05	15	MF1Rara05_2	30	30
MF1Rara05	15	MF1Rara05_2	60	60
MF1Rara05	15	MF1Rara05_2	90	90
MF1Rara05	15	MF1Rara05_2	30	30
MF1Rara05	15	MF1Rara05_2	90	90
MF1Rara05	15	MF1Rara05_2	75	75
MF1Rara05	15	MF1Rara05_2	30	30
MF1Rara05	15	MF1Rara05_2	60	60
MF1Rara05	15	MF1Rara05_2	45	45
MF1Rara05	15	MF1Rara05_2	15	15
MF1Rara05	15	MF1Rara05_2	60	60
MF1Rara05	15	MF1Rara05_2	30	30
MF1Rara05	15	MF1Rara05_2	45	45
MF1Rara05	15	MF1Rara05_2	120	120
MF1Rara05	15	MF1Rara05_2	105	105
MF1Rara05	15	MF1Rara05_2	75	75
MF1Rara05	15	MF1Rara05_2	60	60
MF1Rara05	15	MF1Rara05_2	90	90
MF1Rara05	15	MF1Rara05_2	30	30
MF1Rara05	15	MF1Rara05_2	15	15
MF1Rara05	15	MF1Rara05_2	150	150
MF1Rara05	15	MF1Rara05_2	15	15
MF1Rara05	15	MF1Rara05_2	75	75
MF1Rara05	15	MF1Rara05_2	45	45
MF1Rara05	15	MF1Rara05_2	75	75
MF1Rara05	15	MF1Rara05_2	60	60
MF1Rara05	15	MF1Rara05_2	75	75
MF1Rara05	15	MF1Rara05_2	45	45
MF1Rara05	15	MF1Rara05_2	30	30
MF1Rara05	15	MF1Rara05_2	15	15
MF1Rara05	15	MF1Rara05_2	135	135
MF1Rara05	15	MF1Rara05_2	60	60
MF1Rara05	15	MF1Rara05_2	105	105
MF1Rara05	15	MF1Rara05_2	30	30
MF1Rara05	15	MF1Rara05_2	45	45
MF1Rara05	15	MF1Rara05_2	120	120
MF1Rara05	15	MF1Rara05_2	75	75
MF1Rara05	15	MF1Rara05_2	105	105
MF1Rara05	15	MF1Rara05_2	45	45
MF1Rara05	15	MF1Rara05_2	30	30
MF1Rara05	15	MF1Rara05_2	45	45
MF1Rara05	15	MF1Rara05_2	60	60
MF1Rara05	15	MF1Rara05_2	30	30
MF1Rara05	15	MF1Rara05_2	45	45
MF1Rara05	15	MF1Rara05_2	105	105
MF1Rara05	15	MF1Rara05_2	75	75
MF1Rara05	15	MF1Rara05_2	120	120
MF1Rara05	15	MF1Rara05_2	75	75
MF1Rara05	15	MF1Rara05_2	135	135
MF1Rara05	15	MF1Rara05_2	15	15
MF1Rara05	15	MF1Rara05_2	15	15
MF1Rara05	15	MF1Rara05_2	45	45
MF1Rara05	15	MF1Rara05_2	45	45
MF1Rara05	15	MF1Rara05_2	60	60
MF1Rara05	15	MF1Rara05_2	60	60
MF1Rara05	15	MF1Rara05_2	75	75
MF1Rara05	15	MF1Rara05_2	15	15
MF1Rara05	15	MF1Rara05_2	15	15
MF1Rara05	15	MF1Rara05_2	120	120
MF1Rara05	15	MF1Rara05_2	75	75
MF1Rara05	15	MF1Rara05_2	45	45
MF1Rara05	15	MF1Rara05_2	120	120
MF1Rara05	15	MF1Rara05_2	30	30
MF1Rara05	15	MF1Rara05_2	15	15
MF1Rara05	15	MF1Rara05_2	45	45
MF1Rara05	15	MF1Rara05_2	45	45
MF1Rara05	15	MF1Rara05_2	90	90
MF1Rara05	15	MF1Rara05_2	75	75
MF1Rara05	15	MF1Rara05_2	45	45
MF1Rara05	15	MF1Rara05_2	135	135
MF1Rara05	15	MF1Rara05_2	75	75
MF1Rara05	15	MF1Rara05_2	75	75
MF1Rara05	15	MF1Rara05_2	60	60
MF1Rara05	15	MF1Rara05_2	45	45
MF1Rara05	15	MF1Rara05_2	30	30
MF1Rara05	15	MF1Rara05_2	30	30
MF1Rara05	15	MF1Rara05_2	60	60
MF1Rara05	15	MF1Rara05_2	30	30
MF1Rara05	15	MF1Rara05_2	60	60
MF1Rara05	15	MF1Rara05_2	60	60
MF1Rara05	15	MF1Rara05_2	45	45
MF1Rara05	15	MF1Rara05_2	45	45
MF1Rara05	15	MF1Rara05_2	180	180
MF1Rara05	15	MF1Rara05_2	45	45
MF1Rara05	15	MF1Rara05_2	45	45
MF1Rara05	15	MF1Rara05_2	150	150
MF1Rara05	15	MF1Rara05_2	45	45
MF1Rara05	15	MF1Rara05_2	60	60
MF1Rara05	15	MF1Rara05_2	30	30
MF1Rara05	15	MF1Rara05_2	45	45
MF1Rara05	15	MF1Rara05_2	75	75
MF1Rara05	15	MF1Rara05_2	45	45
MF1Rara05	15	MF1Rara05_2	120	120
MF1Rara05	15	MF1Rara05_2	30	30
MF1Rara05	15	MF1Rara05_2	60	60
MF1Rara05	15	MF1Rara05_2	90	90
MF1Rara05	15	MF1Rara05_2	45	45
MF1Rara05	15	MF1Rara05_2	30	30
MF1Rara05	15	MF1Rara05_2	75	75
MF1Rara05	15	MF1Rara05_2	75	75
MF1Rara05	15	MF1Rara05_2	180	180
MF1Rara05	15	MF1Rara05_2	105	105
MF1Rara05	15	MF1Rara05_2	105	105
MF1Rara05	15	MF1Rara05_2	60	60
MF1Rara05	15	MF1Rara05_2	60	60
MF1Rara05	15	MF1Rara05_2	120	120
MF1Rara05	15	MF1Rara05_2	30	30
MF1Rara05	15	MF1Rara05_2	150	150
MF1Rara05	15	MF1Rara05_2	75	75
MF1Rara05	15	MF1Rara05_2	45	45
MF1Rara05	15	MF1Rara05_2	30	30
MF1Rara05	15	MF1Rara05_2	60	60
MF1Rara05	15	MF1Rara05_2	90	90
MF1Rara05	15	MF1Rara05_2	90	90
MF1Rara05	15	MF1Rara05_2	90	90
MF1Rara05	15	MF1Rara05_2	30	30
MF1Rara05	15	MF1Rara05_2	45	45
MF1Rara05	15	MF1Rara05_2	60	60
MF1Rara05	15	MF1Rara05_2	75	75
MF1Rara05	15	MF1Rara05_2	45	45
MF1Rara05	15	MF1Rara05_2	135	135
MF1Rara05	15	MF1Rara05_2	105	105
MF1Rara05	15	MF1Rara05_2	150	150
MF1Rara05	15	MF1Rara05_2	60	60
MF1Rara05	15	MF1Rara05_2	60	60
MF1Rara05	15	MF1Rara05_2	75	75
MF1Rara05	15	MF1Rara05_2	105	105
MF1Rara05	15	MF1Rara05_2	45	45
MF1Rara05	15	MF1Rara05_2	45	45
MF1Rara05	15	MF1Rara05_2	45	45
MF1Rara05	15	MF1Rara05_2	30	30
MF1Rara05	15	MF1Rara05_2	120	120
MF1Rara05	15	MF1Rara05_2	45	45
MF1Rara05	15	MF1Rara05_2	60	60
MF1Rara05	15	MF1Rara05_2	75	75
MF1Rara05	15	MF1Rara05_2	60	60
MF1Rara05	15	MF1Rara05_2	45	45
MF1Rara05	15	MF1Rara05_2	30	30
MF1Rara05	15	MF1Rara05_2	120	120
MF1Rara05	15	MF1Rara05_2	135	135
MF1Rara05	15	MF1Rara05_2	90	90
MF1Rara05	15	MF1Rara05_2	120	120
MF1Rara05	15	MF1Rara05_2	75	75
MF1Rara05	15	MF1Rara05_2	90	90
MF1Rara05	15	MF1Rara05_2	90	90
MF1Rara05	15	MF1Rara05_2	90	90
MF1Rara05	15	MF1Rara05_2	90	90
MF1Rara05	15	MF1Rara05_2	45	45
MF1Rara05	15	MF1Rara05_2	30	30
MF1Rara05	15	MF1Rara05_2	45	45
MF1Rara05	15	MF1Rara05_2	60	60
MF1Rara05	15	MF1Rara05_2	45	45
MF1Rara05	15	MF1Rara05_2	30	30
MF1Rara05	15	MF1Rara05_2	30	30
MF1Rara05	15	MF1Rara05_2	135	135
MF1Rara05	15	MF1Rara05_2	60	60
MF1Rara05	15	MF1Rara05_2	60	60
MF1Rara05	15	MF1Rara05_2	30	30
MF1Rara05	15	MF1Rara05_2	90	90
MF1Rara05	15	MF1Rara05_2	30	30
MF1Rara05	15	MF1Rara05_2	60	60
MF1Rara05	15	MF1Rara05_2	15	15
MF1Rara05	15	MF1Rara05_2	45	45
MF1Rara05	15	MF1Rara05_2	60	60
MF1Rara05	15	MF1Rara05_2	30	30
MF1Rara05	15	MF1Rara05_2	15	15
MF1Rara05	15	MF1Rara05_2	60	60
MF1Rara05	15	MF1Rara05_2	105	105
MF1Rara05	15	MF1Rara05_2	30	30
MF1Rara05	15	MF1Rara05_2	75	75
MF1Rara05	15	MF1Rara05_2	120	120
MF1Rara05	15	MF1Rara05_2	45	45
MF1Rara05	15	MF1Rara05_2	105	105
MF1Rara05	15	MF1Rara05_2	45	45
MF1Rara05	15	MF1Rara05_2	45	45
MF1Rara05	15	MF1Rara05_2	15	15
MF1Rara05	15	MF1Rara05_2	15	15
MF1Rara05	15	MF1Rara05_2	180	180
MF1Rara05	15	MF1Rara05_2	90	90
MF1Rara05	15	MF1Rara05_2	135	135
MF1Rara05	15	MF1Rara05_2	45	45
MF1Rara05	15	MF1Rara05_2	135	135
MF1Rara05	15	MF1Rara05_2	45	45
MF1Rara05	15	MF1Rara05_2	165	165
MF1Rara05	15	MF1Rara05_2	75	75
MF1Rara05	15	MF1Rara05_2	60	60
MF1Rara05	15	MF1Rara05_2	75	75
MF1Rara05	15	MF1Rara05_2	60	60
MF1Rara05	15	MF1Rara05_2	60	60
MF1Rara05	15	MF1Rara05_2	30	30
MF1Rara05	15	MF1Rara05_2	60	60
MF1Rara05	15	MF1Rara05_2	75	75
MF1Rara05	15	MF1Rara05_2	60	60
MF1Rara05	15	MF1Rara05_2	75	75
MF1Rara05	15	MF1Rara05_2	90	90
MF1Rara05	15	MF1Rara05_2	15	15
MF1Rara05	15	MF1Rara05_2	60	60
MF1Rara05	15	MF1Rara05_2	120	120
MF1Rara05	15	MF1Rara05_2	90	90
WTpnat	7.5	WTPnat_1	22.5	15
WTpnat	7.5	WTPnat_1	22.5	15
WTpnat	7.5	WTPnat_1	30	30
WTpnat	7.5	WTPnat_1	22.5	15
WTpnat	7.5	WTPnat_1	60	60
WTpnat	7.5	WTPnat_1	30	30
WTpnat	7.5	WTPnat_1	37.5	45
WTpnat	7.5	WTPnat_1	37.5	45
WTpnat	7.5	WTPnat_1	15	15
WTpnat	7.5	WTPnat_1	22.5	15
WTpnat	7.5	WTPnat_1	45	45
WTpnat	7.5	WTPnat_1	22.5	15
WTpnat	7.5	WTPnat_1	15	15
WTpnat	7.5	WTPnat_1	15	15
WTpnat	7.5	WTPnat_1	15	15
WTpnat	7.5	WTPnat_1	37.5	45
WTpnat	7.5	WTPnat_1	30	30
WTpnat	7.5	WTPnat_1	60	60
WTpnat	7.5	WTPnat_1	37.5	45
WTpnat	7.5	WTPnat_1	22.5	15
WTpnat	7.5	WTPnat_1	75	75
WTpnat	7.5	WTPnat_1	67.5	75
WTpnat	7.5	WTPnat_1	52.5	45
WTpnat	7.5	WTPnat_1	52.5	45
WTpnat	7.5	WTPnat_1	52.5	45
WTpnat	7.5	WTPnat_1	22.5	30
WTpnat	7.5	WTPnat_1	37.5	45
WTpnat	7.5	WTPnat_1	37.5	45
WTpnat	7.5	WTPnat_1	45	45
WTpnat	7.5	WTPnat_1	7.5	0
WTpnat	7.5	WTPnat_1	90	90
WTpnat	7.5	WTPnat_1	37.5	30
WTpnat	7.5	WTPnat_1	22.5	15
WTpnat	7.5	WTPnat_1	37.5	30
WTpnat	7.5	WTPnat_1	60	60
WTpnat	7.5	WTPnat_1	37.5	45
WTpnat	7.5	WTPnat_1	22.5	15
WTpnat	7.5	WTPnat_1	22.5	15
WTpnat	7.5	WTPnat_1	30	30
WTpnat	7.5	WTPnat_1	22.5	15
WTpnat	7.5	WTPnat_1	52.5	45
WTpnat	7.5	WTPnat_1	7.5	15
WTpnat	7.5	WTPnat_1	30	30
WTpnat	7.5	WTPnat_1	22.5	30
WTpnat	7.5	WTPnat_1	82.5	90
WTpnat	7.5	WTPnat_1	52.5	45
WTpnat	7.5	WTPnat_1	30	30
WTpnat	7.5	WTPnat_1	22.5	30
WTpnat	7.5	WTPnat_1	22.5	15
WTpnat	7.5	WTPnat_1	22.5	30
WTpnat	7.5	WTPnat_1	52.5	45
WTpnat	7.5	WTPnat_1	30	30
WTpnat	7.5	WTPnat_1	30	30
WTpnat	7.5	WTPnat_1	7.5	0
WTpnat	7.5	WTPnat_1	45	45
WTpnat	7.5	WTPnat_1	67.5	75
WTpnat	7.5	WTPnat_1	52.5	45
WTpnat	7.5	WTPnat_1	37.5	30
WTpnat	7.5	WTPnat_1	30	30
WTpnat	7.5	WTPnat_1	37.5	30
WTpnat	7.5	WTPnat_1	22.5	30
WTpnat	7.5	WTPnat_1	37.5	45
WTpnat	7.5	WTPnat_1	60	60
WTpnat	7.5	WTPnat_1	22.5	30
WTpnat	7.5	WTPnat_1	45	45
WTpnat	7.5	WTPnat_1	15	15
WTpnat	7.5	WTPnat_1	52.5	45
WTpnat	7.5	WTPnat_1	15	15
WTpnat	7.5	WTPnat_1	15	15
WTpnat	7.5	WTPnat_1	37.5	45
WTpnat	7.5	WTPnat_1	52.5	60
WTpnat	7.5	WTPnat_1	67.5	60
WTpnat	7.5	WTPnat_1	52.5	60
WTpnat	7.5	WTPnat_1	15	15
WTpnat	7.5	WTPnat_1	22.5	15
WTpnat	7.5	WTPnat_1	37.5	45
WTpnat	7.5	WTPnat_2	45	45
WTpnat	7.5	WTPnat_2	30	30
WTpnat	7.5	WTPnat_2	22.5	15
WTpnat	7.5	WTPnat_2	52.5	45
WTpnat	7.5	WTPnat_2	45	45
WTpnat	7.5	WTPnat_2	15	15
WTpnat	7.5	WTPnat_2	37.5	30
WTpnat	7.5	WTPnat_2	22.5	15
WTpnat	7.5	WTPnat_2	52.5	45
WTpnat	7.5	WTPnat_2	7.5	0
WTpnat	7.5	WTPnat_2	52.5	45
WTpnat	7.5	WTPnat_2	15	15
WTpnat	7.5	WTPnat_2	45	45
WTpnat	7.5	WTPnat_2	15	15
WTpnat	7.5	WTPnat_2	30	30
WTpnat	7.5	WTPnat_2	22.5	15
WTpnat	7.5	WTPnat_2	75	75
WTpnat	7.5	WTPnat_2	22.5	15
WTpnat	7.5	WTPnat_2	37.5	30
WTpnat	7.5	WTPnat_2	7.5	15
WTpnat	7.5	WTPnat_2	30	30
WTpnat	7.5	WTPnat_2	37.5	30
WTpnat	7.5	WTPnat_2	60	60
WTpnat	7.5	WTPnat_2	22.5	15
WTpnat	7.5	WTPnat_2	30	30
WTpnat	7.5	WTPnat_2	45	45
WTpnat	7.5	WTPnat_2	30	30
WTpnat	7.5	WTPnat_2	45	45
WTpnat	7.5	WTPnat_2	30	30
WTpnat	7.5	WTPnat_2	37.5	45
WTpnat	7.5	WTPnat_2	37.5	45
WTpnat	7.5	WTPnat_2	15	15
WTpnat	7.5	WTPnat_2	82.5	90
WTpnat	7.5	WTPnat_2	45	45
WTpnat	7.5	WTPnat_2	60	60
WTpnat	7.5	WTPnat_2	75	75
WTpnat	7.5	WTPnat_2	22.5	15
WTpnat	7.5	WTPnat_2	15	15
WTpnat	7.5	WTPnat_2	45	45
WTpnat	7.5	WTPnat_2	37.5	45
WTpnat	7.5	WTPnat_2	22.5	15
WTpnat	7.5	WTPnat_2	82.5	75
WTpnat	7.5	WTPnat_2	45	45
WTpnat	7.5	WTPnat_2	22.5	30
WTpnat	7.5	WTPnat_2	22.5	15
WTpnat	7.5	WTPnat_2	82.5	90
WTpnat	7.5	WTPnat_2	37.5	45
WTpnat	7.5	WTPnat_2	22.5	30
WTpnat	7.5	WTPnat_2	37.5	45
WTpnat	7.5	WTPnat_2	45	45
WTpnat	7.5	WTPnat_2	30	30
WTpnat	7.5	WTPnat_2	15	15
WTpnat	7.5	WTPnat_2	45	45
WTpnat	7.5	WTPnat_2	15	15
WTpnat	7.5	WTPnat_2	37.5	30
WTpnat	7.5	WTPnat_2	15	15
WTpnat	7.5	WTPnat_2	60	60
WTpnat	7.5	WTPnat_2	7.5	0
WTpnat	7.5	WTPnat_2	45	45
WTpnat	7.5	WTPnat_2	7.5	15
WTpnat	7.5	WTPnat_2	22.5	15
WTpnat	7.5	WTPnat_2	15	15
WTpnat	7.5	WTPnat_2	30	30
WTpnat	7.5	WTPnat_2	52.5	45
WTpnat	7.5	WTPnat_2	15	15
WTpnat	7.5	WTPnat_2	90	90
WTpnat	7.5	WTPnat_2	30	30
WTpnat	7.5	WTPnat_2	22.5	30
WTpnat	7.5	WTPnat_2	30	30
WTpnat	7.5	WTPnat_2	37.5	45
WTpnat	7.5	WTPnat_2	30	30
WTpnat	7.5	WTPnat_2	37.5	30
WTpnat	7.5	WTPnat_2	37.5	45
WTpnat	7.5	WTPnat_2	30	30
WTpnat	7.5	WTPnat_2	60	60
WTpnat	7.5	WTPnat_2	22.5	30
WTpnat	7.5	WTPnat_2	45	45
WTpnat	7.5	WTPnat_2	7.5	0
WTpnat	7.5	WTPnat_2	37.5	45
WTpnat	7.5	WTPnat_2	15	15
WTpnat	7.5	WTPnat_2	30	30
WTpnat	7.5	WTPnat_2	30	30
WTpnat	7.5	WTPnat_2	22.5	15
WTpnat	7.5	WTPnat_2	75	75
WTpnat	7.5	WTPnat_2	37.5	45
WTpnat	7.5	WTPnat_2	67.5	75
WTpnat	7.5	WTPnat_2	75	75
WTpnat	7.5	WTPnat_2	37.5	45
WTpnat	7.5	WTPnat_2	52.5	45
WTpnat	7.5	WTPnat_2	30	30
WTpnat	7.5	WTPnat_2	67.5	60
WTpnat	7.5	WTPnat_2	52.5	60
WTpnat	7.5	WTPnat_2	22.5	30
WTpnat	7.5	WTPnat_2	22.5	30
WTpnat	7.5	WTPnat_2	22.5	30
WTpnat	7.5	WTPnat_2	67.5	60
WTpnat	7.5	WTPnat_2	60	60
WTpnat	7.5	WTPnat_2	127.5	120
WTpnat	7.5	WTPnat_2	22.5	15
WTpnat	7.5	WTPnat_2	75	75
WTpnat	7.5	WTPnat_2	45	45
WTpnat	7.5	WTPnat_2	15	15
WTpnat	7.5	WTPnat_2	37.5	30
WTpnat	7.5	WTPnat_2	45	45
WTpnat	7.5	WTPnat_2	30	30
WTpnat	7.5	WTPnat_2	22.5	30
WTpnat	7.5	WTPnat_2	37.5	45
WTpnat	7.5	WTPnat_2	30	30
WTpnat	7.5	WTPnat_2	37.5	45
WTpnat	7.5	WTPnat_2	22.5	30
WTpnat	7.5	WTPnat_2	22.5	30
WTpnat	7.5	WTPnat_2	37.5	45
WTpnat	7.5	WTPnat_2	75	75
WTpnat	7.5	WTPnat_2	67.5	60
WTpnat	7.5	WTPnat_2	30	30
WTpnat	7.5	WTPnat_2	37.5	30
WTpnat	7.5	WTPnat_2	15	15
WTpnat	7.5	WTPnat_2	172.5	165
WTpnat	7.5	WTPnat_2	15	15
WTpnat	7.5	WTPnat_2	67.5	75
WTpnat	7.5	WTPnat_2	30	30
WTpnat	7.5	WTPnat_2	22.5	30
WTpnat	7.5	WTPnat_2	187.5	180
WTpnat	7.5	WTPnat_2	52.5	45
WTpnat	7.5	WTPnat_2	15	15
WTpnat	7.5	WTPnat_2	15	15
WTpnat	7.5	WTPnat_2	45	45
WTpnat	7.5	WTPnat_2	30	30
WTpnat	7.5	WTPnat_2	37.5	30
WTpnat	7.5	WTPnat_2	15	15
WTpnat	7.5	WTPnat_2	15	15
WTpnat	7.5	WTPnat_2	30	30
WTpnat	7.5	WTPnat_2	45	45
WTpnat	7.5	WTPnat_2	37.5	30
WTpnat	7.5	WTPnat_2	22.5	15
WTpnat	7.5	WTPnat_2	22.5	15
WTpnat	7.5	WTPnat_3	30	30
WTpnat	7.5	WTPnat_3	52.5	60
WTpnat	7.5	WTPnat_3	30	30
WTpnat	7.5	WTPnat_3	15	15
WTpnat	7.5	WTPnat_3	37.5	45
WTpnat	7.5	WTPnat_3	37.5	45
WTpnat	7.5	WTPnat_3	45	45
WTpnat	7.5	WTPnat_3	37.5	45
WTpnat	7.5	WTPnat_3	37.5	45
WTpnat	7.5	WTPnat_3	67.5	75
WTpnat	7.5	WTPnat_3	30	30
WTpnat	7.5	WTPnat_3	52.5	60
WTpnat	7.5	WTPnat_3	37.5	30
WTpnat	7.5	WTPnat_3	45	45
WTpnat	7.5	WTPnat_3	37.5	30
WTpnat	7.5	WTPnat_3	52.5	60
WTpnat	7.5	WTPnat_3	75	75
WTpnat	7.5	WTPnat_3	45	45
WTpnat	7.5	WTPnat_3	67.5	60
WTpnat	7.5	WTPnat_3	37.5	30
WTpnat	7.5	WTPnat_3	22.5	15
WTpnat	7.5	WTPnat_3	60	60
WTpnat	7.5	WTPnat_3	45	45
WTpnat	7.5	WTPnat_3	37.5	45
WTpnat	7.5	WTPnat_3	37.5	30
WTpnat	7.5	WTPnat_3	45	45
WTpnat	7.5	WTPnat_3	22.5	30
WTpnat	7.5	WTPnat_3	52.5	45
WTpnat	7.5	WTPnat_3	45	45
WTpnat	7.5	WTPnat_3	60	60
WTpnat	7.5	WTPnat_3	22.5	15
WTpnat	7.5	WTPnat_3	30	30
WTpnat	7.5	WTPnat_3	45	45
WTpnat	7.5	WTPnat_3	52.5	60
WTpnat	7.5	WTPnat_3	37.5	45
WTpnat	7.5	WTPnat_3	37.5	30
WTpnat	7.5	WTPnat_3	37.5	30
WTpnat	7.5	WTPnat_3	37.5	30
WTpnat	7.5	WTPnat_3	30	30
WTpnat	7.5	WTPnat_3	52.5	45
WTpnat	7.5	WTPnat_3	30	30
WTpnat	7.5	WTPnat_3	7.5	15
WTpnat	7.5	WTPnat_3	15	15
WTpnat	7.5	WTPnat_3	22.5	30
WTpnat	7.5	WTPnat_3	30	30
WTpnat	7.5	WTPnat_3	52.5	60
mutH	7.5	mutH_2	Truncated	120
mutH	7.5	mutH_2	Truncated	120
mutH	7.5	mutH_2	Truncated	120
mutH	7.5	mutH_2	Truncated	120
mutH	7.5	mutH_2	Truncated	120
mutH	7.5	mutH_2	Truncated	120
mutH	7.5	mutH_2	Truncated	120
mutH	7.5	mutH_2	Truncated	120
mutH	7.5	mutH_2	Truncated	120
mutH	7.5	mutH_2	Truncated	120
mutH	7.5	mutH_2	Truncated	120
mutH	7.5	mutH_2	Truncated	120
mutH	7.5	mutH_2	Truncated	120
mutH	7.5	mutH_2	Truncated	120
mutH	7.5	mutH_2	Truncated	120
mutH	7.5	mutH_2	Truncated	120
mutH	7.5	mutH_2	Truncated	120
mutH	7.5	mutH_2	Truncated	120
mutH	7.5	mutH_2	Truncated	120
mutH	7.5	mutH_2	Truncated	120
mutH	7.5	mutH_2	Truncated	120
mutH	7.5	mutH_2	Truncated	120
mutH	7.5	mutH_2	Truncated	120
mutH	7.5	mutH_2	Truncated	120
mutH	7.5	mutH_2	Truncated	120
mutH	7.5	mutH_2	Truncated	120
mutH	7.5	mutH_2	Truncated	120
mutH	7.5	mutH_2	Truncated	120
mutH	7.5	mutH_2	Truncated	120
mutH	7.5	mutH_2	Truncated	120
mutH	7.5	mutH_2	Truncated	120
mutH	7.5	mutH_2	Truncated	120
mutH	7.5	mutH_2	Truncated	120
mutH	7.5	mutH_2	Truncated	120
mutH	7.5	mutH_2	Truncated	120
mutH	7.5	mutH_2	Truncated	120
mutH	7.5	mutH_2	Truncated	120
mutH	7.5	mutH_2	Truncated	120
mutH	7.5	mutH_2	Truncated	120
mutH	7.5	mutH_2	Truncated	120
mutH	7.5	mutH_2	Truncated	120
mutH	7.5	mutH_2	Truncated	120
mutH	7.5	mutH_2	Truncated	120
mutH	7.5	mutH_2	Truncated	120
mutH	7.5	mutH_2	Truncated	120
mutH	7.5	mutH_2	Truncated	120
mutH	7.5	mutH_2	Truncated	120
mutH	7.5	mutH_2	Truncated	120
mutH	7.5	mutH_2	Truncated	120
mutH	7.5	mutH_2	Truncated	120
mutH	7.5	mutH_2	Truncated	120
mutH	7.5	mutH_2	Truncated	120
mutH	7.5	mutH_2	Truncated	120
mutH	7.5	mutH_2	Truncated	120
mutH	7.5	mutH_2	Truncated	120
mutH	7.5	mutH_2	Truncated	120
mutH	7.5	mutH_2	Truncated	120
mutH	7.5	mutH_2	Truncated	120
mutH	7.5	mutH_2	Truncated	120
mutH	7.5	mutH_2	Truncated	120
mutH	7.5	mutH_2	Truncated	120
mutH	7.5	mutH_2	Truncated	120
mutH	7.5	mutH_2	Truncated	120
mutH	7.5	mutH_2	Truncated	120
mutH	7.5	mutH_2	45	45
mutH	7.5	mutH_2	Truncated	120
mutH	7.5	mutH_2	Truncated	120
mutH	7.5	mutH_2	Truncated	120
mutH	7.5	mutH_2	Truncated	120
mutH	7.5	mutH_2	Truncated	120
mutH	7.5	mutH_2	Truncated	120
mutH	7.5	mutH_2	Truncated	120
mutH	7.5	mutH_2	Truncated	120
mutH	7.5	mutH_2	Truncated	120
mutH	7.5	mutH_2	Truncated	120
mutH	7.5	mutH_2	Truncated	120
mutH	7.5	mutH_2	Truncated	120
mutH	7.5	mutH_2	Truncated	120
[truncated: 295 more rows]

## Sheet: Supplementary Figure 2a
7.5 s					15 s					30 s
Time (s)	Mean YFP Intensity field of view but bacteria (background) (a.u.)	Mean YFP Intensity bacteria (a.u.)	Mean YFP Intensity - Background (a.u.)		Time (s)	Mean YFP Intensity field of view but bacteria (background) (a.u.)	Mean YFP Intensity bacteria (a.u.)	Mean YFP Intensity - Background (a.u.)		Time (s)	Mean YFP Intensity field of view but bacteria (background) (a.u.)	Mean YFP Intensity bacteria (a.u.)	Mean YFP Intensity - Background (a.u.)
0	100.88	123.989	23.1086		0	108.285	119.786	11.5016		0	102.421	114.894	12.4728
0	100.88	123.629	22.7489		0	108.285	124.123	15.8379		0	102.421	113.259	10.8381
0	100.88	120.408	19.5273		0	108.285	127.696	19.411		0	102.421	112.893	10.4722
0	100.88	115.891	15.0104		0	108.285	125.938	17.6537		0	102.421	114.239	11.8182
0	100.88	111.165	10.2851		0	108.285	128.656	20.3714		0	102.421	109.44	7.0185
0	100.88	112.41	11.5293		0	108.285	127.837	19.5523		0	102.421	110.646	8.2247
0	100.88	115.457	14.5772		0	108.285	120.874	12.5893		0	102.421	112.841	10.4197
0	100.88	113.527	12.6471		0	108.285	122.531	14.2461		0	102.421	112.743	10.3216
0	100.88	110.318	9.4381		0	108.285	125.252	16.9673		0	102.421	112.143	9.7215
0	100.88	113.051	12.1711		0	108.285	122.762	14.4772		0	102.421	112.782	10.3612
0	100.88	113.927	13.0464		0	108.285	126.678	18.3934		0	102.421	111.913	9.4917
0	100.88	114.165	13.2847		0	108.285	124.767	16.4823		0	102.421	113.816	11.395
0	100.88	113.564	12.6834		0	108.285	120.566	12.281		0	102.421	114.145	11.7238
0	100.88	134.831	33.9502		0	108.285	118.083	9.7985		0	102.421	112.96	10.5392
0	100.88	135.463	34.5824		0	108.285	119.93	11.645		0	102.421	111.269	8.8479
0	100.88	120.559	19.6789		0	108.285	123.575	15.2907		0	107.412	115.531	8.1182
0	100.88	119.917	19.0364		0	108.285	123.551	15.2663		0	107.412	115.865	8.4532
0	100.88	108.611	7.731		0	108.285	125.573	17.2881		0	107.412	120.654	13.2413
0	100.88	112.092	11.2121		0	108.285	125.246	16.9613		0	107.412	124.257	16.8443
0	100.88	113.53	12.6495		0	103.98	132.159	28.1788		0	107.412	112.819	5.4063
0	100.88	113.916	13.0358		0	103.98	129.728	25.7481		0	107.412	115.514	8.1018
0	100.88	114.148	13.2679		0	103.98	129.335	25.3549		0	107.412	117.074	9.6614
0	100.88	112.501	11.6204		0	103.98	124.988	21.0077		0	107.412	116.303	8.8911
0	100.88	119.388	18.5079		0	103.98	124.922	20.9416		0	107.412	115.541	8.1284
0	100.88	128.442	27.5615		0	103.98	126.155	22.1747		0	107.412	121.662	14.2494
0	100.88	123.969	23.0882		0	103.98	205.212	101.232		0	107.412	116.084	8.672
0	100.88	125.874	24.9934		0	103.98	123.719	19.739		0	107.412	118.419	11.0065
0	100.88	118.437	17.5563		0	103.98	121.779	17.7988		0	107.412	118.462	11.0493
0	100.88	122.606	21.7261		0	103.98	122.647	18.6669		0	107.412	117.005	9.5924
0	100.88	118.838	17.9582		0	103.98	123.553	19.5724		0	107.412	121.262	13.8494
0	100.88	117.029	16.1485		0	103.98	121.689	17.7083		0	107.412	117.36	9.9473
0	100.88	117.088	16.2078		0	103.98	127.717	23.7371		0	107.412	119.202	11.7898
0	100.88	121.77	20.8898		0	103.98	126.198	22.2174		0	107.412	117	9.5881
0	100.88	114.788	13.9076		0	103.98	129.158	25.1774		0	107.412	121.048	13.6357
0	100.88	114.098	13.2177		0	103.98	125.673	21.6928		0	107.412	124.813	17.4008
0	100.88	119.509	18.6291		0	103.98	122.056	18.0758		0	107.412	117.028	9.6155
0	100.88	113.781	12.9003		0	103.98	119.791	15.8112		0	107.412	119.362	11.9501
0	100.88	115.693	14.8127		0	103.98	126.776	22.7956		0	107.412	116.154	8.7421
0	100.88	114.939	14.0583		0	103.98	125.961	21.9812		0	107.412	117.976	10.5639
0	100.88	116.92	16.0393		0	103.98	125.103	21.1228		0	107.412	120.605	13.1928
0	100.88	115.243	14.3624		0	103.98	148.687	44.7067		0	107.412	118.942	11.5298
0	100.88	115.83	14.9494		0	103.98	125.846	21.8658		0	107.412	125.448	18.0362
0	100.88	119.331	18.4505		0	103.98	137.166	33.1859		0	107.412	125.862	18.4498
0	100.88	121.903	21.0232		0	103.98	124.216	20.2357		0	104.129	110.701	6.5721
0	100.88	125.871	24.9903		0	103.98	123.402	19.422		0	104.129	115.005	10.8763
0	100.88	120.974	20.0934		0	103.98	119.729	15.7489		0	104.129	115.469	11.3403
0	100.88	117.542	16.662		0	103.98	124.906	20.9262		0	104.129	114.031	9.9021
0	100.88	112.69	11.8095		0	103.98	255.488	151.508		0	104.129	117.247	13.118
0	100.88	113.647	12.7669		0	103.98	128.553	24.5732		0	104.129	113.936	9.8071
0	100.88	109.578	8.698		0	103.98	123.336	19.356		0	104.129	113.625	9.4959
0	100.88	115.267	14.387		0	103.98	123.977	19.9963		0	104.129	118.455	14.3258
0	100.88	124.491	23.6108		0	103.98	125.322	21.3421		0	104.129	112.142	8.013
0	100.88	118.403	17.5231		0	106.488	120.377	13.8896		0	104.129	113.366	9.2373
0	100.88	118.017	17.1364		0	106.488	119.2	12.7123		0	104.129	114.516	10.3865
0	100.88	111.106	10.2261		0	106.488	117.335	10.8478		0	104.129	116.56	12.4309
0	100.88	122.192	21.312		0	106.488	118.918	12.4301		0	104.129	111.968	7.8393
0	100.88	120.559	19.6787		0	106.488	117.828	11.3403		0	104.129	116.016	11.8865
0	100.88	117.639	16.7591		0	106.488	123.579	17.091		0	104.129	111.115	6.986
0	100.88	118.957	18.0772		0	106.488	124.368	17.8802		0	104.129	110.882	6.7534
0	100.88	113.368	12.4877		0	106.488	120.883	14.3959		0	102.917	105.529	2.612
0	100.88	115.144	14.2639		0	106.488	120.798	14.3107		0	102.917	109.474	6.5569
0	100.88	116.98	16.0999		0	106.488	123.052	16.5643		0	102.917	108.34	5.4234
0	100.88	111.741	10.8607		0	106.488	122.591	16.1031		0	102.917	115.771	12.8546
0	100.88	116.032	15.1517		0	106.488	375.98	269.493		0	102.917	108.199	5.2819
0	100.88	120.148	19.2674		0	106.488	125.841	19.3535		0	102.917	109.278	6.3615
0	100.88	118.689	17.8084		0	106.488	116.906	10.4184		0	102.917	113.818	10.9011
0	100.88	121.555	20.6748		0	106.488	118.055	11.5674		0	102.917	114.956	12.0388
0	100.88	116.936	16.0558		0	106.488	119.588	13.1008		0	102.917	115.809	12.8926
0	100.88	124.344	23.4638		0	106.488	122.081	15.5934		0	102.917	110.769	7.8528
0	100.88	123.625	22.745		0	106.488	122.338	15.8507		0	102.917	115.09	12.1728
0	100.88	118.381	17.5011		0	106.488	121.817	15.3295		0	102.917	112.994	10.0774
0	100.88	121.547	20.6672		0	106.488	119.153	12.6652		0	102.917	122.989	20.0723
0	100.88	121.939	21.0592		0	106.488	119.16	12.6729		0	102.917	120.853	17.9366
0	100.88	123.123	22.2426		0	106.488	122.692	16.204		0	102.917	106.684	3.7675
0	100.88	127.558	26.6776		0	106.488	119.224	12.7359		0	102.917	112.26	9.3433
0	100.88	127.886	27.0059		0	106.488	117.19	10.7023		0	102.917	111.624	8.7069
0	100.88	125.614	24.7336		0	106.488	120.668	14.18		0	102.917	115.22	12.3037
0	100.88	118.815	17.9345		0	106.488	118.966	12.4779		0	102.917	115.321	12.4046
0	100.88	125.495	24.6145		0	106.488	121.792	15.3044		0	102.917	109.335	6.418
0	100.88	111.513	10.6322		0	106.488	122.003	15.515		0	102.917	112.404	9.4875
0	100.88	114.38	13.4997		0	106.488	122.187	15.6992		0	102.917	121.122	18.2051
0	100.88	117.015	16.135		0	127.166	143.056	15.8904		0	102.917	125.365	22.4486
0	100.88	113.444	12.5633		0	127.166	144.132	16.966		0	103.188	111.23	8.042
0	100.88	113.791	12.9112		0	127.166	145.65	18.4837		0	103.188	111.277	8.0888
0	100.88	112.316	11.436		0	127.166	141.887	14.7214		0	103.188	112.821	9.6336
0	100.88	116.998	16.1172		0	127.166	140.125	12.9591		0	103.188	114.945	11.7569
0	100.88	110.59	9.7092		0	127.166	138.84	11.6739		0	103.188	109.3	6.1127
0	100.88	109.247	8.3668		0	127.166	146.303	19.1371		0	103.188	112.815	9.6275
0	100.88	114.148	13.2678		0	127.166	142.927	15.7606		0	103.188	112.542	9.3539
0	100.88	118.885	18.0046		0	127.166	142.485	15.319		0	103.188	112.961	9.7733
0	100.88	117.641	16.7603		0	127.166	139.742	12.5758		0	103.188	112.595	9.4073
0	100.88	104.061	3.1811		0	127.166	143.42	16.2539		0	103.188	112.306	9.1185
0	100.88	107.299	6.4183		0	127.166	142.543	15.3774		0	103.188	112.052	8.8638
0	100.88	104.738	3.8575		0	127.166	140.617	13.451		0	103.188	111.542	8.3546
0	100.88	107.245	6.365		0	127.166	142.381	15.2154		0	103.188	114.582	11.3945
0	100.88	105.755	4.8748		0	127.166	151.114	23.9481		0	103.188	116.133	12.945
0	100.648	127.184	26.5359		0	127.166	143.153	15.9866		0	103.188	109.884	6.6958
0	100.648	127.821	27.1732		0	127.166	143.128	15.9618		0	103.188	115.607	12.4192
0	100.648	120.295	19.6468		0	127.166	148.096	20.9297		0	103.188	114.61	11.4221
0	100.648	125.444	24.7956		0	127.926	135.112	7.1859		0	103.188	115.021	11.8336
0	100.648	120.936	20.2882		0	127.926	136.521	8.5947		0	103.188	113.297	10.1094
0	100.648	105.389	4.7408		0	127.926	134.391	6.4645		0	103.188	113.613	10.4249
0	100.648	106.813	6.165		0	127.926	136.512	8.5858		0	103.188	114.043	10.8547
0	100.648	108.626	7.9777		0	127.926	137.929	10.0033		30	102.255	112.715	10.4601
0	100.648	106.957	6.3094		0	127.926	140.674	12.7482		30	102.255	111.313	9.0582
0	100.648	110.29	9.6417		0	127.926	136.732	8.806		30	102.255	111.257	9.0014
0	100.648	106.873	6.2245		0	127.926	140.156	12.2297		30	102.255	112.329	10.0735
0	100.648	115.644	14.9958		0	127.926	136.956	9.0299		30	102.255	107.849	5.5938
0	100.648	119.536	18.8877		0	127.926	136.941	9.0144		30	102.255	108.627	6.3722
0	100.648	119.882	19.2339		0	127.926	139.173	11.2463		30	102.255	112.134	9.8792
0	100.648	123.153	22.5049		0	127.926	137.691	9.7653		30	102.255	111.419	9.1634
0	100.648	129.472	28.8241		0	127.926	138.581	10.6545		30	102.255	109.866	7.611
0	100.648	129.251	28.6028		0	127.926	135.981	8.0543		30	102.255	111.214	8.9584
0	100.648	125.832	25.1835		0	127.926	136.082	8.1562		30	102.255	110.009	7.754
0	100.648	118.076	17.4279		0	127.926	136.364	8.4377		30	102.255	110.994	8.7387
0	100.648	120.925	20.2771		0	127.926	135.01	7.0837		30	102.255	112.79	10.5351
0	100.648	124.367	23.7185		0	127.926	136.344	8.4177		30	102.255	111.468	9.2126
0	100.648	125.994	25.3463		0	127.926	135.778	7.8513		30	102.255	110.772	8.5166
0	100.648	117.582	16.9342		0	127.926	136.012	8.0861		30	102.552	108.195	5.6432
0	100.648	120.569	19.9206		0	105.473	122.319	16.8467		30	102.552	109.137	6.5843
0	100.648	117.851	17.2028		0	105.473	117.855	12.3818		30	102.552	114.39	11.8381
0	100.648	112.996	12.3478		0	105.473	123.598	18.1257		30	102.552	116.743	14.1912
0	100.648	111.741	11.0929		0	105.473	120.537	15.0646		30	102.552	105.71	3.1577
0	100.648	112.029	11.3813		0	105.473	121.195	15.7225		30	102.552	109.6	7.0475
0	100.648	113.74	13.0916		0	105.473	128.913	23.4399		30	102.552	109.531	6.9786
0	100.648	115.473	14.8253		0	105.473	123.601	18.1282		30	102.552	109.627	7.0752
0	100.648	111.429	10.7809		0	105.473	121.887	16.414		30	102.552	109.842	7.2897
0	100.648	114.968	14.3198		0	105.473	116.906	11.4338		30	102.552	113.02	10.4673
0	100.648	112.448	11.7994		0	105.473	120.994	15.5216		30	102.552	109.463	6.9111
0	100.648	112.957	12.3088		0	105.473	115.603	10.1299		30	102.552	111.426	8.8738
0	100.648	122.324	21.6759		0	105.473	115.033	9.5602		30	102.552	111.147	8.5948
0	100.648	123.811	23.1625		0	105.473	113.153	7.6808		30	102.552	109.771	7.2183
0	100.648	123.696	23.0481		0	105.473	118.234	12.7615		30	102.552	114.077	11.525
0	100.648	120.52	19.8722		0	105.473	120.372	14.8997		30	102.552	110.209	7.6567
0	100.648	121.401	20.753		0	105.473	122.168	16.6956		30	102.552	111.578	9.0258
0	100.648	108.682	8.0342		0	102.653	117.744	15.091		30	102.552	110.528	7.9759
0	100.648	114.317	13.6692		0	102.653	116.712	14.0596		30	102.552	113.137	10.5847
0	100.648	114.289	13.6411		0	102.653	120.887	18.2348		30	102.552	116.106	13.5538
0	100.648	112.525	11.8765		0	102.653	116.968	14.3152		30	102.552	109.645	7.093
0	100.648	111.457	10.8085		0	102.653	115.427	12.7747		30	102.552	112.419	9.867
0	100.648	120.969	20.3212		0	102.653	115.872	13.2193		30	102.552	109.228	6.6759
0	100.648	119.083	18.4349		0	102.653	117.523	14.87		30	102.552	110.809	8.2563
0	100.648	121.394	20.7455		0	102.653	117.34	14.6878		30	102.552	112.253	9.7004
0	100.648	118.68	18.0322		0	102.653	115.688	13.0358		30	102.552	112.802	10.2495
0	100.648	120.467	19.8193		0	102.653	115.904	13.2514		30	102.552	116.195	13.6426
0	100.648	117.021	16.3732		0	102.653	117.072	14.419		30	102.552	118.143	15.5906
0	100.648	110.539	9.8912		0	102.653	120.513	17.8604		30	103.719	109.404	5.6849
0	100.648	114.846	14.1976		0	102.653	119.687	17.0342		30	103.719	112.764	9.0452
0	100.648	119.999	19.3508		0	102.653	115.225	12.5722		30	103.719	113.87	10.151
0	100.648	122.076	21.4276		0	102.653	119.188	16.5351		30	103.719	111.672	7.9532
0	100.648	120.144	19.4963		0	102.653	121.202	18.5495		30	103.719	111.918	8.1984
0	100.648	127.399	26.7509		0	102.653	120.327	17.6747		30	103.719	111.894	8.1753
0	100.648	115.283	14.6352		0	102.653	121.949	19.2967		30	103.719	115.788	12.069
0	100.648	112.621	11.9724		0	102.653	122.512	19.8595		30	103.719	109.768	6.0485
0	100.648	116.575	15.927		0	124.618	135.89	11.2724		30	103.719	111.893	8.1735
0	100.648	116.966	16.3181		0	124.618	133.676	9.0582		30	103.719	112.403	8.6839
0	100.648	116.738	16.09		0	124.618	134.409	9.7915		30	103.719	114.325	10.6061
0	100.648	120.381	19.7327		0	124.618	135.292	10.6746		30	103.719	109.854	6.1348
0	100.648	122.68	22.032		0	124.618	136.177	11.5593		30	103.719	114.08	10.3608
0	100.648	116.904	16.2559		0	124.618	138.286	13.6682		30	103.719	109.875	6.1561
0	100.648	117.591	16.9429		0	124.618	139.921	15.303		30	103.719	109.821	6.1016
0	100.648	133.333	32.6844		0	124.618	136.209	11.5918		30	102.548	104.759	2.2111
0	100.648	128.673	28.025		0	124.618	138.779	14.1615		30	102.548	107.128	4.5798
0	100.648	132.701	32.0531		0	124.618	136.64	12.0222		30	102.548	107.729	5.1809
0	100.648	125.163	24.5149		0	124.618	136.673	12.0551		30	102.548	106.709	4.1605
0	100.648	119.973	19.3252		0	124.618	136.981	12.3628		30	102.548	108.326	5.778
0	100.648	115.01	14.3619		0	124.618	137.803	13.1848		30	102.548	112.259	9.7104
0	100.648	107.068	6.4201		0	124.618	141.226	16.6079		30	102.548	113.239	10.6912
0	100.648	109.743	9.0952		0	124.618	139.609	14.9913		30	102.548	113.818	11.2698
0	100.648	110.729	10.0809		0	124.618	139.322	14.7044		30	102.548	109.771	7.2227
0	100.648	109.363	8.7148		0	124.618	139.549	14.9309		30	102.548	112.993	10.4443
0	100.648	111.335	10.6873		0	124.618	139.958	15.3406		30	102.548	110.926	8.3776
0	100.648	119.59	18.9415		0	124.618	138.636	14.0186		30	102.548	119.088	16.5399
0	100.648	120.757	20.1093		0	124.618	133.176	8.5581		30	102.548	118.799	16.2505
0	100.648	119.247	18.599		0	124.618	136.544	11.9259		30	102.548	106.68	4.1321
0	100.648	121.418	20.7703		0	124.618	138.216	13.5987		30	102.548	109.948	7.3993
0	100.648	108.647	7.9985		0	124.618	138.713	14.0956		30	102.548	111.131	8.5832
0	100.648	107.126	6.4778		0	124.618	137.212	12.5939		30	102.548	112.108	9.5602
0	100.648	108.321	7.6725		0	124.618	135.44	10.822		30	102.548	112.447	9.8991
0	100.648	108.276	7.6276		0	124.618	132.721	8.1032		30	102.548	108.458	5.9102
0	100.648	107.774	7.1255		0	124.618	138.785	14.1674		30	102.548	110.343	7.7949
0	101.267	121.938	20.6706		0	124.618	135.523	10.9056		30	102.548	118.231	15.6833
0	101.267	118.473	17.2056		0	122.506	146.597	24.0911		30	102.548	123.398	20.8494
0	101.267	115.742	14.4741		0	122.506	147.584	25.0785		30	102.707	109.659	6.9523
0	101.267	122.094	20.8264		0	122.506	144.931	22.4247		30	102.707	110.44	7.7338
0	101.267	121.513	20.245		0	122.506	176.81	54.3038		30	102.707	110.298	7.5915
0	101.267	114.597	13.3297		0	122.506	150.088	27.5817		30	102.707	113.586	10.8797
0	101.267	117.076	15.8083		0	122.506	145.181	22.6754		30	102.707	107.831	5.1241
0	101.267	118.893	17.6253		0	122.506	146.353	23.8472		30	102.707	110.968	8.2617
0	101.267	122.791	21.5238		0	122.506	145.224	22.7175		30	102.707	111.112	8.4059
0	101.267	123.673	22.4059		0	122.506	141.87	19.3642		30	102.707	109.544	6.8374
0	101.267	129.327	28.0591		0	122.506	137.567	15.0609		30	102.707	111.297	8.5903
0	101.267	121.21	19.9423		0	122.506	140.662	18.1565		30	102.707	108.748	6.0415
0	101.267	124.004	22.7362		0	122.506	138.036	15.5302		30	102.707	110.469	7.7629
0	101.267	122.117	20.8493		0	122.506	140.575	18.0691		30	102.707	110.133	7.4261
0	101.267	119.412	18.1449		0	122.506	140.667	18.161		30	102.707	113.665	10.9587
0	101.267	119.172	17.9049		0	122.506	145.373	22.867		30	102.707	113.566	10.8598
0	101.267	119.655	18.3879		0	122.506	141.802	19.2956		30	102.707	108.91	6.2034
0	101.267	126.63	25.3626		0	122.506	139.275	16.7692		30	102.707	112.282	9.5754
0	101.267	128.22	26.9528		0	122.506	138.051	15.5446		30	102.707	113.197	10.49
0	101.267	114.6	13.3326		0	122.506	140.988	18.4819		30	102.707	113.755	11.048
0	101.267	120.445	19.1779		0	122.506	139.572	17.0664		30	102.707	110.392	7.6858
0	101.267	119.807	18.5395		0	122.506	142.675	20.1694		30	102.707	110.934	8.227
0	101.267	117.475	16.2076		0	122.506	143.284	20.778		30	102.707	113.041	10.3342
0	101.267	125.041	23.7735		0	122.506	141.271	18.7651		60	101.787	111.184	9.3969
0	101.267	117.788	16.521		0	122.506	142.364	19.858		60	101.787	108.608	6.8211
0	101.267	112.588	11.321		0	122.506	143.697	21.1912		60	101.787	111.402	9.6151
0	101.267	116.526	15.2583		0	122.506	139.212	16.7057		60	101.787	110.623	8.8353
0	101.267	115.866	14.5981		0	122.506	136.543	14.0374		60	101.787	106.364	4.5767
0	101.267	117.378	16.1102		0	122.506	226.005	103.499		60	101.787	108.098	6.3109
0	101.267	113.797	12.5298		0	122.506	142.756	20.2503		60	101.787	109.637	7.8499
0	101.267	113.532	12.265		0	122.506	144.561	22.0549		60	101.787	109.536	7.7487
0	101.267	118.81	17.5421		0	104.189	108.888	4.6999		60	101.787	108.699	6.9118
0	101.267	118.506	17.2387		0	104.189	111.02	6.8316		60	101.787	110.136	8.3488
0	101.267	119.288	18.0202		0	104.189	112.162	7.9732		60	101.787	109.262	7.4746
0	101.267	120.742	19.4742		0	104.189	112.999	8.8106		60	101.787	110.092	8.3043
0	101.267	122.935	21.6679		0	104.189	113.497	9.3081		60	101.787	111.057	9.2698
0	101.267	115.981	14.714		0	104.189	115.948	11.7592		60	101.787	110.041	8.2539
0	101.267	122.582	21.315		0	104.189	114.785	10.5967		60	101.787	109.89	8.1026
0	101.267	120.898	19.6307		0	104.189	119.699	15.5104		60	102.201	107.415	5.214
0	101.267	112.707	11.4392		0	104.189	117.316	13.1272		60	102.201	108.653	6.4519
0	101.267	128.869	27.6012		0	104.189	110.251	6.063		60	102.201	112.168	9.9666
0	101.267	131.71	30.4427		0	104.189	116.993	12.804		60	102.201	115.011	12.81
0	101.267	127.63	26.3626		0	104.189	118.572	14.3834		60	102.201	106.688	4.4868
0	101.267	123.313	22.0451		0	104.189	263.245	159.056		60	102.201	108.157	5.9556
0	101.267	123.912	22.6441		0	104.189	119.488	15.2998		60	102.201	110.819	8.6175
0	101.267	110.463	9.196		0	104.189	117.849	13.6601		60	102.201	108.766	6.5653
0	101.267	111.927	10.659		0	104.189	114.324	10.1356		60	102.201	109.826	7.6249
0	101.267	108.083	6.8159		0	104.189	120.192	16.0033		60	102.201	111.251	9.0499
0	101.267	110.222	8.9548		0	104.189	126.206	22.017		60	102.201	107.46	5.2593
0	101.267	139.492	38.2241		0	104.189	123.628	19.4391		60	102.201	110.355	8.1543
0	101.267	139.396	38.1287		0	104.189	124.061	19.872		60	102.201	110.766	8.5647
0	101.267	135.077	33.8099		0	104.189	120.094	15.906		60	102.201	110.53	8.3293
0	101.267	131.607	30.339		0	104.189	119.031	14.8429		60	102.201	113.494	11.293
0	101.267	120.214	18.9466		0	104.189	118.225	14.0368		60	102.201	109.288	7.0868
0	101.267	129.507	28.2397		0	104.189	120.311	16.1229		60	102.201	112.446	10.2451
0	101.267	113.288	12.0204		0	104.189	120.517	16.3283		60	102.201	109.624	7.4232
0	101.267	117.406	16.1388		0	104.189	110.181	5.9926		60	102.201	113.321	11.12
0	101.267	117.892	16.6242		0	104.189	113.911	9.7221		60	102.201	115.119	12.9184
0	101.267	110.24	8.9728		0	104.189	112	7.8113		60	102.201	108.914	6.7131
0	101.267	121.351	20.0831		0	104.189	119.076	14.8873		60	102.201	111.889	9.6878
0	101.267	119.283	18.0159		0	104.189	141.256	37.0676		60	102.201	108.456	6.2546
0	101.267	115.964	14.6964		0	104.189	115.603	11.4148		60	102.201	110.381	8.1796
0	101.267	115.466	14.1984		0	104.189	115.291	11.1029		60	102.201	110.52	8.3195
0	101.267	134.921	33.6536		0	104.189	114.679	10.4901		60	102.201	112.195	9.9936
0	101.267	132.341	31.0734		0	104.763	111.44	6.6777		60	102.201	115.325	13.1239
0	101.267	122.291	21.0236		0	104.763	114.265	9.5027		60	102.201	117.843	15.6417
0	101.267	119.46	18.1928		0	104.763	108.371	3.6083		60	103.311	107.925	4.6143
0	101.267	124.977	23.7098		0	104.763	112.687	7.9245		60	103.311	111	7.6888
0	101.267	116.719	15.4511		0	104.763	115.205	10.4422		60	103.311	112.551	9.2395
0	101.267	122.314	21.0465		0	104.763	111.224	6.4615		60	103.311	110.795	7.4838
0	101.267	112.102	10.8343		0	104.763	114.348	9.5851		60	103.311	110.122	6.8109
0	101.267	111.576	10.308		0	104.763	116.733	11.9707		60	103.311	110.428	7.1165
0	101.267	112.249	10.982		0	104.763	112.701	7.9382		60	103.311	114.242	10.9307
0	101.267	110.573	9.3058		0	104.763	118.368	13.6053		60	103.311	107.953	4.6415
0	101.267	109.292	8.0241		0	104.763	112.425	7.6628		60	103.311	110.324	7.0125
0	101.267	118.135	16.8675		0	104.763	114.369	9.6065		60	103.311	109.982	6.6708
0	101.267	116.09	14.8221		0	104.763	115.22	10.4577		60	103.311	112.965	9.6538
0	101.267	117.694	16.4265		0	104.763	113.123	8.3603		60	103.311	109.021	5.71
0	101.267	114.205	12.9379		0	104.763	115.516	10.753		60	103.311	112.472	9.1606
0	101.267	118.753	17.4855		0	104.763	114.243	9.4799		60	103.311	108.249	4.9375
0	101.267	116.48	15.2121		15	104.267	112.896	8.629		60	103.311	108.612	5.3005
0	101.267	119.191	17.9233		15	104.267	116.221	11.954		60	102.199	104.67	2.4707
0	101.267	114.834	13.5669		15	104.267	120.435	16.1675		60	102.199	105.974	3.7747
0	101.267	115.21	13.9427		15	104.267	118.333	14.066		60	102.199	106.942	4.7432
0	100.751	117.624	16.8725		15	104.267	121.748	17.481		60	102.199	106.097	3.898
0	100.751	120.619	19.8679		15	104.267	120.345	16.0778		60	102.199	106.423	4.2244
0	100.751	125.646	24.8947		15	104.267	113.019	8.7514		60	102.199	110.559	8.3596
0	100.751	113.353	12.6021		15	104.267	115.267	10.9994		60	102.199	110.56	8.3612
0	100.751	123.322	22.5712		15	104.267	116.196	11.9287		60	102.199	108.097	5.8985
0	100.751	122.592	21.8411		15	104.267	119.055	14.788		60	102.199	112.635	10.4357
0	100.751	117.047	16.2958		15	104.267	120.977	16.7097		60	102.199	108.399	6.2004
0	100.751	117.65	16.899		15	104.267	118.247	13.9796		60	102.199	114.752	12.5529
0	100.751	122.193	21.442		15	104.267	113.394	9.1269		60	102.199	117.456	15.2574
0	100.751	121.602	20.8509		15	104.267	110.95	6.6823		60	102.199	106.114	3.9152
0	100.751	115.504	14.753		15	104.267	114.688	10.4203		60	102.199	108.042	5.843
0	100.751	113.62	12.8689		15	104.267	117.09	12.8227		60	102.199	109.617	7.4179
0	100.751	109.695	8.9433		15	104.267	115.918	11.6504		60	102.199	111.977	9.7782
0	100.751	111.166	10.4152		15	104.267	117.816	13.5482		60	102.199	111.573	9.3735
0	100.751	111.194	10.4423		15	104.267	118.444	14.177		60	102.199	106.762	4.5631
0	100.751	113.431	12.6801		15	102.641	131.187	28.5465		60	102.199	109.287	7.0879
0	100.751	114.312	13.5608		15	102.641	129.005	26.3645		60	102.199	116.07	13.8715
0	100.751	111.589	10.8382		15	102.641	128.277	25.6362		60	102.199	118.559	16.3602
0	100.751	111.574	10.8231		15	102.641	123.303	20.6622		60	102.398	108.21	5.8119
0	100.751	111.767	11.0154		15	102.641	124.282	21.6415		60	102.398	108.939	6.5413
0	100.751	115.428	14.6767		15	102.641	123.953	21.3124		60	102.398	110.334	7.9362
0	100.751	116.92	16.1692		15	102.641	204.455	101.815		60	102.398	112.145	9.7473
0	100.751	117.128	16.3772		15	102.641	122.052	19.4118		60	102.398	106.016	3.6179
0	100.751	117.289	16.5378		15	102.641	120.198	17.557		60	102.398	107.757	5.3593
0	100.751	119.32	18.5691		15	102.641	120.204	17.5638		60	102.398	109.714	7.3158
0	100.751	115.186	14.4352		15	102.641	122.011	19.3709		60	102.398	109.815	7.4167
0	100.751	115.661	14.9094		15	102.641	120.492	17.8513		60	102.398	109.51	7.1115
0	100.751	119.623	18.872		15	102.641	125.954	23.3129		60	102.398	112.353	9.9552
0	100.751	114.601	13.8498		15	102.641	124.47	21.8292		60	102.398	107.564	5.1659
0	100.751	117.136	16.3847		15	102.641	125.373	22.7324		60	102.398	109.018	6.6198
0	100.751	118.528	17.7773		15	102.641	123.513	20.8729		60	102.398	108.255	5.8564
0	100.751	119.391	18.6403		15	102.641	120.468	17.8271		60	102.398	111.914	9.516
0	100.751	121.395	20.6438		15	102.641	117.69	15.0495		60	102.398	112.703	10.3048
0	100.751	112.641	11.89		15	102.641	124.18	21.539		60	102.398	107.486	5.0877
0	100.751	113.574	12.8228		15	102.641	121.308	18.6671		60	102.398	111.959	9.5604
0	100.751	121.099	20.348		15	102.641	124.622	21.981		60	102.398	111.719	9.3208
0	100.751	119.659	18.9077		15	102.641	151.715	49.0742		60	102.398	112.535	10.137
0	100.751	117.886	17.1346		15	102.641	124.785	22.1445		60	102.398	109.406	7.0079
0	100.751	119.052	18.3008		15	102.641	128.606	25.9652		60	102.398	109.767	7.3689
0	100.751	114.908	14.1572		15	102.641	121.768	19.1271		60	102.398	111.115	8.7165
0	100.751	115.028	14.2766		15	102.641	121.372	18.7311		90	101.547	108.447	6.8997
0	100.751	113.661	12.9096		15	102.641	117.248	14.6073		90	101.547	110.854	9.3068
0	100.751	110.907	10.1555		15	102.641	123.998	21.3576		90	101.547	108.528	6.9811
0	100.751	121.179	20.4278		15	102.641	238.552	135.911		90	101.547	109.471	7.924
0	100.751	121.016	20.2652		15	102.641	125.363	22.7222		90	101.547	105.123	3.5753
0	100.751	121.832	21.0809		15	102.641	122.036	19.3952		90	101.547	107.892	6.3442
0	100.751	116.592	15.8408		15	102.641	121.149	18.5081		90	101.547	109.302	7.7543
0	100.751	122.517	21.7656		15	102.641	122.07	19.4298		90	101.547	109.582	8.0349
0	100.751	127.95	27.1988		15	105.573	118.496	12.9224		90	101.547	108.279	6.7317
0	100.751	127.998	27.2467		15	105.573	115.561	9.9872		90	101.547	107.63	6.0822
0	100.751	133.049	32.2977		15	105.573	114.643	9.0691		90	101.547	107.524	5.9767
0	100.751	130.819	30.0679		15	105.573	115.638	10.0649		90	101.547	109.652	8.105
0	100.751	113.905	13.1541		15	105.573	114.799	9.2253		90	101.547	110.411	8.8635
0	100.751	118.083	17.3314		15	105.573	121.241	15.6678		90	101.547	109.159	7.6112
0	100.751	117.24	16.4893		15	105.573	120.535	14.9617		90	101.547	109.477	7.9298
0	100.751	115.403	14.6518		15	105.573	118.91	13.3367		90	101.839	106.946	5.1078
0	100.751	116.306	15.5547		15	105.573	117.838	12.2646		90	101.839	108.375	6.536
0	100.751	116.145	15.3937		15	105.573	120.791	15.2173		90	101.839	111.825	9.9862
0	100.751	115.518	14.767		15	105.573	121.197	15.6232		90	101.839	112.689	10.8508
0	100.751	113.104	12.3532		15	105.573	335.77	230.197		90	101.839	105.469	3.6305
0	100.751	109.967	9.2154		15	105.573	122.495	16.9214		90	101.839	107.9	6.0618
0	100.751	109.071	8.3202		15	105.573	115.199	9.6256		90	101.839	108.511	6.6724
0	100.751	108.843	8.0913		15	105.573	116.562	10.9888		90	101.839	108.115	6.276
0	100.751	116.913	16.1621		15	105.573	117.478	11.9049		90	101.839	109.707	7.8679
0	100.751	119.889	19.1375		15	105.573	119.279	13.7058		90	101.839	109.812	7.9735
0	100.751	120.896	20.1447		15	105.573	119.435	13.8618		90	101.839	106.166	4.3276
0	100.751	122.243	21.4918		15	105.573	118.875	13.3016		90	101.839	108.721	6.8819
0	100.751	115.445	14.6936		15	105.573	119.628	14.0545		90	101.839	108.849	7.0106
0	100.751	111.17	10.4192		15	105.573	113.355	7.7815		90	101.839	109.244	7.4053
0	100.751	111.677	10.9253		15	105.573	119.733	14.1591		90	101.839	113.304	11.465
0	100.751	110.733	9.9813		15	105.573	114.597	9.0232		90	101.839	108.626	6.7879
0	100.751	113.82	13.0685		15	105.573	116.116	10.5428		90	101.839	110.674	8.8354
0	100.751	113.17	12.4191		15	105.573	117.928	12.3541		90	101.839	109.323	7.4846
0	100.751	113.651	12.9002		15	105.573	117.189	11.6158		90	101.839	111.672	9.8335
0	100.751	113.87	13.1184		15	105.573	119.065	13.4912		90	101.839	115.017	13.1786
0	100.751	110.31	9.5588		15	105.573	118.06	12.4865		90	101.839	108.162	6.3236
0	100.751	112.73	11.9791		15	105.573	119.464	13.8907		90	101.839	111.467	9.6287
0	100.751	112.249	11.4979		15	103.272	115.604	12.3318		90	101.839	107.578	5.7393
0	100.751	112.565	11.8134		15	103.272	116.374	13.1021		90	101.839	109.902	8.0637
0	100.751	110.175	9.4241		15	103.272	118.57	15.298		90	101.839	108.677	6.8384
0	100.751	112.45	11.6989		15	103.272	115.301	12.0289		90	101.839	110.665	8.8265
0	100.751	108.257	7.5056		15	103.272	112.378	9.1061		90	101.839	113.732	11.8932
0	100.751	108.743	7.9917		15	103.272	111.712	8.4399		90	102.995	106.849	3.8534
0	100.751	107.784	7.0331		15	103.272	118.832	15.5605		90	102.995	110.571	7.5759
0	100.751	110.857	10.1057		15	103.272	117.454	14.1824		90	102.995	110.279	7.284
0	100.751	115.344	14.593		15	103.272	114.389	11.117		90	102.995	110.364	7.3691
0	100.413	124.342	23.9285		15	103.272	112.819	9.5469		90	102.995	109.232	6.2372
0	100.413	122.579	22.1657		15	103.272	117.215	13.9431		90	102.995	109.448	6.453
0	100.413	116.837	16.4236		15	103.272	115.921	12.649		90	102.995	112.364	9.3689
0	100.413	117.963	17.5493		15	103.272	113.385	10.1133		90	102.995	107.899	4.9034
0	100.413	113.168	12.7548		15	103.272	116.546	13.2739		90	102.995	109.285	6.2902
0	100.413	109.509	9.0952		15	103.272	123.652	20.3802		90	102.995	108.963	5.9678
0	100.413	110.777	10.3635		15	103.272	117.849	14.5774		90	102.995	111.852	8.8563
0	100.413	108.048	7.6349		15	103.272	116.906	13.6336		90	102.995	107.776	4.7807
0	100.413	109.445	9.0315		15	103.272	122.302	19.0303		90	102.995	111.634	8.6386
0	100.413	107.96	7.547		15	102.061	106.053	3.9923		90	102.995	108.09	5.0944
0	100.413	111.91	11.4968		15	102.061	108.773	6.7121		90	102.995	107.984	4.9887
0	100.413	112.338	11.9244		15	102.061	106.697	4.6362		90	101.934	104.09	2.156
0	100.413	113.409	12.996		15	102.061	108.099	6.0389		90	101.934	105.645	3.711
0	100.413	119.104	18.6904		15	102.061	108.771	6.7107		90	101.934	105.788	3.854
0	100.413	113.186	12.7727		15	102.061	111.469	9.4088		90	101.934	106.871	4.937
0	100.413	111.258	10.845		15	102.061	109.629	7.5686		90	101.934	105.897	3.9629
0	100.413	110.996	10.5824		15	102.061	112.244	10.1837		90	101.934	110.127	8.1924
0	100.413	114.397	13.984		15	102.061	106.959	4.8984		90	101.934	110.448	8.5133
0	100.413	118.113	17.6999		15	102.061	107.204	5.1435		90	101.934	105.606	3.6716
0	100.413	114.986	14.5721		15	102.061	111.067	9.006		90	101.934	108.251	6.3165
0	100.413	117.527	17.1138		15	102.061	109.132	7.0716		90	101.934	110.427	8.493
0	100.413	116.94	16.5264		15	102.061	110.239	8.1788		90	101.934	108.309	6.3748
0	100.413	113.86	13.4466		15	102.061	107.681	5.6206		90	101.934	115.577	13.6426
0	100.413	119.774	19.3609		15	102.061	108.187	6.1268		90	101.934	114.907	12.9732
0	100.413	124.646	24.2322		15	102.061	109.1	7.0399		90	101.934	105.589	3.655
0	100.413	118.902	18.4884		15	102.061	107.315	5.2547		90	101.934	107.208	5.2741
0	100.413	115.896	15.4829		15	102.061	108.987	6.9265		90	101.934	107.968	6.0334
0	100.413	116.57	16.1566		15	102.061	108.351	6.2905		90	101.934	110.899	8.9644
0	100.413	118.511	18.0974		15	104.929	118.942	14.0125		90	101.934	110.685	8.7503
0	100.413	120.739	20.325		15	104.929	115.344	10.4155		90	101.934	106.01	4.0759
0	100.413	121.782	21.3686		15	104.929	120.575	15.6459		90	101.934	106.967	5.0328
0	100.413	119.776	19.3624		15	104.929	118.129	13.2005		90	101.934	113.356	11.422
0	100.413	120.262	19.8489		15	104.929	117.787	12.8584		90	101.934	117.52	15.5855
0	100.413	113.058	12.644		15	104.929	127.185	22.2557		90	102.12	107.461	5.3411
0	100.413	115.604	15.1903		15	104.929	119.304	14.3747		90	102.12	108.316	6.196
0	100.413	117.413	16.9994		15	104.929	117.89	12.9608		90	102.12	110.068	7.9489
0	100.413	123.232	22.8186		15	104.929	114.835	9.9059		90	102.12	110.975	8.855
0	100.413	115.736	15.3229		15	104.929	118.44	13.5113		90	102.12	105.908	3.7884
0	100.413	118.89	18.4762		15	104.929	110.517	5.5876		90	102.12	105.444	3.3243
0	100.413	119.158	18.7443		15	104.929	116.492	11.5634		90	102.12	108.706	6.5864
0	100.413	116.65	16.2368		15	104.929	111.192	6.263		90	102.12	109.899	7.7792
0	100.413	116.301	15.8871		15	104.929	115.785	10.8556		90	102.12	109.088	6.969
0	100.413	107.162	6.748		15	104.929	117.735	12.8056		90	102.12	109.938	7.8183
0	100.413	108.469	8.0552		15	104.929	117.929	13		90	102.12	107.167	5.0473
0	100.413	109.934	9.5201		15	102.458	114.531	12.0737		90	102.12	107.584	5.4642
0	100.413	112.834	12.4204		15	102.458	114.347	11.8889		90	102.12	106.797	4.6776
0	100.413	112.263	11.8495		15	102.458	119.719	17.2611		90	102.12	111.039	8.9195
0	100.413	114.161	13.7478		15	102.458	115.216	12.7585		90	102.12	111.216	9.0962
0	100.413	113.92	13.5067		15	102.458	113.177	10.7197		90	102.12	106.243	4.1237
0	100.413	114.486	14.0728		15	102.458	112.906	10.4483		90	102.12	110.59	8.4709
0	100.413	114.392	13.9783		15	102.458	115.073	12.6149		90	102.12	109.905	7.7856
0	100.413	116.588	16.1743		15	102.458	114.701	12.2433		90	102.12	111.16	9.0402
0	100.413	116.627	16.2131		15	102.458	113.389	10.9317		90	102.12	108.735	6.6157
0	100.413	120.279	19.8653		15	102.458	113.015	10.557		90	102.12	108.709	6.5895
0	100.413	120.067	19.6536		15	102.458	113.282	10.8243		90	102.12	110.277	8.1574
0	100.413	114.856	14.4422		15	102.458	117.548	15.0905		120	101.402	108.714	7.3118
0	100.413	114.618	14.205		15	102.458	117.152	14.6945		120	101.402	109.717	8.3147
0	100.413	114.791	14.3772		15	102.458	112.486	10.0287		120	101.402	107.703	6.3006
0	100.413	113.177	12.7633		15	102.458	115.566	13.1079		120	101.402	107.926	6.5234
0	100.413	109.674	9.2607		15	102.458	117.175	14.717		120	101.402	105.756	4.3541
0	100.413	110.669	10.2554		15	102.458	117.819	15.3609		120	101.402	106.313	4.9112
0	100.413	108.315	7.9013		15	102.458	117.754	15.2964		120	101.402	107.064	5.6622
0	100.413	111.363	10.9495		15	102.458	121.046	18.5887		120	101.402	108.646	7.2434
0	100.413	116.527	16.1138		15	102.544	109.099	6.5546		120	101.402	106.641	5.2389
0	100.413	113.688	13.2745		15	102.544	107.795	5.2509		120	101.402	108.471	7.0686
0	100.413	120.243	19.83		15	102.544	108.62	6.0758		120	101.402	107.066	5.6638
0	100.413	114.475	14.0619		15	102.544	109.681	7.1374		120	101.402	108.267	6.8646
0	100.413	114.3	13.887		15	102.544	111.457	8.9129		120	101.402	109.375	7.9732
0	100.413	115.981	15.5674		15	102.544	110.817	8.2732		120	101.402	108.428	7.0254
0	100.413	119.374	18.96		15	102.544	112.515	9.9713		120	101.402	109.838	8.4358
0	100.413	111.31	10.8964		15	102.544	109.804	7.26		120	101.633	105.932	4.2991
0	100.413	110.954	10.54		15	102.544	111.812	9.2681		120	101.633	107.362	5.7292
0	100.413	109.316	8.9027		15	102.544	112.011	9.4674		120	101.633	110.245	8.6123
0	100.413	112.042	11.6282		15	102.544	110.425	7.8811		120	101.633	111.353	9.7195
0	100.413	111.145	10.7318		15	102.544	109.74	7.1962		120	101.633	104.974	3.3409
0	100.413	105.166	4.7529		15	102.544	111.169	8.6255		120	101.633	107.836	6.2031
0	100.413	108.626	8.2127		15	102.544	114.227	11.6827		120	101.633	107.941	6.3075
0	100.413	115.451	15.0373		15	102.544	114.142	11.5985		120	101.633	107.965	6.3323
0	100.413	118.962	18.5482		15	102.544	112.707	10.1626		120	101.633	109.105	7.472
0	100.413	112.283	11.8693		15	102.544	112.109	9.5645		120	101.633	110.267	8.6344
0	100.413	113.237	12.8236		15	102.544	113.631	11.087		120	101.633	105.869	4.2357
0	100.413	107.702	7.2881		15	102.544	113.597	11.0531		120	101.633	108.189	6.556
0	100.413	118.141	17.728		15	102.544	108.424	5.8804		120	101.633	108.369	6.7363
0	100.413	121.644	21.2307		15	102.544	111.192	8.6481		120	101.633	108.332	6.6985
0	100.413	114.97	14.5563		15	102.544	112.264	9.7202		120	101.633	112.524	10.8913
0	100.413	113.779	13.3653		15	102.544	112.11	9.5656		120	101.633	108.344	6.7115
0	100.789	113.793	13.0041		15	102.544	112.459	9.9147		120	101.633	109.542	7.9091
0	100.789	115.672	14.883		15	102.544	110	7.4562		120	101.633	109.151	7.5178
0	100.789	111.787	10.9979		15	102.544	109.004	6.4595		120	101.633	110.31	8.6772
0	100.789	113.574	12.7856		15	102.544	114.39	11.8458		120	101.633	112.516	10.8835
0	100.789	106.096	5.3073		15	102.544	111.144	8.5996		120	101.633	107.782	6.1494
0	100.789	108.194	7.4051		15	101.659	119.942	18.2828		120	101.633	108.626	6.9931
0	100.789	109.754	8.965		15	101.659	119.422	17.7629		120	101.633	112.748	11.115
0	100.789	110.224	9.4353		15	101.659	120.117	18.4581		120	101.633	106.465	4.8317
0	100.789	109.736	8.9469		15	101.659	138.001	36.3422		120	101.633	108.224	6.5905
0	100.789	113.538	12.7491		15	101.659	124.885	23.2267		120	101.633	108.865	7.232
0	100.789	114.015	13.2261		15	101.659	119.285	17.6263		120	101.633	110.845	9.2121
0	100.789	109.914	9.1251		15	101.659	120.335	18.6764		120	101.633	112.828	11.1951
0	100.789	110.696	9.9068		15	101.659	119.61	17.9514		120	102.892	107.432	4.5401
0	100.789	107.117	6.3279		15	101.659	115.721	14.062		120	102.892	110.365	7.473
0	100.789	109.469	8.6798		15	101.659	113.774	12.1152		120	102.892	109.352	6.4604
0	100.789	109.379	8.5904		15	101.659	113.952	12.293		120	102.892	109.323	6.4314
0	100.789	111.497	10.7084		15	101.659	113.907	12.2483		120	102.892	108.434	5.5425
0	100.789	116.313	15.5241		15	101.659	117.056	15.3971		120	102.892	108.547	5.6557
0	100.789	119.738	18.9492		15	101.659	115.304	13.6455		120	102.892	111.549	8.6575
0	100.789	115.618	14.8292		15	101.659	118.066	16.4071		120	102.892	107.715	4.8237
0	100.789	120.069	19.2804		15	101.659	115.971	14.312		120	102.892	108.863	5.9717
0	100.789	111.506	10.7174		15	101.659	114.762	13.1032		120	102.892	108.9	6.008
0	100.789	114.584	13.7952		15	101.659	114.532	12.873		120	102.892	110.984	8.0921
0	100.789	116.969	16.1799		15	101.659	115.464	13.8056		120	102.892	107.745	4.853
0	100.789	118.42	17.6308		15	101.659	113.938	12.2795		120	102.892	110.507	7.6151
0	100.789	116.421	15.6318		15	101.659	118.26	16.6012		120	102.892	107.676	4.784
0	100.789	112.341	11.5527		15	101.659	119.443	17.7846		120	102.892	107.393	4.5015
0	100.789	118.766	17.9767		15	101.659	115.097	13.4378		120	101.867	104.123	2.2568
0	100.789	119.632	18.8434		15	101.659	118.816	17.1573		120	101.867	105.454	3.5875
0	100.789	118.683	17.8947		15	101.659	118.695	17.0358		120	101.867	105.574	3.7077
0	100.789	116.132	15.343		15	101.659	115.156	13.4969		120	101.867	105.704	3.838
0	100.789	118.597	17.8086		15	101.659	113.259	11.5999		120	101.867	105.845	3.9783
0	100.789	112.967	12.178		15	101.659	185.751	84.0923		120	101.867	108.76	6.894
0	100.789	115.237	14.4479		15	101.659	118.325	16.6665		120	101.867	110.1	8.2332
0	100.789	111.032	10.2429		15	101.659	120.411	18.7518		120	101.867	106.626	4.7592
0	100.789	114.145	13.356		15	103.846	107.502	3.6561		120	101.867	106.549	4.6825
0	100.789	110.069	9.2801		15	103.846	109.728	5.8822		120	101.867	109.74	7.8735
0	100.789	112.167	11.3786		15	103.846	108.755	4.9092		120	101.867	106.843	4.976
0	100.789	109.592	8.8028		15	103.846	112.586	8.7408		120	101.867	113.863	11.9961
0	100.789	110.882	10.0928		15	103.846	111.964	8.1187		120	101.867	113.467	11.6003
0	100.789	118.765	17.976		15	103.846	115.25	11.4041		120	101.867	104.757	2.8904
0	100.789	118.641	17.8519		15	103.846	113.076	9.2305		120	101.867	106.885	5.0184
0	100.789	117.243	16.4542		15	103.846	117.154	13.3085		120	101.867	107.655	5.7883
0	100.789	113.093	12.3039		15	103.846	114.705	10.8595		120	101.867	110.409	8.5423
0	100.789	115.714	14.9249		15	103.846	108.493	4.6472		120	101.867	108.922	7.0558
0	100.789	121.031	20.2426		15	103.846	114.772	10.9269		120	101.867	105.562	3.696
0	100.789	120.211	19.422		15	103.846	115.94	12.0946		120	101.867	106.311	4.4449
0	100.789	116.937	16.1479		15	103.846	232.911	129.065		120	101.867	113.7	11.8333
0	100.789	113.155	12.3658		15	103.846	117.047	13.2016		120	101.867	117.566	15.6994
0	100.789	114.665	13.8767		15	103.846	115.997	12.1519		120	101.853	106.489	4.6358
0	100.789	113.065	12.2758		15	103.846	113.016	9.1701		120	101.853	107.547	5.6939
0	100.789	126.016	25.2275		15	103.846	117.507	13.6614		120	101.853	109.085	7.2318
0	100.789	120.542	19.753		15	103.846	122.465	18.6193		120	101.853	110.316	8.4627
0	100.789	115.828	15.0392		15	103.846	121.427	17.5816		120	101.853	105.118	3.2646
0	100.789	117.621	16.8326		15	103.846	120.334	16.4887		120	101.853	106.028	4.1747
0	100.789	116.192	15.4033		15	103.846	119.159	15.3133		120	101.853	107.983	6.1295
0	100.789	117.147	16.3578		15	103.846	116.698	12.8526		120	101.853	109.177	7.3239
0	100.789	116.75	15.9615		15	103.846	115.429	11.5833		120	101.853	107.761	5.9081
0	100.789	120.676	19.8869		15	103.846	117.784	13.939		120	101.853	108.603	6.7498
0	100.789	116.825	16.0365		15	103.846	118.175	14.3296		120	101.853	105.721	3.8678
0	100.789	114.987	14.198		15	103.846	108.927	5.0815		120	101.853	107.027	5.174
0	100.789	113.32	12.5317		15	103.846	111.3	7.4548		120	101.853	107.348	5.4953
0	100.789	115.14	14.3512		15	103.846	110.798	6.9526		120	101.853	110.23	8.3767
0	100.789	115.903	15.1141		15	103.846	115.263	11.4172		120	101.853	111.363	9.5096
0	100.789	119.677	18.8879		15	103.846	131.984	28.1382		120	101.853	105.077	3.2243
0	100.789	118.585	17.7964		15	103.846	113.664	9.8188		120	101.853	109.561	7.7084
0	100.789	116.448	15.6591		15	103.846	113.88	10.0342		120	101.853	109.16	7.3067
0	100.789	112.724	11.9354		15	103.846	112.307	8.4618		120	101.853	110.045	8.1921
0	100.789	120.394	19.605		15	104.198	108.667	4.4692		120	101.853	108.433	6.5802
0	100.789	115.011	14.2223		15	104.198	110.085	5.8873		120	101.853	107.912	6.0592
0	100.789	111.527	10.7378		15	104.198	113.533	9.3348		120	101.853	109.81	7.9566
0	100.789	116.601	15.8126		15	104.198	108.832	4.6346		150	101.288	107.061	5.7728
0	100.789	110.158	9.3692		15	104.198	110.427	6.2295		150	101.288	109.025	7.7371
0	100.789	110.134	9.3449		15	104.198	113.314	9.1164		150	101.288	108.032	6.7438
0	100.789	109.792	9.0028		15	104.198	111.159	6.9615		150	101.288	107.447	6.159
0	100.789	112.953	12.1638		15	104.198	113.178	8.9801		150	101.288	105.551	4.2627
0	100.789	117.015	16.2258		15	104.198	112.013	7.8153		150	101.288	106.486	5.1978
0	100.789	112.737	11.9479		15	104.198	111.663	7.4649		150	101.288	106.915	5.6268
0	100.789	111.182	10.3933		15	104.198	116.022	11.8242		150	101.288	108.096	6.8077
0	100.789	112.987	12.198		15	104.198	112.137	7.939		150	101.288	106.449	5.1606
0	100.789	112.022	11.233		15	104.198	111.551	7.3528		150	101.288	108.507	7.2194
0	100.789	109.489	8.6997		15	104.198	113.578	9.3806		150	101.288	105.355	4.0671
0	100.789	114.072	13.2828		15	104.198	112.213	8.0154		150	101.288	107.555	6.267
0	100.789	114.486	13.6968		15	104.198	114.646	10.4483		150	101.288	106.654	5.3662
0	100.789	111.894	11.1057		15	104.198	112.721	8.5234		150	101.288	109.794	8.5062
0	100.789	110.351	9.5625		30	103.671	111.232	7.5602		150	101.288	107.588	6.2996
0	100.789	112.626	11.8368		30	103.671	113.189	9.517		150	101.629	105.185	3.5566
0	100.789	116.935	16.146		30	103.671	117.189	13.5174		150	101.629	107.501	5.8721
0	100.789	117.554	16.7655		30	103.671	114.737	11.0656		150	101.629	109.111	7.4821
0	100.789	115.03	14.2411		30	103.671	117.774	14.1025		150	101.629	111.76	10.1309
0	100.789	117.279	16.4905		30	103.671	116.87	13.1983		150	101.629	104.015	2.3861
0	100.789	105.982	5.1929		30	103.671	112.128	8.4565		150	101.629	105.775	4.1463
0	100.789	109.758	8.9697		30	103.671	112.655	8.9831		150	101.629	107.099	5.4705
0	100.789	110.43	9.6414		30	103.671	113.406	9.7342		150	101.629	107.433	5.8042
0	100.789	108.951	8.1617		30	103.671	115.542	11.8706		150	101.629	109.63	8.0016
0	100.808	111.445	10.637		30	103.671	117.244	13.5725		150	101.629	105.588	3.959
0	100.808	113.488	12.6802		30	103.671	115.775	12.1032		150	101.629	107.035	5.4059
0	100.808	109.754	8.9467		30	103.671	112.123	8.4517		150	101.629	107.45	5.8214
0	100.808	109.736	8.9284		30	103.671	110.658	6.9863		150	101.629	108.749	7.1204
0	100.808	110.342	9.534		30	103.671	112.655	8.9833		150	101.629	112.412	10.7831
0	100.808	109.947	9.1394		30	103.671	116.009	12.3377		150	101.629	107.441	5.812
0	100.808	109.305	8.497		30	103.671	111.706	8.0344		150	101.629	108.414	6.7855
0	100.808	114.438	13.6299		30	103.671	114.197	10.5259		150	101.629	108.729	7.1001
0	100.808	111.426	10.6188		30	103.671	116.548	12.8768		150	101.629	110.836	9.2069
0	100.808	111.811	11.0038		30	102.188	129.737	27.5495		150	101.629	112.217	10.5881
0	100.808	111.156	10.3485		30	102.188	127.213	25.026		150	101.629	105.266	3.6373
0	100.808	115.987	15.1789		30	102.188	126.798	24.6101		150	101.629	107.581	5.9527
0	100.808	118.596	17.7888		30	102.188	122.065	19.8778		150	101.629	109.823	8.194
0	100.808	115.063	14.2558		30	102.188	121.733	19.5457		150	101.629	105.268	3.6397
0	100.808	120.409	19.6009		30	102.188	122.723	20.5356		150	101.629	108.964	7.3357
0	100.808	118.017	17.2096		30	102.188	120.252	18.0643		150	101.629	108.263	6.6347
0	100.808	114.904	14.0961		30	102.188	118.957	16.7695		150	101.629	109.249	7.62
0	100.808	116.82	16.0119		30	102.188	118.168	15.9806		150	101.629	110.894	9.2651
0	100.808	119.173	18.3656		30	102.188	119.447	17.2599		150	102.662	106.93	4.267
0	100.808	116.64	15.832		30	102.188	118.835	16.6473		150	102.662	109.386	6.724
0	100.808	116.497	15.6897		30	102.188	122.686	20.499		150	102.662	109.229	6.5661
0	100.808	107.636	6.8287		30	102.188	122.034	19.8463		150	102.662	108.496	5.8337
0	100.808	108.662	7.8543		30	102.188	123.991	21.8036		150	102.662	107.841	5.1782
0	100.808	105.857	5.0497		30	102.188	120.045	17.8576		150	102.662	107.482	4.8192
0	100.808	108.106	7.2981		30	102.188	119.172	16.9842		150	102.662	110.954	8.2919
0	100.808	120.406	19.5983		30	102.188	116.392	14.2049		150	102.662	106.658	3.9959
0	100.808	123.251	22.4433		30	102.188	121.136	18.9481		150	102.662	108.028	5.3656
0	100.808	120.043	19.2357		30	102.188	118.865	16.6771		150	102.662	107.189	4.5269
0	100.808	107.892	7.0844		30	102.188	121.935	19.7472		150	102.662	110.977	8.3144
0	100.808	107.506	6.6987		30	102.188	144.862	42.6745		150	102.662	106.581	3.9181
0	100.808	115.329	14.5212		30	102.188	120.476	18.2882		150	102.662	109.801	7.1382
0	100.808	115.115	14.3075		30	102.188	126.713	24.5259		150	102.662	107.521	4.8583
0	100.808	116.095	15.2877		30	102.188	119.352	17.1647		150	102.662	107.505	4.8426
0	100.808	125.82	25.0119		30	102.188	118.983	16.7957		150	101.772	103.31	1.5378
0	100.808	124.288	23.4806		30	102.188	115.265	13.0771		150	101.772	104.894	3.1219
0	100.808	119.642	18.8348		30	102.188	120.136	17.9483		150	101.772	105.644	3.8725
0	100.808	126.987	26.1791		30	102.188	227.521	125.333		150	101.772	105.687	3.9147
0	100.808	116.182	15.3744		30	102.188	122.168	19.9807		150	101.772	105.705	3.9331
0	100.808	119.671	18.8637		30	102.188	118.649	16.4614		150	101.772	108.165	6.3933
0	100.808	120.686	19.8781		30	102.188	118.724	16.5369		150	101.772	109.398	7.6261
0	100.808	111.894	11.086		30	102.188	119.12	16.9328		150	101.772	105.033	3.2613
0	100.808	118.982	18.1742		30	104.841	116.477	11.6359		150	101.772	108.035	6.2629
0	100.808	112.131	11.3234		30	104.841	114.444	9.6032		150	101.772	108.488	6.7159
0	100.808	121.692	20.8843		30	104.841	113.336	8.4949		150	101.772	106.703	4.9307
0	100.808	116.408	15.6002		30	104.841	113.244	8.4029		150	101.772	114.15	12.3782
0	100.808	114.826	14.0184		30	104.841	113.748	8.9064		150	101.772	112.431	10.6593
0	100.808	115.716	14.9082		30	104.841	118.587	13.7458		150	101.772	105.742	3.9698
0	100.808	118.215	17.4073		30	104.841	118.211	13.3702		150	101.772	106.847	5.0748
0	100.808	122.921	22.1133		30	104.841	117.148	12.3066		150	101.772	107.62	5.8478
0	100.808	130.477	29.6695		30	104.841	115.343	10.5022		150	101.772	108.92	7.1477
0	100.808	122.555	21.7472		30	104.841	117.88	13.0393		150	101.772	108.929	7.1569
0	100.808	119.249	18.4413		30	104.841	120.775	15.9336		150	101.772	105.159	3.3869
0	100.808	116.577	15.7695		30	104.841	294.689	189.848		150	101.772	106.305	4.5329
0	100.808	115.737	14.9299		30	104.841	118.983	14.1422		150	101.772	113.735	11.9632
0	100.808	118.188	17.3806		30	104.841	114.186	9.3454		150	101.772	117.052	15.2799
0	100.808	114.321	13.5137		30	104.841	114.412	9.5706		150	101.906	106.098	4.1925
0	100.808	119.747	18.9392		30	104.841	115.409	10.5676		150	101.906	106.943	5.0376
0	100.808	119.138	18.33		30	104.841	116.577	11.736		150	101.906	109.351	7.4455
0	100.808	124.064	23.2563		30	104.841	119.622	14.781		150	101.906	104.234	2.3281
0	100.808	122.829	22.021		30	104.841	115.495	10.6536		150	101.906	105.919	4.0132
0	100.808	120.794	19.9868		30	104.841	115.989	11.1481		150	101.906	107.523	5.6173
0	100.808	115.986	15.1783		30	104.841	113.206	8.3646		150	101.906	107.972	6.0668
0	100.808	113.422	12.614		30	104.841	120.795	15.954		150	101.906	106.491	4.5851
0	100.808	116.173	15.365		30	104.841	113.493	8.6517		150	101.906	109.302	7.3965
0	100.808	111.558	10.7508		30	104.841	113.296	8.4552		150	101.906	105.266	3.3601
0	100.808	112.21	11.4021		30	104.841	115.654	10.8125		150	101.906	107.19	5.2843
0	100.808	114.162	13.354		30	104.841	113.942	9.1004		150	101.906	108.232	6.3267
0	100.808	110.47	9.6623		30	104.841	118.627	13.7857		150	101.906	110.747	8.8411
0	100.808	114.436	13.6283		30	104.841	115.382	10.5408		150	101.906	111.46	9.5543
0	100.808	112.17	11.3623		30	104.841	117.007	12.1661		150	101.906	105.101	3.1957
0	100.808	112.035	11.2272		30	103.008	113.247	10.2388		150	101.906	109.263	7.3569
0	100.808	110.317	9.5092		30	103.008	114.722	11.7142		150	101.906	109.4	7.4946
0	100.808	113.128	12.3203		30	103.008	116.212	13.2034		150	101.906	110.053	8.1472
0	100.808	109.834	9.0264		30	103.008	113.433	10.4253		150	101.906	108.192	6.2867
0	100.808	113.398	12.5902		30	103.008	109.939	6.9308		150	101.906	107.028	5.122
0	100.808	116.905	16.0973		30	103.008	110.962	7.9537		150	101.906	109.856	7.9503
0	100.808	115.764	14.9567		30	103.008	117.155	14.1465		180	101.299	105.752	4.4539
0	100.808	124.016	23.2079		30	103.008	116.998	13.9897		180	101.299	109.637	8.3389
0	100.808	116.652	15.8447		30	103.008	112.24	9.232		180	101.299	107.837	6.5381
0	100.808	119.434	18.6265		30	103.008	111.116	8.1078		180	101.299	107.615	6.3165
0	100.808	120.33	19.5223		30	103.008	114.438	11.43		180	101.299	104.761	3.4625
0	100.808	114.325	13.5176		30	103.008	115.039	12.0309		180	101.299	105.307	4.0084
0	100.808	116.337	15.529		30	103.008	112.322	9.3137		180	101.299	107.046	5.7479
0	100.808	108.167	7.3598		30	103.008	114.219	11.2109		180	101.299	106.134	4.8353
0	100.808	110.329	9.5215		30	103.008	121.469	18.4606		180	101.299	107.886	6.588
0	100.808	113.115	12.307		30	103.008	118.808	15.8		180	101.299	106.587	5.2882
0	100.808	112.108	11.3007		30	103.008	111.93	8.9219		180	101.299	107.66	6.3611
0	100.808	113.854	13.0464		30	103.008	114.419	11.4113		180	101.299	106.753	5.4541
0	100.808	115.125	14.3171		30	103.008	120.984	17.976		180	101.299	107.129	5.8304
0	100.808	117.798	16.9906		30	101.927	106.444	4.5177		180	101.299	107.264	5.9651
0	100.808	115.758	14.9505		30	101.927	107.964	6.0377		180	101.299	107.891	6.5929
0	100.808	112.001	11.1933		30	101.927	106.18	4.2537		180	101.299	107.349	6.0503
0	100.808	111.012	10.2043		30	101.927	108.059	6.1322		180	101.51	104.672	3.1618
0	100.808	107.896	7.0883		30	101.927	108.368	6.4414		180	101.51	107.075	5.5642
0	100.808	107.653	6.8456		30	101.927	110.986	9.0594		180	101.51	108.303	6.793
0	100.808	108.032	7.2244		30	101.927	108.562	6.6353		180	101.51	110.426	8.9156
0	100.808	106.825	6.0177		30	101.927	111.441	9.5141		180	101.51	104.15	2.6398
0	100.808	108.304	7.496		30	101.927	106.561	4.6342		180	101.51	105.106	3.5954
0	100.647	108.764	8.1169		30	101.927	107.153	5.2265		180	101.51	106.781	5.2706
0	100.647	113.159	12.5115		30	101.927	107.422	5.496		180	101.51	107.17	5.6594
0	100.647	113.637	12.9893		30	101.927	110.917	8.9906		180	101.51	107.991	6.4805
0	100.647	112.991	12.3435		30	101.927	109.031	7.1046		180	101.51	105.055	3.5444
0	100.647	108.096	7.4481		30	101.927	106.786	4.8596		180	101.51	106.539	5.0282
0	100.647	106.749	6.1012		30	101.927	107.439	5.5128		180	101.51	107.111	5.6005
0	100.647	108.739	8.0918		30	101.927	108.174	6.248		180	101.51	107.786	6.2752
0	100.647	112.189	11.5415		30	101.927	106.475	4.5487		180	101.51	106.52	5.0091
0	100.647	112.372	11.7246		30	101.927	109.299	7.3728		180	101.51	107.696	6.1854
0	100.647	121.294	20.6464		30	101.927	107.408	5.4818		180	101.51	108.192	6.6818
0	100.647	123.668	23.0202		30	104.609	117.856	13.2464		180	101.51	109.898	8.3871
0	100.647	120.776	20.1289		30	104.609	112.605	7.9958		180	101.51	112.96	11.4499
0	100.647	120.371	19.7239		30	104.609	117.144	12.5348		180	101.51	104.932	3.4213
0	100.647	122.941	22.2934		30	104.609	116.193	11.5839		180	101.51	107.177	5.6669
0	100.647	118.844	18.1969		30	104.609	116.064	11.4551		180	101.51	109.814	8.3038
0	100.647	109.017	8.3695		30	104.609	124.384	19.7749		180	101.51	104.377	2.8669
0	100.647	112.806	12.1585		30	104.609	117.288	12.6786		180	101.51	107.952	6.4417
0	100.647	110.875	10.2272		30	104.609	116.722	12.1125		180	101.51	107.556	6.0455
0	100.647	111.283	10.636		30	104.609	113.087	8.4773		180	101.51	108.767	7.2567
0	100.647	117.172	16.5249		30	104.609	115.409	10.7999		180	101.51	109.851	8.3404
0	100.647	119.434	18.7864		30	104.609	109.23	4.6204		180	102.692	107.286	4.5942
0	100.647	110.715	10.0679		30	104.609	114.384	9.7748		180	102.692	108.945	6.2535
0	100.647	117.603	16.956		30	104.609	109.034	4.4244		180	102.692	108.654	5.9626
0	100.647	126.588	25.9403		30	104.609	114.145	9.5355		180	102.692	108.651	5.9598
0	100.647	110.109	9.4611		30	104.609	116.582	11.9726		180	102.692	107.456	4.7639
0	100.647	111.622	10.9743		30	104.609	116.402	11.7931		180	102.692	107.479	4.7871
0	100.647	117.798	17.1504		30	102.19	113.579	11.3893		180	102.692	110.765	8.0732
0	100.647	112.629	11.9818		30	102.19	113.199	11.009		180	102.692	105.989	3.2973
0	100.647	110.756	10.1084		30	102.19	112.945	10.7549		180	102.692	107.331	4.6397
0	100.647	114.447	13.7996		30	102.19	115.901	13.7114		180	102.692	106.844	4.152
0	100.647	114.644	13.997		30	102.19	115.71	13.5205		180	102.692	105.665	2.9731
0	100.647	116.401	15.7539		30	102.19	110.69	8.5		180	102.692	109.289	6.5971
0	100.647	112.794	12.147		30	102.19	112.329	10.1389		180	102.692	106.923	4.2311
0	100.647	123.332	22.6847		30	102.19	112.639	10.4493		180	102.692	107.03	4.3383
0	100.647	118.276	17.6283		30	102.19	113.124	10.9339		180	101.576	103.222	1.6456
0	100.647	119.941	19.2931		30	102.19	112.025	9.8358		180	101.576	104.404	2.8277
0	100.647	122.812	22.1642		30	102.19	112.525	10.3358		180	101.576	104.855	3.2788
0	100.647	108.325	7.6774		30	102.19	115.398	13.208		180	101.576	105.185	3.6085
0	100.647	108.849	8.2011		30	102.19	115.51	13.3204		180	101.576	105.36	3.7836
0	100.647	110.782	10.1343		30	102.19	113.413	11.223		180	101.576	107.78	6.2037
0	100.647	113.581	12.9336		30	102.19	112.565	10.3757		180	101.576	108.258	6.6822
0	100.647	109.372	8.7242		30	102.19	115.172	12.9823		180	101.576	106.25	4.6737
0	100.647	114.309	13.6613		30	102.19	115.487	13.2976		180	101.576	106.303	4.7271
0	100.647	111.924	11.2761		30	102.19	116.682	14.4927		180	101.576	108.348	6.7716
0	100.647	110.379	9.7316		30	102.19	116.146	13.9563		180	101.576	107.479	5.9026
0	100.647	115.895	15.2474		30	101.973	107.965	5.9913		180	101.576	113.07	11.4942
0	100.647	118.899	18.2514		30	101.973	106.779	4.8058		180	101.576	111.387	9.8112
0	100.647	124.605	23.9575		30	101.973	107.438	5.4652		180	101.576	104.556	2.9803
0	100.647	115.361	14.7132		30	101.973	109.064	7.0912		180	101.576	106.733	5.1565
0	100.647	121.158	20.5107		30	101.973	109.989	8.016		180	101.576	107.118	5.5417
0	100.647	120.177	19.5297		30	101.973	109.499	7.5259		180	101.576	108.114	6.5374
0	100.647	117.267	16.6195		30	101.973	111.773	9.7998		180	101.576	108.506	6.93
0	100.647	121.059	20.4118		30	101.973	109.116	7.1428		180	101.576	104.395	2.8187
0	100.647	118	17.3527		30	101.973	111.888	9.9151		180	101.576	106.076	4.4998
0	100.647	116.162	15.5143		30	101.973	110.119	8.1455		180	101.576	112.363	10.7869
0	100.647	120.632	19.9849		30	101.973	108.368	6.3952		180	101.576	114.801	13.2248
0	100.647	110.604	9.9563		30	101.973	109.47	7.4964		180	101.723	106.037	4.3141
0	100.647	110.029	9.3817		30	101.973	108.807	6.8336		180	101.723	105.933	4.21
0	100.647	112.11	11.4624		30	101.973	111.633	9.6594		180	101.723	108.712	6.989
0	100.647	112.073	11.4258		30	101.973	112.435	10.4621		180	101.723	104.566	2.8427
0	100.647	113.151	12.5037		30	101.973	111.119	9.1455		180	101.723	104.68	2.9575
0	100.647	112.391	11.7432		30	101.973	111.689	9.7161		180	101.723	106.707	4.9838
0	100.647	119.44	18.7929		30	101.973	112.272	10.2992		180	101.723	106.956	5.2333
0	100.647	117.071	16.4235		30	101.973	111.12	9.1471		180	101.723	107.082	5.3589
0	100.647	113.852	13.2049		30	101.973	106.948	4.9751		180	101.723	108.154	6.4311
0	100.647	111.57	10.9229		30	101.973	109.747	7.7736		180	101.723	105.293	3.5696
0	100.647	108.709	8.0613		30	101.973	110.054	8.0806		180	101.723	106.474	4.7513
0	100.647	112.001	11.3533		30	101.973	110.494	8.5211		180	101.723	107.023	5.3
0	100.647	111.379	10.7317		30	101.973	112.064	10.091		180	101.723	109.547	7.8245
0	100.647	112.141	11.4933		30	101.973	107.758	5.7849		180	101.723	110.269	8.5455
0	100.647	109.853	9.2054		30	101.973	107.97	5.997		180	101.723	104.778	3.0548
0	100.647	115.975	15.328		30	101.973	112.219	10.2462		180	101.723	108.242	6.5188
0	100.647	116.598	15.9502		30	101.973	110.053	8.0801		180	101.723	108.732	7.0091
0	100.647	112.167	11.5193		30	101.374	119.986	18.6121		180	101.723	108.985	7.2618
0	100.647	113.231	12.5841		30	101.374	119.142	17.7676		180	101.723	106.663	4.9401
0	100.647	112.406	11.7582		30	101.374	118.254	16.8797		180	101.723	106.552	4.8285
0	100.647	112.578	11.9301		30	101.374	134.177	32.8031		180	101.723	109.474	7.7512
0	100.647	112.487	11.8396		30	101.374	122.798	21.4237		210	101.145	106.249	5.1044
0	100.647	110.395	9.7473		30	101.374	117.11	15.7363		210	101.145	106.203	5.0579
0	100.647	108.355	7.7071		30	101.374	120.007	18.6327		210	101.145	107.02	5.8758
0	100.647	108.625	7.9776		30	101.374	118.003	16.6294		210	101.145	106.809	5.6642
0	100.647	107.382	6.7347		30	101.374	116.04	14.6663		210	101.145	104.119	2.9746
0	100.647	110.995	10.3473		30	101.374	112.856	11.4823		210	101.145	106.007	4.8627
0	100.647	113.945	13.2971		30	101.374	113.18	11.8055		210	101.145	104.14	2.9953
0	100.526	131.386	30.8591		30	101.374	112.957	11.5828		210	101.145	107.152	6.007
0	100.526	130.468	29.9417		30	101.374	115.968	14.5944		210	101.145	106.985	5.8408
0	100.526	119.916	19.3897		30	101.374	114.559	13.185		210	101.145	104.088	2.9433
0	100.526	124.195	23.6684		30	101.374	116.76	15.3857		210	101.145	106.844	5.6999
0	100.526	116.093	15.5663		30	101.374	115.514	14.1398		210	101.145	106.67	5.525
0	100.526	111.705	11.1783		30	101.374	115.399	14.0253		210	101.145	105.125	3.9806
0	100.526	107.586	7.0599		30	101.374	115.57	14.1957		210	101.145	106.651	5.506
0	100.526	106.629	6.1024		30	101.374	114	12.6262		210	101.145	106.911	5.7666
0	100.526	107.222	6.6957		30	101.374	112.715	11.3413		210	101.145	108.624	7.4793
0	100.526	113.352	12.825		30	101.374	116.042	14.6679		210	101.145	106.9	5.7558
0	100.526	116.891	16.3647		30	101.374	116.799	15.425		210	101.434	104.498	3.064
0	100.526	116.905	16.3784		30	101.374	117.452	16.0778		210	101.434	105.725	4.2909
0	100.526	113.004	12.4775		30	101.374	115.173	13.7991		210	101.434	108.101	6.6662
0	100.526	111.878	11.3513		30	101.374	113.615	12.2409		210	101.434	109.777	8.3428
0	100.526	114.594	14.0672		30	101.374	115.41	14.0364		210	101.434	103.998	2.5637
0	100.526	107.549	7.0226		30	101.374	112.953	11.5792		210	101.434	105.484	4.0494
0	100.526	118.432	17.9057		30	101.374	177.007	75.6327		210	101.434	105.862	4.4272
0	100.526	116.57	16.0437		30	101.374	118.334	16.9601		210	101.434	106.39	4.9552
0	100.526	110.798	10.2716		30	101.374	115.953	14.5786		210	101.434	108.759	7.3249
0	100.526	116.541	16.0142		30	101.374	117.866	16.4919		210	101.434	105.369	3.9349
0	100.526	110.811	10.284		30	103.635	107.387	3.7513		210	101.434	106.771	5.3369
0	100.526	109.428	8.9015		30	103.635	109.105	5.47		210	101.434	107.215	5.7808
0	100.526	109.339	8.8127		30	103.635	108.058	4.4229		210	101.434	107.309	5.8742
0	100.526	111.79	11.2638		30	103.635	111.31	7.6743		210	101.434	105.757	4.3224
0	100.526	113.472	12.9454		30	103.635	110.385	6.7496		210	101.434	107.302	5.8673
0	100.526	116.2	15.673		30	103.635	113.632	9.997		210	101.434	108.183	6.7482
0	100.526	116.147	15.6205		30	103.635	112.214	8.5786		210	101.434	109.536	8.1018
0	100.526	109.589	9.0627		30	103.635	115.163	11.528		210	101.434	112.896	11.4612
0	100.526	114.677	14.1506		30	103.635	113.981	10.3454		210	101.434	104.474	3.0394
0	100.526	115.636	15.1098		30	103.635	108.623	4.9873		210	101.434	106.308	4.8733
0	100.526	108.839	8.3129		30	103.635	114.34	10.7047		210	101.434	108.41	6.9753
0	100.526	117.094	16.5674		30	103.635	114.976	11.3407		210	101.434	104.89	3.4558
0	100.526	112.161	11.6347		30	103.635	217.343	113.708		210	101.434	106.761	5.327
0	100.526	121.003	20.4763		30	103.635	114.886	11.2503		210	101.434	107.122	5.6873
0	100.526	120.17	19.6435		30	103.635	114.507	10.8721		210	101.434	108.311	6.8763
0	100.526	117.211	16.6849		30	103.635	112.65	9.0145		210	101.434	110.335	8.9002
0	100.526	116.247	15.7203		30	103.635	116.006	12.3703		210	102.624	107.143	4.5184
0	100.526	115.276	14.7499		30	103.635	119.883	16.248		210	102.624	108.526	5.9021
0	100.526	117.904	17.3778		30	103.635	119.34	15.7045		210	102.624	109.016	6.3916
0	100.526	111.478	10.952		30	103.635	120.144	16.5086		210	102.624	108.889	6.2645
0	100.526	108.627	8.1008		30	103.635	118.037	14.4016		210	102.624	107.403	4.7784
0	100.526	109.218	8.6915		30	103.635	114.696	11.0605		210	102.624	106.991	4.3664
0	100.526	123.549	23.0229		30	103.635	113.885	10.2496		210	102.624	111.023	8.3988
0	100.526	133.224	32.6977		30	103.635	117.002	13.3672		210	102.624	105.938	3.3136
0	100.526	125.775	25.2483		30	103.635	116.799	13.1641		210	102.624	107.423	4.7991
0	100.526	126.235	25.7089		30	103.635	108.449	4.814		210	102.624	107.041	4.4163
0	100.526	120.884	20.3571		30	103.635	111.237	7.6014		210	102.624	106.187	3.5623
0	100.526	116.68	16.1535		30	103.635	110.559	6.9234		210	102.624	108.514	5.8902
0	100.526	112.946	12.4196		30	103.635	114.345	10.7101		210	102.624	106.445	3.8206
0	100.526	115.641	15.1142		30	103.635	131.881	28.2459		210	102.624	106.34	3.7158
0	100.526	121.779	21.2523		30	103.635	112.44	8.8046		210	101.513	103.165	1.6519
0	100.526	124.634	24.1075		30	103.635	112.814	9.1782		210	101.513	104.219	2.7061
0	100.526	117.778	17.2511		30	103.635	112.615	8.9792		210	101.513	105.043	3.5299
0	100.526	111.696	11.1691		30	103.965	108.132	4.1666		210	101.513	104.331	2.818
0	100.526	129.597	29.0701		30	103.965	108.368	4.4028		210	101.513	104.756	3.2433
0	100.526	128.224	27.6979		30	103.965	111.569	7.6032		210	101.513	106.74	5.2276
0	100.526	124.662	24.1357		30	103.965	108.413	4.4477		210	101.513	107.887	6.3747
0	100.526	122.189	21.6627		30	103.965	108.583	4.6178		210	101.513	106.143	4.6305
0	100.526	127.133	26.6065		30	103.965	112.046	8.0811		210	101.513	106.322	4.809
0	100.526	115.766	15.2397		30	103.965	110.873	6.9072		210	101.513	109.124	7.611
0	100.526	118.789	18.2623		30	103.965	112.202	8.237		210	101.513	106.317	4.804
0	100.526	114.881	14.3542		30	103.965	110.265	6.2998		210	101.513	113.34	11.8276
0	100.526	115.578	15.051		30	103.965	112.746	8.781		210	101.513	111.36	9.8473
0	100.526	118.855	18.3286		30	103.965	115.288	11.3223		210	101.513	103.898	2.3851
0	100.526	123.384	22.8579		30	103.965	109.842	5.8767		210	101.513	105.877	4.3641
0	100.526	122.892	22.3659		30	103.965	111.065	7.0998		210	101.513	106.769	5.2562
0	100.526	115.544	15.018		30	103.965	113.053	9.0879		210	101.513	108.016	6.5031
0	100.526	118.481	17.9545		30	103.965	109.808	5.8429		210	101.513	108.71	7.1968
0	100.526	106.998	6.4711		30	103.965	112.658	8.6925		210	101.513	104.162	2.6488
0	100.526	107.943	7.4166		30	103.965	112.445	8.4795		210	101.513	106.118	4.6049
0	100.526	107.568	7.0415		45	103.18	107.287	4.1073		210	101.513	112.229	10.716
0	100.526	109.759	9.2328		45	103.18	110.866	7.6861		210	101.513	114.447	12.9341
0	100.526	109.946	9.4196		45	103.18	111.775	8.5954		210	101.573	104.977	3.4041
0	100.526	114.073	13.547		45	103.18	114.942	11.7627		210	101.573	105.735	4.1622
0	100.526	109.35	8.8234		45	103.18	114.64	11.46		210	101.573	107.972	6.3995
0	100.526	111.333	10.8063		45	103.18	116.654	13.4745		210	101.573	103.481	1.9086
0	100.526	109.98	9.4536		45	103.18	115.382	12.202		210	101.573	104.782	3.2096
0	100.526	107.38	6.8537		45	103.18	110.917	7.7378		210	101.573	106.476	4.9034
0	100.526	110.718	10.1914		45	103.18	112.241	9.0612		210	101.573	107.119	5.5461
0	100.526	111.097	10.5704		45	103.18	113.206	10.0263		210	101.573	107.267	5.6941
0	100.526	113.736	13.2097		45	103.18	113.36	10.1803		210	101.573	107.924	6.3518
0	100.526	106.39	5.8636		45	103.18	117.677	14.4979		210	101.573	104.325	2.7526
0	100.526	109.237	8.7102		45	103.18	114.387	11.2073		210	101.573	106.574	5.0015
0	100.526	108.627	8.1004		45	103.18	110.676	7.4961		210	101.573	106.273	4.7003
0	100.526	107.671	7.1446		45	103.18	110.139	6.9591		210	101.573	109.306	7.7335
0	100.526	108.784	8.2578		45	103.18	110.648	7.4688		210	101.573	109.768	8.1952
0	100.526	115.389	14.8621		45	103.18	114.885	11.7057		210	101.573	104.408	2.8354
0	100.526	113.515	12.9888		45	103.18	110.396	7.2161		210	101.573	107.993	6.4206
0	100.526	116.827	16.3003		45	103.18	112.731	9.5513		210	101.573	108.393	6.8203
0	100.526	115.57	15.0431		45	103.18	115.568	12.3882		210	101.573	108.273	6.7003
0	100.542	110.993	10.4509		45	101.504	128.766	27.2612		210	101.573	105.818	4.245
0	100.542	112.241	11.6984		45	101.504	124.944	23.4393		210	101.573	107.004	5.4314
0	100.542	110.243	9.7009		45	101.504	124.051	22.5463		210	101.573	109.057	7.4847
0	100.542	109.655	9.113		45	101.504	120.897	19.3924
0	100.542	113.218	12.676		45	101.504	121.161	19.657
0	100.542	111.495	10.9523		45	101.504	120.927	19.4221
0	100.542	110.92	10.3777		45	101.504	118.836	17.3317
0	100.542	111.001	10.4587		45	101.504	117.234	15.7291
0	100.542	107.918	7.3754		45	101.504	116.929	15.4245
0	100.542	112.38	11.8382		45	101.504	117.506	16.0015
0	100.542	110.916	10.374		45	101.504	116.122	14.6176
0	100.542	108.222	7.6793		45	101.504	121.66	20.1555
0	100.542	113.838	13.2952		45	101.504	119.921	18.4163
0	100.542	109.838	9.296		45	101.504	124.054	22.5492
0	100.542	116.117	15.5743		45	101.504	118.503	16.9988
0	100.542	117.743	17.2012		45	101.504	116.891	15.3863
0	100.542	122.174	21.6322		45	101.504	114.371	12.8661
0	100.542	115.195	14.6529		45	101.504	118.384	16.8795
0	100.542	115.002	14.46		45	101.504	117.225	15.7205
0	100.542	107.978	7.4352		45	101.504	120.244	18.7398
0	100.542	114.872	14.3298		45	101.504	142.624	41.1194
0	100.542	115.796	15.2533		45	101.504	120.159	18.6547
0	100.542	115.03	14.4875		45	101.504	121.893	20.3882
0	100.542	114.447	13.9046		45	101.504	117.031	15.5261
0	100.542	110.21	9.6672		45	101.504	116.527	15.0222
0	100.542	111.007	10.4644		45	101.504	113.525	12.0207
0	100.542	114.501	13.9582		45	101.504	118.405	16.9005
0	100.542	114.011	13.4689		45	101.504	220.736	119.232
0	100.542	115.79	15.2475		45	101.504	119.752	18.2472
0	100.542	113.054	12.512		45	101.504	116.623	15.119
0	100.542	111.738	11.1956		45	101.504	116.819	15.3145
0	100.542	112.327	11.7851		45	101.504	118.309	16.8043
0	100.542	113.036	12.4933		45	104.277	115.069	10.7923
0	100.542	116.889	16.3463		45	104.277	112.968	8.6909
0	100.542	115.785	15.2427		45	104.277	112.106	7.8296
0	100.542	113.407	12.8646		45	104.277	111.507	7.2301
0	100.542	115.537	14.9949		45	104.277	113.063	8.7866
0	100.542	113.558	13.016		45	104.277	112.585	8.3082
0	100.542	115.065	14.5226		45	104.277	116.615	12.338
0	100.542	117.574	17.0313		45	104.277	116.157	11.8805
0	100.542	114.5	13.9578		45	104.277	114.4	10.1233
0	100.542	116.36	15.8173		45	104.277	114.174	9.8971
0	100.542	117.048	16.5056		45	104.277	115.453	11.1768
0	100.542	116.18	15.6382		45	104.277	118.016	13.7398
0	100.542	116.06	15.5179		45	104.277	274.076	169.799
0	100.542	112.513	11.9711		45	104.277	117.284	13.0078
0	100.542	118.159	17.6166		45	104.277	112.284	8.0076
0	100.542	113.25	12.7078		45	104.277	112.577	8.3
0	100.542	111.324	10.7819		45	104.277	113.438	9.1616
0	100.542	118.398	17.8556		45	104.277	115.294	11.0172
0	100.542	112.949	12.4071		45	104.277	114.708	10.4316
0	100.542	115.107	14.5643		45	104.277	115.95	11.6733
0	100.542	111.125	10.5824		45	104.277	112.879	8.6021
0	100.542	114.567	14.0245		45	104.277	113.802	9.5254
0	100.542	108.958	8.4159		45	104.277	120.327	16.0502
0	100.542	113.845	13.3027		45	104.277	111.22	6.943
0	100.542	111.34	10.7977		45	104.277	112.34	8.0636
0	100.542	107.813	7.2707		45	104.277	113.361	9.0845
0	100.542	124.08	23.5376		45	104.277	114.061	9.7847
0	100.542	120.461	19.9183		45	104.277	118.931	14.6545
0	100.542	119.257	18.7144		45	104.277	114.212	9.9358
0	100.542	117.73	17.1879		45	104.277	115.554	11.2777
0	100.542	119.446	18.9039		45	102.754	112.187	9.4325
0	100.542	110.274	9.7313		45	102.754	113.786	11.032
0	100.542	110.923	10.3809		45	102.754	114.665	11.9104
0	100.542	111.828	11.2856		45	102.754	112.981	10.2266
0	100.542	112.956	12.414		45	102.754	109.706	6.9518
0	100.542	116.543	16.0007		45	102.754	111.313	8.5593
0	100.542	118.734	18.1916		45	102.754	115.844	13.0902
0	100.542	120.947	20.4046		45	102.754	114.591	11.8368
0	100.542	115.726	15.1835		45	102.754	109.958	7.2039
0	100.542	110.989	10.4471		45	102.754	110.058	7.3038
0	100.542	113.364	12.8214		45	102.754	112.597	9.8426
0	100.542	110.129	9.5869		45	102.754	112.153	9.3987
0	100.542	114.925	14.3826		45	102.754	110.826	8.0721
0	100.542	117.325	16.7828		45	102.754	112.623	9.8684
0	100.542	121.237	20.6949		45	102.754	118.538	15.7841
0	100.542	113.15	12.6072		45	102.754	118.136	15.3818
0	100.542	116.628	16.0858		45	102.754	109.223	6.4686
0	100.542	120.925	20.3828		45	102.754	112.671	9.9166
0	100.542	112.124	11.5822		45	102.754	119.745	16.9905
0	100.542	117.281	16.7383		45	101.712	105.631	3.9186
0	100.542	113.169	12.6271		45	101.712	107.869	6.1566
0	100.542	114.778	14.236		45	101.712	105.613	3.901
0	100.542	107.439	6.8964		45	101.712	106.988	5.2759
0	100.542	111.5	10.9574		45	101.712	106.962	5.2499
0	100.542	108.586	8.0433		45	101.712	109.761	8.0495
0	100.542	113.444	12.9013		45	101.712	108.237	6.525
0	101.074	121.532	20.4586		45	101.712	110.356	8.6435
0	101.074	125.443	24.3691		45	101.712	105.775	4.063
0	101.074	118.627	17.5531		45	101.712	107.283	5.571
0	101.074	121.832	20.7585		45	101.712	108.868	7.1565
0	101.074	119.636	18.562		45	101.712	107.545	5.8331
0	101.074	114.03	12.9567		45	101.712	108.165	6.4533
0	101.074	116.733	15.6588		45	101.712	105.535	3.8228
0	101.074	108.946	7.8721		45	101.712	106.885	5.1735
0	101.074	111.179	10.1053		45	101.712	107.911	6.199
0	101.074	113.537	12.4629		45	101.712	105.636	3.924
0	101.074	110.115	9.0416		45	101.712	107.546	5.8338
0	101.074	113.16	12.0861		45	101.712	106.962	5.2495
0	101.074	126.749	25.6752		45	104.38	115.585	11.2048
0	101.074	124.625	23.5517		45	104.38	112.129	7.7487
0	101.074	119.724	18.6504		45	104.38	114.781	10.4004
0	101.074	118.735	17.6613		45	104.38	114.303	9.9228
0	101.074	117.078	16.004		45	104.38	115.513	11.1327
0	101.074	117.027	15.9531		45	104.38	125.056	20.6758
0	101.074	119.461	18.3875		45	104.38	114.587	10.2068
0	101.074	114.982	13.9087		45	104.38	114.402	10.0214
0	101.074	116.665	15.5911		45	104.38	112.165	7.7843
0	101.074	125.738	24.6646		45	104.38	114.337	9.9569
0	101.074	121.311	20.2372		45	104.38	107.509	3.1283
0	101.074	117.935	16.8616		45	104.38	111.938	7.5574
0	101.074	121.997	20.9234		45	104.38	108.793	4.4122
0	101.074	108.229	7.1552		45	104.38	111.317	6.9368
0	101.074	108.429	7.355		45	104.38	114.052	9.6718
0	101.074	106.36	5.2866		45	104.38	115.04	10.6601
0	101.074	110.078	9.0046		45	102.116	111.215	9.0987
0	101.074	111.76	10.6859		45	102.116	114.109	11.9931
0	101.074	119.801	18.7275		45	102.116	111.87	9.754
0	101.074	124.492	23.4187		45	102.116	113.878	11.7624
0	101.074	121.493	20.4191		45	102.116	112.984	10.8684
0	101.074	120.872	19.7987		45	102.116	109.805	7.6886
0	101.074	114.161	13.087		45	102.116	111.123	9.0074
0	101.074	123.273	22.1998		45	102.116	112.359	10.2429
0	101.074	126.646	25.5719		45	102.116	112.323	10.2066
0	101.074	121.561	20.4868		45	102.116	111.851	9.7347
0	101.074	120.659	19.5851		45	102.116	111.552	9.436
0	101.074	111.783	10.7093		45	102.116	114.27	12.1539
0	101.074	111.854	10.7804		45	102.116	112.852	10.736
0	101.074	115.2	14.126		45	102.116	111.562	9.4457
0	101.074	116.639	15.5649		45	102.116	111.779	9.6631
0	101.074	114.327	13.2532		45	102.116	112.979	10.8631
0	101.074	113.445	12.371		45	102.116	112.502	10.3864
0	101.074	111.517	10.4433		45	102.116	117.787	15.671
0	101.074	116.245	15.1715		45	102.116	114.301	12.1846
0	101.074	116.902	15.828		45	101.906	107.697	5.7907
0	101.074	118.385	17.3111		45	101.906	106.676	4.7704
0	101.074	116.773	15.6991		45	101.906	107.163	5.2574
0	101.074	111.569	10.4956		45	101.906	109.095	7.1891
0	101.074	115.455	14.3813		45	101.906	108.573	6.6668
0	101.074	115.833	14.759		45	101.906	110.164	8.2583
0	101.074	117.118	16.0446		45	101.906	110.908	9.0023
0	101.074	128.231	27.1569		45	101.906	107.575	5.6694
0	101.074	119.572	18.4981		45	101.906	109.737	7.8316
0	101.074	125.619	24.5457		45	101.906	109.802	7.8967
0	101.074	123.397	22.3229		45	101.906	107.184	5.2787
0	101.074	123.026	21.9524		45	101.906	109.212	7.3063
0	101.074	115.596	14.522		45	101.906	108.45	6.5443
0	101.074	117.636	16.5628		45	101.906	113.545	11.6396
0	101.074	113.244	12.17		45	101.906	110.922	9.0159
0	101.074	115.015	13.9414		45	101.906	110.274	8.368
0	101.074	114.535	13.4617		45	101.906	109.779	7.8728
0	101.074	113.851	12.7776		45	101.906	111.589	9.6834
0	101.074	121.321	20.2473		45	101.906	111.331	9.425
0	101.074	121.295	20.2212		45	101.906	105.902	3.996
0	101.074	117.73	16.6564		45	101.906	108.277	6.3716
0	101.074	123.906	22.8326		45	101.906	108.463	6.5577
0	101.074	119.917	18.8437		45	101.906	111.999	10.0927
0	101.074	116.315	15.241		45	101.906	112.23	10.3237
0	101.074	118.615	17.5408		45	101.906	108.491	6.5854
0	101.074	111.436	10.3623		45	101.906	107.088	5.1817
0	101.074	110.505	9.431		45	101.906	110.525	8.6191
0	101.074	111.076	10.0023		45	101.906	108.739	6.8328
0	101.074	113.295	12.2212		45	101.096	119.777	18.6805
0	101.074	134.782	33.7085		45	101.096	117.139	16.0425
0	101.074	139.324	38.2501		45	101.096	117.966	16.8694
0	101.074	126.553	25.479		45	101.096	120.747	19.6508
0	101.074	131.607	30.5334		45	101.096	116.787	15.6902
0	101.074	121.767	20.6937		45	101.096	117.384	16.2877
0	101.074	117.746	16.6728		45	101.096	116.386	15.29
0	101.074	120.881	19.8071		45	101.096	114.761	13.6648
0	101.074	114.436	13.3619		45	101.096	111.48	10.384
0	101.074	113.019	11.9452		45	101.096	112.973	11.8769
0	101.074	112.437	11.363		45	101.096	112.507	11.4108
0	101.074	106.448	5.3747		45	101.096	114.693	13.5967
0	101.074	108.97	7.8962		45	101.096	112.808	11.7113
0	101.074	112.075	11.0014		45	101.096	116.015	14.919
0	101.074	108.91	7.8365		45	101.096	113.381	12.2844
0	101.074	116.754	15.6798		45	101.096	112.77	11.6739
0	101.074	122.428	21.3541		45	101.096	114.005	12.9088
0	101.074	113.545	12.4713		45	101.096	113.096	11.9993
0	101.074	111.052	9.9786		45	101.096	111.551	10.4546
0	101.074	113.868	12.7945		45	101.096	114.204	13.108
0	101.074	115.175	14.1012		45	101.096	115.626	14.5294
0	101.074	110.015	8.9413		45	101.096	114.981	13.8846
0	101.074	111.031	9.9573		45	101.096	113.697	12.6007
0	101.074	105.708	4.6346		45	101.096	113.996	12.9001
0	101.074	109.938	8.8644		45	101.096	112.743	11.6471
0	101.074	107.566	6.4919		45	101.096	111.744	10.6479
0	101.074	105.408	4.3339		45	101.096	168.547	67.4507
0	100.718	108.709	7.9918		45	101.096	115.814	14.7176
0	100.718	112.882	12.1646		45	101.096	113.149	12.0527
0	100.718	111.694	10.9765		45	101.096	116.468	15.3717
0	100.718	107.346	6.6285		45	103.416	105.879	2.4629
0	100.718	105.93	5.2119		45	103.416	108.701	5.2851
0	100.718	132.204	31.4868		45	103.416	107.831	4.4143
0	100.718	137.993	37.2753		45	103.416	109.703	6.287
0	100.718	127.721	27.0034		45	103.416	108.441	5.0245
0	100.718	121.764	21.0469		45	103.416	112.579	9.1624
0	100.718	120.951	20.2337		45	103.416	111.027	7.6104
0	100.718	125.132	24.414		45	103.416	113.661	10.2446
0	100.718	108.896	8.1782		45	103.416	112.83	9.414
0	100.718	109.457	8.7395		45	103.416	108.035	4.6186
0	100.718	114.026	13.3088		45	103.416	113.465	10.0486
0	100.718	112.858	12.14		45	103.416	114.26	10.8431
0	100.718	116.115	15.3977		45	103.416	201.123	97.7063
0	100.718	113.83	13.112		45	103.416	113.12	9.7039
0	100.718	109.121	8.4032		45	103.416	113.34	9.9236
0	100.718	108.101	7.383		45	103.416	111.268	7.8518
0	100.718	110.683	9.9649		45	103.416	113.4	9.9833
0	100.718	109.642	8.9244		45	103.416	119.242	15.8258
0	100.718	119.289	18.5715		45	103.416	117.618	14.2018
0	100.718	118.44	17.722		45	103.416	118.902	15.4852
0	100.718	113.842	13.1241		45	103.416	118.04	14.6234
0	100.718	124.358	23.6403		45	103.416	112.428	9.0117
0	100.718	118.355	17.6377		45	103.416	112.793	9.3764
0	100.718	122.306	21.5889		45	103.416	114.655	11.2389
0	100.718	125.64	24.9225		45	103.416	114.504	11.0879
0	100.718	114.15	13.432		45	103.416	108.598	5.1815
0	100.718	112.463	11.7452		45	103.416	110.091	6.675
0	100.718	118.291	17.5738		45	103.416	109.618	6.2013
0	100.718	121.042	20.3246		45	103.416	112.841	9.4242
0	100.718	120.607	19.8896		45	103.416	126.733	23.3161
0	100.718	118.554	17.8366		45	103.416	111.378	7.9613
0	100.718	118.935	18.2173		45	103.416	111.359	7.9421
0	100.718	126.919	26.2016		45	103.416	111.09	7.6733
0	100.718	120.706	19.9884		45	104.044	107.955	3.9112
0	100.718	115.081	14.3636		45	104.044	106.635	2.5914
0	100.718	118.007	17.2896		45	104.044	110.963	6.9195
0	100.718	118.759	18.041		45	104.044	108.136	4.0922
0	100.718	107.382	6.6645		45	104.044	107.879	3.8356
0	100.718	108.902	8.1842		45	104.044	111.686	7.6426
0	100.718	110.725	10.0069		45	104.044	110.548	6.5048
0	100.718	108.018	7.3003		45	104.044	111.521	7.4773
0	100.718	109.541	8.8239		45	104.044	110.567	6.5237
0	100.718	109.137	8.4196		45	104.044	110.655	6.6114
0	100.718	109.263	8.5455		45	104.044	114.062	10.0187
0	100.718	114.068	13.3502		45	104.044	109.49	5.4461
0	100.718	117.573	16.8555		45	104.044	108.837	4.7938
0	100.718	113.235	12.5176		45	104.044	110.621	6.5774
0	100.718	115.867	15.1492		45	104.044	109.09	5.0461
0	100.718	129.148	28.4304		45	104.044	112.064	8.02
0	100.718	129.815	29.0976		60	102.855	107.011	4.1563
0	100.718	136.002	35.284		60	102.855	109.697	6.8416
0	100.718	127.438	26.7208		60	102.855	109.739	6.8842
0	100.718	128.378	27.6607		60	102.855	113.269	10.4134
0	100.718	135.157	34.439		60	102.855	113.03	10.1747
0	100.718	124.85	24.1328		60	102.855	114.361	11.5062
0	100.718	123.853	23.1353		60	102.855	115.075	12.2196
0	100.718	118.758	18.0403		60	102.855	110.413	7.5582
0	100.718	115.364	14.6461		60	102.855	110.555	7.7002
0	100.718	116.107	15.3892		60	102.855	113.688	10.8326
0	100.718	112.099	11.3815		60	102.855	111.213	8.3575
0	100.718	111.388	10.6709		60	102.855	115.317	12.4616
0	100.718	110.125	9.4073		60	102.855	113.192	10.3366
0	100.718	112.533	11.8152		60	102.855	109.445	6.5895
0	100.718	114.632	13.9144		60	102.855	110.155	7.2995
0	100.718	111.561	10.8438		60	102.855	108.949	6.0934
0	100.718	109.014	8.2962		60	102.855	112.958	10.1029
0	100.718	107.842	7.1242		60	102.855	109.731	6.8758
0	100.718	110.134	9.4161		60	102.855	111.342	8.4872
0	100.718	114.138	13.4205		60	102.855	112.967	10.1117
0	100.718	111.034	10.316		60	101.234	127.431	26.1969
0	100.718	114.381	13.6635		60	101.234	124.573	23.339
0	100.718	109.527	8.8096		60	101.234	122.432	21.1977
0	100.718	112.001	11.2829		60	101.234	119.892	18.658
0	100.718	108.125	7.4075		60	101.234	119.286	18.0518
0	100.718	115.922	15.2047		60	101.234	120.104	18.8697
0	100.718	120.691	19.9731		60	101.234	117.327	16.0922
0	100.718	115.323	14.6053		60	101.234	115.924	14.6893
0	100.718	114.431	13.7139		60	101.234	115.703	14.468
0	100.718	110.39	9.6725		60	101.234	115.936	14.7017
0	100.718	110.508	9.79		60	101.234	115.647	14.413
0	100.718	110.331	9.6129		60	101.234	119.901	18.6663
0	100.718	109.469	8.7513		60	101.234	119.457	18.2226
0	100.718	116.067	15.3489		60	101.234	120.347	19.1126
0	100.718	123.192	22.4742		60	101.234	117.015	15.7805
0	100.718	116.632	15.914		60	101.234	115.824	14.5895
0	100.718	115.118	14.4008		60	101.234	113.145	11.9109
0	100.718	110.236	9.5184		60	101.234	117.891	16.6565
0	100.718	108.796	8.0782		60	101.234	116.888	15.6535
0	100.718	111.276	10.558		60	101.234	118.469	17.234
0	100.718	111.898	11.1807		60	101.234	135.974	34.7393
0	100.718	106.365	5.6469		60	101.234	118.742	17.5074
0	100.718	112.6	11.8824		60	101.234	119.924	18.6899
0	100.718	110.021	9.3034		60	101.234	115.792	14.5573
0	100.718	114.754	14.0365		60	101.234	114.616	13.3812
0	100.718	107.613	6.8956		60	101.234	112.333	11.0985
0	100.718	107.084	6.3661		60	101.234	117.293	16.0588
0	100.718	108.709	7.9917		60	101.234	219.072	117.837
0	100.648	109.867	9.2187		60	101.234	119.76	18.5255
0	100.648	109.839	9.1912		60	101.234	115.313	14.0783
0	100.648	107.889	7.241		60	101.234	115.918	14.6837
0	100.648	106.806	6.1582		60	101.234	116.585	15.351
0	100.648	107.654	7.0067		60	103.889	113.386	9.4972
0	100.648	106.614	5.9662		60	103.889	112.064	8.1751
0	100.648	108.114	7.4658		60	103.889	110.364	6.4746
0	100.648	111.113	10.465		60	103.889	110.224	6.3352
0	100.648	107.812	7.1645		60	103.889	111.11	7.2213
0	100.648	110.734	10.0866		60	103.889	111.069	7.1798
0	100.648	123.741	23.0934		60	103.889	115.758	11.8689
0	100.648	121.597	20.9493		60	103.889	115.36	11.4711
0	100.648	112.299	11.6513		60	103.889	113.456	9.5673
0	100.648	112.056	11.4084		60	103.889	112.367	8.4777
0	100.648	111.318	10.6704		60	103.889	114.65	10.7609
0	100.648	139.507	38.859		60	103.889	116.43	12.5406
0	100.648	132.618	31.9705		60	103.889	251.486	147.597
0	100.648	120.24	19.5921		60	103.889	116.218	12.3293
0	100.648	119.913	19.2656		60	103.889	110.651	6.7623
0	100.648	108.751	8.1028		60	103.889	111.568	7.6787
0	100.648	107.658	7.0106		60	103.889	113.849	9.9596
0	100.648	112.096	11.4482		60	103.889	114.228	10.3389
0	100.648	114.558	13.9104		60	103.889	115.091	11.2018
0	100.648	124.08	23.4319		60	103.889	115.018	11.129
0	100.648	127.658	27.0101		60	103.889	112.139	8.2502
0	100.648	118.591	17.9428		60	103.889	111.294	7.4053
0	100.648	124.029	23.3814		60	103.889	116.68	12.7906
0	100.648	119.8	19.152		60	103.889	111.702	7.8134
0	100.648	122.22	21.5725		60	103.889	111.434	7.5447
0	100.648	111.035	10.3875		60	103.889	111.599	7.7098
0	100.648	111.357	10.7091		60	103.889	112.456	8.5667
0	100.648	120.667	20.0195		60	103.889	117.188	13.2994
0	100.648	114.988	14.3403		60	103.889	112.702	8.8129
0	100.648	118.055	17.4071		60	103.889	113.986	10.0968
0	100.648	108.218	7.5697		60	102.522	112.019	9.4977
0	100.648	107.256	6.608		60	102.522	112.2	9.6783
0	100.648	109.285	8.6372		60	102.522	113.245	10.723
0	100.648	115.877	15.2289		60	102.522	111.651	9.1289
0	100.648	118.631	17.9834		60	102.522	107.642	5.1205
0	100.648	113.692	13.0442		60	102.522	109.933	7.4116
0	100.648	115.103	14.4554		60	102.522	113.807	11.285
0	100.648	146.019	45.3711		60	102.522	113.675	11.1531
0	100.648	150.11	49.4622		60	102.522	109.2	6.6781
0	100.648	123.966	23.3187		60	102.522	109.719	7.1973
0	100.648	127.241	26.5929		60	102.522	110.877	8.3557
0	100.648	118.067	17.4192		60	102.522	112.071	9.5492
0	100.648	119.783	19.1349		60	102.522	109.725	7.2037
0	100.648	117.934	17.2863		60	102.522	112.082	9.5602
0	100.648	124.727	24.079		60	102.522	116.399	13.8774
0	100.648	116.555	15.9075		60	102.522	114.754	12.2318
0	100.648	117.71	17.0624		60	102.522	110.508	7.9865
0	100.648	121.518	20.8705		60	102.522	111.669	9.1469
0	100.648	113.945	13.2971		60	102.522	119.83	17.3079
0	100.648	115.615	14.9668		60	101.848	105.855	4.0075
0	100.648	111.843	11.1956		60	101.848	106.671	4.8234
0	100.648	117.687	17.039		60	101.848	105.466	3.6186
0	100.648	121.879	21.2317		60	101.848	107.42	5.5724
0	100.648	112.676	12.0278		60	101.848	107.364	5.5168
0	100.648	109.653	9.0051		60	101.848	109.037	7.1897
0	100.648	106.476	5.8283		60	101.848	108.006	6.1583
0	100.648	110.141	9.4929		60	101.848	109.481	7.6339
0	100.648	109.374	8.7257		60	101.848	106.641	4.7939
0	100.648	110.788	10.1406		60	101.848	106.249	4.4013
0	100.648	110.436	9.7883		60	101.848	107.255	5.407
0	100.648	112.343	11.6948		60	101.848	108.249	6.4015
0	100.648	110.946	10.2978		60	101.848	108.346	6.498
0	100.648	113.128	12.4804		60	101.848	105.22	3.3728
0	100.648	114.482	13.8346		60	101.848	106.577	4.7294
0	100.648	107.636	6.9882		60	101.848	107.77	5.9226
0	100.648	109.946	9.2986		60	101.848	104.617	2.7695
0	100.648	118.374	17.7257		60	101.848	107.074	5.2266
0	100.648	117.719	17.0714		60	101.848	107.188	5.3401
0	100.648	112.911	12.2636		60	104.318	114.11	9.7915
0	100.648	116.996	16.348		60	104.318	110.657	6.3388
0	100.648	116.866	16.2178		60	104.318	114.441	10.1224
0	100.648	112.965	12.3167		60	104.318	112.977	8.659
0	100.648	120.258	19.6098		60	104.318	114.058	9.74
0	100.648	116.6	15.9519		60	104.318	124.835	20.5165
0	100.648	116.531	15.8833		60	104.318	112.735	8.4166
0	100.648	118.594	17.946		60	104.318	113.372	9.0539
0	100.648	119.597	18.9494		60	104.318	111.531	7.2127
0	100.648	123.498	22.8502		60	104.318	113.047	8.7291
0	100.648	115.719	15.0707		60	104.318	108.551	4.2324
0	100.648	116.055	15.4077		60	104.318	108.072	3.7539
0	100.648	108.85	8.2017		60	104.318	109.941	5.6229
0	100.648	106.665	6.017		60	104.318	107.827	3.5091
0	100.648	107.185	6.5374		60	104.318	111.756	7.4374
0	100.648	110.277	9.6294		60	101.838	111.549	9.7103
0	100.648	107.573	6.925		60	101.838	110.591	8.7525
0	100.648	105.689	5.0416		60	101.838	110.142	8.3034
0	100.648	107.897	7.2496		60	101.838	111.055	9.2171
0	100.648	103.674	3.0261		60	101.838	112.844	11.0063
0	100.648	108.273	7.6257		60	101.838	108.305	6.4664
0	100.648	113.175	12.5269		60	101.838	109.279	7.4407
0	100.648	115.275	14.6272		60	101.838	110.115	8.2769
0	100.648	118.038	17.3899		60	101.838	111.512	9.6739
0	100.648	113.108	12.4605		60	101.838	110.352	8.5135
0	100.648	105.806	5.1578		60	101.838	110.057	8.2187
0	100.648	110.377	9.729		60	101.838	113.257	11.4187
0	100.648	111.149	10.5008		60	101.838	112.344	10.5058
0	100.648	109.594	8.9463		60	101.838	111.252	9.4143
0	100.648	115.003	14.3551		60	101.838	112.209	10.3706
0	100.735	113.595	12.8602		60	101.838	111.874	10.0359
0	100.735	114.16	13.4249		60	101.838	112.129	10.291
0	100.735	110.678	9.9434		60	101.838	116.144	14.3055
0	100.735	112.486	11.751		60	101.838	112.183	10.3448
0	100.735	112.832	12.0974		60	101.723	106.766	5.0422
0	100.735	108.793	8.0577		60	101.723	105.726	4.0028
0	100.735	106.632	5.8969		60	101.723	107.129	5.4059
0	100.735	110.939	10.2037		60	101.723	108.458	6.7344
0	100.735	108.26	7.5251		60	101.723	108.088	6.365
0	100.735	110.794	10.0594		60	101.723	108.911	7.1881
0	100.735	115.862	15.1268		60	101.723	110.803	9.0801
0	100.735	114.903	14.1685		60	101.723	106.976	5.2526
0	100.735	115.459	14.7237		60	101.723	107.768	6.0444
0	100.735	115.309	14.5743		60	101.723	109.34	7.6162
0	100.735	112.882	12.1473		60	101.723	107.274	5.551
0	100.735	110.109	9.374		60	101.723	109.317	7.5938
0	100.735	113.422	12.687		60	101.723	107.513	5.7897
0	100.735	115.879	15.1445		60	101.723	110.574	8.8507
0	100.735	112.406	11.6707		60	101.723	111.522	9.7986
0	100.735	113.736	13.0014		60	101.723	109.08	7.3566
0	100.735	112.128	11.3931		60	101.723	108.372	6.6487
0	100.735	113.886	13.1517		60	101.723	110.479	8.756
0	100.735	115.385	14.6497		60	101.723	109.778	8.0545
0	100.735	115.215	14.4799		60	101.723	106.412	4.6887
0	100.735	117.536	16.8009		60	101.723	108.13	6.4068
0	100.735	114.005	13.2704		60	101.723	109.462	7.7384
0	100.735	112.959	12.2239		60	101.723	109.373	7.6496
0	100.735	125.02	24.2848		60	101.723	110.353	8.6299
0	100.735	123.193	22.4579		60	101.723	106.806	5.0829
0	100.735	124.321	23.5866		60	101.723	106.01	4.2868
0	100.735	117.064	16.329		60	101.723	108.951	7.2274
0	100.735	108.2	7.4656		60	101.723	108.993	7.2694
0	100.735	109.092	8.3574		60	100.978	118.799	17.8211
0	100.735	109.317	8.5821		60	100.978	117.526	16.5485
0	100.735	110.175	9.4402		60	100.978	116.454	15.4757
0	100.735	120.671	19.9359		60	100.978	120.05	19.0725
0	100.735	120.411	19.6758		60	100.978	115.726	14.7476
0	100.735	118.25	17.5155		60	100.978	115.863	14.8848
0	100.735	109.207	8.4724		60	100.978	114.777	13.7994
0	100.735	107.667	6.9319		60	100.978	113.99	13.0116
0	100.735	109.061	8.3263		60	100.978	110.621	9.6434
0	100.735	108.449	7.7145		60	100.978	111.319	10.3408
0	100.735	113.179	12.444		60	100.978	111.59	10.6115
0	100.735	114.927	14.192		60	100.978	113.869	12.8909
0	100.735	117.629	16.8937		60	100.978	112.108	11.1298
0	100.735	111.523	10.7882		60	100.978	114.61	13.6322
0	100.735	116.647	15.9121		60	100.978	112.95	11.9724
0	100.735	114.482	13.7473		60	100.978	111.499	10.5205
0	100.735	112.527	11.7919		60	100.978	112.85	11.8719
0	100.735	112.388	11.6535		60	100.978	112.226	11.2484
0	100.735	116.592	15.8574		60	100.978	111.163	10.1847
0	100.735	113.329	12.5943		60	100.978	113.478	12.5003
0	100.735	118.034	17.299		60	100.978	115.588	14.6104
0	100.735	111.287	10.5527		60	100.978	114.588	13.6099
0	100.735	118.565	17.8302		60	100.978	112.851	11.8727
0	100.735	119.517	18.7819		60	100.978	112.588	11.6099
0	100.735	117.017	16.2818		60	100.978	113.317	12.3393
0	100.735	117.33	16.5953		60	100.978	111.65	10.6718
0	100.735	112.708	11.9731		60	100.978	162.056	61.0785
0	100.735	115.305	14.5701		60	100.978	114.573	13.5951
0	100.735	113.01	12.2749		60	100.978	112.222	11.2437
0	100.735	110.363	9.6283		60	100.978	115.098	14.1199
0	100.735	114.506	13.7714		60	103.167	105.177	2.0103
0	100.735	116.061	15.3265		60	103.167	108.37	5.2032
0	100.735	118.727	17.9924		60	103.167	107.073	3.9062
0	100.735	110.102	9.3675		60	103.167	109.537	6.3706
0	100.735	114.126	13.3912		60	103.167	108.072	4.9054
0	100.735	107.164	6.429		60	103.167	111.176	8.0088
0	100.735	114.612	13.8773		60	103.167	110.789	7.6222
0	100.735	113.74	13.0051		60	103.167	113.129	9.962
0	100.735	108.391	7.6562		60	103.167	111.5	8.3327
0	100.735	111.488	10.7536		60	103.167	108.671	5.5037
0	100.735	112.461	11.7262		60	103.167	107.073	3.906
0	100.735	110.472	9.7376		60	103.167	111.397	8.2299
0	100.735	111.696	10.9615		60	103.167	114.492	11.3255
0	100.735	112.334	11.5994		60	103.167	112.012	8.8454
0	100.735	108.247	7.5124		60	103.167	195.766	92.5994
0	100.735	108.002	7.2674		60	103.167	112.291	9.1245
0	100.735	107.144	6.4095		60	103.167	111.78	8.6128
0	100.735	107.378	6.6436		60	103.167	110.982	7.8148
0	100.735	109.439	8.7045		60	103.167	112.506	9.339
0	100.735	109.623	8.8879		60	103.167	116.957	13.79
0	100.735	110.257	9.5223		60	103.167	116.084	12.9172
0	100.735	111.055	10.32		60	103.167	117.328	14.1614
0	100.735	107.814	7.0789		60	103.167	111.008	7.8413
0	100.698	113.794	13.0953		60	103.167	111.886	8.7187
0	100.698	112.264	11.5659		60	103.167	113.91	10.7432
0	100.698	113.561	12.8632		60	103.167	113.381	10.2138
0	100.698	114.152	13.4539		60	103.167	107.728	4.5606
0	100.698	117.27	16.5722		60	103.167	109.55	6.3836
0	100.698	114.891	14.1922		60	103.167	108.814	5.6474
0	100.698	110.023	9.3245		60	103.167	112.161	8.994
0	100.698	110.412	9.7132		60	103.167	124.522	21.3552
0	100.698	115.002	14.3037		60	103.167	110.403	7.236
0	100.698	109.288	8.59		60	103.167	109.471	6.3045
0	100.698	110.3	9.6019		60	103.167	110.582	7.4147
0	100.698	111.489	10.7904		60	103.941	105.279	1.3375
0	100.698	115.808	15.1098		60	103.941	106.629	2.6883
0	100.698	117.165	16.4665		60	103.941	110.22	6.2791
0	100.698	112.174	11.4759		60	103.941	107.191	3.25
0	100.698	114.958	14.2599		60	103.941	107.24	3.2994
0	100.698	114.989	14.2907		60	103.941	109.008	5.0667
0	100.698	114.238	13.5394		60	103.941	109.094	5.1524
0	100.698	109.058	8.3601		60	103.941	110.652	6.7109
0	100.698	145.928	45.2299		60	103.941	108.33	4.3892
0	100.698	149.26	48.5619		60	103.941	108.521	4.5802
0	100.698	146.745	46.0471		60	103.941	112.219	8.2776
0	100.698	135.167	34.4687		60	103.941	106.562	2.6205
0	100.698	129.959	29.261		60	103.941	110.218	6.2766
0	100.698	122.175	21.4766		60	103.941	109.454	5.5132
0	100.698	120.605	19.9071		60	103.941	109.062	5.1207
0	100.698	119.497	18.7985		60	103.941	111.094	7.153
0	100.698	111.424	10.7252		75	102.707	107.736	5.0292
0	100.698	113.204	12.5058		75	102.707	108.216	5.5094
0	100.698	108.052	7.3535		75	102.707	109.719	7.0121
0	100.698	113.977	13.2785		75	102.707	112.182	9.4752
0	100.698	114.234	13.5352		75	102.707	111.21	8.5032
0	100.698	112.515	11.8166		75	102.707	112.665	9.9587
0	100.698	114.13	13.4321		75	102.707	113.538	10.8314
0	100.698	119.332	18.6334		75	102.707	109.162	6.4552
0	100.698	115.591	14.8932		75	102.707	109.031	6.3248
0	100.698	115.883	15.1846		75	102.707	112.362	9.6553
0	100.698	117.742	17.0441		75	102.707	110.027	7.3207
0	100.698	115.278	14.5794		75	102.707	114.392	11.6854
0	100.698	119.882	19.1839		75	102.707	111.783	9.0761
0	100.698	116.075	15.3763		75	102.707	108.622	5.9156
0	100.698	110.498	9.7998		75	102.707	109.141	6.4347
0	100.698	113.494	12.7953		75	102.707	107.897	5.1907
0	100.698	109.095	8.3969		75	102.707	112.386	9.6796
0	100.698	106.906	6.2075		75	102.707	108.364	5.6573
0	100.698	114.347	13.6487		75	102.707	109.643	6.9365
0	100.698	112.977	12.2786		75	102.707	112.826	10.12
0	100.698	119.415	18.7162		75	100.79	126.276	25.4854
0	100.698	118.038	17.3401		75	100.79	124.05	23.26
0	100.698	128.739	28.0409		75	100.79	122.136	21.3454
0	100.698	129.242	28.5437		75	100.79	118.9	18.11
0	100.698	119.836	19.138		75	100.79	118.462	17.672
0	100.698	116.681	15.9829		75	100.79	118.932	18.1418
0	100.698	115.337	14.6391		75	100.79	116.017	15.2272
0	100.698	112.697	11.9989		75	100.79	114.863	14.0725
0	100.698	111.222	10.5232		75	100.79	114.768	13.9777
0	100.698	111.803	11.1051		75	100.79	113.981	13.1911
0	100.698	120.178	19.4798		75	100.79	113.593	12.8026
0	100.698	121.658	20.96		75	100.79	118.673	17.8825
0	100.698	121.646	20.9474		75	100.79	116.774	15.9838
0	100.698	115.644	14.9457		75	100.79	120.198	19.4082
0	100.698	129.484	28.7862		75	100.79	114.939	14.1487
0	100.698	137.363	36.6645		75	100.79	113.828	13.0374
0	100.698	129.476	28.7782		75	100.79	112.543	11.7532
0	100.698	130.439	29.7405		75	100.79	117.437	16.6467
0	100.698	123.856	23.1575		75	100.79	114.866	14.0758
0	100.698	122.917	22.2184		75	100.79	116.08	15.2894
0	100.698	124.329	23.6305		75	100.79	129.692	28.902
0	100.698	127.08	26.3813		75	100.79	116.695	15.9047
0	100.698	119.92	19.2219		75	100.79	117.319	16.5284
0	100.698	123.872	23.1741		75	100.79	114.788	13.9983
0	100.698	116.828	16.13		75	100.79	113.163	12.3724
0	100.698	117.517	16.8186		75	100.79	111.561	10.7706
0	100.698	112.505	11.8068		75	100.79	115.15	14.3595
0	100.698	112.733	12.0351		75	100.79	213.165	112.375
0	100.698	114.34	13.642		75	100.79	118.091	17.3012
0	100.698	118.089	17.3907		75	100.79	112.884	12.094
0	100.698	115.86	15.1616		75	100.79	115.26	14.4693
0	100.698	111.455	10.7569		75	100.79	115.458	14.6682
0	100.698	111.145	10.4471		75	103.662	112.116	8.4539
0	100.698	118.28	17.5814		75	103.662	110.761	7.0987
0	100.698	107.082	6.3838		75	103.662	109.514	5.852
0	100.698	112.258	11.5601		75	103.662	109.805	6.1424
0	100.698	110.492	9.7934		75	103.662	109.59	5.9282
0	100.698	110.826	10.1273		75	103.662	110.484	6.8215
0	100.698	109.94	9.2414		75	103.662	113.104	9.4416
0	100.698	117.747	17.0491		75	103.662	113.89	10.2277
0	100.698	116.292	15.594		75	103.662	112.048	8.3861
0	100.698	116.466	15.768		75	103.662	111.414	7.7514
0	100.698	109.947	9.2491		75	103.662	113.451	9.7889
0	100.698	113.733	13.0343		75	103.662	228.029	124.367
0	100.698	110.479	9.7806		75	103.662	115.154	11.4918
0	100.698	113.249	12.5512		75	103.662	109.267	5.6047
0	100.698	113.9	13.2018		75	103.662	110.144	6.4815
0	100.698	116.677	15.9791		75	103.662	110.589	6.9269
0	100.698	113.032	12.3336		75	103.662	112.635	8.9723
0	100.698	107.318	6.6193		75	103.662	114.225	10.5624
0	100.149	113.187	13.0383		75	103.662	113.196	9.5342
0	100.149	108.207	8.0589		75	103.662	110.27	6.6081
0	100.149	112.997	12.8481		75	103.662	111.303	7.6406
0	100.149	112.923	12.7747		75	103.662	117.537	13.8748
0	100.149	112.189	12.0399		75	103.662	110.163	6.5007
0	100.149	108.857	8.7082		75	103.662	108.607	4.9444
0	100.149	109.055	8.906		75	103.662	112.189	8.5263
0	100.149	108.89	8.7411		75	103.662	111.003	7.3404
0	100.149	108.076	7.9276		75	103.662	115.023	11.3605
0	100.149	118.822	18.6734		75	103.662	111.487	7.8245
0	100.149	117.925	17.7762		75	103.662	112.112	8.4497
0	100.149	116.873	16.7246		75	102.392	111.578	9.1857
0	100.149	119.644	19.4954		75	102.392	109.699	7.3067
0	100.149	109.975	9.8263		75	102.392	113.244	10.8517
0	100.149	111.068	10.9194		75	102.392	111.57	9.1782
0	100.149	110.269	10.1199		75	102.392	107.181	4.7887
0	100.149	110.442	10.2931		75	102.392	109.179	6.7867
0	100.149	120.295	20.1463		75	102.392	111.777	9.3849
0	100.149	115.615	15.4669		75	102.392	112.04	9.6479
0	100.149	114.339	14.1901		75	102.392	108.776	6.3839
0	100.149	116.912	16.7635		75	102.392	108.982	6.5899
0	100.149	108.707	8.5586		75	102.392	109.943	7.5509
0	100.149	125.608	25.4589		75	102.392	111.779	9.3872
0	100.149	130.363	30.2146		75	102.392	109.223	6.8309
0	100.149	116.859	16.7103		75	102.392	111.29	8.8979
0	100.149	120.599	20.4501		75	102.392	115.244	12.8517
0	100.149	113.722	13.5735		75	102.392	113.939	11.5469
0	100.149	114.311	14.1624		75	102.392	109.017	6.6247
0	100.149	114.698	14.5499		75	102.392	110.969	8.5767
0	100.149	113.494	13.3457		75	102.392	115.886	13.4937
0	100.149	115.843	15.6947		75	102.392	120.796	18.4045
0	100.149	127.607	27.4585		75	101.608	105.07	3.4626
0	100.149	130.906	30.7578		75	101.608	106.327	4.7196
0	100.149	118.671	18.5223		75	101.608	105.451	3.8436
0	100.149	121.229	21.0804		75	101.608	106.324	4.7164
0	100.149	110.661	10.5123		75	101.608	106.787	5.1795
0	100.149	112.573	12.4249		75	101.608	108.863	7.2552
0	100.149	112.606	12.4576		75	101.608	107.714	6.1061
0	100.149	119.629	19.4801		75	101.608	107.991	6.3832
0	100.149	114.07	13.921		75	101.608	105.931	4.3233
0	100.149	117.882	17.7334		75	101.608	106.594	4.9866
0	100.149	119.096	18.9475		75	101.608	106.811	5.2037
0	100.149	116.459	16.31		75	101.608	107.328	5.7202
0	100.149	109.182	9.0338		75	101.608	108.16	6.5527
0	100.149	110.624	10.4755		75	101.608	104.747	3.1397
0	100.149	109.262	9.1131		75	101.608	106.272	4.6639
0	100.149	109.537	9.3881		75	101.608	107.377	5.7696
0	100.149	118.422	18.2734		75	101.608	104.522	2.9139
0	100.149	115.296	15.1479		75	101.608	106.39	4.7826
0	100.149	114.094	13.9457		75	101.608	106.578	4.9705
0	100.149	112.62	12.4715		75	104.32	113.667	9.347
0	100.149	111.187	11.0385		75	104.32	111.166	6.8453
0	100.149	112.874	12.7251		75	104.32	113.029	8.7089
0	100.149	115.03	14.8816		75	104.32	112.798	8.4773
0	100.149	109.156	9.007		75	104.32	113.741	9.421
0	100.149	111.201	11.0527		75	104.32	122.392	18.0719
0	100.149	112.229	12.0804		75	104.32	112.608	8.2871
0	100.149	113.385	13.2359		75	104.32	111.384	7.0636
0	100.149	110.499	10.3502		75	104.32	110.38	6.0593
0	100.149	113.735	13.586		75	104.32	110.955	6.6346
0	100.149	109.253	9.1045		75	104.32	108.493	4.1731
0	100.149	109.377	9.2286		75	104.32	108.893	4.5724
0	100.225	114.312	14.0863		75	104.32	109.776	5.456
0	100.225	114.105	13.8793		75	104.32	108.259	3.9385
0	100.225	110.922	10.6966		75	104.32	110.872	6.5516
0	100.225	116.181	15.9554		75	101.713	107.656	5.9428
0	100.225	115.315	15.0898		75	101.713	111.602	9.8892
0	100.225	114.418	14.1924		75	101.713	109.066	7.3532
0	100.225	115.513	15.2878		75	101.713	109.607	7.8942
0	100.225	121.323	21.0979		75	101.713	113.608	11.8956
0	100.225	115.761	15.5361		75	101.713	108.673	6.9602
0	100.225	112.129	11.9035		75	101.713	107.341	5.6288
0	100.225	115.76	15.5346		75	101.713	109.792	8.0796
0	100.225	116.217	15.9918		75	101.713	110.467	8.7541
0	100.225	118.459	18.2333		75	101.713	109.755	8.0421
0	100.225	123.809	23.5833		75	101.713	108.92	7.2077
0	100.225	120.922	20.6972		75	101.713	111.268	9.5554
0	100.225	121.657	21.4318		75	101.713	111.8	10.0872
0	100.225	108.614	8.3882		75	101.713	110.288	8.5756
0	100.225	109.9	9.6749		75	101.713	111.717	10.0047
0	100.225	116.355	16.13		75	101.713	110.402	8.6896
0	100.225	115.561	15.3356		75	101.713	111.537	9.8242
0	100.225	116.546	16.3207		75	101.713	115.342	13.6293
0	100.225	154.915	54.69		75	101.713	111.308	9.5951
0	100.225	164.356	64.1304		75	101.667	105.966	4.2985
0	100.225	139.616	39.3904		75	101.667	105.177	3.5097
0	100.225	142.65	42.4245		75	101.667	106.135	4.4675
0	100.225	125.193	24.9676		75	101.667	107.888	6.2209
0	100.225	112.197	11.9716		75	101.667	107.534	5.8669
0	100.225	113.502	13.2764		75	101.667	107.629	5.9619
0	100.225	111.373	11.1474		75	101.667	110.336	8.6685
0	100.225	109.886	9.6609		75	101.667	106.727	5.0602
0	100.225	110.852	10.6264		75	101.667	107.375	5.7082
0	100.225	128.368	28.143		75	101.667	109.184	7.517
0	100.225	131.911	31.6854		75	101.667	106.197	4.5301
0	100.225	121.792	21.5666		75	101.667	107.259	5.5922
0	100.225	123.44	23.2143		75	101.667	106.991	5.3242
0	100.225	122.662	22.4369		75	101.667	111.305	9.6376
0	100.225	118.716	18.4907		75	101.667	110.546	8.8792
0	100.225	113.935	13.71		75	101.667	108.02	6.3532
0	100.225	114.144	13.9186		75	101.667	108.003	6.3358
0	100.225	111.875	11.6501		75	101.667	110.007	8.3399
0	100.225	117.464	17.2385		75	101.667	109.778	8.1106
0	100.225	126.864	26.6391		75	101.667	105.814	4.1465
0	100.225	125.582	25.3563		75	101.667	107.028	5.3613
0	100.225	120.308	20.0824		75	101.667	109.329	7.6614
0	100.225	112.94	12.715		75	101.667	110.059	8.3922
0	100.225	113.888	13.6623		75	101.667	110.092	8.4247
0	100.225	116.117	15.8916		75	101.667	106.511	4.8439
0	100.225	114.139	13.9137		75	101.667	106.223	4.556
0	100.225	113.395	13.1695		75	101.667	108.503	6.8354
0	100.225	115.231	15.0055		75	101.667	107.781	6.1139
0	100.225	111.475	11.2501		75	100.686	117.191	16.505
0	100.225	109.937	9.7121		75	100.686	115.144	14.4582
0	100.225	112.555	12.3294		75	100.686	115.03	14.3438
0	100.225	116.009	15.7841		75	100.686	119.38	18.6939
0	100.225	110.944	10.7187		75	100.686	114.825	14.139
0	100.225	111.305	11.0794		75	100.686	114.594	13.9084
0	100.225	121.216	20.9902		75	100.686	114.882	14.1964
0	100.225	120.844	20.6188		75	100.686	113.219	12.5336
0	100.225	114.226	14.0006		75	100.686	110.773	10.0872
0	100.225	114.061	13.8358		75	100.686	110.732	10.0464
0	100.009	111.112	11.1025		75	100.686	111.345	10.6595
0	100.009	115.104	15.0954		75	100.686	111.657	10.9711
0	100.009	111.141	11.1317		75	100.686	111.903	11.2174
0	100.009	112.438	12.4293		75	100.686	111.797	11.1115
0	100.009	110.493	10.4844		75	100.686	112.803	12.1169
0	100.009	115.878	15.8689		75	100.686	110.47	9.7839
0	100.009	113.48	13.4713		75	100.686	112.552	11.8665
0	100.009	117.588	17.5791		75	100.686	111.07	10.3841
0	100.009	123.173	23.1641		75	100.686	110.348	9.6622
0	100.009	118.136	18.1273		75	100.686	112.249	11.5627
0	100.009	116.26	16.2514		75	100.686	114.273	13.5872
0	100.009	111.699	11.6897		75	100.686	112.858	12.172
0	100.009	121.25	21.241		75	100.686	112.508	11.8222
0	100.009	118.327	18.3178		75	100.686	113.253	12.5675
0	100.009	117.948	17.9388		75	100.686	111.304	10.6178
0	100.009	116.167	16.158		75	100.686	110.574	9.8882
0	100.009	117.194	17.1845		75	100.686	156.852	56.1657
0	100.009	115.874	15.8653		75	100.686	114.528	13.8423
0	100.009	119.2	19.191		75	100.686	111.788	11.1024
0	100.009	128.079	28.0701		75	100.686	113.594	12.9081
0	100.009	115.209	15.1995		75	103.163	105.116	1.9532
0	100.009	114.352	14.3425		75	103.163	107.988	4.8256
0	100.009	112.9	12.8913		75	103.163	106.544	3.3813
0	100.009	114.155	14.1459		75	103.163	107.926	4.7637
0	100.009	118.189	18.1795		75	103.163	108.043	4.8801
0	100.009	113.981	13.9719		75	103.163	110.511	7.3484
0	100.009	109.074	9.0653		75	103.163	109.39	6.2273
0	100.009	107.615	7.606		75	103.163	112.621	9.4582
0	100.009	107.52	7.5109		75	103.163	111.078	7.9151
0	100.009	113.963	13.9536		75	103.163	107.48	4.3174
0	100.009	114.978	14.9688		75	103.163	107.515	4.3522
0	100.009	111.255	11.2464		75	103.163	110.594	7.4312
0	100.009	116.253	16.2438		75	103.163	109.288	6.1259
0	100.009	114.999	14.9903		75	103.163	114.31	11.1477
0	100.009	116.871	16.8615		75	103.163	188.591	85.4286
0	100.009	111.494	11.4852		75	103.163	111.529	8.3667
0	100.009	115.466	15.4567		75	103.163	111.659	8.4959
0	100.009	113.881	13.8722		75	103.163	110.451	7.2881
0	100.009	112.779	12.7696		75	103.163	111.323	8.1607
0	100.009	119.793	19.7838		75	103.163	115.245	12.0823
0	100.009	119.321	19.3121		75	103.163	114.509	11.3467
0	100.009	118.671	18.6617		75	103.163	115.885	12.7219
0	100.009	121.499	21.4898		75	103.163	110.068	6.9055
0	100.009	113.207	13.1983		75	103.163	111.316	8.1532
0	100.009	113.144	13.1354		75	103.163	111.674	8.5116
0	100.186	126.687	26.5009		75	103.163	111.917	8.7547
0	100.186	122.545	22.3587		75	103.163	106.637	3.4748
0	100.186	118.346	18.1594		75	103.163	109.798	6.6351
0	100.186	117.791	17.6049		75	103.163	108.528	5.3651
0	100.186	119.187	19.0006		75	103.163	111.007	7.8449
0	100.186	122.005	21.8186		75	103.163	122.969	19.8059
0	100.186	123.55	23.3638		75	103.163	109.884	6.7217
0	100.186	125.403	25.2173		75	103.163	109.548	6.3854
0	100.186	126.755	26.569		75	103.163	109.95	6.7875
0	100.186	113.885	13.6984		75	103.804	104.826	1.022
0	100.186	113.719	13.5325		75	103.804	105.826	2.0222
0	100.186	110.231	10.0447		75	103.804	109.371	5.5669
0	100.186	115.716	15.5301		75	103.804	105.759	1.9552
0	100.186	113.981	13.7953		75	103.804	106.691	2.8872
0	100.186	124.565	24.3788		75	103.804	108.968	5.1645
0	100.186	126.617	26.4311		75	103.804	108.32	4.5169
0	100.186	117.28	17.0934		75	103.804	109.863	6.0597
0	100.186	122.079	21.8931		75	103.804	106.86	3.0566
0	100.186	125.549	25.3625		75	103.804	109.371	5.5669
0	100.186	132.589	32.4026		75	103.804	111.047	7.2432
0	100.186	121.398	21.2122		75	103.804	108.216	4.4121
0	100.186	119.777	19.5906		75	103.804	107.802	3.9982
0	100.186	108.436	8.2496		75	103.804	107.796	3.992
0	100.186	113.42	13.2336		75	103.804	108.108	4.3043
0	100.186	111.57	11.3834		75	103.804	110.385	6.581
0	100.186	112.532	12.3462		90	102.315	106.528	4.2138
0	100.186	112.411	12.2245		90	102.315	107.704	5.3892
0	100.186	113.018	12.8318		90	102.315	108.796	6.4814
0	100.186	115.973	15.7869		90	102.315	111.397	9.0827
0	100.186	112.204	12.0173		90	102.315	110.486	8.1709
0	100.186	112.135	11.9487		90	102.315	111.666	9.3514
0	100.186	114.677	14.4906		90	102.315	112.37	10.0557
0	100.186	114.926	14.7398		90	102.315	108.274	5.9592
0	100.186	113.704	13.5173		90	102.315	107.438	5.1228
0	100.186	116.581	16.3949		90	102.315	110.397	8.0827
0	100.186	119.404	19.2176		90	102.315	110.164	7.8495
0	100.186	116.047	15.8607		90	102.315	113.417	11.1023
0	100.186	120.227	20.0405		90	102.315	112.078	9.7632
0	100.186	107.106	6.9199		90	102.315	107.442	5.1272
0	100.186	113.437	13.2512		90	102.315	108.57	6.2555
0	100.186	113.694	13.5073		90	102.315	107.99	5.6755
0	100.186	121.684	21.4983		90	102.315	111.814	9.4993
0	100.186	117.247	17.0606		90	102.315	107.428	5.1134
0	100.186	113.382	13.1953		90	102.315	109.77	7.4554
0	100.186	119.472	19.2863		90	102.315	111.709	9.3939
0	100.186	118.267	18.0813		90	101.653	126.211	24.5577
0	100.186	116.74	16.5537		90	101.653	123.834	22.1808
0	100.186	113.826	13.6395		90	101.653	122.743	21.0903
0	100.186	118.451	18.2643		90	101.653	118.789	17.1361
0	100.186	114.648	14.4621		90	101.653	118.104	16.4507
0	100.186	116.309	16.1225		90	101.653	119.761	18.1078
0	100.186	118.376	18.1903		90	101.653	116.292	14.6392
0	100.186	116.763	16.5769		90	101.653	115.306	13.6529
0	100.186	113.954	13.7679		90	101.653	115.875	14.222
0	100.186	112.629	12.4432		90	101.653	114.377	12.7242
0	100.164	113.058	12.8936		90	101.653	114.928	13.2747
0	100.164	116.105	15.9409		90	101.653	118.777	17.1243
0	100.164	112.544	12.38		90	101.653	117.371	15.7184
0	100.164	112.42	12.2558		90	101.653	120.374	18.721
0	100.164	105.216	5.0524		90	101.653	115.469	13.8161
0	100.164	124.499	24.3347		90	101.653	115.422	13.7691
0	100.164	117.154	16.9897		90	101.653	113.402	11.7492
0	100.164	115.422	15.2579		90	101.653	117.392	15.7393
0	100.164	121.351	21.1871		90	101.653	116.389	14.7357
0	100.164	116.041	15.8772		90	101.653	115.937	14.2842
0	100.164	114.425	14.2614		90	101.653	131.568	29.9149
0	100.164	118.659	18.4954		90	101.653	117.509	15.8555
0	100.164	118.97	18.8059		90	101.653	115.908	14.2546
0	100.164	117.459	17.2952		90	101.653	113.145	11.4917
0	100.164	121.155	20.9912		90	101.653	112.081	10.4282
0	100.164	113.402	13.238		90	101.653	115.418	13.7644
0	100.164	115.647	15.4833		90	101.653	214.052	112.399
0	100.164	118.473	18.3091		90	101.653	119.658	18.0045
0	100.164	116.073	15.9087		90	101.653	114.323	12.6701
0	100.164	118.672	18.5086		90	101.653	115.303	13.6501
0	100.164	126.916	26.7518		90	104.438	113.132	8.6941
0	100.164	126.099	25.9352		90	104.438	110.798	6.3603
0	100.164	126.415	26.2508		90	104.438	109.48	5.042
0	100.164	125.473	25.3091		90	104.438	111.63	7.1924
0	100.164	124.924	24.76		90	104.438	111.166	6.7287
0	100.164	115.2	15.0364		90	104.438	110.852	6.4141
0	100.164	116.91	16.7457		90	104.438	112.941	8.5029
0	100.164	114.176	14.0121		90	104.438	114.299	9.8609
0	100.164	110.206	10.0417		90	104.438	112.271	7.833
0	100.164	110.984	10.8199		90	104.438	112.949	8.5117
0	100.164	134.356	34.1924		90	104.438	113.869	9.4314
0	100.164	129.605	29.4412		90	104.438	224.28	119.842
0	100.164	120.982	20.8182		90	104.438	115.884	11.4463
0	100.164	120.521	20.3568		90	104.438	109.885	5.447
0	100.164	120.787	20.6235		90	104.438	111.048	6.6105
0	100.164	121.195	21.0306		90	104.438	111.713	7.2753
0	100.164	119.216	19.0521		90	104.438	112.572	8.134
0	100.164	120.934	20.7699		90	104.438	114.359	9.9212
0	100.164	120.323	20.1593		90	104.438	113.388	8.9499
0	100.164	118.602	18.4378		90	104.438	110.545	6.1069
0	100.164	117.659	17.495		90	104.438	112.811	8.3732
0	100.164	117.358	17.1942		90	104.438	119.276	14.8385
0	100.164	116.089	15.925		90	104.438	110.569	6.1312
0	100.164	112.723	12.559		90	104.438	109.513	5.0753
0	100.164	114.493	14.3293		90	104.438	113.308	8.8698
0	100.164	111.667	11.5035		90	104.438	111.606	7.1682
0	100.164	108.377	8.2135		90	104.438	114.612	10.1746
0	100.164	110.374	10.2106		90	104.438	112.119	7.6811
0	100.164	125.015	24.8508		90	104.438	113.616	9.1782
0	100.164	125.534	25.3703		90	102.308	109.723	7.4152
0	100.164	121.193	21.0291		90	102.308	109.731	7.4232
0	100.164	121.98	21.8161		90	102.308	111.96	9.6526
0	100.164	117.016	16.8524		90	102.308	110.344	8.0366
0	100.164	116.209	16.0453		90	102.308	106.065	3.7568
0	100.164	118.499	18.3354		90	102.308	109.199	6.8909
0	100.164	117.383	17.2189		90	102.308	111.003	8.6951
0	100.164	116.832	16.6679		90	102.308	111.685	9.3774
0	100.164	119.306	19.1423		90	102.308	107.491	5.1827
0	100.164	113.235	13.0709		90	102.308	108.918	6.6098
0	100.164	116.382	16.2179		90	102.308	109.314	7.0062
0	100.164	121.406	21.2424		90	102.308	110.839	8.5315
0	100.164	111.259	11.0947		90	102.308	108.859	6.5514
0	100.164	110.324	10.1598		90	102.308	111.206	8.8982
0	100.164	109.407	9.2429		90	102.308	113.417	11.109
0	100.164	116.983	16.8187		90	102.308	111.463	9.1547
0	100.164	113.3	13.1365		90	102.308	108.959	6.6512
0	100.164	111.348	11.1845		90	102.308	110.504	8.1958
0	100.164	107.619	7.4547		90	102.308	117.492	15.1845
0	99.354	108.749	9.3946		90	102.308	117.84	15.532
0	99.354	107.762	8.4081		90	101.515	105.063	3.5474
0	99.354	105.633	6.279		90	101.515	106.295	4.7801
0	99.354	111.059	11.7053		90	101.515	105.346	3.8305
0	99.354	113.846	14.4921		90	101.515	106.79	5.2751
0	99.354	111.427	12.0733		90	101.515	106.67	5.1549
0	99.354	114.387	15.0326		90	101.515	107.91	6.3947
0	99.354	105.135	5.7812		90	101.515	107.443	5.9274
0	99.354	106.685	7.3314		90	101.515	108.579	7.0641
0	99.354	111.835	12.4815		90	101.515	105.657	4.1421
0	99.354	111.256	11.9019		90	101.515	107.325	5.8093
0	99.354	113.459	14.1051		90	101.515	106.541	5.0257
0	99.354	114.575	15.2211		90	101.515	106.447	4.9316
0	99.354	111.655	12.3014		90	101.515	107.547	6.0316
0	99.354	113.382	14.0283		90	101.515	104.962	3.4471
0	99.354	114.99	15.6365		90	101.515	105.978	4.4623
0	99.354	114.061	14.7066		90	101.515	106.572	5.0569
0	99.354	113.55	14.1957		90	101.515	104.114	2.5983
0	99.354	106.591	7.2367		90	101.515	106.303	4.7879
0	99.354	108.428	9.0743		90	101.515	106.66	5.1447
0	99.354	109.563	10.2087		90	104.089	111.46	7.3712
0	99.354	113.381	14.027		90	104.089	109.864	5.7753
0	99.354	109.156	9.8017		90	104.089	112.889	8.8008
0	99.354	110.424	11.0698		90	104.089	110.924	6.8349
0	99.354	113.745	14.3906		90	104.089	113.209	9.1201
0	99.354	113.898	14.5444		90	104.089	122.523	18.4349
0	99.354	108.395	9.0411		90	104.089	110.894	6.8054
0	99.354	112.364	13.0101		90	104.089	109.105	5.016
0	99.354	115.855	16.501		90	104.089	109.407	5.3182
0	99.354	112.547	13.1928		90	104.089	110.663	6.5746
0	99.354	111.491	12.1372		90	104.089	106.144	2.0549
0	99.354	112.675	13.3207		90	104.089	108.19	4.101
0	99.354	112.39	13.0362		90	104.089	106.996	2.9072
0	99.354	108.398	9.0436		90	104.089	108.52	4.4311
0	99.354	113.46	14.1062		90	104.089	110.309	6.2201
0	99.354	112.954	13.6004		90	101.638	108.952	7.314
0	99.354	108.592	9.2376		90	101.638	110.149	8.5102
0	99.853	124.732	24.879		90	101.638	108.503	6.8646
0	99.853	118.807	18.9537		90	101.638	110.119	8.4802
0	99.853	111.132	11.2795		90	101.638	109.898	8.2596
0	99.853	112.767	12.9136		90	101.638	109.517	7.8791
0	99.853	112.206	12.3534		90	101.638	107.32	5.682
0	99.853	109.508	9.6552		90	101.638	109.311	7.6723
0	99.853	116.204	16.3506		90	101.638	109.374	7.7358
0	99.853	116.317	16.4639		90	101.638	110.078	8.4399
0	99.853	117.805	17.9525		90	101.638	108.197	6.5586
0	99.853	112.853	13.0001		90	101.638	111.268	9.6297
0	99.853	114.427	14.5745		90	101.638	111.964	10.3259
0	99.853	118.915	19.0619		90	101.638	109.642	8.0032
0	99.853	117.833	17.9796		90	101.638	110.183	8.5446
0	99.853	112.797	12.944		90	101.638	111.254	9.6151
0	99.853	116.469	16.6163		90	101.638	109.806	8.1678
0	99.853	117.461	17.6084		90	101.638	114.397	12.7591
0	99.853	117.5	17.6468		90	101.638	110.812	9.174
0	99.853	115.804	15.9511		90	101.592	105.792	4.1998
0	99.853	115.788	15.9348		90	101.592	104.706	3.1136
0	99.853	128.258	28.4046		90	101.592	106.327	4.7351
0	99.853	125.418	25.5645		90	101.592	107.331	5.7393
0	99.853	125.302	25.449		90	101.592	107.379	5.7869
0	99.853	116.957	17.1035		90	101.592	107.345	5.7533
0	99.853	105.511	5.6585		90	101.592	110.254	8.6625
0	99.853	115.848	15.9946		90	101.592	106.255	4.6628
0	99.853	123.732	23.8794		90	101.592	107.109	5.5166
0	99.853	119.019	19.1657		90	101.592	109.24	7.6482
0	99.853	124.203	24.3495		90	101.592	107.412	5.8199
0	99.853	111.843	11.9899		90	101.592	107.808	6.2161
0	99.853	116.732	16.8788		90	101.592	106.337	4.7446
0	99.853	119.983	20.1302		90	101.592	111.848	10.2557
0	99.853	116.361	16.5083		90	101.592	109.761	8.1696
0	99.853	113.533	13.6799		90	101.592	107.872	6.2805
0	99.853	113.679	13.8256		90	101.592	106.948	5.3558
0	100.121	107.261	7.1397		90	101.592	109.299	7.7069
0	100.121	106.16	6.0383		90	101.592	109.519	7.9274
0	100.121	110.43	10.3086		90	101.592	104.704	3.1118
0	100.121	113.713	13.5913		90	101.592	107.678	6.0862
0	100.121	111.741	11.6197		90	101.592	107.984	6.3918
0	100.121	115.127	15.0059		90	101.592	109.067	7.4756
0	100.121	114.794	14.6723		90	101.592	109.472	7.8801
0	100.121	116.463	16.3419		90	101.592	106.689	5.0971
0	100.121	119.437	19.3158		90	101.592	105.644	4.0526
0	100.121	118.592	18.4709		90	101.592	107.94	6.3482
0	100.121	111.266	11.1444		90	101.592	106.697	5.1053
0	100.121	111.405	11.2841		90	100.622	115.945	15.3223
0	100.121	109.489	9.3676		90	100.622	114.845	14.223
0	100.121	111.009	10.8876		90	100.622	115.499	14.8763
0	100.121	113.632	13.5105		90	100.622	117.599	16.9763
0	100.121	111.306	11.1845		90	100.622	113.431	12.8085
0	100.121	115.841	15.7199		90	100.622	114.683	14.0606
0	100.121	115.072	14.9507		90	100.622	113.777	13.1544
0	100.121	131.285	31.1634		90	100.622	112.945	12.3227
0	100.121	112.966	12.8445		90	100.622	110.368	9.7462
0	100.121	111.474	11.3526		90	100.622	110.374	9.7518
0	100.121	110.059	9.938		90	100.622	111.285	10.6624
0	100.121	108.827	8.7059		90	100.622	110.957	10.3352
0	100.121	115.85	15.7286		90	100.622	110.24	9.6176
0	100.121	120.518	20.3964		90	100.622	111.645	11.0226
0	100.121	117.752	17.6312		90	100.622	111.682	11.0594
0	100.121	116.657	16.5361		90	100.622	110.488	9.8656
0	100.121	112.053	11.9316		90	100.622	111.659	11.0371
0	100.121	112.639	12.5177		90	100.622	111.05	10.4278
0	100.121	110.968	10.8465		90	100.622	109.723	9.1009
0	100.121	115.694	15.5722		90	100.622	112.373	11.7509
0	100.121	119.539	19.4177		90	100.622	114.879	14.2569
0	100.121	113.507	13.3858		90	100.622	112.587	11.9643
0	100.121	112.429	12.3075		90	100.622	111.412	10.7897
0	100.121	123.387	23.2657		90	100.622	112.68	12.0573
0	100.121	118.122	18.0007		90	100.622	110.585	9.9629
0	100.121	108.998	8.8771		90	100.622	110.297	9.675
0	100.121	111.598	11.4765		90	100.622	153.466	52.8441
0	100.121	113.132	13.0107		90	100.622	111.869	11.2468
0	100.121	111.596	11.4749		90	100.622	112.818	12.1955
0	100.121	108.854	8.7323		90	100.622	110.599	9.9764
0	100.121	112.529	12.4076		90	100.622	114.366	13.7438
0	100.121	119.255	19.1342		90	103.037	105.326	2.2891
0	100.121	122.445	22.3239		90	103.037	107.955	4.9176
0	100.121	115.037	14.9154		90	103.037	106.173	3.1363
0	100.121	113.922	13.8012		90	103.037	107.147	4.1104
0	100.121	118.353	18.2318		90	103.037	107.76	4.7233
0	100.121	116.433	16.3112		90	103.037	109.228	6.1905
0	100.121	118.027	17.9053		90	103.037	108.935	5.898
0	100.121	111.96	11.839		90	103.037	112.007	8.9704
0	100.121	108.588	8.4669		90	103.037	110.715	7.6775
0	100.121	111.423	11.3019		90	103.037	105.75	2.7126
0	100.121	112.036	11.9146		90	103.037	107.933	4.8963
0	100.121	106.325	6.2032		90	103.037	110.636	7.5993
0	100.121	108.381	8.26		90	103.037	110.734	7.6967
0	93.3607	118.047	24.6859		90	103.037	112.239	9.2018
0	93.3607	118.803	25.4425		90	103.037	182.919	79.8823
0	93.3607	112.777	19.4165		90	103.037	111.026	7.9895
0	93.3607	111.081	17.7205		90	103.037	111.756	8.7193
0	93.3607	175.151	81.7908		90	103.037	111.3	8.263
0	93.3607	119.91	26.5491		90	103.037	114.921	11.8838
0	93.3607	121.771	28.4102		90	103.037	114.312	11.2749
0	93.3607	110.727	17.3661		90	103.037	114.858	11.8212
0	93.3607	111.279	17.9185		90	103.037	109.862	6.8249
0	93.3607	111.497	18.1366		90	103.037	111.177	8.14
0	93.3607	130.986	37.625		90	103.037	111.033	7.9957
0	93.3607	137.511	44.1502		90	103.037	110.748	7.7106
0	93.3607	124.637	31.2766		90	103.037	106.506	3.469
0	93.3607	121.798	28.4375		90	103.037	109.024	5.9869
0	93.3607	117.179	23.8185		90	103.037	107.661	4.6238
0	93.3607	116.742	23.3817		90	103.037	111.06	8.0231
0	93.3607	114.189	20.828		90	103.037	122.37	19.3334
0	93.3607	122.343	28.9827		90	103.037	110.141	7.1044
0	93.3607	119.637	26.2766		90	103.037	109.275	6.2383
0	93.3607	115.166	21.8058		90	103.037	109.431	6.3942
0	93.3607	117.222	23.8613		90	103.85	105.095	1.2458
0	93.3607	115.201	21.8402		90	103.85	105.996	2.1468
0	93.3607	120.049	26.6884		90	103.85	108.902	5.0529
0	93.3607	113.84	20.479		90	103.85	106.061	2.2114
0	93.3607	113.232	19.8712		90	103.85	106.651	2.8016
0	93.3607	114.336	20.9751		90	103.85	108.6	4.7508
0	93.3607	114.525	21.1638		90	103.85	108.086	4.2366
0	93.3607	119.432	26.0709		90	103.85	108.913	5.0631
0	93.3607	114.297	20.9359		90	103.85	106.447	2.5978
0	93.3607	118.952	25.5913		90	103.85	108.319	4.4692
0	93.3607	122.538	29.1769		90	103.85	110.325	6.4752
0	93.3607	120.536	27.1754		90	103.85	106.372	2.5222
0	93.3607	114.85	21.4897		90	103.85	107.805	3.9553
0	93.3607	114.98	21.6189		90	103.85	109.018	5.1688
0	93.3607	118.951	25.5906		90	103.85	107.591	3.7411
0	93.3607	120.253	26.8927		90	103.85	109.943	6.0937
0	93.3607	116.648	23.2874		105	102.319	105.977	3.6582
0	93.3607	120.961	27.6002		105	102.319	107.342	5.0229
0	93.3607	135.266	41.9057		105	102.319	107.809	5.49
0	93.3607	127.699	34.3387		105	102.319	110.586	8.2667
0	93.3607	122.803	29.4423		105	102.319	108.519	6.2006
0	93.3607	128.97	35.6094		105	102.319	111.481	9.1622
0	93.3607	121.516	28.1558		105	102.319	112.032	9.7128
0	93.3607	122.152	28.7915		105	102.319	107.728	5.4086
0	93.3607	117.129	23.7678		105	102.319	107.812	5.4933
0	93.3607	115.193	21.8319		105	102.319	109.674	7.3553
0	93.3607	112.891	19.5307		105	102.319	108.903	6.5838
0	93.3607	112.045	18.6846		105	102.319	113.819	11.4998
0	93.3607	114.95	21.5889		105	102.319	111.916	9.5968
0	93.3607	119.904	26.5431		105	102.319	107.487	5.1683
0	93.3607	120.399	27.0387		105	102.319	108.433	6.1138
0	93.3607	116.354	22.9937		105	102.319	107.725	5.4065
0	93.3607	109.099	15.7381		105	102.319	111.337	9.0181
0	93.3607	110.715	17.3541		105	102.319	107.074	4.7547
0	93.3607	113.819	20.4579		105	102.319	109.102	6.7828
0	93.3607	114.633	21.2728		105	102.319	111.053	8.7342
0	93.3607	115.282	21.9218		105	100.296	123.85	23.5537
0	100.479	115.636	15.1571		105	100.296	121.56	21.2637
0	100.479	119.052	18.5734		105	100.296	120.223	19.9261
0	100.479	112.631	12.1521		105	100.296	117.141	16.8444
0	100.479	113.193	12.7146		105	100.296	117.433	17.1364
0	100.479	122.818	22.3388		105	100.296	117.549	17.2526
0	100.479	123.904	23.4257		105	100.296	162.398	62.101
0	100.479	118.374	17.8949		105	100.296	112.923	12.6263
0	100.479	119.55	19.071		105	100.296	113.16	12.8635
0	100.479	112.597	12.118		105	100.296	114.124	13.8274
0	100.479	111.813	11.3346		105	100.296	112.396	12.0994
0	100.479	117.784	17.3048		105	100.296	111.603	11.3068
0	100.479	117.881	17.4021		105	100.296	116.548	16.2514
0	100.479	118.777	18.2981		105	100.296	115.574	15.2778
0	100.479	110.431	9.9527		105	100.296	117.817	17.5201
0	100.479	115.84	15.3608		105	100.296	112.897	12.6007
0	100.479	113.977	13.4984		105	100.296	112.447	12.1502
0	100.479	115.853	15.374		105	100.296	111.414	11.1172
0	100.479	123.749	23.2706		105	100.296	114.811	14.5148
0	100.479	125.909	25.43		105	100.296	112.826	12.5297
0	100.479	123.918	23.4396		105	100.296	114.027	13.7307
0	100.479	117.553	17.074		105	100.296	114.082	13.7851
0	100.479	120.273	19.7943		105	100.296	115.931	15.6347
0	100.479	135.885	35.4065		105	100.296	114.703	14.406
0	100.479	140.476	39.9971		105	100.296	113.117	12.8202
0	100.479	123.466	22.9869		105	100.296	110.771	10.4744
0	100.479	128.223	27.7441		105	100.296	110.492	10.1951
0	100.479	126.81	26.3309		105	100.296	114.481	14.185
0	100.479	133.47	32.9907		105	100.296	203.968	103.671
0	100.479	113.219	12.7405		105	100.296	116.568	16.2718
0	100.479	119.171	18.6927		105	100.296	111.851	11.5549
0	100.479	121.011	20.5325		105	100.296	112.878	12.5814
0	100.479	111.113	10.634		105	103.23	112.27	9.0394
0	100.479	116.793	16.3147		105	103.23	109.596	6.3657
0	100.479	114.169	13.6898		105	103.23	108.083	4.8523
0	100.479	119.511	19.0327		105	103.23	109.527	6.2967
0	100.479	116.812	16.3329		105	103.23	109.938	6.7072
0	100.479	113.796	13.3175		105	103.23	109.601	6.3709
0	100.479	111.557	11.0785		105	103.23	111.997	8.7667
0	100.479	112.492	12.0135		105	103.23	113.062	9.8319
0	100.479	115.001	14.5225		105	103.23	111.382	8.1518
0	100.479	114.978	14.4987		105	103.23	111.807	8.577
0	100.479	114.508	14.0292		105	103.23	112.655	9.4244
0	100.479	113.417	12.9383		105	103.23	229.138	125.908
0	100.479	117.083	16.6044		105	103.23	115.078	11.8475
0	100.479	113.469	12.9898		105	103.23	108.602	5.3721
0	100.479	115.393	14.9141		105	103.23	109.772	6.5417
0	100.479	114.565	14.0865		105	103.23	110.869	7.639
0	100.479	127.207	26.7286		105	103.23	111.391	8.1607
0	100.479	127.932	27.4531		105	103.23	112.467	9.2363
0	100.479	120.212	19.7334		105	103.23	113.17	9.9399
0	100.479	116.385	15.9064		105	103.23	110.867	7.637
0	100.479	131.782	31.3035		105	103.23	110.516	7.2861
0	100.479	127.922	27.4433		105	103.23	115.659	12.4289
0	100.479	126.059	25.5803		105	103.23	107.75	4.52
0	100.479	110.69	10.2113		105	103.23	111.119	7.8887
0	100.479	109.514	9.0354		105	103.23	110.869	7.6385
0	100.479	116.431	15.9524		105	103.23	110.353	7.1232
0	100.479	115.154	14.6755		105	103.23	113.608	10.3773
0	100.479	111.428	10.9497		105	103.23	110.561	7.3312
0	100.957	110.778	9.8209		105	103.23	111.453	8.2225
0	100.957	111.911	10.9538		105	102.217	108.868	6.6518
0	100.957	106.086	5.1282		105	102.217	109.13	6.9135
0	100.957	120.049	19.0916		105	102.217	112.178	9.9618
0	100.957	119.976	19.0189		105	102.217	108.996	6.7792
0	100.957	122.879	21.9215		105	102.217	106.088	3.8711
0	100.957	122.632	21.674		105	102.217	108.051	5.8341
0	100.957	121.069	20.1118		105	102.217	110.807	8.5905
0	100.957	122.134	21.1767		105	102.217	111.152	8.9351
0	100.957	118.606	17.6481		105	102.217	106.612	4.3957
0	100.957	115.126	14.1683		105	102.217	108.173	5.956
0	100.957	122.801	21.8432		105	102.217	109.036	6.8193
0	100.957	119.895	18.9379		105	102.217	111.114	8.8976
0	100.957	112.604	11.6466		105	102.217	108.483	6.2664
0	100.957	126.58	25.6221		105	102.217	109.704	7.4876
0	100.957	122.976	22.0185		105	102.217	113.025	10.8088
0	100.957	125.466	24.5084		105	102.217	108.921	6.7044
0	100.957	125.783	24.8255		105	102.217	109.6	7.3836
0	100.957	116.519	15.562		105	102.217	108.853	6.6368
0	100.957	115.827	14.8697		105	102.217	111.548	9.3316
0	100.957	119.23	18.2721		105	102.217	118.349	16.1327
0	100.957	115.983	15.0257		105	102.217	116.326	14.1094
0	100.957	119.531	18.5731		105	101.453	104.786	3.3323
0	100.957	112.887	11.9294		105	101.453	105.46	4.0064
0	100.957	113.415	12.4577		105	101.453	105.176	3.7222
0	100.957	109.001	8.0437		105	101.453	106.617	5.1639
0	100.957	111.991	11.0333		105	101.453	105.753	4.2997
0	100.957	111.051	10.0931		105	101.453	107.711	6.258
0	100.957	109.977	9.0199		105	101.453	107.661	6.2073
0	100.957	112.15	11.1921		105	101.453	108.528	7.0749
0	100.957	108.507	7.5492		105	101.453	105.365	3.9115
0	100.957	113.093	12.1357		105	101.453	106.018	4.5643
0	100.957	110.558	9.6005		105	101.453	107.196	5.7429
0	100.957	110.294	9.3365		105	101.453	107.052	5.5991
0	100.957	108.254	7.2963		105	101.453	107.161	5.7072
0	100.957	113.205	12.2473		105	101.453	104.244	2.7909
0	100.957	116.625	15.6675		105	101.453	106.093	4.6397
0	100.957	121.383	20.4254		105	101.453	106.936	5.4822
0	100.957	119.842	18.8844		105	101.453	103.533	2.08
0	100.957	121.782	20.8241		105	101.453	105.253	3.7998
0	100.957	116.028	15.0703		105	101.453	106.338	4.885
0	100.957	113.428	12.4703		105	103.977	111.466	7.4892
0	100.957	114.797	13.8393		105	103.977	109.491	5.5144
0	100.957	112.728	11.7702		105	103.977	110.775	6.7982
0	100.957	115.068	14.1107		105	103.977	110.97	6.9933
0	100.957	116.805	15.8471		105	103.977	112.044	8.0672
0	100.957	113.903	12.9453		105	103.977	109.134	5.1574
0	100.957	115.615	14.6576		105	103.977	109.715	5.738
0	100.957	112.073	11.1157		105	103.977	109.571	5.5942
0	100.957	110.605	9.647		105	103.977	109.945	5.9682
0	100.957	113.233	12.2752		105	103.977	106.679	2.7019
0	100.957	113.457	12.499		105	103.977	107.15	3.1733
0	100.957	116.988	16.0309		105	103.977	107.314	3.3371
0	100.957	115.685	14.7278		105	103.977	106.923	2.9462
0	100.957	116.449	15.4914		105	103.977	108.931	4.9541
0	100.957	121.057	20.0991		105	101.549	110.073	8.5241
0	100.957	119.825	18.8677		105	101.549	107.952	6.4028
0	100.957	113.606	12.6489		105	101.549	107.109	5.5605
0	100.957	117.143	16.1858		105	101.549	109.223	7.674
0	100.957	116.552	15.5947		105	101.549	110.359	8.81
0	100.957	113.491	12.5333		105	101.549	107.922	6.373
0	100.957	113.157	12.1997		105	101.549	106.895	5.3464
0	100.957	110.865	9.9078		105	101.549	108.395	6.846
0	100.957	111.875	10.9172		105	101.549	108.66	7.1117
0	100.957	110.626	9.6684		105	101.549	108.517	6.9679
0	100.957	110.671	9.7132		105	101.549	107.324	5.7755
0	100.957	108.554	7.5961		105	101.549	110.717	9.168
0	100.957	111.244	10.2865		105	101.549	109.644	8.0955
0	100.957	118.332	17.3746		105	101.549	109.533	7.9839
0	100.957	120.078	19.1206		105	101.549	109.696	8.1474
0	100.957	116.694	15.736		105	101.549	110.013	8.4639
0	100.957	116.759	15.8018		105	101.549	109.818	8.2695
0	100.957	107.286	6.3288		105	101.549	111.878	10.3296
0	100.957	105.301	4.3435		105	101.549	110.23	8.6808
0	100.957	108.755	7.7975		105	101.553	105.081	3.5285
0	100.957	114.106	13.1486		105	101.553	104.713	3.1596
0	100.957	111.518	10.5609		105	101.553	106.268	4.7155
0	100.957	116.707	15.7494		105	101.553	106.775	5.2222
0	100.957	117.764	16.8066		105	101.553	106.6	5.0471
0	100.957	114.191	13.2338		105	101.553	105.856	4.3035
0	100.957	118.58	17.6226		105	101.553	109.382	7.8287
0	100.957	119.757	18.8		105	101.553	106.469	4.9162
0	100.957	115.581	14.6233		105	101.553	106.889	5.3363
0	100.957	118.793	17.8351		105	101.553	107.956	6.4034
0	100.957	113.134	12.1763		105	101.553	106.302	4.7494
0	100.957	107.642	6.6843		105	101.553	106.501	4.9476
0	100.957	112.363	11.4055		105	101.553	107.649	6.0962
0	100.957	110.176	9.2188		105	101.553	106.912	5.3594
[truncated: 75,410 more rows]

## Sheet: Supplementary Figure 2b
Time (s)	Mean YFP Intensity field of view but bacteria (background) (a.u.)	Mean YFP Intensity bacteria (a.u.)	Mean YFP Intensity - Background (a.u.)
0	117.944	131.488	13.5431
0	117.944	136.556	18.6118
0	117.944	128.953	11.0082
0	117.944	124.79	6.84503
0	117.944	134.016	16.072
0	117.944	141.001	23.0569
0	117.944	138.857	20.9123
0	117.944	144.09	26.1456
0	117.944	137.102	19.1576
0	117.944	140.127	22.1826
0	117.944	134.621	16.6767
0	117.944	143.072	25.1279
0	117.944	138.484	20.5397
0	117.944	135.077	17.132
0	117.944	134.047	16.102
0	117.944	135.973	18.0283
0	117.944	139.252	21.3076
0	117.944	136.331	18.3862
0	117.944	143.52	25.5752
0	117.944	137.429	19.4844
0	117.944	140.288	22.3435
0	117.944	141.541	23.5964
0	117.944	142.455	24.5106
0	117.944	127.84	9.89527
0	117.944	134.7	16.7557
0	117.944	135.686	17.7411
0	117.944	134.764	16.8193
0	117.944	138.57	20.6258
0	117.944	135.722	17.778
0	117.944	134.821	16.8769
0	117.944	139.196	21.2513
0	117.944	141.354	23.4099
0	117.944	139.136	21.1914
0	117.944	135.731	17.7861
0	117.944	138.699	20.7543
0	117.944	138.92	20.9759
0	117.944	143.321	25.3762
0	117.944	147.628	29.6831
0	117.944	145.326	27.3811
0	117.944	140.201	22.2562
0	117.944	139.361	21.417
0	117.944	146.267	28.3224
0	117.944	139.904	21.9594
0	117.944	142.013	24.0689
0	117.944	146.114	28.1693
0	117.944	144.483	26.5385
0	117.944	137.793	19.8487
0	117.944	153.851	35.9065
0	117.944	153.826	35.8815
0	117.944	144.478	26.5339
0	117.944	139.29	21.3457
0	117.944	140.039	22.0947
0	117.944	133.468	15.524
0	117.944	135.524	17.5791
0	117.944	131.774	13.8299
0	117.944	137.038	19.0936
0	117.944	142.819	24.8745
0	117.944	128.347	10.4026
0	117.944	131.441	13.4967
0	117.944	134.289	16.3441
0	117.944	136.908	18.963
0	117.944	133.194	15.2492
0	117.944	134.16	16.2156
0	117.944	134.737	16.7923
0	117.944	133.945	16.0001
0	117.944	140.635	22.691
0	117.944	141.024	23.0797
0	117.944	133.152	15.2078
0	117.944	139.87	21.9254
0	117.944	132.004	14.0591
0	117.944	139.759	21.8145
0	117.944	132.388	14.4436
0	117.944	139.549	21.6046
0	117.944	134.835	16.8909
0	117.944	135.292	17.3476
0	117.944	138.852	20.9078
0	117.944	132.104	14.1596
0	117.944	132.906	14.9616
0	117.944	133.846	15.9011
0	117.944	144.094	26.1497
0	117.944	134.164	16.2191
0	117.944	133.26	15.3155
0	117.944	135.714	17.7697
0	117.944	135.621	17.6766
0	117.944	137.484	19.5395
0	117.944	138.431	20.4861
0	117.944	142.516	24.572
0	117.944	138.467	20.5221
0	117.944	137.509	19.5644
0	117.944	137.333	19.3885
0	117.944	127.341	9.39603
0	117.944	128.753	10.809
0	117.944	126.195	8.25096
0	117.944	131.68	13.7355
0	117.944	125.71	7.76584
0	117.944	126.673	8.72829
0	117.944	123.236	5.29104
0	117.944	131.647	13.7024
0	117.944	130.486	12.5412
0	121.165	137.328	16.1633
0	121.165	146.488	25.3229
0	121.165	136.698	15.533
0	121.165	136.986	15.8209
0	121.165	144.001	22.8364
0	121.165	138.88	17.7156
0	121.165	142.378	21.2135
0	121.165	133.183	12.0183
0	121.165	132.581	11.4159
0	121.165	141.97	20.8055
0	121.165	142.009	20.8445
0	121.165	142.948	21.7832
0	121.165	148.013	26.8484
0	121.165	147.253	26.0884
0	121.165	146.96	25.7953
0	121.165	146.971	25.8059
0	121.165	136.488	15.3234
0	121.165	137.932	16.7672
0	121.165	144.022	22.8571
0	121.165	146.036	24.8711
0	121.165	147.829	26.6637
0	121.165	141.863	20.6976
0	121.165	138.762	17.5973
0	121.165	140.552	19.3876
0	121.165	143.3	22.1356
0	121.165	147.445	26.28
0	121.165	152.399	31.234
0	121.165	144.321	23.1561
0	121.165	151.857	30.6918
0	121.165	143.102	21.9367
0	121.165	149.868	28.703
0	121.165	141.926	20.7607
0	121.165	135.996	14.8308
0	121.165	139.958	18.7932
0	121.165	139.345	18.1802
0	121.165	149.07	27.9054
0	121.165	143.231	22.0662
0	121.165	146.885	25.7199
0	121.165	149.474	28.3087
0	121.165	142.97	21.8053
0	121.165	140.343	19.178
0	121.165	147.069	25.9037
0	121.165	143.173	22.0078
0	121.165	143.982	22.8167
0	121.165	144.75	23.5853
0	121.165	169.102	47.9376
0	121.165	162.685	41.5201
0	121.165	160.996	39.8314
0	121.165	154.357	33.1919
0	121.165	161.285	40.1206
0	121.165	139.106	17.9407
0	121.165	139.268	18.1031
0	121.165	142.212	21.0473
0	121.165	148.413	27.2477
0	121.165	144.154	22.9896
0	121.165	146.328	25.1628
0	121.165	141.286	20.1212
0	121.165	137.977	16.812
0	121.165	141.543	20.3783
0	121.165	131.54	10.3754
0	121.165	137.531	16.3665
0	121.165	139.612	18.4467
0	121.165	142.426	21.2608
0	121.165	164.997	43.8318
0	121.165	167.023	45.8584
0	121.165	142.607	21.442
0	121.165	146.301	25.1364
0	121.165	149.156	27.9909
0	121.165	158.713	37.5484
0	121.165	166.373	45.2079
0	121.165	143.634	22.4694
0	121.165	145.368	24.2034
0	121.165	145.817	24.6521
0	121.165	137.258	16.0934
0	121.165	143.946	22.7815
0	121.165	149.426	28.2614
0	121.165	151.702	30.5373
0	121.165	151.99	30.8252
0	121.165	137.485	16.32
0	121.165	141.229	20.0643
0	121.165	132.352	11.1876
0	121.165	139.579	18.4143
0	121.165	142.676	21.5113
0	121.165	144.151	22.9858
0	121.165	144.208	23.043
0	121.165	149.19	28.0249
0	121.165	143.877	22.7123
0	121.165	144.059	22.894
0	121.165	129.432	8.26713
0	121.165	127.067	5.90231
0	121.165	138.939	17.7738
0	121.165	140.65	19.4854
0	121.165	133.805	12.6402
0	121.165	139.713	18.5478
0	121.165	141.488	20.3237
0	121.165	137.249	16.0837
0	121.165	138.258	17.0931
0	121.165	131.825	10.6606
0	121.165	138.389	17.2237
0	121.165	134.844	13.679
0	121.165	136.763	15.5977
0	121.165	141.456	20.2911
0	121.165	137.436	16.2716
0	124.508	142.94	18.4324
0	124.508	141.305	16.7969
0	124.508	139.496	14.9883
0	124.508	139.95	15.4421
0	124.508	144.111	19.6028
0	124.508	142.392	17.884
0	124.508	150.84	26.3327
0	124.508	154.715	30.2075
0	124.508	143.966	19.458
0	124.508	145.696	21.1883
0	124.508	149.805	25.2972
0	124.508	168.77	44.262
0	124.508	158.661	34.1535
0	124.508	165.559	41.0517
0	124.508	155.854	31.3466
0	124.508	151.306	26.7986
0	124.508	148.282	23.7738
0	124.508	142.281	17.7728
0	124.508	145.95	21.4426
0	124.508	148.077	23.5697
0	124.508	155.007	30.4989
0	124.508	148.581	24.0732
0	124.508	143.677	19.1693
0	124.508	145.575	21.067
0	124.508	146.586	22.0784
0	124.508	153.167	28.6596
0	124.508	153.54	29.0326
0	124.508	156.005	31.4976
0	124.508	148.267	23.7597
0	124.508	154.388	29.8799
0	124.508	140.239	15.7316
0	124.508	144.955	20.4477
0	124.508	141.806	17.2985
0	124.508	154.688	30.1806
0	124.508	159.004	34.4959
0	124.508	159.494	34.9864
0	124.508	158.115	33.6073
0	124.508	156.39	31.8819
0	124.508	167.223	42.7156
0	124.508	145.512	21.004
0	124.508	151.059	26.5513
0	124.508	146.509	22.0013
0	124.508	152.946	28.4385
0	124.508	144.926	20.4181
0	124.508	146.197	21.6895
0	124.508	144.324	19.8162
0	124.508	145.342	20.8345
0	124.508	155.274	30.7657
0	124.508	152.373	27.8657
0	124.508	155.226	30.7181
0	124.508	146.726	22.218
0	124.508	154.753	30.2448
0	124.508	144.092	19.584
0	124.508	146.558	22.0504
0	124.508	145.477	20.9693
0	124.508	144.409	19.9014
0	124.508	154.934	30.4258
0	124.508	139.507	14.9994
0	124.508	141.29	16.7819
0	124.508	147.037	22.5289
0	124.508	148.026	23.5178
0	124.508	147.045	22.5372
0	124.508	152.408	27.8998
0	124.508	149.18	24.6725
0	124.508	155.955	31.4476
0	124.508	154.521	30.013
0	124.508	145.331	20.8231
0	124.508	147.541	23.0331
0	124.508	143.374	18.8661
0	124.508	145.012	20.5041
0	124.508	135.171	10.6633
0	124.508	142.401	17.8934
0	124.508	149.728	25.2204
0	124.508	144.822	20.3142
0	124.508	148.126	23.6178
0	124.508	139.792	15.2844
0	124.508	137.225	12.7167
0	124.508	136.651	12.1433
0	124.508	138.561	14.0531
0	124.508	151.013	26.5051
0	124.508	151.919	27.4108
0	124.508	157.193	32.6856
0	124.508	150.444	25.9366
0	124.508	142.162	17.6539
0	124.508	148.376	23.8682
0	124.508	147.794	23.2865
0	124.508	150.087	25.5797
0	124.508	143.318	18.8099
0	124.508	149.493	24.9856
0	124.508	145.825	21.3168
0	122.701	135.743	13.0416
0	122.701	137.182	14.4808
0	122.701	136.602	13.9006
0	122.701	138.573	15.872
0	122.701	134.226	11.5247
0	122.701	134.007	11.3056
0	122.701	151.783	29.0811
0	122.701	165.649	42.9479
0	122.701	158.868	36.167
0	122.701	145.433	22.732
0	122.701	154.17	31.4685
0	122.701	145.494	22.7921
0	122.701	141.806	19.1046
0	122.701	145.693	22.9917
0	122.701	143.065	20.3636
0	122.701	141.078	18.3764
0	122.701	142.61	19.9082
0	122.701	142.479	19.7775
0	122.701	152.875	30.1731
0	122.701	142.602	19.9006
0	122.701	140.355	17.6535
0	122.701	147.194	24.4924
0	122.701	144.242	21.5403
0	122.701	140.696	17.9944
0	122.701	143.627	20.9257
0	122.701	157.743	35.0412
0	122.701	146.493	23.7918
0	122.701	132.345	9.64313
0	122.701	141.771	19.0693
0	122.701	138.971	16.2697
0	122.701	138.293	15.5913
0	122.701	143	20.2981
0	122.701	141.271	18.5695
0	122.701	140.122	17.4202
0	122.701	145.213	22.5115
0	122.701	160.12	37.4186
0	122.701	164.049	41.348
0	122.701	160.959	38.2576
0	122.701	164.921	42.22
0	122.701	153.102	30.4009
0	122.701	129.153	6.45192
0	122.701	134.74	12.0386
0	122.701	138.934	16.2327
0	122.701	148.315	25.6135
0	122.701	141.679	18.9776
0	122.701	144.659	21.9578
0	122.701	149.71	27.009
0	122.701	162.122	39.4207
0	122.701	141.523	18.8216
0	122.701	139.796	17.0945
0	122.701	146.391	23.6896
0	122.701	145.998	23.2965
0	122.701	155.189	32.4873
0	122.701	150.697	27.9951
0	122.701	149.869	27.168
0	122.701	147.993	25.2913
0	122.701	156.252	33.5507
0	122.701	135.175	12.4736
0	122.701	140.096	17.3942
0	122.701	146.267	23.5654
0	122.701	147.765	25.0634
0	122.701	151.036	28.3346
0	122.701	136.369	13.667
0	122.701	143.41	20.7086
0	122.701	140.94	18.2383
0	122.701	139.785	17.0838
0	122.701	146.276	23.5748
0	122.701	159.094	36.3927
0	122.701	134.804	12.103
0	122.701	140.221	17.5191
0	122.701	146.056	23.3547
0	122.701	145.45	22.7489
0	122.701	147.945	25.244
0	122.701	137.362	14.66
0	122.701	142.86	20.1588
0	122.701	136.625	13.9235
0	122.701	138.787	16.086
0	122.701	144.491	21.7891
0	122.701	151.721	29.0198
0	122.701	145.845	23.1432
0	122.701	139.956	17.2548
0	122.701	137.004	14.3024
0	122.701	144.586	21.8846
0	122.701	140.78	18.0784
0	122.701	140.697	17.9955
0	122.701	139.209	16.508
0	122.701	131.54	8.83887
0	122.701	138.852	16.1502
0	122.701	145.554	22.8526
0	122.701	145.911	23.2099
0	122.701	142.461	19.7596
0	122.701	144.248	21.5467
0	122.701	137.339	14.6377
0	122.701	134.961	12.2596
0	122.701	135.297	12.5958
0	122.701	138.799	16.0979
0	122.701	136.826	14.1242
0	122.701	140.321	17.6199
0	122.701	141.298	18.5962
0	122.701	140.396	17.6947
0	122.701	140.878	18.1769
0	122.701	143.319	20.6177
0	122.701	148.427	25.7253
0	119.859	143.432	23.573
0	119.859	140.357	20.4984
0	119.859	127.039	7.18079
0	119.859	129.987	10.1286
0	119.859	138.094	18.235
0	119.859	142.21	22.3514
0	119.859	143.612	23.7534
0	119.859	142.705	22.8465
0	119.859	139.325	19.4665
0	119.859	148.288	28.4299
0	119.859	136.508	16.6492
0	119.859	135.526	15.6671
0	119.859	134.828	14.9693
0	119.859	144.179	24.3205
0	119.859	139.135	19.2768
0	119.859	146.157	26.2987
0	119.859	147.388	27.5291
0	119.859	144.925	25.0665
0	119.859	139.203	19.3446
0	119.859	146.072	26.2137
0	119.859	143.219	23.3608
0	119.859	147.753	27.8945
0	119.859	147.092	27.2337
0	119.859	141.651	21.7926
0	119.859	149.222	29.3631
0	119.859	145.091	25.2324
0	119.859	169.343	49.4847
0	119.859	161.918	42.0594
0	119.859	166.538	46.6793
0	119.859	165.147	45.2887
0	119.859	148.624	28.765
0	119.859	152.802	32.9439
0	119.859	159.952	40.0931
0	119.859	147.607	27.7489
0	119.859	146.507	26.6486
0	119.859	156.783	36.9248
0	119.859	139.724	19.865
0	119.859	142.029	22.1701
0	119.859	141.308	21.4492
0	119.859	141.134	21.2754
0	119.859	147.1	27.2415
0	119.859	142.257	22.3989
0	119.859	145.098	25.2399
0	119.859	148.029	28.1708
0	119.859	152.119	32.2606
0	119.859	143.251	23.3923
0	119.859	146.601	26.7422
0	119.859	148.381	28.5228
0	119.859	153.542	33.6836
0	119.859	140.579	20.7205
0	119.859	147.589	27.73
0	119.859	158.838	38.979
0	119.859	155.07	35.2112
0	119.859	147.113	27.2545
0	119.859	156.472	36.6135
0	119.859	149.125	29.2662
0	119.859	130.517	10.6581
0	119.859	142.074	22.2159
0	119.859	144.463	24.6049
0	119.859	141.143	21.2842
0	119.859	149.27	29.4113
0	119.859	156.005	36.146
0	119.859	147.093	27.2342
0	119.859	144.627	24.768
0	119.859	148.635	28.776
0	119.859	156.13	36.2713
0	119.859	130.727	10.8687
0	119.859	133.337	13.4783
0	119.859	138.557	18.6982
0	119.859	145.832	25.973
0	119.859	144.067	24.2082
0	119.859	143.202	23.3438
0	119.859	133.602	13.7439
0	119.859	137.786	17.9279
0	119.859	143.331	23.4729
0	119.859	145.191	25.3321
0	119.859	149.512	29.653
0	119.859	150.575	30.7163
0	119.859	147.928	28.0695
0	119.859	145.161	25.3024
0	119.859	139.435	19.5769
0	119.859	146.862	27.0034
0	119.859	144.687	24.8286
0	119.859	154.157	34.298
0	119.859	146.34	26.4817
0	119.859	142.579	22.7202
0	119.859	147.34	27.4819
0	119.859	148.92	29.0612
0	119.859	147.599	27.74
0	119.859	147.232	27.3737
0	119.859	141.845	21.9861
0	119.859	147.458	27.5999
0	119.859	139.552	19.6937
0	119.859	148.113	28.2541
0	119.859	161.617	41.7586
0	119.859	152.909	33.0506
0	119.859	160.742	40.8838
0	119.859	154.618	34.7597
0	119.859	137.217	17.3581
0	119.859	142.371	22.5122
0	119.859	144.717	24.8583
0	119.859	146.2	26.3413
0	119.859	140.848	20.9893
0	119.859	141.983	22.1244
0	119.859	148.136	28.2771
0	119.859	134.383	14.5242
0	119.859	130.175	10.3165
0	119.859	131.578	11.7192
0	119.859	140.076	20.2173
0	119.859	140.556	20.6973
0	119.859	147.758	27.8996
0	118.886	135.484	16.5982
0	118.886	145.408	26.5215
0	118.886	133.614	14.7281
0	118.886	136.095	17.2087
0	118.886	130.695	11.8086
0	118.886	137.666	18.7796
0	118.886	131.527	12.6408
0	118.886	137.76	18.8739
0	118.886	141.484	22.5978
0	118.886	140.917	22.0308
0	118.886	133.675	14.7888
0	118.886	143.015	24.1285
0	118.886	142.4	23.5139
0	118.886	145.948	27.0619
0	118.886	163.526	44.6393
0	118.886	162.141	43.2548
0	118.886	156.923	38.0368
0	118.886	157.437	38.5504
0	118.886	146.326	27.4398
0	118.886	150.438	31.5522
0	118.886	139.128	20.2416
0	118.886	132.086	13.1993
0	118.886	138.631	19.7443
0	118.886	140.381	21.4951
0	118.886	128.644	9.758
0	118.886	132.709	13.8227
0	118.886	135.089	16.203
0	118.886	141.375	22.4885
0	118.886	134.635	15.7492
0	118.886	143.969	25.0824
0	118.886	139.033	20.1471
0	118.886	140.689	21.8027
0	118.886	134.03	15.1435
0	118.886	144.468	25.5822
0	118.886	145.19	26.3038
0	118.886	152.683	33.7966
0	118.886	146.575	27.6886
0	118.886	148.217	29.3312
0	118.886	146.225	27.3385
0	118.886	149.584	30.6975
0	118.886	144.029	25.1428
0	118.886	140.653	21.7669
0	118.886	138.876	19.9898
0	118.886	139.864	20.9782
0	118.886	130.547	11.6612
0	118.886	136.897	18.0105
0	118.886	138.244	19.3581
0	118.886	145.088	26.2017
0	118.886	150.46	31.5742
0	118.886	148.291	29.405
0	118.886	145.697	26.8111
0	118.886	150.572	31.6855
0	118.886	147.393	28.5064
0	118.886	143.396	24.5095
0	118.886	139.423	20.5369
0	118.886	145.733	26.8465
0	118.886	150.18	31.2934
0	118.886	137.643	18.7565
0	118.886	137.523	18.6364
0	118.886	149.084	30.1981
0	118.886	131.88	12.994
0	118.886	136.204	17.3181
0	118.886	134.119	15.2328
0	118.886	139.352	20.4656
0	118.886	142.615	23.7289
0	118.886	150.766	31.8797
0	118.886	143.097	24.2112
0	118.886	140.145	21.2589
0	118.886	134.527	15.6407
0	118.886	141.644	22.7578
0	118.886	145.989	27.1032
0	118.886	151.598	32.7121
0	118.886	137.297	18.4103
0	118.886	142.544	23.6575
0	118.886	142.734	23.8478
0	118.886	145.447	26.5609
0	118.886	161.909	43.0231
0	118.886	162.164	43.2777
0	118.886	152.818	33.9316
0	118.886	167.566	48.68
0	118.886	148.213	29.3269
0	118.886	136.017	17.1305
0	118.886	146.247	27.3605
0	118.886	137.234	18.3477
0	118.886	132.339	13.4531
0	118.886	128.789	9.90311
0	118.886	132.155	13.2692
0	118.886	135.45	16.5636
0	118.886	133.958	15.0722
0	118.886	131.803	12.9164
0	118.886	138.309	19.4227
0	117.223	138.545	21.322
0	117.223	134.555	17.3324
0	117.223	137.185	19.9625
0	117.223	141.313	24.0905
0	117.223	141.639	24.4161
0	117.223	153.802	36.5789
0	117.223	148.957	31.7342
0	117.223	142.061	24.8381
0	117.223	142.996	25.773
0	117.223	134.956	17.7333
0	117.223	135.052	17.8296
0	117.223	137.6	20.3771
0	117.223	134.657	17.4345
0	117.223	136.429	19.2066
0	117.223	137.929	20.7064
0	117.223	138.607	21.384
0	117.223	136.608	19.3849
0	117.223	129.603	12.3803
0	117.223	131.466	14.2434
0	117.223	131.152	13.9294
0	117.223	128.97	11.747
0	117.223	139.094	21.8708
0	117.223	141.495	24.2727
0	117.223	139.911	22.6878
0	117.223	143.493	26.2701
0	117.223	141.487	24.2647
0	117.223	169.024	51.801
0	117.223	174.367	57.144
0	117.223	150.854	33.6315
0	117.223	160.673	43.4501
0	117.223	159.615	42.3925
0	117.223	141.088	23.8651
0	117.223	144.451	27.2287
0	117.223	151.002	33.7796
0	117.223	153.931	36.7081
0	117.223	140.347	23.1244
0	117.223	144.595	27.3726
0	117.223	136.78	19.5574
0	117.223	143.439	26.216
0	117.223	148.697	31.4739
0	117.223	147.99	30.7677
0	117.223	154.352	37.1292
0	117.223	148.391	31.1681
0	117.223	153.371	36.1487
0	117.223	139.397	22.1747
0	117.223	144.818	27.5955
0	117.223	140.421	23.1984
0	117.223	146.098	28.875
0	117.223	141.269	24.0466
0	117.223	131.19	13.9667
0	117.223	132.065	14.8422
0	117.223	136.181	18.9585
0	117.223	136.408	19.1848
0	117.223	143.617	26.394
0	117.223	144.928	27.7053
0	117.223	148.305	31.0822
0	117.223	141.514	24.2913
0	117.223	144.089	26.8661
0	117.223	143.916	26.6934
0	117.223	149.001	31.7786
0	117.223	144.964	27.7415
0	117.223	143.037	25.8139
0	117.223	149.228	32.005
0	117.223	141.269	24.0464
0	117.223	136.596	19.3734
0	117.223	138.764	21.5415
0	117.223	145.704	28.4817
0	117.223	140.097	22.8742
0	117.223	136.456	19.2336
0	117.223	138.258	21.0357
0	117.223	145.647	28.4242
0	117.223	129.756	12.5328
0	117.223	139.284	22.0615
0	117.223	137.267	20.0439
0	117.223	126.906	9.68327
0	117.223	134.503	17.2799
0	117.223	131.825	14.6021
0	117.223	131.729	14.5065
0	117.223	135.356	18.1335
0	117.223	138.419	21.1959
0	117.223	129.365	12.1419
0	117.223	134.155	16.9326
0	117.223	136.721	19.498
0	117.223	132.39	15.1675
0	118.099	128.611	10.5119
0	118.099	128.743	10.6439
0	118.099	134.245	16.1459
0	118.099	131.742	13.6428
0	118.099	164.123	46.0242
0	118.099	162.543	44.444
0	118.099	155.366	37.2663
0	118.099	161.895	43.7962
0	118.099	150.187	32.0874
0	118.099	141.117	23.0179
0	118.099	138.363	20.2638
0	118.099	135.876	17.7767
0	118.099	136.013	17.9134
0	118.099	139.759	21.6594
0	118.099	138.663	20.5636
0	118.099	142.808	24.7086
0	118.099	141.35	23.2507
0	118.099	138.496	20.3965
0	118.099	132.847	14.7482
0	118.099	136.992	18.8924
0	118.099	144.57	26.471
0	118.099	157.05	38.9509
0	118.099	140.477	22.3776
0	118.099	143.199	25.0997
0	118.099	157.932	39.8331
0	118.099	155.835	37.7356
0	118.099	148.403	30.3034
0	118.099	146.766	28.6663
0	118.099	133.455	15.356
0	118.099	140.411	22.3115
0	118.099	128.64	10.5409
0	118.099	139.061	20.9621
0	118.099	136.688	18.5884
0	118.099	132.439	14.3396
0	118.099	133.684	15.5845
0	118.099	131.385	13.2855
0	118.099	137.651	19.5519
0	118.099	144.243	26.1433
0	118.099	157.612	39.5123
0	118.099	156.38	38.2807
0	118.099	140.763	22.6635
0	118.099	148.565	30.4654
0	118.099	135.647	17.5478
0	118.099	143.533	25.4335
0	118.099	144.774	26.6752
0	118.099	149.795	31.6956
0	118.099	146.213	28.1137
0	118.099	131.282	13.1822
0	118.099	137.665	19.5653
0	118.099	136.224	18.125
0	118.099	139.254	21.1549
0	118.099	135.82	17.7204
0	118.099	138.219	20.1199
0	118.099	140.948	22.8483
0	118.099	138.486	20.387
0	118.099	141.872	23.7723
0	118.099	143.249	25.1499
0	118.099	149.055	30.9554
0	118.099	153.17	35.0711
0	118.099	140.798	22.6991
0	118.099	139.734	21.6346
0	118.099	141.864	23.7644
0	118.099	140.691	22.5914
0	118.099	132.406	14.3072
0	118.099	142.86	24.7605
0	118.099	131.776	13.6762
0	118.099	135.31	17.2112
0	118.099	140.412	22.3128
0	118.099	141.999	23.8997
0	118.099	139.313	21.2137
0	118.099	146.999	28.8994
0	118.099	138.919	20.8197
0	118.099	139.712	21.613
0	118.099	137.158	19.0585
0	118.099	151.73	33.6305
0	118.099	142.227	24.1281
0	118.099	145.643	27.5439
0	118.099	149.894	31.7949
0	118.099	133.174	15.0747
0	118.099	143.638	25.5384
0	118.099	137.342	19.2427
0	118.099	142.202	24.1023
0	118.099	144.171	26.0713
0	118.099	144.622	26.5226
0	118.099	135.324	17.2247
0	118.099	141.459	23.3598
0	118.099	134.22	16.1209
0	118.099	135.448	17.3487
0	118.099	136.987	18.8879
0	118.099	135.24	17.1412
0	118.099	138.816	20.7163
0	118.099	133.471	15.3721
0	118.099	134.831	16.7312
0	118.099	137.039	18.9399
0	118.099	138	19.9005
0	117.708	141.05	23.3418
0	117.708	148.995	31.2867
0	117.708	141.078	23.3704
0	117.708	137.494	19.7858
0	117.708	141.108	23.4003
0	117.708	132.032	14.324
0	117.708	135.671	17.963
0	117.708	135.861	18.153
0	117.708	139.632	21.9244
0	117.708	134.163	16.455
0	117.708	140.246	22.5384
0	117.708	166.614	48.9058
0	117.708	163.975	46.2675
0	117.708	149.308	31.5997
0	117.708	156.298	38.5898
0	117.708	163.958	46.2502
0	117.708	137.092	19.384
0	117.708	134.874	17.1662
0	117.708	132.772	15.0643
0	117.708	144.412	26.7046
0	117.708	137.019	19.3115
0	117.708	141.273	23.5652
0	117.708	144.401	26.6928
0	117.708	140.871	23.1632
0	117.708	139.332	21.6241
0	117.708	138.502	20.794
0	117.708	141.437	23.7293
0	117.708	142.235	24.5275
0	117.708	137.729	20.0215
0	117.708	142.84	25.1326
0	117.708	132.936	15.2287
0	117.708	135.287	17.5792
0	117.708	136.191	18.4835
0	117.708	139.367	21.6591
0	117.708	143.333	25.6249
0	117.708	143.19	25.4826
0	117.708	140.051	22.343
0	117.708	148.404	30.6964
0	117.708	139.839	22.1315
0	117.708	139.811	22.1035
0	117.708	146.458	28.7504
0	117.708	149.026	31.3181
0	117.708	140.107	22.3994
0	117.708	147.456	29.7482
0	117.708	152.66	34.9524
0	117.708	144.979	27.2712
0	117.708	148.846	31.1377
0	117.708	146.048	28.3404
0	117.708	148.78	31.0726
0	117.708	152.382	34.6742
0	117.708	157.647	39.9396
0	117.708	134.862	17.1543
0	117.708	145.15	27.4421
0	117.708	142.209	24.5016
0	117.708	137.37	19.662
0	117.708	140.964	23.2564
0	117.708	144.934	27.2262
0	117.708	146.114	28.4059
0	117.708	157.949	40.2412
0	117.708	155.339	37.6315
0	117.708	148.019	30.3113
0	117.708	148.969	31.2613
0	117.708	134.84	17.132
0	117.708	139.444	21.7366
0	117.708	133.76	16.0518
0	117.708	130.737	13.0295
0	117.708	145.797	28.0896
0	117.708	138.165	20.4568
0	117.708	132.798	15.0902
0	117.708	134.028	16.3206
0	117.708	136.068	18.3602
0	117.708	139.666	21.9583
0	117.708	138.973	21.2653
0	117.708	131.746	14.0386
0	117.708	133.002	15.2943
0	117.708	134.204	16.4958
0	117.708	137.181	19.4736
0	117.708	137.775	20.0669
0	117.708	147.274	29.5657
0	117.708	138.938	21.2303
0	117.708	140.813	23.1052
0	117.708	140.36	22.6522
0	117.708	135.941	18.2329
0	117.708	137.899	20.1912
0	117.708	124.443	6.73525
0	117.708	130.864	13.1567
0	117.708	128.567	10.8593
0	117.708	139.863	22.155
0	117.708	142.75	25.0421
0	117.708	130.406	12.6985
0	117.708	133.139	15.4312
0	117.708	131.078	13.3706
0	117.708	130.603	12.8957
0	117.708	142.205	24.4967
0	117.708	131.897	14.1891
0	117.708	127.827	10.1197
0	117.708	129.669	11.961
0	117.708	133.264	15.5566
0	118.426	143.71	25.2843
0	118.426	132.009	13.5835
0	118.426	133.419	14.9935
0	118.426	138.101	19.6756
0	118.426	134.137	15.7112
0	118.426	149.969	31.543
0	118.426	134.355	15.9296
0	118.426	137.784	19.358
0	118.426	141.579	23.1529
0	118.426	133.019	14.5931
0	118.426	142.487	24.0609
0	118.426	148.755	30.329
0	118.426	153.343	34.917
0	118.426	145.366	26.9404
0	118.426	145.305	26.8794
0	118.426	137.193	18.7669
0	118.426	141.035	22.6091
0	118.426	135.927	17.5015
0	118.426	135.436	17.0104
0	118.426	140.081	21.6552
0	118.426	146.243	27.8175
0	118.426	148.089	29.6635
0	118.426	146.27	27.8447
0	118.426	147.769	29.3435
0	118.426	146.371	27.9456
0	118.426	146.653	28.2277
0	118.426	142.603	24.1778
0	118.426	146.61	28.184
0	118.426	154.275	35.8492
0	118.426	160.666	42.2401
0	118.426	156.516	38.09
0	118.426	155.752	37.3263
0	118.426	148.846	30.4208
0	118.426	152.257	33.8312
0	118.426	143.961	25.5348
0	118.426	141.033	22.6073
0	118.426	144.765	26.3391
0	118.426	140.473	22.047
0	118.426	143.364	24.9383
0	118.426	143.745	25.3189
0	118.426	141.85	23.424
0	118.426	142.93	24.5047
0	118.426	140.356	21.9299
0	118.426	139.731	21.3057
0	118.426	135.679	17.2537
0	118.426	138.607	20.1809
0	118.426	146.932	28.5061
0	118.426	135.946	17.5201
0	118.426	140.049	21.6229
0	118.426	147.786	29.3599
0	118.426	138.853	20.4268
0	118.426	143.182	24.7568
0	118.426	138.807	20.3811
0	118.426	138.498	20.0721
0	118.426	144.847	26.4212
0	118.426	150.494	32.0684
0	118.426	131.02	12.594
0	118.426	130.889	12.4629
0	118.426	133.483	15.0571
0	118.426	140.252	21.8266
0	118.426	144.475	26.0495
0	118.426	144.82	26.3945
0	118.426	147.857	29.4315
0	118.426	138.178	19.7522
0	118.426	144.779	26.3536
0	118.426	151.374	32.9483
0	118.426	151.559	33.1332
0	118.426	146.756	28.3305
0	118.426	144.746	26.3199
0	118.426	142.087	23.6612
0	118.426	143.901	25.4751
0	118.426	138.376	19.9501
0	118.426	142.216	23.7904
0	118.426	143.528	25.1026
0	118.426	141.531	23.1049
0	118.426	142.264	23.8384
0	118.426	141.593	23.1674
0	118.426	144.207	25.7809
0	118.426	144.391	25.9651
0	118.426	149.189	30.763
0	118.426	145.785	27.359
0	118.426	139.693	21.2674
0	118.426	139.873	21.4472
0	118.426	138.632	20.2067
0	118.426	157.934	39.5082
0	118.426	140.555	22.129
0	118.426	133.544	15.1188
0	118.426	135.098	16.6727
0	118.426	140.226	21.8005
0	118.426	143.031	24.6049
0	118.426	145.609	27.1832
0	118.426	141.668	23.2422
0	118.426	138.583	20.1575
0	118.426	132.919	14.4936
0	118.426	134.541	16.1152
0	118.426	140.555	22.1289
0	118.426	139.875	21.449
0	118.426	141.628	23.2027
0	118.426	137.104	18.678
0	118.426	144.227	25.8011
0	118.426	141.33	22.9038
0	118.426	135.249	16.8233
0	118.426	131.62	13.194
0	118.426	127.659	9.23366
0	118.426	135.834	17.4079
0	118.544	150.616	32.0719
0	118.544	145.738	27.1944
0	118.544	135.523	16.9797
0	118.544	139.94	21.3962
0	118.544	144.109	25.5656
0	118.544	141.908	23.3642
0	118.544	131.98	13.4368
0	118.544	136.601	18.0571
0	118.544	146.264	27.7209
0	118.544	146.229	27.6851
0	118.544	143.453	24.9095
0	118.544	154.966	36.4222
0	118.544	144.018	25.4744
0	118.544	139.164	20.6209
0	118.544	141.17	22.6268
0	118.544	138.881	20.3372
0	118.544	140.001	21.4574
0	118.544	138.781	20.2372
0	118.544	152.436	33.8922
0	118.544	150.241	31.6974
0	118.544	145.245	26.7019
0	118.544	147.494	28.9503
0	118.544	145.868	27.3246
0	118.544	149.013	30.4699
0	118.544	154.134	35.5907
0	118.544	158.799	40.2549
0	118.544	152.058	33.5144
0	118.544	152.488	33.9442
0	118.544	152.228	33.6848
0	118.544	156.329	37.785
0	118.544	146.755	28.2114
0	118.544	157.127	38.5832
0	118.544	139.967	21.4233
0	118.544	144.94	26.3969
0	118.544	147.079	28.5351
0	118.544	151.21	32.6665
0	118.544	151.786	33.2429
0	118.544	156.049	37.5058
0	118.544	141.683	23.1389
0	118.544	141.47	22.9261
0	118.544	137.888	19.3447
0	118.544	137.116	18.5728
0	118.544	145.299	26.7557
0	118.544	145.06	26.516
0	118.544	144.319	25.775
0	118.544	147.149	28.6051
0	118.544	142.281	23.7374
0	118.544	143.595	25.0518
0	118.544	153.598	35.0542
0	118.544	148.158	29.6139
0	118.544	141.638	23.0943
0	118.544	148.733	30.1898
0	118.544	146.284	27.7409
0	118.544	151.38	32.8365
0	118.544	144.585	26.0418
0	118.544	150.201	31.6578
0	118.544	138.917	20.373
0	118.544	142.949	24.4056
0	118.544	152.046	33.5029
0	118.544	148.297	29.7536
0	118.544	147.703	29.1591
0	118.544	140.099	21.5553
0	118.544	136.171	17.627
0	118.544	136.486	17.9427
0	118.544	145.944	27.4004
0	118.544	146.606	28.0628
0	118.544	149.232	30.6881
0	118.544	140.509	21.9654
0	118.544	140.371	21.827
0	118.544	150.385	31.8414
0	118.544	148.836	30.2927
0	118.544	142.359	23.8155
0	118.544	149.059	30.5153
0	118.544	144.835	26.2912
0	118.544	148.586	30.0426
0	118.544	139.064	20.5205
0	118.544	136.716	18.1725
0	118.544	140.083	21.539
0	118.544	137.525	18.9812
0	118.544	142.891	24.347
0	118.544	142.074	23.5304
0	118.544	142.373	23.8298
0	118.544	138.305	19.761
0	118.544	143.829	25.2855
0	118.544	136.299	17.7552
0	118.544	137.429	18.8853
0	118.544	137.962	19.4182
0	118.544	139.291	20.7473
0	118.544	133.373	14.8298
0	118.544	137.662	19.1188
0	118.544	135.081	16.5379
0	118.544	141.801	23.257
0	118.544	132.613	14.0695
0	118.544	131.694	13.1504
0	118.544	125.481	6.93701
0	118.544	131.455	12.911
0	118.544	129.903	11.3594
0	118.544	137.396	18.8525
0	118.544	139.623	21.0796
0	118.544	144.706	26.1621
0	118.544	145.741	27.1974
0	118.544	136.044	17.5006
120	108.936	122.842	13.9055
120	108.936	128.488	19.5521
120	108.936	118.079	9.14328
120	108.936	117.12	8.18416
120	108.936	125.799	16.8633
120	108.936	126.199	17.2634
120	108.936	136.188	27.2524
120	108.936	127.854	18.9185
120	108.936	135.349	26.4125
120	108.936	126.448	17.5117
120	108.936	134.408	25.4722
120	108.936	128.526	19.5896
120	108.936	124.549	15.6131
120	108.936	123.811	14.8754
120	108.936	127.117	18.1813
120	108.936	132.006	23.0699
120	108.936	129.37	20.4344
120	108.936	133.687	24.7515
120	108.936	127.052	18.1159
120	108.936	129.706	20.7702
120	108.936	130.616	21.6797
120	108.936	116.678	7.74224
120	108.936	126.344	17.4075
120	108.936	125.665	16.7287
120	108.936	123.854	14.9179
120	108.936	125.802	16.8662
120	108.936	131.154	22.2182
120	108.936	127.15	18.2137
120	108.936	124.525	15.5889
120	108.936	127.086	18.1502
120	108.936	130.703	21.767
120	108.936	124.527	15.5906
120	108.936	127.45	18.5142
120	108.936	128.258	19.322
120	108.936	134.458	25.5217
120	108.936	135.658	26.7218
120	108.936	136.327	27.3906
120	108.936	130.482	21.5456
120	108.936	129.094	20.1583
120	108.936	132.93	23.9941
120	108.936	126.973	18.037
120	108.936	134.758	25.8224
120	108.936	130.611	21.6749
120	108.936	135.868	26.9316
120	108.936	131.44	22.5036
120	108.936	135.65	26.7144
120	108.936	128.278	19.3416
120	108.936	143.113	34.1767
120	108.936	146.715	37.7786
120	108.936	133.437	24.5009
120	108.936	129.45	20.5135
120	108.936	122.671	13.7352
120	108.936	128.04	19.1042
120	108.936	122.591	13.6551
120	108.936	128.323	19.387
120	108.936	133.193	24.2568
120	108.936	118.834	9.89836
120	108.936	121.712	12.7764
120	108.936	124.655	15.7185
120	108.936	127.217	18.2811
120	108.936	125.341	16.4051
120	108.936	124.816	15.8804
120	108.936	125.53	16.5942
120	108.936	124.346	15.4104
120	108.936	132.878	23.9419
120	108.936	131.904	22.9675
120	108.936	123.591	14.6547
120	108.936	128.806	19.8699
120	108.936	123.264	14.3276
120	108.936	130.036	21.1003
120	108.936	123.496	14.5599
120	108.936	130.786	21.8498
120	108.936	129.045	20.1093
120	108.936	124.855	15.9193
120	108.936	130.754	21.8176
120	108.936	123.011	14.0749
120	108.936	125.766	16.8302
120	108.936	123.919	14.9826
120	108.936	133.288	24.3519
120	108.936	124.314	15.378
120	108.936	121.441	12.5055
120	108.936	125.081	16.1452
120	108.936	126.523	17.5874
120	108.936	126.971	18.0346
120	108.936	128.794	19.8578
120	108.936	132.017	23.0812
120	108.936	130.29	21.3539
120	108.936	127.082	18.146
120	108.936	131.593	22.6571
120	108.936	128.758	19.8221
120	108.936	121.111	12.1751
120	108.936	119.025	10.0886
120	108.936	116.165	7.22911
120	108.936	123.719	14.7833
120	108.936	116.851	7.9148
120	108.936	119.224	10.2875
120	108.936	114.31	5.37422
120	108.936	118.836	9.89959
120	108.936	118.411	9.47464
120	108.936	122.042	13.1062
120	110.21	126.19	15.9799
120	110.21	133.861	23.6511
120	110.21	120.285	10.0752
120	110.21	124.987	14.7775
120	110.21	124.595	14.3852
120	110.21	133.102	22.8924
120	110.21	124.02	13.8102
120	110.21	129.575	19.3652
120	110.21	121.986	11.7761
120	110.21	122.596	12.3864
120	110.21	129.527	19.3174
120	110.21	127.506	17.2959
120	110.21	131.409	21.1992
120	110.21	134.665	24.455
120	110.21	132.07	21.8604
120	110.21	135.221	25.0109
120	110.21	135.57	25.3602
120	110.21	120.87	10.6599
120	110.21	126.368	16.1588
120	110.21	130.895	20.685
120	110.21	132.954	22.7438
120	110.21	133.89	23.6803
120	110.21	125.991	15.7812
120	110.21	124.92	14.7105
120	110.21	127.51	17.3005
120	110.21	132.357	22.1476
120	110.21	133.101	22.8915
120	110.21	136.841	26.6311
120	110.21	129.474	19.2644
120	110.21	137.701	27.4915
120	110.21	130.822	20.6127
120	110.21	130.677	20.467
120	110.21	124.642	14.4318
120	110.21	125.541	15.3316
120	110.21	128.96	18.7503
120	110.21	136.374	26.1643
120	110.21	128.78	18.5705
120	110.21	127.96	17.7508
120	110.21	133.824	23.6146
120	110.21	130.353	20.1433
120	110.21	129.284	19.0748
120	110.21	131.691	21.4815
120	110.21	131.142	20.9326
120	110.21	130.55	20.34
120	110.21	133.48	23.2699
120	110.21	149.306	39.096
120	110.21	143.128	32.9182
120	110.21	140.023	29.813
120	110.21	142.723	32.5135
120	110.21	132.965	22.755
120	110.21	142.084	31.8742
120	110.21	146.021	35.8113
120	110.21	126.75	16.5407
120	110.21	126.294	16.0847
120	110.21	129.922	19.712
120	110.21	135.447	25.2373
120	110.21	132.485	22.2751
120	110.21	133.343	23.1335
120	110.21	126.247	16.0369
120	110.21	125.22	15.0103
120	110.21	129.507	19.2974
120	110.21	118.01	7.79998
120	110.21	119.434	9.2248
120	110.21	123.629	13.4194
120	110.21	125.988	15.7784
120	110.21	127.798	17.5887
120	110.21	148.45	38.2402
120	110.21	148.271	38.0616
120	110.21	129.312	19.1018
120	110.21	131.073	20.8636
120	110.21	134.886	24.6764
120	110.21	140.621	30.411
120	110.21	151.211	41.0014
120	110.21	131.79	21.5801
120	110.21	133.665	23.4554
120	110.21	133.979	23.7693
120	110.21	125.604	15.3941
120	110.21	128.992	18.7823
120	110.21	128.156	17.9466
120	110.21	135.414	25.2042
120	110.21	137.531	27.3213
120	110.21	121.8	11.5907
120	110.21	127.279	17.0695
120	110.21	119.843	9.63351
120	110.21	126.106	15.8964
120	110.21	126.815	16.6053
120	110.21	135.216	25.0061
120	110.21	130.206	19.9959
120	110.21	136.096	25.8864
120	110.21	128.175	17.965
120	110.21	130.992	20.7828
120	110.21	117.306	7.09677
120	110.21	115.347	5.13729
120	110.21	124.269	14.0592
120	110.21	122.925	12.7158
120	110.21	123.423	13.2134
120	110.21	125.594	15.3842
120	110.21	128.709	18.4997
120	110.21	129.193	18.9835
120	110.21	126.46	16.2502
120	110.21	127.988	17.7778
120	110.21	119.054	8.84415
120	110.21	124.738	14.5285
120	110.21	121.441	11.231
120	110.21	125.321	15.111
120	110.21	132.093	21.8834
120	109.248	126.812	17.5643
120	109.248	124.355	15.107
120	109.248	123.42	14.1724
120	109.248	123.68	14.4319
120	109.248	127.039	17.7913
120	109.248	122.773	13.5253
120	109.248	128.879	19.6306
120	109.248	137.114	27.8656
120	109.248	136.327	27.0791
120	109.248	127.559	18.3108
120	109.248	128.133	18.8851
120	109.248	133.434	24.1855
120	109.248	138.994	29.7459
120	109.248	142.391	33.1424
120	109.248	139.159	29.9106
120	109.248	139.21	29.962
120	109.248	135.031	25.783
120	109.248	131.993	22.7453
120	109.248	132.076	22.8283
120	109.248	126.326	17.0782
120	109.248	130.463	21.2144
120	109.248	130.184	20.936
120	109.248	137.729	28.4809
120	109.248	131.557	22.3092
120	109.248	130.641	21.3929
120	109.248	124.335	15.0871
120	109.248	127.976	18.7278
120	109.248	134.38	25.1316
120	109.248	137.042	27.794
120	109.248	136.522	27.2738
120	109.248	129.547	20.299
120	109.248	135.204	25.9556
120	109.248	123.875	14.6265
120	109.248	126.609	17.3611
120	109.248	125.458	16.2098
120	109.248	135.111	25.8627
120	109.248	136.414	27.1663
120	109.248	137.348	28.0999
120	109.248	136.326	27.0782
120	109.248	138.627	29.379
120	109.248	128.365	19.1167
120	109.248	132.832	23.5841
120	109.248	126.983	17.735
120	109.248	137.648	28.3997
120	109.248	129.917	20.6685
120	109.248	129.544	20.2963
120	109.248	126.562	17.314
120	109.248	129.622	20.3741
120	109.248	130.433	21.1846
120	109.248	132.239	22.991
120	109.248	138.633	29.3851
120	109.248	137.934	28.6862
120	109.248	133.008	23.7595
120	109.248	136.001	26.7529
120	109.248	128.496	19.2474
120	109.248	139.489	30.2408
120	109.248	124.963	15.7145
120	109.248	126.23	16.9817
120	109.248	128.512	19.2635
120	109.248	128.565	19.3172
120	109.248	140.783	31.5348
120	109.248	125.313	16.0646
120	109.248	125.833	16.5849
120	109.248	129.349	20.1012
120	109.248	130.231	20.9828
120	109.248	128.023	18.7748
120	109.248	130.015	20.767
120	109.248	126.477	17.2292
120	109.248	135.357	26.1086
120	109.248	125.349	16.101
120	109.248	136.27	27.0216
120	109.248	141.884	32.6356
120	109.248	134.676	25.4281
120	109.248	125.937	16.6891
120	109.248	132.751	23.5028
120	109.248	129.613	20.365
120	109.248	124.652	15.4039
120	109.248	120.1	10.8519
120	109.248	125.343	16.0951
120	109.248	132.1	22.8514
120	109.248	127.877	18.6284
120	109.248	122.791	13.5426
120	109.248	119.638	10.3899
120	109.248	118.373	9.12498
120	109.248	121.729	12.4807
120	109.248	133.928	24.6803
120	109.248	137.576	28.3279
120	109.248	135.802	26.5544
120	109.248	125.054	15.8056
120	109.248	130.359	21.1104
120	109.248	129.509	20.2608
120	109.248	129.793	20.545
120	109.248	124.001	14.7527
120	109.248	132.318	23.0694
120	109.611	119.881	10.2693
120	109.611	124.299	14.6873
120	109.611	120.392	10.7805
120	109.611	125.256	15.6445
120	109.611	121.34	11.729
120	109.611	136.341	26.7293
120	109.611	145.089	35.4778
120	109.611	140.127	30.5158
120	109.611	127.034	17.4222
120	109.611	139.394	29.7829
120	109.611	127.403	17.7921
120	109.611	131.097	21.4858
120	109.611	131.04	21.4288
120	109.611	127.559	17.9477
120	109.611	123.245	13.6332
120	109.611	129.595	19.9841
120	109.611	127.587	17.9761
120	109.611	139.871	30.2598
120	109.611	127.319	17.7075
120	109.611	127.17	17.5584
120	109.611	131.338	21.7271
120	109.611	129.279	19.668
120	109.611	126.906	17.2946
120	109.611	127.714	18.1025
120	109.611	143.845	34.2338
120	109.611	120.235	10.6233
120	109.611	126.335	16.7239
120	109.611	125.087	15.4756
120	109.611	122.8	13.1882
120	109.611	123.075	13.4636
120	109.611	126.2	16.5882
120	109.611	127.974	18.363
120	109.611	125.6	15.9888
120	109.611	129.581	19.97
120	109.611	144.813	35.2012
120	109.611	144.033	34.4212
120	109.611	149.153	39.5421
120	109.611	135.275	25.6637
120	109.611	114.667	5.05576
120	109.611	119.686	10.0747
120	109.611	125.377	15.7661
120	109.611	135.554	25.9429
120	109.611	128.355	18.7432
120	109.611	136.09	26.4789
120	109.611	148.552	38.9405
120	109.611	128.142	18.5306
120	109.611	126.426	16.815
120	109.611	131.075	21.4635
120	109.611	143.001	33.3899
120	109.611	133.843	24.2315
120	109.611	128.544	18.9328
120	109.611	134.511	24.8994
120	109.611	138.959	29.3474
120	109.611	120.775	11.1633
120	109.611	125.545	15.9341
120	109.611	131.03	21.4188
120	109.611	131.862	22.2504
120	109.611	122.338	12.7267
120	109.611	128.392	18.7806
120	109.611	123.934	14.3227
120	109.611	125.528	15.9169
120	109.611	131.17	21.559
120	109.611	118.479	8.86744
120	109.611	128.856	19.2447
120	109.611	129.465	19.8539
120	109.611	133.375	23.7638
120	109.611	133.072	23.4609
120	109.611	119.754	10.1427
120	109.611	131.53	21.9183
120	109.611	123.128	13.5163
120	109.611	127.133	17.5212
120	109.611	126.849	17.2373
120	109.611	132.787	23.1761
120	109.611	130.121	20.5099
120	109.611	126.213	16.6016
120	109.611	122.514	12.9026
120	109.611	129.365	19.7538
120	109.611	126.484	16.873
120	109.611	127.148	17.5363
120	109.611	122.868	13.2571
120	109.611	127.612	18.0011
120	109.611	119.174	9.56229
120	109.611	126.302	16.6903
120	109.611	132.095	22.4838
120	109.611	131.351	21.74
120	109.611	126.783	17.1718
120	109.611	127.109	17.498
120	109.611	124.973	15.3618
120	109.611	120.719	11.1079
120	109.611	121.69	12.0784
120	109.611	123.957	14.3461
120	109.611	121.342	11.7309
120	109.611	127.449	17.8372
120	109.611	123.104	13.4931
120	109.611	125.908	16.2965
120	109.611	124.947	15.3352
120	109.611	128.395	18.7834
120	109.611	132.022	22.4108
120	109.408	131.916	22.5082
120	109.408	129.241	19.8334
120	109.408	117.182	7.77472
120	109.408	120.366	10.9586
120	109.408	126.365	16.9569
120	109.408	132.618	23.2107
120	109.408	129.224	19.8165
120	109.408	127.038	17.6303
120	109.408	129.573	20.1653
120	109.408	125.923	16.5155
120	109.408	136.32	26.9124
120	109.408	122.007	12.5997
120	109.408	122.301	12.8929
120	109.408	123.217	13.8095
120	109.408	130.627	21.219
120	109.408	126.23	16.8224
120	109.408	131.003	21.595
120	109.408	135.86	26.4523
120	109.408	132.263	22.8553
120	109.408	128.733	19.325
120	109.408	134.321	24.9129
120	109.408	129.527	20.1197
120	109.408	136.708	27.3008
120	109.408	132.092	22.6841
120	109.408	131.527	22.1192
120	109.408	127.663	18.2552
120	109.408	134.508	25.1009
120	109.408	134.794	25.3866
120	109.408	154.687	45.2791
120	109.408	147.616	38.2088
120	109.408	148.896	39.4881
120	109.408	150.748	41.3405
120	109.408	139.68	30.2726
120	109.408	138.57	29.1626
120	109.408	148.493	39.085
120	109.408	134.443	25.0355
120	109.408	133.733	24.3252
120	109.408	133.5	24.0928
120	109.408	139.366	29.9587
120	109.408	145.318	35.9107
120	109.408	128.579	19.1715
120	109.408	128.301	18.8929
120	109.408	129.432	20.0245
120	109.408	130.902	21.4942
120	109.408	128.07	18.6624
120	109.408	130.474	21.0664
120	109.408	131.264	21.8564
120	109.408	134.716	25.3087
120	109.408	132.343	22.9352
120	109.408	135.516	26.1086
120	109.408	139.409	30.0016
120	109.408	130.302	20.8944
120	109.408	132.957	23.5496
120	109.408	142.631	33.2233
120	109.408	140.207	30.7993
120	109.408	133.652	24.2441
120	109.408	143.158	33.7502
120	109.408	135.463	26.0554
120	109.408	121.348	11.9407
120	109.408	131.276	21.8686
120	109.408	130.502	21.0948
120	109.408	131.606	22.1981
120	109.408	134.674	25.2666
120	109.408	141.862	32.4544
120	109.408	132.082	22.6746
120	109.408	130.636	21.2284
120	109.408	137.775	28.3676
120	109.408	144.581	35.1738
120	109.408	119.441	10.0338
120	109.408	122.003	12.5952
120	109.408	127.581	18.173
120	109.408	130.312	20.9047
120	109.408	131.56	22.1525
120	109.408	129.674	20.2661
120	109.408	120.04	10.6329
120	109.408	125.285	15.8778
120	109.408	132.216	22.8082
120	109.408	133.399	23.9917
120	109.408	138.058	28.6506
120	109.408	139.721	30.3137
120	109.408	133.641	24.2337
120	109.408	131.317	21.9091
120	109.408	129.404	19.9968
120	109.408	132.972	23.5643
120	109.408	133.766	24.3584
120	109.408	132.792	23.3843
120	109.408	136.829	27.421
120	109.408	129.506	20.0987
120	109.408	129.299	19.8918
120	109.408	133.02	23.6124
120	109.408	135.736	26.3286
120	109.408	134.886	25.478
120	109.408	134.308	24.9
120	109.408	125.343	15.9352
120	109.408	134.564	25.1565
120	109.408	131.255	21.8475
120	109.408	139.294	29.8865
120	109.408	138.181	28.7734
120	109.408	140.602	31.1946
120	109.408	143.245	33.8375
120	109.408	140.677	31.2689
120	109.408	122.697	13.2897
120	109.408	128.02	18.6123
120	109.408	128.346	18.938
120	109.408	131.008	21.6004
120	109.408	126.116	16.708
120	109.408	128.194	18.786
120	109.408	121.308	11.9005
120	109.408	119.148	9.74003
120	109.408	120.698	11.2903
120	109.408	129.906	20.4981
120	109.408	128.87	19.4622
120	109.49	123.286	13.7957
120	109.49	126.698	17.2081
120	109.49	134.722	25.2321
120	109.49	125.145	15.6547
120	109.49	123.849	14.3586
120	109.49	126.268	16.7781
120	109.49	119.667	10.1771
120	109.49	125.485	15.9946
120	109.49	119.642	10.1522
120	109.49	127.669	18.1791
120	109.49	130.686	21.1953
120	109.49	129.607	20.1166
120	109.49	122.565	13.0744
120	109.49	130.499	21.0086
120	109.49	134.409	24.9188
120	109.49	135.177	25.6863
120	109.49	145.095	35.6044
120	109.49	146.297	36.807
120	109.49	140.612	31.1215
120	109.49	144.404	34.9138
120	109.49	131.839	22.3489
120	109.49	139.042	29.5516
120	109.49	123.984	14.4935
120	109.49	129.384	19.8942
120	109.49	120.582	11.0916
120	109.49	127.378	17.8876
120	109.49	119.017	9.52722
120	109.49	120.663	11.1732
120	109.49	126.175	16.6851
120	109.49	131.438	21.9475
120	109.49	126.135	16.6444
120	109.49	134.752	25.2614
120	109.49	125.955	16.4646
120	109.49	127.828	18.3381
120	109.49	121.491	12.0004
120	109.49	121.582	12.092
120	109.49	126.921	17.4311
120	109.49	131.471	21.9807
120	109.49	138.109	28.6189
120	109.49	132.689	23.1992
120	109.49	136.314	26.8234
120	109.49	136.722	27.2317
120	109.49	138.891	29.4007
120	109.49	131.294	21.8041
120	109.49	130.007	20.5169
120	109.49	128.862	19.3714
120	109.49	128.429	18.9387
120	109.49	120.673	11.1823
120	109.49	124.888	15.3974
120	109.49	129.65	20.1597
120	109.49	133.203	23.713
120	109.49	137.225	27.7352
120	109.49	136.488	26.9975
120	109.49	134.138	24.6481
120	109.49	137.542	28.052
120	109.49	134.926	25.4356
120	109.49	132.517	23.0264
120	109.49	127.593	18.1031
120	109.49	133.326	23.8355
120	109.49	138.649	29.1585
120	109.49	122.881	13.3913
120	109.49	130.527	21.037
120	109.49	126.747	17.2569
120	109.49	127.793	18.3029
120	109.49	121.387	11.8964
120	109.49	123.271	13.7804
120	109.49	123.583	14.0931
120	109.49	130.06	20.5701
120	109.49	132.922	23.4315
120	109.49	139.385	29.8952
120	109.49	133.411	23.9203
120	109.49	128.247	18.7566
120	109.49	123.527	14.0372
120	109.49	132.269	22.7787
120	109.49	133.228	23.738
120	109.49	135.516	26.0254
120	109.49	125.933	16.4426
120	109.49	129.667	20.177
120	109.49	138.726	29.2363
120	109.49	129.528	20.0375
120	109.49	146.658	37.168
120	109.49	146.756	37.2656
120	109.49	139.119	29.6288
120	109.49	149.968	40.4776
120	109.49	137.287	27.7967
120	109.49	126.78	17.2895
120	109.49	123.727	14.2367
120	109.49	120.755	11.2653
120	109.49	118.099	8.60847
120	109.49	122.975	13.4843
120	109.49	124.6	15.1102
120	109.49	123.383	13.8931
120	109.49	120.489	10.9987
120	109.49	132.165	22.6749
120	109.49	127.658	18.1681
120	109.097	129.384	20.2877
120	109.097	127.881	18.7845
120	109.097	126.846	17.7492
120	109.097	129.525	20.4283
120	109.097	142.677	33.5806
120	109.097	137.568	28.4712
120	109.097	135.504	26.4072
120	109.097	134.878	25.7813
120	109.097	126.125	17.028
120	109.097	126.179	17.0826
120	109.097	126.926	17.8294
120	109.097	121.299	12.202
120	109.097	125.303	16.2062
120	109.097	127.173	18.076
120	109.097	129.509	20.4127
120	109.097	119.198	10.1008
120	109.097	123.461	14.3645
120	109.097	120.892	11.7954
120	109.097	121.406	12.3094
120	109.097	128.274	19.177
120	109.097	127.908	18.8113
120	109.097	127.02	17.9229
120	109.097	129.103	20.0061
120	109.097	131.475	22.3778
120	109.097	131.909	22.812
120	109.097	159.229	50.1326
120	109.097	159.229	50.1326
120	109.097	138.892	29.7958
120	109.097	149.209	40.1127
120	109.097	129.929	20.8321
120	109.097	131.509	22.4119
120	109.097	139.561	30.464
120	109.097	138.078	28.9816
120	109.097	128.298	19.2008
120	109.097	132.58	23.4829
120	109.097	125.066	15.9693
120	109.097	131.916	22.8195
120	109.097	130.755	21.658
120	109.097	135.079	25.9826
120	109.097	134.845	25.7484
120	109.097	139.826	30.7288
120	109.097	138.292	29.1949
120	109.097	129.764	20.667
120	109.097	133.724	24.6272
120	109.097	131.205	22.1086
120	109.097	134.511	25.4145
120	109.097	132.642	23.5458
120	109.097	121.326	12.2291
120	109.097	123.486	14.3892
120	109.097	124.791	15.6942
120	109.097	128.148	19.051
120	109.097	133.802	24.7055
120	109.097	138.61	29.5137
120	109.097	138.557	29.4603
120	109.097	129.797	20.7001
120	109.097	130.695	21.5983
120	109.097	132.667	23.5701
120	109.097	135.742	26.6452
120	109.097	131.904	22.8071
120	109.097	138.815	29.7181
120	109.097	130.483	21.3861
120	109.097	128.435	19.3384
120	109.097	128.398	19.3011
120	109.097	132.51	23.4129
120	109.097	127.541	18.4448
120	109.097	127.071	17.9739
120	109.097	127.716	18.6193
120	109.097	122.93	13.8332
120	109.097	119.867	10.7704
120	109.097	127.791	18.6939
120	109.097	128.553	19.4561
120	109.097	117.799	8.70221
120	109.097	121.52	12.4231
120	109.097	120.652	11.5552
120	109.097	123.942	14.8452
120	109.097	123.773	14.6763
120	109.097	118.001	8.90458
120	109.097	125.024	15.9275
120	109.097	125.064	15.9673
120	109.097	122.844	13.7478
120	109.63	120.039	10.4093
120	109.63	119.086	9.45618
120	109.63	125.049	15.4196
120	109.63	123.892	14.2626
120	109.63	151.768	42.1381
120	109.63	147.99	38.3597
120	109.63	142.362	32.7326
120	109.63	151.019	41.389
120	109.63	139.124	29.4939
120	109.63	129.194	19.5641
120	109.63	130.758	21.1282
120	109.63	126.163	16.5335
120	109.63	127.627	17.9974
120	109.63	129.973	20.3437
120	109.63	129.061	19.4315
120	109.63	126.175	16.5453
120	109.63	128.27	18.6398
120	109.63	127.407	17.7769
120	109.63	122.005	12.3749
120	109.63	126.972	17.3419
120	109.63	134.159	24.5288
120	109.63	141.547	31.9174
120	109.63	129.978	20.3478
120	109.63	133.072	23.4425
120	109.63	147.649	38.0187
120	109.63	142.363	32.733
120	109.63	136.701	27.0709
120	109.63	136.323	26.6931
120	109.63	123.863	14.2331
120	109.63	131.017	21.3867
120	109.63	120.748	11.1186
120	109.63	127.422	17.792
120	109.63	126.32	16.6906
120	109.63	121.429	11.7988
120	109.63	122.189	12.5594
120	109.63	122.061	12.4307
120	109.63	126.237	16.6071
120	109.63	134.344	24.7138
120	109.63	145.837	36.2067
120	109.63	144.302	34.6721
120	109.63	128.557	18.9271
120	109.63	135.539	25.9091
120	109.63	123.268	13.6386
120	109.63	127.085	17.4556
120	109.63	130.895	21.2655
120	109.63	136.479	26.8489
120	109.63	136.252	26.6218
120	109.63	123.241	13.6117
120	109.63	128.287	18.6572
120	109.63	128.747	19.1174
120	109.63	130.254	20.6241
120	109.63	123.627	13.9975
120	109.63	125.611	15.981
120	109.63	126.341	16.7111
120	109.63	127.677	18.0468
120	109.63	128.025	18.3954
120	109.63	132.354	22.7244
120	109.63	139.406	29.7763
120	109.63	140.372	30.7419
120	109.63	130.54	20.9102
120	109.63	128.657	19.0272
120	109.63	130.253	20.6231
120	109.63	123.743	14.1132
120	109.63	132.684	23.0543
120	109.63	122.283	12.6529
120	109.63	123.524	13.8945
120	109.63	134.016	24.3864
120	109.63	132.848	23.2185
120	109.63	129.117	19.4876
120	109.63	131.981	22.3509
120	109.63	127.728	18.0978
120	109.63	128.738	19.108
120	109.63	139.134	29.5045
120	109.63	135.019	25.3888
120	109.63	126.821	17.1908
120	109.63	132.6	22.97
120	109.63	132.141	22.5107
120	109.63	133.732	24.1023
120	109.63	132.462	22.8325
120	109.63	120.502	10.8722
120	109.63	120.103	10.4732
120	109.63	132.658	23.0283
120	109.63	126.2	16.5704
120	109.63	130.475	20.8451
120	109.63	134.488	24.8587
120	109.63	132.85	23.2198
120	109.63	131.868	22.2378
120	109.63	122.878	13.2478
120	109.63	131.887	22.2568
120	109.63	125.285	15.655
120	109.63	123.695	14.065
120	109.63	124.875	15.2454
120	109.63	125.614	15.9842
120	109.63	125.138	15.5078
120	109.63	124.1	14.4703
120	109.63	124.817	15.1874
120	109.63	128.341	18.7107
120	109.278	130.612	21.3345
120	109.278	135.16	25.882
120	109.278	128.297	19.0196
120	109.278	131.023	21.7456
120	109.278	129.503	20.2257
120	109.278	130.387	21.1091
120	109.278	121.902	12.6241
120	109.278	127.928	18.6504
120	109.278	126.559	17.2812
120	109.278	127.17	17.8927
120	109.278	120.763	11.4849
120	109.278	133.911	24.6335
120	109.278	150.683	41.4048
120	109.278	147.773	38.4956
120	109.278	139.582	30.3042
120	109.278	142.846	33.5687
120	109.278	150.135	40.8577
120	109.278	126.503	17.2258
120	109.278	123.542	14.2647
120	109.278	122.523	13.2452
120	109.278	133.322	24.044
120	109.278	127.446	18.1686
120	109.278	127.97	18.6925
120	109.278	135.066	25.7884
120	109.278	131.404	22.1266
120	109.278	129.629	20.351
120	109.278	127.132	17.8544
120	109.278	127.057	17.7797
120	109.278	128.892	19.6142
120	109.278	129.898	20.6207
120	109.278	134.905	25.6278
120	109.278	122.264	12.9863
120	109.278	123.9	14.6221
120	109.278	125.716	16.4379
120	109.278	128.629	19.3516
120	109.278	129.667	20.3896
120	109.278	130.435	21.1573
120	109.278	131.028	21.7503
120	109.278	136.858	27.5807
120	109.278	131.926	22.6483
120	109.278	131.559	22.2811
120	109.278	138.46	29.1827
120	109.278	136.59	27.3127
120	109.278	129.649	20.3717
120	109.278	134.967	25.6891
120	109.278	130.899	21.6216
120	109.278	137.654	28.3766
120	109.278	134.083	24.8053
120	109.278	132.899	23.6209
120	109.278	132.501	23.2229
120	109.278	136.509	27.2317
120	109.278	138.698	29.4207
120	109.278	130.695	21.4169
120	109.278	127.033	17.7557
120	109.278	133.747	24.4697
120	109.278	128.041	18.7633
120	109.278	130.75	21.4726
120	109.278	129.057	19.7789
120	109.278	134.644	25.3662
120	109.278	136.246	26.9683
120	109.278	145.068	35.7901
120	109.278	143.146	33.8685
120	109.278	137.587	28.309
120	109.278	137.206	27.9281
120	109.278	127.763	18.485
120	109.278	128.902	19.6238
120	109.278	123.115	13.8378
120	109.278	122.991	13.7136
120	109.278	136.234	26.9562
120	109.278	129.615	20.3377
120	109.278	123.372	14.0943
120	109.278	123.83	14.5524
120	109.278	125.597	16.3194
120	109.278	128.965	19.6878
120	109.278	132.162	22.8846
120	109.278	121.299	12.0218
120	109.278	119.315	10.0368
120	109.278	123.262	13.9842
120	109.278	124.089	14.8113
120	109.278	127.963	18.6857
120	109.278	126.882	17.6047
120	109.278	138.025	28.7473
120	109.278	127.341	18.0637
120	109.278	129.73	20.4528
120	109.278	128.632	19.3547
120	109.278	127.773	18.4953
120	109.278	117.441	8.16324
120	109.278	121.937	12.6594
120	109.278	121.111	11.8338
120	109.278	129.066	19.7882
120	109.278	131.312	22.0341
120	109.278	119.791	10.5131
120	109.278	123.752	14.4747
120	109.278	121.229	11.9514
120	109.278	123.037	13.7597
120	109.278	130.982	21.7042
120	109.278	123.273	13.9952
120	109.278	121.91	12.6319
120	109.278	123.139	13.8616
120	109.278	123.182	13.9046
120	109.771	132.477	22.7063
120	109.771	128.238	18.4671
120	109.771	121.423	11.6526
120	109.771	124.536	14.7656
120	109.771	123.739	13.9687
120	109.771	126.034	16.2638
120	109.771	125.282	15.5118
120	109.771	129.408	19.6369
120	109.771	130.151	20.38
120	109.771	123.173	13.4021
120	109.771	132.075	22.304
120	109.771	134.329	24.5587
120	109.771	139.944	30.1733
120	109.771	132.684	22.9132
120	109.771	130.625	20.8541
120	109.771	126.14	16.3693
120	109.771	126.68	16.9096
120	109.771	126.748	16.9773
120	109.771	125.694	15.9233
120	109.771	131.4	21.6292
120	109.771	135.879	26.1085
120	109.771	134.313	24.5425
120	109.771	130.565	20.7946
120	109.771	133.72	23.949
120	109.771	133.552	23.7817
120	109.771	136.447	26.676
120	109.771	134.834	25.0639
120	109.771	141.543	31.7727
120	109.771	143.924	34.1536
120	109.771	140.25	30.4792
120	109.771	142.071	32.3003
120	109.771	136.907	27.1367
120	109.771	134.445	24.6747
120	109.771	129.524	19.7535
120	109.771	133.187	23.4167
120	109.771	128.924	19.153
[truncated: 51,677 more rows]

## Sheet: Supplementary Figure 2c
Strain	deltat (s)	Original lifetime (s)	Converted lifetime (s)
wt	7.5	15	0
wt	7.5	37.5	30
wt	7.5	30	30
wt	7.5	30	30
wt	7.5	30	30
wt	7.5	30	30
wt	7.5	22.5	30
wt	7.5	22.5	30
wt	7.5	7.5	0
wt	7.5	67.5	60
wt	7.5	52.5	60
wt	7.5	52.5	60
wt	7.5	37.5	60
wt	7.5	37.5	30
wt	7.5	60	60
wt	7.5	45	60
wt	7.5	37.5	30
wt	7.5	60	60
wt	7.5	60	60
wt	7.5	60	60
wt	7.5	30	30
wt	7.5	67.5	90
wt	7.5	30	30
wt	7.5	15	30
wt	7.5	60	60
wt	7.5	82.5	90
wt	7.5	67.5	60
wt	7.5	52.5	60
wt	7.5	75	90
wt	7.5	37.5	60
wt	7.5	45	60
wt	7.5	52.5	30
wt	7.5	22.5	0
wt	7.5	37.5	30
wt	7.5	30	30
wt	7.5	45	60
wt	7.5	37.5	30
wt	7.5	60	60
wt	7.5	37.5	30
wt	7.5	30	30
wt	7.5	15	30
wt	7.5	30	30
wt	7.5	45	60
wt	7.5	15	30
wt	7.5	15	30
wt	7.5	22.5	30
wt	7.5	37.5	60
wt	7.5	52.5	30
wt	7.5	22.5	30
wt	7.5	15	30
wt	7.5	15	30
wt	7.5	52.5	30
wt	7.5	22.5	30
wt	7.5	22.5	30
wt	7.5	52.5	60
wt	7.5	60	60
wt	7.5	30	30
wt	7.5	45	60
wt	7.5	22.5	30
wt	7.5	15	30
wt	7.5	67.5	90
wt	7.5	37.5	30
wt	7.5	45	60
wt	7.5	75	90
wt	7.5	67.5	60
wt	7.5	15	0
wt	7.5	22.5	0
wt	7.5	45	30
wt	7.5	52.5	30
wt	7.5	22.5	0
wt	7.5	15	30
wt	7.5	15	30
wt	7.5	15	0
wt	7.5	37.5	30
wt	7.5	22.5	30
wt	7.5	30	30
wt	7.5	30	30
wt	7.5	45	60
wt	7.5	60	60
wt	7.5	60	60
wt	7.5	37.5	60
wt	7.5	30	30
wt	7.5	45	30
wt	7.5	60	60
wt	7.5	45	60
wt	7.5	30	30
wt	7.5	30	30
wt	7.5	82.5	90
wt	7.5	22.5	0
wt	7.5	22.5	0
wt	7.5	30	30
wt	7.5	15	0
wt	7.5	60	60
wt	7.5	7.5	0
wt	7.5	22.5	0
wt	7.5	60	60
wt	7.5	15	30
wt	7.5	75	60
wt	7.5	52.5	60
wt	7.5	37.5	30
wt	7.5	75	90
wt	7.5	37.5	60
wt	7.5	37.5	30
wt	7.5	37.5	30
wt	7.5	22.5	30
wt	7.5	22.5	0
wt	7.5	60	60
wt	7.5	52.5	60
wt	7.5	30	30
wt	7.5	75	60
wt	7.5	52.5	60
wt	7.5	67.5	60
wt	7.5	30	30
wt	7.5	15	0
wt	7.5	22.5	30
wt	7.5	67.5	60
wt	7.5	60	60
wt	7.5	30	30
wt	7.5	52.5	60
wt	7.5	45	30
wt	7.5	60	60
wt	7.5	37.5	30
wt	7.5	15	30
wt	7.5	127.5	120
wt	7.5	52.5	30
wt	7.5	60	60
wt	7.5	37.5	30
wt	7.5	30	30
wt	7.5	37.5	30
wt	7.5	52.5	60
wt	7.5	52.5	60
wt	7.5	15	0
wt	7.5	30	30
wt	7.5	37.5	30
wt	7.5	52.5	30
wt	7.5	75	90
wt	7.5	90	90
wt	7.5	30	30
wt	7.5	75	60
wt	7.5	52.5	30
wt	7.5	37.5	30
wt	7.5	7.5	0
wt	7.5	30	30
wt	7.5	22.5	30
wt	7.5	52.5	60
wt	7.5	52.5	60
wt	7.5	22.5	30
wt	7.5	15	30
wt	7.5	15	0
wt	7.5	37.5	30
wt	7.5	22.5	30
wt	7.5	45	60
wt	7.5	15	0
wt	7.5	37.5	30
wt	7.5	15	30
wt	7.5	45	60
wt	7.5	82.5	60
wt	7.5	15	30
wt	7.5	15	30
wt	7.5	22.5	30
wt	7.5	30	30
wt	7.5	60	60
wt	7.5	97.5	90
wt	7.5	52.5	60
wt	7.5	15	0
wt	7.5	45	30
wt	7.5	37.5	30
wt	7.5	105	90
wt	7.5	37.5	30
wt	7.5	45	60
wt	7.5	22.5	0
wt	7.5	67.5	60
wt	7.5	30	30
wt	7.5	30	30
wt	7.5	37.5	30
wt	7.5	37.5	30
wt	7.5	7.5	0
wt	7.5	67.5	60
wt	7.5	37.5	30
wt	7.5	30	30
wt	7.5	37.5	60
wt	7.5	30	30
wt	7.5	30	30
wt	7.5	30	30
wt	7.5	30	30
wt	7.5	30	30
wt	7.5	22.5	0
wt	7.5	37.5	30
wt	7.5	52.5	30
wt	7.5	7.5	0
wt	7.5	30	30
wt	7.5	37.5	30
wt	7.5	22.5	30
wt	7.5	75	60
wt	7.5	22.5	30
wt	7.5	37.5	30
wt	7.5	30	30
wt	7.5	45	60
wt	7.5	60	60
wt	7.5	37.5	30
wt	7.5	22.5	0
wt	7.5	15	0
wt	7.5	30	30
wt	7.5	22.5	30
wt	7.5	60	60
wt	7.5	52.5	60
wt	7.5	37.5	60
wt	7.5	22.5	0
wt	7.5	7.5	0
wt	7.5	45	30
wt	7.5	97.5	90
wt	7.5	15	30
wt	7.5	30	30
wt	7.5	22.5	0
wt	7.5	82.5	60
wt	7.5	37.5	30
wt	7.5	52.5	30
wt	7.5	15	0
wt	7.5	45	60
wt	7.5	67.5	60
wt	7.5	37.5	30
wt	7.5	30	30
wt	7.5	60	60
wt	7.5	22.5	0
wt	7.5	30	30
wt	7.5	37.5	30
wt	7.5	45	60
wt	7.5	30	30
wt	7.5	60	60
wt	7.5	97.5	90
wt	7.5	15	0
wt	7.5	22.5	30
wt	7.5	30	30
wt	7.5	15	0
wt	7.5	37.5	30
wt	7.5	37.5	30
wt	7.5	37.5	30
wt	7.5	30	30
wt	7.5	67.5	90
wt	7.5	22.5	30
wt	7.5	67.5	60
wt	7.5	22.5	0
wt	7.5	37.5	30
wt	7.5	30	30
wt	7.5	45	60
wt	7.5	45	60
wt	7.5	60	60
wt	7.5	67.5	60
wt	7.5	22.5	30
wt	7.5	30	30
wt	7.5	30	30
wt	7.5	60	60
wt	7.5	52.5	30
wt	7.5	60	60
wt	7.5	22.5	30
wt	7.5	30	30
wt	7.5	67.5	60
wt	7.5	67.5	60
wt	7.5	37.5	30
wt	7.5	52.5	60
wt	7.5	45	60
wt	7.5	45	30
wt	7.5	37.5	30
wt	7.5	37.5	30
wt	7.5	15	0
wt	7.5	37.5	30
wt	7.5	52.5	60
wt	7.5	60	60
wt	7.5	22.5	30
wt	7.5	75	90
wt	7.5	52.5	30
wt	7.5	52.5	60
wt	7.5	22.5	0
wt	7.5	7.5	0
wt	7.5	45	30
wt	7.5	15	0
wt	7.5	37.5	60
wt	7.5	22.5	0
wt	7.5	60	60
wt	7.5	45	30
wt	7.5	52.5	30
wt	7.5	60	60
wt	7.5	45	30
wt	7.5	22.5	30
wt	7.5	30	30
wt	7.5	22.5	30
wt	7.5	52.5	30
wt	7.5	37.5	30
wt	7.5	37.5	30
wt	7.5	37.5	60
wt	7.5	22.5	30
wt	7.5	30	30
wt	7.5	37.5	30
wt	7.5	30	30
wt	7.5	90	90
wt	7.5	22.5	0
wt	7.5	37.5	30
wt	7.5	52.5	30
wt	7.5	37.5	30
wt	7.5	37.5	30
wt	7.5	22.5	30
wt	7.5	52.5	60
wt	7.5	67.5	60
wt	7.5	67.5	60
wt	7.5	45	30
wt	7.5	45	30
wt	7.5	30	30
wt	7.5	45	30
wt	7.5	60	60
wt	7.5	37.5	30
wt	7.5	7.5	0
wt	7.5	15	0
wt	7.5	82.5	90
wt	7.5	67.5	60
wt	7.5	30	30
wt	7.5	30	30
wt	7.5	52.5	60
wt	7.5	45	60
wt	7.5	37.5	60
wt	7.5	37.5	30
wt	7.5	37.5	30
wt	7.5	30	30
wt	7.5	52.5	60
wt	7.5	45	60
wt	7.5	15	30
wt	7.5	52.5	30
wt	7.5	67.5	60
wt	7.5	60	60
wt	7.5	30	30
wt	7.5	45	30
wt	7.5	37.5	30
wt	7.5	52.5	60
wt	7.5	45	30
wt	7.5	45	30
wt	7.5	45	30
wt	7.5	30	30
wt	7.5	45	60
wt	7.5	60	60
wt	7.5	75	60
wt	7.5	37.5	30
wt	7.5	22.5	0
wt	7.5	22.5	30
wt	7.5	45	60
wt	7.5	67.5	60
wt	7.5	30	30
wt	7.5	45	60
wt	7.5	15	30
wt	7.5	30	30
wt	7.5	7.5	0
wt	7.5	30	30
wt	7.5	52.5	30
wt	7.5	112.5	120
wt	7.5	7.5	0
wt	7.5	52.5	60
wt	7.5	75	90
wt	7.5	30	30
wt	7.5	30	30
wt	7.5	52.5	30
wt	7.5	37.5	30
wt	7.5	60	60
wt	7.5	22.5	30
wt	7.5	30	30
wt	7.5	45	60
wt	7.5	37.5	30
wt	7.5	67.5	60
wt	7.5	45	60
wt	7.5	60	60
wt	7.5	82.5	90
wt	7.5	15	30
wt	7.5	37.5	30
wt	7.5	45	30
wt	7.5	60	60
wt	7.5	15	0
wt	7.5	37.5	30
wt	7.5	30	30
wt	7.5	37.5	60
wt	7.5	37.5	60
wt	7.5	37.5	30
wt	7.5	30	30
wt	7.5	22.5	30
wt	7.5	37.5	60
wt	7.5	22.5	30
wt	7.5	37.5	60
wt	7.5	7.5	0
wt	7.5	37.5	60
wt	7.5	142.5	120
wt	7.5	30	30
wt	7.5	52.5	30
wt	7.5	67.5	60
wt	7.5	15	30
wt	7.5	37.5	30
wt	7.5	45	30
wt	7.5	22.5	0
wt	7.5	22.5	0
wt	7.5	45	30
wt	7.5	45	30
wt	7.5	45	30
wt	7.5	30	30
wt	7.5	22.5	30
wt	7.5	22.5	30
wt	7.5	22.5	30
wt	7.5	30	30
wt	7.5	52.5	60
wt	7.5	45	30
wt	7.5	37.5	60
wt	7.5	67.5	60
wt	7.5	37.5	30
wt	7.5	30	30
wt	7.5	97.5	120
wt	7.5	30	30
wt	7.5	30	30
wt	7.5	22.5	30
wt	7.5	37.5	60
wt	7.5	52.5	60
wt	7.5	30	30
wt	7.5	52.5	60
wt	7.5	15	30
wt	7.5	45	60
wt	7.5	37.5	30
wt	7.5	22.5	0
wt	7.5	45	30
wt	7.5	37.5	30
wt	7.5	67.5	60
wt	7.5	15	30
wt	7.5	30	30
wt	7.5	45	30
wt	7.5	45	30
wt	7.5	52.5	60
wt	7.5	15	30
wt	7.5	15	0
wt	15	15	0
wt	15	90	90
wt	15	75	60
wt	15	45	30
wt	15	45	60
wt	15	75	90
wt	15	30	30
wt	15	75	90
wt	15	75	90
wt	15	75	90
wt	15	15	30
wt	15	60	60
wt	15	90	90
wt	15	75	90
wt	15	45	60
wt	15	75	90
wt	15	45	60
wt	15	75	90
wt	15	15	0
wt	15	60	60
wt	15	15	30
wt	15	45	60
wt	15	30	30
wt	15	60	60
wt	15	15	0
wt	15	30	30
wt	15	90	90
wt	15	30	30
wt	15	30	30
wt	15	30	30
wt	15	45	30
wt	15	60	60
wt	15	45	30
wt	15	60	60
wt	15	45	60
wt	15	30	30
wt	15	75	60
wt	15	60	60
wt	15	60	60
wt	15	45	30
wt	15	150	150
wt	15	15	0
wt	15	15	0
wt	15	30	30
wt	15	150	150
wt	15	45	30
wt	15	90	90
wt	15	60	60
wt	15	30	30
wt	15	75	90
wt	15	75	60
wt	15	75	60
wt	15	60	60
wt	15	30	30
wt	15	30	30
wt	15	30	30
wt	15	30	30
wt	15	45	30
wt	15	15	0
wt	15	30	30
wt	15	75	90
wt	15	45	60
wt	15	75	90
wt	15	30	30
wt	15	45	30
wt	15	60	60
wt	15	45	60
wt	15	45	30
wt	15	60	60
wt	15	60	60
wt	15	45	60
wt	15	15	0
wt	15	75	60
wt	15	45	30
wt	15	45	30
wt	15	45	30
wt	15	60	60
wt	15	75	60
wt	15	75	60
wt	15	30	30
wt	15	45	60
wt	15	45	30
wt	15	45	60
wt	30	30	30
wt	30	60	60
wt	30	30	30
wt	30	60	60
wt	30	120	120
wt	30	90	90
wt	30	30	30
wt	30	240	240
wt	30	30	30
wt	30	180	180
wt	30	90	90
wt	30	30	30
wt	30	30	30
wt	30	30	30
wt	30	120	120
wt	30	60	60
wt	30	30	30
wt	30	60	60
wt	30	90	90
wt	30	60	60
wt	30	60	60
wt	30	30	30
wt	30	30	30
wt	30	90	90
wt	30	30	30
wt	30	30	30
wt	30	30	30
wt	30	30	30
wt	30	30	30
wt	30	60	60
wt	30	30	30
wt	30	60	60
wt	30	30	30
wt	30	60	60
wt	30	60	60
wt	30	60	60
wt	30	60	60
wt	30	30	30
wt	30	30	30
wt	30	30	30
wt	30	30	30
wt	30	90	90
wt	30	60	60
wt	30	30	30
wt	30	60	60
wt	30	30	30
wt	30	30	30
wt	30	30	30
wt	30	60	60
wt	30	90	90
wt	30	30	30
wt	30	60	60
wt	30	30	30
wt	30	30	30
wt	30	60	60
wt	30	30	30
wt	30	30	30
wt	30	30	30
wt	30	30	30
wt	30	60	60
wt	30	30	30
wt	30	30	30
wt	30	60	60
wt	30	30	30
wt	30	60	60
wt	30	360	360
wt	30	30	30
wt	30	30	30
wt	30	60	60
wt	30	90	90
wt	30	30	30
wt	30	30	30
wt	30	60	60
wt	30	30	30
wt	30	60	60
wt	30	90	90
wt	30	30	30
wt	30	90	90
wt	30	30	30
wt	30	30	30
wt	30	90	90
wt	30	30	30
wt	30	30	30
wt	30	90	90
wt	30	60	60
wt	30	60	60
wt	30	60	60
wt	30	30	30
wt	30	30	30
wt	30	60	60
wt	30	30	30
wt	30	30	30
wt	30	30	30
wt	30	60	60
wt	30	150	150
wt	30	60	60
wt	30	60	60
wt	30	60	60
wt	30	30	30
wt	30	30	30
wt	30	60	60
wt	30	60	60
wt	30	30	30
wt	30	30	30
wt	30	120	120
wt	30	30	30
wt	30	90	90
wt	30	30	30
wt	30	60	60
wt	30	60	60
wt	30	60	60

## Sheet: Supplementary Figure 2d
Frame	Rate of YFP-MutL foci (min^-1)
1	0.0818802
2	0.0698823
3	0.0759301
4	0.0789374
5	0.0942249
6	0.0789074
7	0.0576631
8	0.0726172
9	0.0785795
10	0.0484481
11	0.0605602
12	0.0422961
13	0.0633245
14	0.0631816
15	0.0633962
16	0.0453001
17	0.0332326
18	0.0392601
19	0.0241692
20	0.0302001
21	0.042344
22	0.0393343
23	0.0272212
24	0.0301887
25	0.0181818
26	0.0333081
27	0.0307102
28	0.00614203
29	0.0122746

## Sheet: Supplementary Figure 3
Strain	Mutation Rate (generation^-1)
mutS	0.147072
mutS	0.0951644
mutS	0.173026
MF1RmutS	0.224934
MF1RmutS	0.155724
MF1RmutS	0.259539
MF1Rara01mutS	1.07276
MF1Rara01mutS	0.968947
MF1Rara01mutS	0.951644
MF1Rara05mutS	3.16638
MF1Rara05mutS	3.72006
MF1Rara05mutS	2.76842

## Sheet: Supplementary Figure 4a
Lineages duration (min)
1864
2758
1222
402
2648
2766
1064
656
178
446
808
1844
2786
346
1436
386
644
896
2756
1434
312
2778
992
66
1116
576
1410
2794
2184
1516
510
402
264
2776
2780
1836
160
98
2042
330
2772
970
2644
2788
2770
154
756
2772
118
1146
1234
2794
2770
2760
816
2754
1902
1654
2792
392
370
1884
1972
478
240
1388
2126
1458
2768
132
8
2462
2782
2770
1486
630
2768
2004
2290
2492
1642
2544
1908
888
2754
586
896
2418
2772
2776
2786
1588
672
1268
1850
1338
626
2306
386
1448
1034
1636
1536
2660
2764
1462
1190
1794
2332
1330
1110
626
92
2156
2172
2604
2210
422
306
786
1884
940
50
2066
2784
1840
1546
1114
690
1380
2500
2774
940
1680
1520
208
356
2672
2542
106
2136
2196
1334
2752
650
1510
2290
2244
1198
1588
184
1918
2780
2402
1378
358
2766
2584
162
2794
440
1818
1048
1914
1016
362
1816
880
2398
2772
2628
2766
1022
26
2784
448
962
26
2778
668
102
652
506
2222
544
2282
926
744
1024
554
2776
1252
648
2768
2764
2282
522
2772
254
2294
698
138
1850
284
2186
830
1904
400
2008
1424
2772
2784
746
748
552
190
196
2772
2782
1866
1762
814
2782
1420
42
1440
2764
2468
2116
516
1732
2310
776
278
2764
972
198
2716
2606
1168
1566
2776
2780
530
842
2574
1278
2764
1018
532
224
522
806
266
168
2746
2058
2770
982
2532
662
1824
2544
1706
2192
2056
2764
2580
2332
436
120
2744
2776
1332
2776
2778
1692
1124
2780
2456
852
2766
1940
2774
1184
2780
2744
2772
2274
2764
2788
884
2706
2124
2658
1144
926
2688
2226
2756
428
1050
1894
2722
848
650
1564
534
418
1190
384
1216
266
2334
2758
2084
2532
586
746
2444
1064
528
2782
2780
2490
2768
1316
2776
1400
1526
2422
90
1714
2076
2776
2260
2066
418
2268
530
294
2780
832
2768
2770
578
1552
1642
1784
426
852
1358
2596
234
2726
2772
386
718
1688
1800
2762
406
438
1806
1700
1610
2306
2468
2190
926
682
726
1670
2784
608
2762
1252
2766
2782
1296
2756
1674
2422
2786
1736
2788
1550
2720
568
2776
2768
1462
720
2418
2768
1708
2478
2778
1158
1804
804
2706
2586
336
2770
2410
1740
1090
112
2782
806
2768
2000
2404
2264
2772
712
1908
2768
2784
944
2774
72
1098
1236
1176
2478
1426
972
1566
2764
572
1576
1640
2534
250
2448
1236
346
1238
1908
422
2776
2762
2768
1026
722
2774
2754
2182
2720
2284
2780
1282
338
862
2730
1222
844
502
2768
824
2774
1830
2774
2072
1540
2776
2756
344
2202
660
2766
928
1608
262
2122
2782
1564
2774
2762
2176
2382
2464
1118
2776
564
1988
2778
2742
2692
448
1838
1100
1080
2602
2756
274
112
60
2770
158
1312
2778
2772
2318
1946
896
2782
894
1340
234
2286
2784
358
426
2768
398
372
2774
1932
2784
700
284
2768
2024
232
2756
2098
168
2774
1294
656
1164
1270
1722
762
2112
2768
490
118
2764
1744
124
744
2208
766
2354
1638
384
2774
1848
2048
904
408
912
1326
1286
2754
2786
62
1042
2690
2224
422
2284
2778
2480
2770
534
1622
2764
110
374
2434
938
2448
2774
2786
1592
1740
1860
888
712
416
630
2132
2762
416
2152
1120
102
1982
1492
2770
2658
2762
2752
2118
2432
262
28
210
566
304
1462
2788
2772
2618
112
300
282
2492
230
1618
744
2768
692
86
236
944
2002
1030
2770
152
264
872
324
140
396
212
2726
200
2774
2014
286
1742
2220
546
862
2774
404
1014
100
1654
758
122
1184
2050
1410
1916
1778
2752
2772
150
2556
506
2778
486
2758
2776
170
410
2748
892
2752
1956
662
300
664
1656
954
1716
72
2778
216
1196
672
610
160
1492
1988
244
2750

## Sheet: Supplementary Figure 4b
Lifetime YFP-MutL foci (s)
15
67.5
30
30
82.5
67.5
30
52.5
22.5
22.5
15
30
37.5
22.5
52.5
75
37.5
37.5
30
90
15
45
67.5
37.5
30
22.5
30
37.5
30
7.5
37.5
67.5
60
37.5
60
67.5
52.5
22.5
30
67.5
52.5
45
7.5
37.5
52.5
52.5
67.5
45
37.5
52.5
112.5
7.5
52.5
75
30
37.5
22.5
45
30
37.5
22.5
52.5
15
37.5
67.5
45
45
45
52.5
45
30
30
60
22.5
30
30
30
75
37.5
22.5
15
45
37.5
37.5
22.5
37.5
30
37.5
30
22.5
22.5
112.5
37.5
37.5
37.5
45
37.5
52.5
37.5
22.5
22.5
52.5
30
37.5
52.5
22.5
45
45
60
30
45
37.5
75
15
22.5
22.5
75
30
37.5
52.5
15
52.5
60
22.5
67.5
15
37.5
30
75
37.5
30
15
15
45
67.5
45
30
45
37.5
60
45
37.5
22.5
22.5
30
15
45
45
60
45

## Sheet: Supplementary Figures 4c
Number of occurred and counted events per each simulation for a total of 500 simulations per each dt.
dt = 15 s			dt = 30 s			dt = 45 s			dt = 60 s			dt = 120 s			dt = 180 s			dt = 240 s
TotalOccurred	TotalCounted		TotalOccurred	TotalCounted		TotalOccurred	TotalCounted		TotalOccurred	TotalCounted		TotalOccurred	TotalCounted		TotalOccurred	TotalCounted		TotalOccurred	TotalCounted
99248	98306		299650	274388		573107	449035		90323	58257		512464	174318		384634	87493		526496	89822
644737	638486		21111	19265		616933	483133		180258	116330		302169	102979		619853	141206		89571	15322
198068	196155		132533	121521		392702	307530		396986	256592		277419	94293		392925	89510		574165	98303
374127	370562		169401	155311		176896	138728		206279	133022		573050	195534		643656	146422		361160	61365
646729	640331		61255	56151		17233	13512		28064	18104		644533	219942		54703	12179		591522	101044
236306	234064		98756	90558		522565	409390		58704	37818		61467	20977		252753	57505		32015	5359
527211	522159		40103	36864		16825	13178		644973	416563		573277	195344		644108	146249		134688	23021
563522	558010		180252	165253		632968	496106		243949	157926		644450	220441		644033	147185		62026	10508
93337	92405		647254	593664		154753	121212		441110	284722		340295	116285		644528	147387		167837	28576
132101	130819		642650	588965		260490	203917		548260	354280		589220	200686		296759	67371		93576	15820
49323	48818		571817	524585		20411	16008		17101	10889		434142	147934		103592	23640		531934	91002
501028	496092		235765	216265		146702	115156		26259	16879		639271	218747		405146	92445		470812	80103
497108	492354		71211	65215		645453	506101		603840	389775		334215	113683		560252	128009		646553	110518
647622	641318		55049	50382		644016	504524		178345	115239		218435	74170		126906	28867		359350	61372
174091	172377		120267	110483		133718	104704		20240	12966		576608	196895		553154	126207		647542	110365
588819	583089		146709	134744		17225	13431		640058	413396		443361	150768		141547	32217		508523	87186
315901	312849		598426	549172		642801	503473		46872	30322		69985	23755		644964	146496		165819	28325
477800	473145		265542	243339		452260	354802		641256	414618		392841	134134		646254	146817		560901	95412
227448	225202		647433	593756		306383	239886		275761	178112		645554	220261		445870	101556		646149	109730
638599	632349		98899	90711		645132	505456		422164	272604		615035	209981		133599	30259		464902	79573
643247	636967		266123	243671		443970	347980		118553	76298		215792	73467		531453	120577		517034	88496
219875	217788		167564	153727		127614	100023		480146	309945		380751	129733		397032	90469		644742	109875
565105	559664		206423	189442		65849	51572		648269	418329		557918	190367		641510	145776		642735	109485
48625	48119		189074	173473		376382	294773		643249	415698		647437	220821		393216	89207		250935	42902
166406	164803		61994	56867		94264	73743		288310	186073		567507	193667		153911	35093		646040	109658
482713	478162		478595	439058		156756	123241		646413	417213		44461	15413		537074	122931		642538	109945
167365	165726		6866	6304		202293	158417		591258	381758		94219	32167		93353	21039		444409	75642
644526	638452		6870	6270		320313	250748		217932	141075		6406	2167		646852	146434		643639	110329
492545	487856		212603	195018		134191	105138		489126	315798		200238	68603		86913	19483		392209	67125
173677	171973		152925	140152		291979	228518		640300	413344		169390	57466		363538	82780		643934	109501
458990	454670		642369	588992		647488	506938		404856	261357		198183	67703		187946	42382		77502	13336
25735	25485		46464	42562		310999	243627		646066	417436		644375	219914		365165	82796		641033	109531
97121	96183		637340	584188		590944	462901		644746	416824		81127	27756		61292	13806		563612	96105
83363	82571		14786	13598		646227	505911		146826	94925		335852	114541		642232	145832		62199	10543
97680	96796		78254	71909		330032	258606		642511	414871		151539	51603		359491	81966		89803	15327
186919	185056		444540	407684		560815	439810		173866	112436		354523	120938		309182	70499		645665	109727
89366	88520		376726	345435		546556	428027		89771	58115		614920	209696		131453	29908		309505	52755
643588	637359		427712	392054		496596	389188		641503	414039		639980	218712		643837	146109		57241	9761
491469	486635		641305	588244		565308	442614		441741	285910		643981	219898		209016	47299		650221	110763
450664	446362		630649	578116		296926	232669		641837	414332		225847	77041		632413	144248		591126	100637
83324	82551		276183	253425		640385	501534		599251	387032		236538	80228		389235	88217		165748	28008
159826	158314		36743	33717		580033	454375		20502	13202		393838	134545		649064	148028		360038	61493
604959	599167		637344	584153		494369	387434		131780	84995		536237	182839		642900	146365		183039	31160
536088	530991		26544	24285		638561	500022		209564	135390		534164	181935		646910	146697		326311	55719
235620	233282		432919	396813		650507	509604		92794	59930		639167	217724		646187	146944		123838	20977
642855	636731		66041	60634		645200	505037		155630	100164		574696	196144		571454	130045		507579	86749
238020	235649		357502	327766		610414	478334		48784	31358		480443	163768		204113	45956		646096	110959
459025	454642		127497	116955		98191	76792		28755	18444		90183	30842		629322	143457		225873	38543
646225	640034		283251	259837		182695	143254		89553	57729		99709	33784		480513	108883		414405	70743
645139	638795		428532	393098		246798	193300		178652	115357		334480	113938		39251	8913		640476	109330
438786	434489		154013	141284		37727	29555		419205	270644		288370	98320		370367	84114		83745	14196
66779	66155		292696	268124		643183	504085		134420	86602		643728	219086		649905	147816		607477	103236
173169	171588		36284	33325		644268	504586		590911	381375		35798	12151		565615	128291		334156	56851
276212	273544		331138	303485		641699	502760		645298	416974		643808	220223		348015	79089		114502	19440
646728	640592		647081	593389		275986	216171		142903	92205		328002	111857		118073	26724		646708	109903
635108	628953		531565	487428		35470	27813		333305	215398		650595	222412		597679	135731		620711	105778
646485	640388		561873	515159		173383	135529		533131	344300		496777	169530		39478	8814		492798	83392
208517	206390		591583	542412		54703	42690		530595	343215		481939	164193		429325	98009		647309	110586
6355	6296		646453	593099		121292	94914		46121	29672		61224	20574		641657	145833		646329	110767
132136	130823		412545	378169		339524	265576		70221	45290		568215	193884		642116	146286		360884	61690
644887	638687		642510	589232		645448	505612		62253	40147		59057	20083		395570	90138		334296	57150
308803	305813		578260	530154		215188	168576		646310	417633		275666	94252		462690	105415		427352	73097
570027	564518		224078	205466		644460	504566		67009	43456		339247	115952		229420	52067		645540	110169
64862	64258		641924	588681		347092	272024		50447	32448		642092	218922		560209	127259		643508	109571
432284	428278		44531	40804		643763	503887		578913	373782		625551	213246		477016	108649		647156	109736
339622	336385		207424	190420		240977	188624		491359	317458		429003	146606		640877	145389		443144	75559
94612	93651		284701	261049		124094	97300		641690	414271		491823	167805		364455	83122		434223	74331
339482	336241		647257	593901		638462	500127		340644	220267		188313	63679		96863	21828		645039	109684
111102	110022		25228	23106		39354	30678		104067	67018		395940	134479		431443	98219		642981	109746
23771	23548		215660	197665		173234	135729		217857	140612		209260	71081		102726	23298		646510	109984
642620	636408		239557	219713		604387	473826		591931	381901		643589	219452		393589	89842		573531	98202
291538	288835		65976	60418		282646	221246		187264	120784		644285	219859		56625	12818		121628	20889
644989	638671		196428	179867		86368	67488		643468	415505		46798	16152		644362	146836		6368	991
94334	93423		641576	588151		562870	440673		220038	141884		15709	5266		237195	53934		67154	11505
480138	475381		572926	525322		528067	412941		308353	199300		153478	52244		247653	56765		64681	10993
32631	32321		644867	591198		462509	362136		643559	415611		632020	215459		444508	101143		430570	73362
24072	23835		345799	317216		404613	316844		644271	416333		111861	38325		236702	53647		645314	109750
141692	140341		645466	591674		420576	329062		124125	79899		250938	85599		605593	138090		14822	2493
39302	38918		158755	145536		515783	404491		639774	413051		642595	219266		124114	28055		637262	108752
250922	248464		239246	219167		24341	18891		237529	153377		644692	220358		645270	147253		643085	109809
643648	637399		643463	589909		430878	337771		506935	327232		180859	61050		646949	147386		177359	30099
121278	120115		531234	486714		276452	216756		352385	227992		445305	151933		165905	37854		132368	22563
571632	566166		643646	590315		243615	190457		197552	127436		462339	157322		118404	26920		642844	110080
513332	508384		355121	325925		642955	503275		392761	253463		642494	218725		207540	47255		363444	62230
647166	640976		146171	133991		432913	339608		118338	76222		604942	206391		172712	39146		646960	109959
641054	634842		205396	188435		277366	217105		223678	144301		2206	650		236502	53600		405733	68626
647110	640875		643639	589971		237823	186186		306066	197407		153914	52307		153003	34777		94067	16073
641904	635772		357970	328181		640576	501530		512655	331134		639240	217934		448604	101749		83279	14071
559474	553896		644189	591032		83892	65619		97572	62636		588410	200523		573815	130251		240778	41157
508579	503747		422713	387608		168098	131647		357854	231439		641795	218679		533677	121169		306370	52042
239882	237592		443236	406344		133039	104206		222221	143627		376620	128507		420809	95768		26471	4415
80244	79493		644536	590856		644511	505189		68391	44129		93958	32026		104679	23849		146187	24967
62038	61417		616972	565616		429199	336468		120434	77667		646183	220621		444074	101164		646898	110662
102474	101515		206623	189739		97631	76495		398575	257349		427150	145072		643529	145846		648149	111092
645220	638915		401073	367569		95498	74820		212267	137015		641350	218672		641989	146342		605654	102651
645330	639051		645339	591631		89669	70264		14334	9290		613185	208834		353865	80554		645202	110130
131845	130558		311557	285860		644663	504692		647352	418489		642994	218998		600566	136585		87007	14654
644064	637813		513524	470491		80575	63263		643512	415636		35668	12096		131705	30010		381443	65076
153720	152232		187720	172039		37591	29461		212197	137447		26412	8860		49695	11358		173358	29546
32260	31969		153293	140462		71589	55962		36237	23170		331336	113281		434772	98990		494247	84401
542200	537028		276471	253468		70113	54823		77423	49909		382066	130362		214812	48592		272598	46659
32212	31883		644421	590719		93555	73273		465069	300380		39203	13350		408956	92455		61077	10236
83640	82780		644340	590582		643961	504558		39502	25322		645312	219141		381914	87174		54001	9200
215090	213025		39888	36540		197411	154852		642257	415564		11846	4014		176865	40128		6269	953
521178	516068		563602	516947		75299	59027		173366	112123		645467	219832		121566	27709		647685	110467
172896	171169		61602	56484		643766	504410		644249	416328		476724	162006		167953	37955		278431	47354
305114	302146		59239	54380		385569	302143		644202	415748		61860	21179		160597	36288		514144	87839
649883	643587		517947	474692		481891	377289		562911	363582		638841	218315		602926	137118		641730	109297
200537	198653		528472	484537		646695	507222		515362	333319		594412	202734		124197	28098		488663	82976
124626	123312		364554	334172		299521	234792		442556	285880		450486	154321		428300	97643		339138	57780
644106	637945		645612	592124		643683	503783		589534	380293		646278	220658		644008	146537		543799	93036
642224	635980		167450	153538		643372	503987		27933	18093		216065	74050		122001	27677		453262	77056
491949	487211		98536	90403		146393	114739		592961	383395		641091	218502		123143	27788		242194	41255
165707	164051		464424	425664		645374	505290		197587	127651		380437	129895		128475	29225		65079	11009
648501	642202		530863	486426		588058	460596		644158	416397		417620	142887		559186	126582		349018	59637
390725	386884		644906	591294		640579	502057		218848	141065		645860	220065		531037	120337		643409	110237
645863	639738		634666	582042		477183	373946		135940	87785		638553	218013		61739	13962		133091	22852
645255	638944		381643	350053		330966	259094		614300	396436		133135	45090		23979	5358		298499	50732
638747	632641		491741	450804		643564	504012		643573	416430		95113	32048		642955	146209		235793	40247
649550	643281		165815	152055		90649	70951		427969	276592		14865	5008		272970	62119		259354	44329
640597	634391		31254	28674		123523	96706		464732	300316		369935	126833		643455	145365		645615	109798
644493	638285		373217	342227		78276	61107		83662	53819		583196	199237		119997	27558		168400	28684
412592	408605		99688	91428		647030	506946		641859	414892		259314	88477		55411	12642		353667	60344
259442	256893		491152	450290		606339	475224		639041	412753		443654	151251		474623	108058		168255	28567
641022	634765		641829	588565		155317	121057		433262	279657		446245	152275		648951	147818		218841	37406
493641	488863		478899	439218		134621	105287		131754	84917		70995	24078		83068	19093		626591	106135
642981	636755		481467	441445		250968	196226		276737	178426		45946	15644		90379	20365		574390	97880
644376	638230		304657	279394		207028	162177		370103	239149		89961	30635		323201	73730		504658	86053
641078	634957		154284	141422		641387	502496		415246	268254		641407	218441		532227	121380		644709	109535
649949	643642		643483	590385		94327	73977		403863	260582		284945	97430		178092	40434		54190	9108
643535	637329		150964	138448		66844	52333		570168	368403		91878	30957		382208	86565		117696	20101
354986	351573		351486	322511		554364	434177		218177	141018		644801	219874		190302	43242		557884	94721
370121	366641		252855	231860		57315	44886		648155	418852		61254	21042		103190	23540		83195	14028
560136	554537		45962	42112		501130	392676		17110	10992		500830	170636		626406	142932		438760	74547
161726	160158		649620	595695		189787	148770		239439	154787		404254	138171		625621	142219		644194	109851
151248	149759		645728	591915		132181	103637		237348	152950		368980	125861		258903	58644		645279	110332
465262	460739		197926	181309		154219	120635		440892	285142		546619	186197		191416	43638		427029	72857
265889	263263		124647	114252		63713	49724		169269	109519		493310	168305		332087	74895		146007	24943
205584	203599		322431	295390		646914	506722		445656	287672		559541	191126		66254	15025		169188	28660
644424	638271		354889	325466		154365	120919		629368	406652		357455	121354		624152	142220		35391	6018
243570	241229		17239	15751		481734	377916		83676	54029		576203	196712		61595	14250		505297	86239
244516	242195		494421	453460		542791	424997		141871	91475		133227	45530		104672	23617		54866	9319
149977	148507		54922	50346		78762	61698		640964	413966		123064	42045		57180	12809		131520	22502
72766	72076		493211	452171		150634	117885		337527	218033		643664	219107		644110	145928		484884	82455
601642	595752		97246	89229		643936	504434		290929	188043		49308	16813		642943	146034		238726	40625
173550	171944		646194	592319		527256	412799		42047	27196		93749	31839		643135	145939		82818	14179
157043	155527		577907	529869		643729	504692		37396	23985		535700	183276		453435	103361		26468	4477
579536	573942		644059	590461		62209	48790		575404	371214		210724	72287		644854	146420		476442	81195
632347	626294		291099	266999		53912	42311		556966	360086		152962	52034		96473	21916		647674	110239
404074	400086		41315	37845		28934	22661		311820	201498		187745	63934		644892	147337		93703	15986
513672	508626		311345	285447		268824	210691		278593	180171		646889	220787		117181	26676		215053	36773
282951	280242		646340	592591		187258	146430		543674	351107		23874	8158		633098	144271		495652	84537
423851	419742		187605	172014		258691	202497		104092	67515		98479	33451		358027	81182		104517	17914
111199	110165		644787	591267		640489	501154		16824	10738		642298	219789		279169	63148		28171	4810
101814	100863		216202	198350		161296	126877		207257	134034		129099	43978		538128	122391		271285	46328
649307	642839		77864	71302		607852	475628		643562	415833		543727	185363		648974	147566		81145	13918
243469	241186		512474	469801		558295	437245		75931	48828		524339	179261		580974	132201		146384	24940
645352	639090		648880	595054		646872	506725		329969	212971		423246	144309		122871	27648		331808	56711
66023	65357		146624	134279		330282	258720		641841	415388		646407	220668		66405	15111		182269	30831
259106	256627		646334	592724		285369	223528		98056	63309		132311	44998		15914	3566		646046	110428
122880	121722		153402	140711		514687	403372		643453	415731		132679	45361		80928	18443		573683	97945
643071	636898		368916	338282		648460	507521		646134	417454		46326	15865		209113	47611		644798	109810
484763	480073		477425	437616		462240	362210		99146	64331		552906	188343		401724	91285		527516	89292
45622	45167		640442	587347		332311	260590		61049	39432		231146	78725		93874	21333		208102	35197
66375	65741		491511	450542		218727	171198		39730	25708		646437	220391		62510	14254		428528	72844
643392	637310		514024	471418		643424	504112		647343	418293		39306	13424		507948	115690		644057	109566
645721	639619		645595	591739		644508	504710		230110	148893		495282	168909		492571	111785		270850	46322
191774	189885		149487	137026		493689	387201		365755	236393		521320	177795		644434	146958		101641	17393
310262	307256		359317	329099		645106	505450		605617	391317		217862	74036		250391	57052		424049	72036
282715	279985		296332	271649		464977	364325		466202	301409		135912	45962		258569	58609		610057	104084
515581	510500		15733	14378		642465	503012		446045	288336		643749	219136		643196	146216		118740	19910
145768	144314		359701	329781		195782	153533		208952	135092		20435	6914		66607	15150		644165	110012
208745	206725		648303	594137		644902	505685		642525	414325		590336	201329		461400	105123		123634	21048
404468	400555		649155	595481		373108	292312		321338	207905		325485	110817		510557	115543		645243	110142
541746	536505		238752	219033		513206	401949		568851	367354		420406	143075		645548	146507		25135	4226
230796	228571		66648	61079		193467	151825		640910	413949		467310	159267		69818	15747		23845	4023
325665	322434		381206	349620		482238	377790		162579	104954		212342	72490		432899	98049		117815	20093
27861	27590		644723	591276		525447	411722		443856	287238		141570	48333		46180	10369		45587	8003
131530	130226		177399	162642		352702	275866		611693	395324		118824	40691		464964	105569		26339	4433
432444	428340		641112	587717		36002	28113		207043	133449		443917	151264		618409	140984		305801	52123
89914	89031		462231	423615		530990	414821		70072	44972		358554	122234		626789	142414		511536	87239
443440	439229		46511	42639		123659	96753		643907	415570		445952	152443		600714	136329		99539	17020
449777	445403		645063	591177		157145	122992		629793	407394		50574	17118		426505	96678		256321	43681
15650	15475		564317	517316		247198	193726		645295	417103		91808	31469		238816	54386		640028	108543
645298	639122		645580	591855		535814	419703		26587	17086		480401	163728		642022	146158		207811	35383
643084	636866		191884	175843		368535	288570		646665	418415		44307	14944		526165	119318		80038	13548
53650	53134		347262	318520		248444	194759		226362	146156		240100	81523		573679	130146		360986	61844
646241	639914		277486	254323		201144	157978		528639	341380		205386	69957		644116	146483		381923	64566
404833	400803		311565	285644		54995	43074		154555	99872		95339	32445		59490	13520		384735	66010
645695	639529		434739	398392		647711	508235		647262	418203		580071	197806		273807	62659		645023	109661
162046	160477		445329	408148		645515	505400		338949	218777		647427	220798		56887	12803		356183	60601
6409	6362		480639	440496		646325	507215		443559	286353		28158	9593		27918	6256		6386	993
128279	127030		118181	108082		295891	231793		259338	167354		189182	64679		39776	9012		454028	77521
75709	74980		403881	370507		641575	502543		86337	55828		492173	167943		92316	20950		360185	61132
172574	170920		230517	211349		559728	438639		97257	62850		196340	66769		16758	3779		468110	80229
200466	198516		369182	338116		278231	217849		307629	198051		644481	219650		168324	38480		363077	61836
632078	625870		510393	467746		638899	500264		644083	415902		259487	89053		646834	147745		542363	92525
360869	357419		376869	345681		334222	262053		628420	405999		253147	86558		562159	127787		531735	91181
646185	640028		645703	592467		517778	405702		511359	330154		53315	17900		647312	146739		644369	109655
173676	172024		645227	591568		83782	65525		645654	417138		49210	16575		640779	146020		161595	27277
645771	639461		134560	123443		169020	132401		377065	243749		648327	220824		2195	465		48993	8489
66078	65444		642891	589784		309691	242586		648429	418873		333165	113509		460677	104685		286662	48853
159225	157693		632649	580488		267436	209905		421631	272636		153389	52246		117683	26657		35486	5924
428898	424912		124500	114133		645461	505372		166273	106937		379889	129788		425492	96138		648082	110504
511680	506702		626254	574558		646421	506551		645146	416752		133454	45614		645574	146706		99348	16817
467324	462846		53410	49076		646638	506555		644472	415837		141033	48127		238912	54114		122928	20994
646839	640453		345863	317372		236774	185618		243227	157042		646035	220453		236699	53964		416227	71186
570392	564875		147026	134828		27724	21698		642139	414826		301865	102837		114039	26019		531289	90675
227343	225159		63460	58169		133550	104534		6354	4111		81262	27564		43435	9718		364687	61850
154329	152885		161620	148093		370985	290614		266488	172268		644883	220759		19952	4550		215482	36517
101435	100446		284443	260846		438263	343221		49405	31864		558370	190391		225724	51272		219349	37369
97308	96374		218024	199945		14494	11271		641872	415153		339991	115686		86983	19777		482920	82067
27794	27506		154570	141733		384055	300600		458354	296177		333221	113680		23364	5304		451014	77801
180010	178280		538943	493877		642992	504377		632983	408808		420243	143325		573447	130437		254823	43391
103147	102116		244629	224454		43064	33710		397801	256966		253631	86327		311391	70804		378390	64675
309986	306948		478446	438752		642687	504061		353750	228657		640626	218433		638147	145662		89620	15115
363713	360249		645962	591922		531008	415678		642598	414799		54391	18502		46647	10788		187186	31918
640674	634368		208727	191402		521186	408511		96531	62376		509030	173958		416451	94798		462178	78236
648199	641877		645613	592262		24671	19318		275833	178446		225194	77033		167512	37848		530900	90448
643055	636876		145613	133589		66425	51904		172867	111798		283175	96037		218562	49563		641262	109375
642933	636786		647132	593608		80827	63357		363977	235189		621477	211880		153266	35139		38212	6374
631541	625376		220461	202108		121843	95529		46994	30257		156124	52979		509267	115824		49074	8245
96273	95327		614825	563864		146722	114857		531550	343248		434982	148510		647181	147085		430727	73533
647225	640923		648220	594226		32459	25501		39261	25266		495191	168665		648428	147752		290836	49543
71550	70831		6390	5855		413622	323569		640425	413600		164664	55902		572664	130912		69798	11921
173535	171890		156786	143777		26508	20760		404208	261351		182555	62126		211098	47556		599588	102265
389459	385616		645468	592054		537761	421556		419132	270355		642293	218559		338444	76956		580073	98968
89320	88471		645338	591540		100236	78366		640766	413968		645130	220083		642101	146439		531088	90364
206660	204732		644070	590278		428437	335475		80502	52246		21250	7320		266196	60618		284849	48449
296492	293605		6372	5851		461771	361664		325516	209668		642643	219410		399276	90873		640478	109190
118203	117055		638600	585541		359008	281016		323489	208532		86025	29032		517911	117558		36908	6267
643163	636869		531640	487435		647388	506841		646889	418580		102227	34796		632039	143491		39724	6711
86446	85583		525193	481524		308916	241927		311348	200576		644113	219477		357377	81095		449264	76116
381726	377994		315805	289444		312198	244522		644445	415599		568446	193408		618785	140323		631670	107768
644832	638626		116584	106983		28906	22629		66873	43195		646129	220558		528431	119773		443216	75955
644232	637909		225344	206572		124514	97425		384647	248779		445146	152051		641189	145810		239794	41227
576174	570529		534083	489594		534102	417837		87572	56668		352032	120132		639310	144964		298234	51062
46250	45794		646101	592382		462121	361758		645114	416609		69824	23832		642194	146361		366574	62795
219960	217776		606029	555809		54857	42771		439177	283272		429893	146691		209457	47384		492826	84351
625791	619803		618097	566821		278342	217870		557676	360524		333547	114131		61693	14247		238617	40594
311091	308050		287426	263290		511787	401112		65888	42611		405206	138283		643761	146040		330971	56537
570344	564722		135116	124025		68728	53811		78938	51122		111854	38273		500635	113495		514469	87958
530621	525452		397298	364694		35848	28045		37098	23891		480713	164335		358640	81737		605185	103758
66279	65670		588631	539813		515979	404043		54724	35436		639568	218350		645268	146642		644297	109902
647194	641022		598883	549191		643581	504460		642857	415562		114444	38934		509365	115569		422130	71650
195371	193459		643719	589965		28593	22462		634974	409836		607412	207224		413082	94512		572343	97356
464653	460087		477083	437654		254513	199362		645438	416755		433159	147733		646124	147293		594225	101637
274943	272235		111786	102550		594015	465995		187482	121095		645812	220226		352294	80334		644659	109714
647027	640914		236395	216567		21680	17098		120568	77985		93693	31927		61124	13759		300168	51115
614535	608471		427027	391478		642856	503396		644377	416551		204322	69440		444437	100902		286880	48836
568587	563190		556221	509789		332088	259943		641754	415245		309197	105537		205094	46502		491652	83688
557620	552177		533783	489381		26364	20739		353208	228028		642102	218641		496178	112821		639841	109015
275587	272888		399517	366253		23186	18194		128017	82335		644711	219979		565054	129052		120443	20629
86789	85948		461422	423289		533114	417533		57426	37166		68999	23646		219340	49703		506082	86154
591291	585646		642896	589656		207558	162277		320552	207085		642997	219543		380887	86638		512918	87451
506000	501140		640850	587448		430075	336759		93606	60434		501369	170961		238597	54176		21420	3606
98822	97828		566164	518774		46319	36520		527527	340329		559691	191007		62275	14234		460706	78366
642656	636478		398924	365740		650058	509622		643638	415538		563117	192117		121705	27917		642045	109669
399441	395639		650383	596064		339192	265895		646511	418214		39382	13282		146830	33441		118090	19951
173589	171845		648654	594551		405996	318464		641641	414104		575457	196582		239838	54536		37539	6311
331169	327929		288123	264270		38080	29755		158511	102332		377590	128049		574060	130670		235897	39763
63719	63089		385650	353615		122903	96281		132542	85460		28598	9660		645265	146822		516927	88380
6857	6798		66861	61451		206857	161990		507495	327791		263898	90377		646470	146195		557126	95143
205720	203746		154233	141349		228529	179124		83236	53784		66068	22500		446568	101428		331925	56709
644722	638539		641693	588369		239698	187964		591502	381780		509431	173940		98632	22433		644464	110061
90261	89444		204915	188043		23085	18108		58452	37718		643306	219044		357436	81202		645361	109927
507954	503055		639923	586766		351477	275328		638243	412205		83464	28395		187996	42646		117902	20056
154593	153033		425166	389897		646827	507077		376728	243043		59558	20233		643919	147244		645283	109843
80518	79728		238794	218999		193181	151368		517386	333916		93789	31874		322795	73547		373990	63520
238773	236508		178361	163490		236550	185153		103809	66740		492907	167373		581157	131863		287399	49209
61309	60716		529856	485723		180892	141473		645289	416639		119726	40888		643685	146107		558963	95686
173538	171905		644369	590956		225905	177083		346954	224545		530136	180608		637478	145071		333733	56816
481268	476618		228585	209555		639575	501366		226827	146353		244132	83495		12045	2673		429751	73162
643172	637014		641124	587848		189741	148655		132399	85063		644189	220193		646943	147053		207769	35276
527017	521980		308358	282714		646420	506393		648224	418240		380638	129953		89987	20419		207085	35242
119288	118160		241096	220865		243558	190858		96802	62563		513168	174991		643771	146733		516912	88529
276821	274176		644907	591412		642048	503076		395923	256168		645644	220343		644423	146641		83549	14187
640590	634439		94740	86798		508217	398147		93320	60288		100683	34257		639841	145144		642878	109503
476704	472104		309902	284462		70101	54869		532067	344000		224280	76049		315510	72045		646491	110511
645595	639393		89565	82195		645392	505612		52476	33894		212339	72238		327215	74241		335612	56979
142342	140988		17142	15713		153710	120275		646588	418093		599672	204825		458532	104202		32641	5554
643549	637221		618619	567392		173598	136015		102820	66408		20116	6804		454772	103396		613862	104768
337196	333960		455087	417400		83258	65162		627509	405423		495740	169400		198656	45766		632832	107565
644024	637811		154745	141850		308851	241686		338745	219010		35349	12041		644676	146131		91348	15577
191343	189456		28319	26011		202328	158305		480519	310396		298079	101801		501509	114465		643112	109936
647127	640818		322952	296266		637346	499149		505539	326067		646761	221075		512053	116059		369782	63165
244363	242039		118889	108949		642340	503091		646884	417902		353028	120543		302072	68951		432444	74281
131949	130632		632473	580398		266267	208831		270356	174393		480858	164102		277695	62907		360906	61271
568645	563183		648411	594352		174167	136348		188690	121889		312484	106582		96851	21980		29095	4871
437848	433648		320968	294125		642146	502825		645441	416760		156481	53293		86123	19395		646521	110115
306110	303188		564538	517505		62410	48789		324839	209623		381549	130429		328219	74453		274006	46428
647387	641184		387776	355517		203435	159040		182899	118527		388720	132192		37225	8379		369601	62844
336628	333387		198687	182217		384427	300794		200165	129235		86496	29490		59606	13521		37019	6204
90090	89229		26183	23974		51038	39735		151553	97782		643005	219138		645983	146535		404883	69418
644138	637963		646994	593279		646076	505949		644391	416216		295769	100972		640621	145296		187283	31678
475965	471423		95153	87229		359330	281850		243230	157077		646086	220091		103025	23258		562172	95746
600705	594976		642396	589117		94935	74260		398025	257493		353595	120569		646167	146581		6377	1007
643698	637608		225500	206804		475664	372943		470613	303973		500521	170723		643228	146576		484032	83063
640177	633853		97314	89177		261185	204395		641653	415124		175828	60209		502782	114306		639772	109631
130601	129337		80438	73670		80685	63074		380560	245021		167103	56948		644904	147129		644558	110308
23885	23669		122413	112220		379708	297369		643491	415928		368986	125812		93863	21319		95441	16258
442178	437941		276091	253125		46477	36423		270135	174368		216108	73820		644256	146211		645324	110185
124696	123486		117060	107185		445750	349279		14666	9402		104572	35758		83330	18858		238985	40859
197583	195718		375870	344540		376242	294348		32310	20939		645927	220317		190270	43266		99146	16893
99465	98442		244501	224143		77006	60231		166668	107531		644248	220140		443336	100819		644002	109951
16834	16689		529059	485337		645400	505948		646660	417374		289154	99034		37563	8332		404225	69337
6391	6328		50318	46128		155911	121894		321854	208047		563229	191659		325416	74093		289004	49109
329628	326554		647384	593543		146249	114528		228053	147189		307262	104362		111619	25224		200645	33931
606711	600927		347004	317939		641587	502271		320737	206848		52686	17788		642110	145748		516747	88196
152854	151358		575275	527502		512926	401725		425143	274681		647083	220750		634734	144659		508728	86788
187251	185421		72382	66412		334827	262089		218412	141165		278565	94835		481509	109424		361431	61264
76853	76111		100317	91984		642406	503067		65020	42116		606376	207404		589700	133245		505637	86342
634404	628180		640120	587298		641520	502399		640639	413570		198609	67756		481322	109002		27618	4652
79493	78712		642421	588508		643268	503682		639681	413555		390963	133019		225390	51298		642766	109493
645497	639265		260178	238573		506818	396933		151380	98015		192927	65594		492355	111308		238480	40465
158235	156694		645997	592190		642042	502344		188331	122199		95409	32385		145807	33018		645580	109979
198046	196153		578161	530012		642020	502656		364350	235335		431080	147642		645474	146975		573338	97607
15802	15677		247468	226684		477554	374635		241124	155686		215240	73380		645586	146707		208920	35751
129855	128550		650206	596061		577458	452401		2163	1360		646613	220576		338679	77112		648656	110605
643316	637123		98650	90451		643998	504477		261612	168884		636879	216811		532597	120833		26202	4377
639179	633088		643738	590093		99503	77896		64954	41891		648175	220774		380780	86571		451756	76943
200371	198475		641662	588191		28251	22067		346906	223787		49289	16828		628283	143164		68617	11554
542124	536886		160917	147564		64026	50106		646634	417369		639912	218653		605469	138007		642156	109612
359078	355525		645335	591991		93321	73363		496084	319716		648449	221015		237438	54377		70452	11697
634827	628734		624931	573085		631933	495393		446778	287924		641831	218206		101154	22871		647591	110474
558926	553531		193610	177443		579182	453823		645034	416828		569510	194520		310042	70531		101570	17337
646207	639925		458368	420201		345060	270511		434404	280705		98319	33168		104749	23826		642217	109598
590771	585091		445132	408114		643979	504573		631563	408189		259342	88537		364506	82734		347088	58965
385751	382086		37245	34055		538184	421607		219392	141784		57167	19551		160049	36441		642326	109511
643415	637216		642236	588785		543322	425709		87429	56284		443915	151267		356210	80994		37771	6468
207945	205889		505307	463614		465126	364351		80808	52310		180864	61884		304975	69370		647134	110342
649148	642848		604921	554448		36859	28869		641916	414555		647299	220757		101938	23098		251635	42945
633106	626920		118716	108725		82611	64692		226887	146278		645821	220291		514719	117244		300200	51536
646344	640062		640465	587576		27660	21671		48734	31540		95318	32474		643631	146672		156476	26543
641601	635433		350830	321889		309564	242579		404067	261300		640392	217929		62412	14176		643864	110115
643057	636756		102754	94215		566882	444151		219567	141940		530399	180907		236203	53564		308875	52373
572303	566745		177272	162664		647534	507035		542702	350607		26320	8837		647857	146770		516520	88132
311053	308009		78801	72261		37379	29281		644028	415750		196749	67341		353491	80455		208834	35300
646946	640630		206839	189566		487827	382973		643604	415846		645320	220668		104617	23612		641644	109021
225409	223229		602832	552275		444182	348028		384081	248253		636856	217253		443536	101045		98178	16644
267072	264522		644798	591381		187295	146664		29238	18817		444013	151171		147285	33318		283233	48500
644320	638210		93196	85555		638586	500023		555307	358810		65631	22284		495752	112917		54014	9259
640129	634051		12004	11021		644616	505573		166336	107118		430856	146765		220162	49983		452803	77096
277182	274549		511390	468782		355423	278368		591167	382444		454798	154674		600603	136472		579785	98603
639833	633681		645603	592209		474489	371179		104651	67732		24194	8211		642181	146036		188370	32430
118720	117609		645174	591313		559397	437816		641132	414686		522715	178235		640771	145364		69784	11587
69130	68445		364877	334569		644414	504054		98960	64075		166106	56760		647790	147505		189962	32250
219622	217505		644530	590940		387856	303410		299181	193340		392273	133847		429290	97379		530570	89826
645738	639445		646089	592608		320176	250626		385529	249001		563861	192572		340457	77319		259242	43985
440029	435767		644428	590933		493803	387087		124253	80312		645913	220049		277713	62979		101700	17291
645930	639777		291680	267177		645129	505357		61679	39778		339685	116047		645358	146011		59522	10112
643351	637052		128986	118312		126109	98870		30864	19782		592990	202513		226336	51375		49214	8370
118747	117583		132065	120971		400707	314014		126984	82259		97364	32998		642249	146234		645471	109809
601988	596184		173152	158796		134582	105313		644533	415904		609183	208115		119067	27004		327070	55922
571811	566398		645078	591855		643525	503989		466681	301442		297603	101715		98347	22461		255972	43671
420186	416158		28337	25961		533045	417474		513075	331446		77124	26136		326343	74754		644737	109692
61556	60962		617943	566699		131180	102804		39352	25401		260633	89279		209096	47512		576405	98107
484292	479468		641463	588095		478048	373865		133609	85959		196225	66896		71771	16447		27746	4576
66415	65763		61992	56808		527855	413461		128552	82920		640082	218835		37489	8375		26140	4400
643500	637264		80559	73928		625493	489789		647548	417878		421482	143819		94254	21383		643160	109314
642032	635774		640934	587397		82631	64534		237463	153077		401642	136788		86301	19581		28227	4738
494675	489968		50654	46391		226169	177186		443953	287090		334406	114085		117206	26542		29198	4784
384349	380683		166222	152413		402981	315472		208977	135104		237837	81304		495671	112786		207418	35249
441558	437198		320974	294660		641923	502553		646297	417168		445015	152536		278168	62818		218658	37358
90224	89308		537291	492480		396506	310908		347004	223515		151439	51666		644818	146825		6845	1174
443111	438893		225852	207103		275097	215711		97015	62491		306162	104489		297072	67706		614717	104914
162325	160750		121481	111348		120640	94304		467559	301844		479401	164456		39000	8808		187982	31909
480793	476163		558980	512814		26497	20701		642104	414810		527947	180272		468471	106782		330400	56389
180918	179232		121314	111315		256048	200843		508925	328123		82533	28108		643071	146263		277077	47322
111100	110052		225448	206812		608909	476938		638195	412373		83415	28272		646830	147382		645991	110108
200547	198583		536660	492059		573865	449174		635219	410914		347229	118341		153738	34979		398442	68228
579269	573656		646348	592956		644598	504610		405237	261687		151279	51867		24901	5686		442134	75404
36106	35750		220315	202044		237458	186202		444138	287113		427296	145126		91243	20674		93313	15838
180362	178602		86642	79380		642124	503030		643693	416263		350494	119311		118317	26888		647623	110892
35452	35088		215575	197763		111403	87150		640681	413790		643623	219304		634487	144464		236205	40064
28093	27804		10180	9284		643913	504062		34761	22539		180498	61791		626514	142384		39284	6667
481542	476803		153992	141170		526546	412784		23900	15374		485179	165725		530122	120870		363445	61937
114345	113255		154892	141928		203037	159122		646701	418350		643171	219224		188392	42734		562500	96068
644207	638092		419028	384333		562686	440650		609646	393875		150652	51692		225759	51160		111475	18975
53201	52677		640427	587249		504339	395103		433714	280271		422291	144123		205942	47113		62488	10582
647561	641360		250961	229964		451433	353205		89689	58008		392792	134279		11988	2664		530478	90576
133354	132057		646896	593078		495642	388597		644422	416034		156288	53205		645473	147086		197980	33603
509825	504792		363813	333596		383926	300088		581059	375588		215625	73767		645935	147146		78470	13458
443298	438903		645511	591983		340273	266473		535964	346164		642394	219068		81088	18278		648539	111169
193588	191675		477270	437877		558597	437636		322288	208355		6400	2140		238476	54189		266791	45594
219782	217616		42656	39163		299603	234629		645655	416350		640399	218412		644103	146821		373734	63883
80431	79607		649640	595589		97298	76337		86856	56145		515365	176238		645882	146909		219420	37503
244334	242007		646803	592680		427233	335151		93054	59956		647765	221001		641142	145468		168155	28565
23979	23744		41906	38406		59037	46093		591419	382052		71308	24080		191560	43716		643532	109730
640105	633976		239147	219183		642958	503156		82951	53425		645399	220595		173774	39207		54676	9156
533147	528042		380890	348754		61389	48184		160381	103634		645816	220828		624181	142484		197190	33638
395993	392167		305593	280160		594527	465174		79230	51215		209328	71305		647850	147454		146692	24977
644782	638668		37617	34565		646987	506738		37601	24257		173465	58930		559901	127455		639999	109348
648928	642816		208742	191376		90099	70553		172629	111275		69804	24015		506208	115367		166109	28366
650151	643893		640034	587011		196401	153426		442638	286029		578495	197596		118439	26792		397372	67957
126661	125480		154445	141790		620919	486751		98380	63380		86414	29575		644787	146225		476188	81213
25998	25737		645037	591451		478068	374693		578954	374360		410741	139345		358487	81028		54072	9263
173709	171976		146092	133773		124858	97805		644677	416638		308226	105165		283773	64926		649763	110955
644655	638468		174051	159332		644214	504973		66748	42894		433876	148298		82674	18923		645618	109958
236135	233902		558458	512135		346370	271408		354557	228648		643220	219711		251386	57213		507947	86468
237159	234803		644059	590311		554977	434575		529232	341822		119989	40960		260954	59709		417817	71448
452658	448372		6444	5914		237435	185951		113443	73318		381590	129849		629921	143693		484984	82316
158872	157339		525886	482409		168596	131981		266427	172367		644741	219754		41366	9271		642314	109531
208653	206575		640491	587405		42939	33635		639832	413351		203454	69064		433679	98503		121510	20801
628499	622388		384159	351985		369047	288844		535981	346120		429116	146874		647443	146729		583760	99979
64537	63908		320016	293252		99512	77793		78832	50895		214793	73371		643564	146452		330849	56258
151653	150141		53879	49497		91955	71790		482384	311828		145545	49626		120401	27451		129338	21933
643281	636978		326317	299060		403778	316248		309199	199986		166981	56828		52621	12024		649182	110692
640278	634021		515631	472769		275685	215837		644350	416705		554293	188953		75535	17228		644827	110263
384751	380951		63909	58633		647416	507047		219760	141927		15715	5189		530673	121173		131732	22377
37249	36853		581859	533649		113176	88820		160956	104168		640277	218329		97328	21943		640898	109173
95117	94229		560508	514030		647495	507219		439565	284031		644426	219633		152760	34775		15597	2614
642636	636377		466010	427573		260634	203970		646502	417987		117654	40092		429915	97634		276855	47512
208275	206250		271361	248657		146814	115228		94629	61433		279173	95282		642897	146181		539767	92448
292879	290067		38003	34850		301500	236782		433565	279351		648608	220891		631389	143768		644137	109918
72509	71824		631346	579008		49388	38676		155762	100473		165906	56466		640880	145876		579600	99029
150384	148911		645030	590919		557491	437278		113936	73676		421407	143675		640349	145696		346438	58947
384855	381144		541389	496208		390781	305930		646651	418025		644237	219745		538388	122144		172920	29537
29397	29114		538443	493709		445770	349577		360499	233207		649283	221652		644648	147459		242733	41535
187285	185467		287601	264035		283298	221738		644419	416458		37157	12651		283018	64824		118865	20079
258421	255954		644987	591161		20002	15766		642945	415848		467632	159300		599880	136866		641924	109619
478374	473700		360584	330702		613466	480695		294458	189803		443572	151219		27716	6148		408773	69778
577610	572017		145540	133474		474335	371924		121331	78329		167975	57230		646731	146962		644760	110015
94418	93511		123758	113369		145946	114252		158349	102251		328690	112023		568963	129873		525718	90302
565401	559990		243313	222918		430157	336479		206770	133464		215724	73455		645393	146959		24030	3961
209243	207178		573159	525517		588847	460686		644314	416369		267200	91389		642714	145393		215546	36661
124323	123138		527960	484204		309770	242593		642694	414984		644607	219267		189807	43206		104418	17773
648059	641842		151913	139288		339469	265899		59330	38156		365219	124390		575912	131331		352452	60221
77018	76298		121546	111600		574775	450017		98452	63497		131235	44590		634371	144339		438661	74378
21392	21207		645486	592001		54834	42984		644479	416548		531009	181184		632849	143869		382081	65413
644674	638538		6499	5931		136377	106694		333872	215933		97625	33302		134121	30525		340840	57825
331464	328213		381885	350099		219347	172009		644072	415658		364104	124252		306865	69663		385514	65439
565238	559680		208289	191064		192241	150321		421846	272022		37350	12609		638392	145448		425143	72767
94776	93848		162707	149098		644254	504536		645904	417435		531902	181502		645208	146171		153859	26122
346937	343591		510254	467953		288040	225540		638449	412010		648018	221689		573770	130732		646189	110559
642614	636343		578064	529739		647744	507240		644479	416725		80611	27519		398988	90482		299753	51280
491618	486788		565817	518747		35920	28163		497254	320991		644869	220036		99781	22603		291438	49973
128340	127098		634079	581150		580722	454618		304969	197287		134479	45460		236632	53705		186936	31782
83940	83033		643834	590410		36905	28835		630106	406385		599970	204855		54244	12296		640353	109563
315455	312491		146470	134219		42978	33490		277071	178879		569830	194563		644492	147332		642366	109571
64001	63386		339341	311109		646636	506598		638660	413091		563481	192967		203180	46208		645773	110124
578473	572830		468105	429096		638949	500166		640187	413227		633750	216344		643505	146671		531434	90579
645040	638839		92304	84626		188351	147302		39326	25142		647353	220570		218940	50035		323170	55435
641817	635758		626077	573775		337842	264757		238199	154348		479830	163698		547065	124257		645578	109370
644529	638325		239296	219268		646238	506465		81198	52486		536840	183404		443944	100661		644998	109781
641031	634832		415822	381348		243671	190395		591525	382792		650284	221504		643939	146614		333435	56373
58383	57821		360408	330809		134280	105281		512404	331138		380943	130242		269448	61247		536314	90960
530158	525007		418434	383546		330771	258806		94424	61113		124021	42281		158393	35987		291001	49699
513733	508734		643340	590185		591573	462643		645075	416687		645301	219996		153911	34825		516309	88206
21816	21612		239226	219173		339276	266207		643073	415236		634373	216285		464605	105491		39982	6712
255199	252731		282711	259387		124094	97140		95078	61364		162271	55339		308187	70161		39461	6672
315308	312111		553842	507736		647072	505987		645251	416311		369372	126063		646453	147385		599308	102686
330772	327632		357829	328055		423165	331469		304583	196145		645097	220422		163197	37098		220015	37518
296167	293269		237606	217917		647160	506452		642216	414509		14733	4868		99935	22659		118107	20090
240858	238548		562869	516451		643564	504563		643505	415866		418827	143101		62236	13917		134173	22810
562854	557413		634315	581793		146701	114928		149549	96259		467255	160106		66149	14982		648082	110822
579469	573972		643348	590102		462164	361204		647160	418415		576013	196830		255997	57734		521840	88836
197665	195768		579659	531175		643261	503886		54573	35245		111754	38282		645126	146351		329477	56091
215653	213511		153959	141179		444497	348049		177617	114668		69739	23696		514327	116702		644113	110142
314733	311796		359661	329779		295446	231162		330840	213888		104675	35554		127086	28672		290888	49531
245320	242929		219650	201335		598397	469017		450041	290916		123183	41837		332046	75710		123344	20899
190646	188752		151998	139229		93642	73379		540349	348713		136678	46812		156566	35572		14833	2443
25968	25712		374729	343393		46774	36747		482299	311008		66269	22569		417842	94735		124398	20938
648172	642007		366069	335843		154616	121034		421654	272154		123517	41848		537152	121613		2224	310
174129	172449		365297	334876		484898	380129		492863	318176		239652	81327		14359	3193		561814	95347
592280	586601		377516	346404		626526	491317		552841	356884		327510	111844		94039	21473		122928	20996
425342	421327		22982	21038		90092	70315		426983	275867		190491	64470		131122	29482		507214	86487
77606	76864		299919	274966		648027	507494		646393	418111		531099	180534		642690	146240		129096	21724
93678	92671		87871	80611		242769	189880		640732	413465		219154	74712		621063	140504		638464	108720
541961	536751		95239	87338		646245	506438		360511	233032		30979	10598		640927	145713		131747	22393
645448	639313		89497	82024		99427	77899		206113	133166		643579	219706		17245	3900		641562	109417
119988	118781		647366	593925		297001	232351		645209	416672		246953	84578		235929	53348		142292	23951
581445	575895		647349	593686		641590	502892		538455	348061		633006	215775		650120	148000		396215	67708
65103	64440		391178	358693		28710	22476		458582	296138		644029	219669		631446	143272		606232	103305
631630	625513		649725	595848		642327	502696		573330	370874		321658	110172		240119	54230		642105	109734
642141	635880		565714	518752		215937	169095		37910	24519		646092	221018		123651	27905		645608	110014
321327	318210		164193	150578		645059	505232		638390	412995		643940	220358		28565	6492		78538	13169
89717	88827		239602	219811		423462	331682		449575	290232		175369	59890		92324	20917		542773	92501
645040	638831		646359	593001		287864	225516		351631	227389		376400	128642		642262	145888		398938	68363
134323	133020		345766	317181		496148	388869		617866	399462		104473	35699		525884	119787		643973	109767
537405	532226		275591	252423		525633	411569		639508	413181		208201	71277		442105	100714		305366	52375
244091	241687		301017	276215		59405	46583		123252	79494		236511	81129		23666	5354		37734	6472
644437	638351		26312	24109		645002	505035		28549	18539		443825	151388		477367	108600		172535	29307
575785	570287		202717	185844		397994	311467		462703	299158		96923	33013		173284	39400		23621	3897
643216	636905		86094	79031		623793	488838		646978	417541		638077	218167		639896	145583		643437	110030
460408	455886		615474	564262		297851	233152		543036	351076		187354	63881		645195	146737		86705	14727
100173	99202		71526	65674		469505	367555		300877	194103		271749	92843		644296	146161		646153	109999
642783	636778		61363	56340		76507	59992		45832	29550		80912	27629		442567	101055		339918	58033
129170	127935		103831	95295		633121	496148		642899	415607		403774	137940		98830	22659		345076	58543
647470	641301		118080	108323		465508	364619		649367	419204		644017	219294		645579	146931		498410	84965
506765	501896		644013	590415		66018	51535		152867	98604		568877	193794		56128	12649		643006	109282
89597	88723		461199	423067		381356	298693		16873	10835		516802	176380		299198	68156		649588	110575
491575	486726		392672	360031		364021	284975		54327	35067		150961	51486		373953	85542		644126	110190
644977	638789		464512	426064		640052	501779		301224	194299		501272	170613		495295	112931		600686	102436
61620	61035		145802	133591		645817	505516		459829	296741		222284	75769		480454	109449		328904	56415
98527	97618		645501	592120		321563	251958		207742	133999		639406	218217		647048	147564		242581	41441
39453	39059		238739	218734		536347	420213		23086	14900		40047	13513		65126	14800		21156	3485
6390	6331		589762	540962		451113	353500		151555	98014		604041	205868		352073	80508		24091	4049
534167	529015		485631	445433		641310	502926		541801	350561		277420	94744		61579	14050		559345	95423
119727	118635		113126	103801		118576	92881		328019	211842		258260	88392		648999	147304		578479	98480

## Sheet: Supplementary Figures 4d
Strain	Original rate YFP-MutL foci (min^-1)	Corrected rate YFP-MutL foci (min^-1)
mutH	0.0441038	NA
mutH	0.0516965	NA
mutH	0.0555341	NA
mutHpMutH	0.0587741	0.0757767
mutHpMutH	0.0654839	0.0817742
mutHpMutH	0.0544554	0.0661131
mutHpMutHara005	0.0398665	0.0778528
mutHpMutHara005	0.0427996	0.0834772
mutHpMutHara005	0.0355507	0.0748092
WT	0.0169322	0.0437984
WT	0.0210883	0.0564014
WT	0.0202109	0.0533301

[truncated: 3 more sheets: Supplementary Figure 5, Supplementary Figure 6, Supplementary Figure 7]
