# Supplementary material for: Real-time monitoring of replication errors’ fate reveals the origin and dynamics of spontaneous mutations
Source: Nat Commun. 2024 Mar 27;15:2702. doi: 10.1038/s41467-024-46950-0 (PMC10973407; doi:10.1038/s41467-024-46950-0)
Supplement: Supplementary file 4 — Source Data [file 41467_2024_46950_MOESM4_ESM.zip › Source_Data/Source_Data_SupplementaryFigures_8_11.xlsx]

## Sheet: Supplementary Figure 8a
Average rates of long-lived YFP-MutL foci
mutH (min^-1)	WT PLtetO1-dam (min^-1)	WT (min^-1)	WTpMutH (min^-1)	dam (min^-1)
0.0383622	0.0123626	0.000445545	0.000200481	0
0.0463174	0.0096875	0.000360914	0.000200481	0
0.0496945	0.0079646	0.000436231	0.000158713	0
				0
Data source to obtain the average rates
mutH 1 (min^-1)	mutH 2 (min^-1)	mutH 3 (min^-1)	WT PLtetO1-dam 1 (min^-1)	WT PLtetO1-dam 2 (min^-1)	WT PLtetO1-dam 3 (min^-1)	WT 1 (min^-1)	WT 2 (min^-1)	WT 3 (min^-1)	WTpMutH 1 (min^-1)	WTpMutH 2 (min^-1)	WTpMutH 3 (min^-1)	dam 1 (min^-1)	dam 2(min^-1)	dam 3 (min^-1)	dam 4 (min^-1)
0	0	0	0	0	0	0	0	0	0	0	0	0	0	0	0
0	0	0	0	0	0	0	0	0	0	0	0	0	0	0	0
0	0	0	0	0	0	0	0	0	0	0	0	0	0	0	0
0	0	0	0	0	0	0	0	0	0	0	0	0	0	0	0
0	0	0	0	0	0	0	0	0	0	0	0	0	0	0	0
0	0	0	0	0	0	0	0	0	0	0	0	0	0	0	0
0	0	0	0	0	0	0	0	0	0	0	0	0	0	0	0
0	0	0	0	0	0	0	0	0	0	0	0	0	0	0	0
0	0	0	0	0.5	0	0	0	0	0	0	0	0	0	0	0
0	0	0	0	0	0	0	0	0	0	0	0	0	0	0	0
0	0	0	0	0	0	0	0	0	0	0	0	0	0	0	0
0	0	0	0	0	0.5	0	0	0	0	0	0	0	0	0	0
0	0	0.5	0	0	0	0	0	0	0	0	0	0	0	0	0
0	0	0	0	0	0	0	0	0	0	0	0	0	0	0	0
0	0	0	0	0	0	0	0	0	0	0	0	0	0	0	0
0	0	0	0	0	0	0	0	0	0	0	0	0	0	0	0
0	0	0	0	0	0	0	0	0	0	0	0	0	0	0	0
0	0	0.5	0	0	0	0	0	0	0	0	0	0	0	0	0
0	0	0	0	0	0	0	0	0	0	0	0	0	0	0	0
0	0	0	0	0	0	0	0	0	0	0	0	0	0	0	0
0	0	0	0	0	0	0	0	0	0	0	0	0	0	0	0
0	0	0	0	0	0	0	0	0	0	0	0	0	0	0	0
0	0	0	0	0	0	0	0	0	0	0	0	0	0	0	0
0	0	0	0	0	0	0	0	0	0	0	0	0	0	0	0
0	0	0	0	0	0	0	0	0	0	0	0	0	0	0	0
0	0	0.5	0	0	0	0	0	0	0	0	0	0	0	0	0
0	0.5	0.5	0	0	0	0	0	0	0	0	0	0	0	0	0
0	0.5	0.5	0	0	0	0	0	0	0	0	0	0	0	0	0
0.5	0.5	0	0	0	0	0	0	0	0	0	0	0	0	0	0
0.5	0.5	0	0	0	0	0	0	0	0	0	0	0	0	0	0
0.5	0	0	0	0	0	0	0	0	0	0	0	0	0	0	0
0	0	0	0	0	0	0	0	0	0	0	0	0	0	0	0
0	0	0	0	0	0	0	0	0	0	0	0	0	0	0	0
0	0.5	0	0	0	0	0	0	0	0	0	0	0	0	0	0
0.5	0	0	0	0	0	0	0	0	0	0	0	0	0	0	0
0	0	0	0	0	0	0	0	0	0	0	0	0	0	0	0
0	0	0	0	0	0	0	0	0	0	0	0	0	0	0	0
0	0	0	0	0	0	0	0	0	0	0	0	0	0	0	0
0	0	0	0	0	0	0	0	0	0	0	0	0	0	0	0
0	0	0	0	0	0	0	0	0	0	0	0	0	0	0	0
0	0	0	0	0	0	0	0	0	0	0	0	0	0	0	0
0	0	0	0	0	0	0	0	0	0	0	0	0	0	0	0
0	0	0	0	0	0	0	0	0	0	0	0	0	0	0	0
0	0	0	0	0	0	0	0	0	0	0	0	0	0	0	0
0	0	0	0	0	0	0	0	0	0	0	0	0	0	0	0
0	0	0.5	0	0	0	0	0	0	0	0	0	0	0	0	0
0	0	0.5	0	0	0	0	0	0	0	0	0	0	0	0	0
0	0	0	0	0	0	0	0	0	0	0	0	0	0	0	0
0	0	0	0	0	0	0	0	0	0	0	0	0	0	0	0
0	0	0	0	0	0	0	0	0	0	0	0	0	0	0	0
0	0	0	0	0	0	0	0	0	0	0	0	0	0	0	0
0	0	0	0	0	0	0	0	0	0	0	0	0	0	0	0
0	0.5	0	0	0	0	0	0	0	0	0	0	0	0	0	0
0	0	0	0	0	0	0	0	0	0	0	0	0	0	0	0
0	0	0	0	0	0	0	0	0	0	0	0	0	0	0	0
0	0	0	0	0	0.5	0	0	0	0	0	0	0	0	0	0
0	0	0	0	0	0	0	0	0	0	0	0	0	0	0	0
0	0	0	0	0	0	0	0	0	0	0	0	0	0	0	0
0.5	0	0	0	0	0	0	0	0	0	0	0	0	0	0	0
0	0.5	0	0	0	0	0	0	0	0	0	0	0	0	0	0
0	0	0	0	0	0	0	0	0	0	0	0	0	0	0	0
0	0	0.5	0	0	0	0	0	0	0	0	0	0	0	0	0
0	0	0	0	0	0	0	0	0	0	0	0	0	0	0	0
0	0	0	0	0	0	0	0	0	0	0	0	0	0	0	0
0	0	0	0	0	0	0	0	0	0	0	0	0	0	0	0
0	0	0	0	0	0	0	0	0	0	0	0	0	0	0	0
0	0	0	0	0	0	0	0	0	0	0	0	0	0	0	0
0	0.5	0	0	0	0	0	0	0	0	0	0	0	0	0	0
0	0	0	0	0	0	0	0	0	0	0	0	0	0	0	0
0	0	0	0	0	0	0	0	0	0	0	0	0	0	0	0
0.5	0	0	0.5	0	0	0	0	0	0	0	0	0	0	0	0
0	0	0	0	0	0	0	0	0	0	0	0	0	0	0	0
0	0	0	0	0	0	0	0	0	0	0	0	0	0	0	0
0	0	0	0	0	0	0	0	0	0	0	0	0	0	0	0
0	0	0	0	0	0	0	0	0	0	0	0	0	0	0	0
0	0	0	0	0	0	0	0	0	0	0	0	0	0	0	0
0	0	0	0	0	0	0	0	0	0	0	0	0	0	0	0
0	0	0	0	0	0	0	0	0	0	0	0	0	0	0	0
0	0	0	0	0	0	0	0	0	0	0	0	0	0	0	0
0	0	0	0	0	0	0	0	0	0	0	0	0	0	0	0
0	0	0.5	0	0.5	0	0	0	0	0	0	0	0	0	0	0
0	0	0	0	0	0	0	0	0	0	0	0	0	0	0	0
0	0.5	0	0	0	0	0	0	0	0	0	0	0	0	0	0
0	0	0	0	0	0	0	0	0	0	0	0	0	0	0	0
0	0	0	0	0	0	0	0	0	0	0	0	0	0	0	0
0	0	0	0	0	0	0	0	0	0	0	0	0	0	0	0
0	0	0.5	0	0	0	0	0	0	0	0	0	0	0	0	0
0	0	0	0	0	0	0	0	0	0	0	0	0	0	0	0
0.5	0	0	0	0	0	0	0	0	0	0	0	0	0	0	0
0	0	0	0	0	0	0	0	0	0	0	0	0	0	0	0
0	0	0	0	0	0	0	0	0	0	0	0	0	0	0	0
0	0.5	0	0	0	0	0	0	0	0	0	0	0	0	0	0
0	1	0	0	0	0	0	0	0	0	0	0	0	0	0	0
0	0	0	0	0	0	0	0	0	0	0	0	0	0	0	0
0	0	0	0	0	0	0	0	0	0	0	0	0	0	0	0
0	0	0	0	0	0	0	0	0	0	0	0	0	0	0	0
0	0	0	0	0	0	0	0	0	0	0	0	0	0	0	0
0	0	0	0	0	0	0	0	0	0	0	0	0	0	0	0
0	0	0	0	0	0	0	0	0	0	0	0	0	0	0	0
0	0	0	0	0	0	0	0	0	0	0	0	0	0	0	0
0	0	0	0	0	0.5	0	0	0	0	0	0	0	0	0	0
0	0	0	0	0	0	0	0	0	0	0	0	0	0	0	0
0.5	0	0	0	0	0	0	0	0	0	0	0	0	0	0	0
0	0	0	0	0	0	0	0	0	0	0	0	0	0	0	0
0	0	0	0	0	0	0	0	0	0	0	0	0	0	0	0
0	0	0	0	0	0	0	0	0	0	0	0	0	0	0	0
0	0	0	0	0	0	0	0	0	0	0	0	0	0	0	0
0	0.5	0	0	0	0	0	0	0	0	0	0	0	0	0	0
0	0	0.5	0	0	0	0	0	0	0	0	0	0	0	0	0
0	0	0	0	0	0	0	0	0	0	0	0	0	0	0	0
0	0	0	0	0	0	0	0	0	0	0	0	0	0	0	0
0	0.5	0	0	0.5	0	0	0	0	0	0	0	0	0	0	0
0	0	0	0	0	0	0	0	0	0	0	0	0	0	0	0
0.5	0	0	0	0	0	0	0	0	0	0	0	0	0	0	0
0	0	0	0	0	0	0	0	0	0	0	0	0	0	0	0
0	0	0	0	0	0	0	0	0	0	0	0	0	0	0	0
0	0	0	0	0	0	0	0	0	0	0	0	0	0	0	0
0	0	0	0	0	0	0	0	0	0	0	0	0	0	0	0
0	0	0	0	0	0	0	0	0	0	0	0	0	0	0	0
0	0	0	0	0	0	0	0	0	0	0	0	0	0	0	0
0	0	0	0	0	0	0	0	0	0	0	0	0	0	0	0
0	0	0	0	0	0	0	0	0	0	0	0	0	0	0	0
0	0.5	0	0	0	0	0	0	0	0	0	0	0	0	0	0
0.5	0	0	0	0	0	0	0	0	0	0	0	0	0	0	0
0.5	0	0	0	0	0	0	0	0	0	0	0	0	0	0	0
0	0	0.5	0.5	0	0	0	0	0	0	0	0	0	0	0	0
0	0	0	0	0	0	0	0	0	0	0	0	0	0	0	0
0	0	0	0	0	0	0	0	0	0	0	0	0	0	0	0
0	0	0	0	0	0	0	0	0	0	0	0	0	0	0	0
0	0	0	0	0	0	0	0	0	0	0	0	0	0	0	0
0	0.5	0.5	0	0	0	0	0	0	0	0	0	0	0	0	0
0	0	0	0	0	0	0	0	0	0	0	0	0	0	0	0
0	0	0	0	0	0	0	0	0	0	0	0	0	0	0	0
0	0	0	0	0	0	0	0	0	0	0	0	0	0	0	0
0	0	0	0	0	0	0	0	0	0	0	0	0	0	0	0
0	0	0	0	0	0	0	0	0	0	0	0	0	0	0	0
0	0	0	0	0	0	0	0	0	0	0	0	0	0	0	0
0	0	0.5	0	0	0	0	0	0	0	0	0	0	0	0	0
0.5	0	0	0	0	0	0	0	0	0	0	0	0	0	0	0
0.5	0.5	0	0	0	0	0	0	0	0	0	0	0	0	0	0
0	0.5	0.5	0	0	0	0	0	0	0	0	0	0	0	0	0
0	0	0	0	0	0.5	0	0	0	0	0	0	0	0	0	0
0	0	0	0	0	0	0	0	0	0	0	0	0	0	0	0
0	0	0	0	0	0	0	0	0	0	0	0	0	0	0	0
0	0.5	0	0	0	0	0	0	0	0	0	0	0	0	0	0
0.5	0	0	0	0	0	0	0	0	0	0	0	0	0	0	0
0.5	0	0.5	0	0	0	0	0	0	0	0	0	0	0	0	0
0	0	0	0	0	0	0	0	0	0	0	0	0	0	0	0
0	0	0	0	0	0	0	0	0	0	0	0	0	0	0	0
0	0	0	0	0	0	0	0	0	0	0	0	0	0	0	0
0	0	0	0	0	0	0	0	0	0	0	0	0	0	0	0
0	0	0	0	0	0	0	0	0	0	0	0	0	0	0	0
0	0	0	0	0	0	0	0	0	0	0	0	0	0	0	0
0	0	0	0	0	0	0	0	0	0	0	0	0	0	0	0
0	0	0	0	0	0	0	0	0	0	0	0	0	0	0	0
0	0.5	0	0	0	0	0	0	0	0	0	0	0	0	0	0
0	0	0.5	0.5	0	0	0	0	0	0	0	0	0	0	0	0
0	0	0	0	0	0	0	0	0	0	0	0	0	0	0	0
0	0	0	0.5	0	0	0	0	0	0	0	0	0	0	0	0
0	0	0	0	0	0	0	0	0	0	0	0	0	0	0	0
0	0	0.5	0	0	0	0	0	0	0	0	0	0	0	0	0
0	0	0.5	0	0	0	0	0	0	0	0	0	0	0	0	0
0	0	0	0	0	0	0	0	0	0	0	0	0	0	0	0
0	0.5	0	0	0	0	0	0	0	0	0	0	0	0	0	0
0	0	0	0	0	0	0	0	0	0	0	0	0	0	0	0
0	0	0	0	0	0	0	0	0	0	0	0	0	0	0	0
0	0	0	0	0	0	0	0	0	0	0	0	0	0	0	0
0	0	0	0	0	0	0	0	0	0	0	0	0	0	0	0
0	0	0	0	0	0	0	0	0	0	0	0	0	0	0	0
0.5	0	0	0	0	0	0	0	0	0	0	0	0	0	0	0
0.5	0	0.5	0	0	0	0	0	0	0	0	0	0	0	0	0
0	0	0	0	0	0	0	0	0	0	0	0	0	0	0	0
0	0	0	0.5	0	0	0	0	0	0	0	0	0	0	0	0
0.5	0	0	0	0	0	0	0	0	0	0	0	0	0	0	0
0	0	0	0	0	0	0	0	0	0	0	0	0	0	0	0
0	0	0	0	0	0	0	0	0	0	0	0	0	0	0	0
0	0	0	0	0	0	0	0	0	0	0	0	0	0	0	0
0	0	0	0	0	0	0	0	0	0	0	0	0	0	0	0
0	0	0	0	0	0	0	0	0	0	0	0	0	0	0	0
0	0	0.5	0	0	0	0	0	0	0	0	0	0	0	0	0
0	0	0	0	0	0	0	0	0	0	0	0	0	0	0	0
0	0	0	0	0	0	0	0	0	0	0	0	0	0	0	0
0.5	0	0	0	0	0	0	0	0	0	0	0	0	0	0	0
0	0	0	0	0	0	0	0	0	0	0	0	0	0	0	0
0	0	0	0	0	0	0	0	0	0	0	0	0	0	0	0
0	0	0	0	0	0	0	0.5	0	0	0	0	0	0	0	0
0	0	0.5	0	0	0	0	0	0	0	0	0	0	0	0	0
0	0.5	0	0	0	0	0	0	0	0	0	0	0	0	0	0
0	0	0	0	0	0	0	0	0	0	0	0	0	0	0	0
0	0	0	0	0	0	0	0	0	0	0	0	0	0	0	0
0.5	0	0	0	0	0	0	0	0	0	0	0	0	0	0	0
0	0	0	0	0.5	0	0	0	0	0	0	0	0	0	0	0
0	0	0	0.5	0	0	0	0	0	0	0	0	0	0	0	0
0	0.5	0	0	0	0	0	0	0	0	0	0	0	0	0	0
0	0	0	0.5	0	0	0	0	0	0	0	0	0	0	0	0
0.5	0	0	0	0	0	0	0	0	0	0	0	0	0	0	0
0	0	0	0	0	0	0	0	0	0	0	0	0	0	0	0
0	0	0	0	0	0	0	0	0	0	0	0	0	0	0	0
0	0	0	0	0	0	0	0	0	0	0	0	0	0	0	0
0	0	0.5	0	0	0	0	0	0	0	0	0	0	0	0	0
0	0	0	0	0	0	0	0	0	0	0	0	0	0	0	0
0	0	0	0	0	0	0	0	0	0	0	0	0	0	0	0
0	0	0.5	0	0	0	0	0	0	0	0	0	0	0	0	0
0	0	0	0.5	0	0	0	0	0	0	0	0	0	0	0	0
0.5	0	0	0	0	0	0	0	0	0	0	0	0	0	0	0
0	0	0	0	0	0	0	0	0	0	0	0	0	0	0	0
0	0	0	0	0	0	0	0	0	0	0	0	0	0	0	0
0	0	0	0	0	0	0	0	0	0	0	0	0	0	0	0
0	0	0	0	0	0	0	0	0	0	0	0	0	0	0	0
0	0.5	0	0	0	0	0	0	0	0	0	0	0	0	0	0
0.5	0	0.5	0	0	0	0	0	0	0	0	0	0	0	0	0
0	0	0	0	0	0	0	0	0	0	0	0	0	0	0	0
0	0	0	0	0	0	0	0	0	0	0	0	0	0	0	0
0	0	0	0	0	0	0	0	0	0	0	0	0	0	0	0
0	0	0	0	0	0	0	0	0	0	0	0	0	0	0	0
0	0	0	0.5	0	0	0	0	0	0	0	0	0	0	0	0
0	0	0	0	0	0	0	0	0	0	0	0	0	0	0	0
0	0	0	0	0	0	0	0	0	0	0	0	0	0	0	0
0	0	0	0	0	0	0	0	0	0	0	0	0	0	0	0
0	0	0	0	0	0	0	0	0	0	0	0	0	0	0	0
0	0	0	0	0	0	0	0	0	0	0	0	0	0	0	0
0	0	0	0	0	0	0	0	0	0	0	0	0	0	0	0
0.5	0	0	0	0	0	0	0	0	0	0	0	0	0	0	0
0	0	0	0	0	0	0	0	0	0	0	0	0	0	0	0
0	0	0	0	0	0	0	0	0	0	0	0	0	0	0	0
0	0	0.5	0	0	0.5	0	0	0	0	0	0	0	0	0	0
0	0	0	0	0	0	0	0	0	0	0	0	0	0	0	0
0	0.5	0	0	0	0	0	0	0	0	0	0	0	0	0	0
0	0	0	0	0	0	0	0	0	0	0	0	0	0	0	0
0	0	0	0	0	0	0	0	0	0	0	0	0	0	0	0
0	0	0	0	0	0	0	0	0	0	0	0	0	0	0	0
0	0	0	0	0	0	0	0	0	0	0	0	0	0	0	0
0	0	0	0.5	0	0	0	0	0	0	0	0	0	0	0	0
0	0	0	0	0	0	0	0	0	0	0	0	0	0	0	0
0	0	0	0	0	0	0	0	0	0	0	0	0	0	0	0
0	0	0	0	0	0	0	0	0	0	0	0	0	0	0	0
0.5	0.5	0	0	0	0	0	0	0	0	0	0	0	0	0	0
0	0	0	0	0	0	0	0	0	0	0	0	0	0	0	0
0	0	0	0	0	0	0	0	0	0	0	0	0	0	0	0
0	0.5	0	0	0	0	0	0	0	0	0	0	0	0	0	0
0	0	0	0	0	0	0.5	0	0	0	0	0	0	0	0	0
0	0	0	0	0	0	0	0	0	0	0	0	0	0	0	0
0	0	0	0	0	0	0	0	0	0	0	0	0	0	0	0
0.5	0	0	0	0	0	0	0	0	0	0	0	0	0	0	0
0	0	0	0	0	0	0	0	0	0	0	0	0	0	0	0
0	0	0	0	0	0	0	0	0	0	0	0	0	0	0	0
0	0	0	0	0	0	0	0	0	0	0	0	0	0	0	0
0	0	0	0	0	0	0	0	0	0	0	0	0	0	0	0
0	0	0	0	0	0	0	0	0	0	0	0	0	0	0	0
0	0	0	0	0	0.5	0	0	0	0	0	0	0	0	0	0
0.5	0	0	0	0	0	0	0	0	0	0	0	0	0	0	0
0	0	0	0	0	0	0	0	0	0	0	0	0	0	0	0
0	0	0	0	0	0	0	0	0	0	0	0	0	0	0	0
0	0	0	0	0	0	0	0	0	0	0	0	0	0	0	0
0	0	0	0	0	0	0	0	0	0	0	0	0	0	0	0
0	0	0	0	0	0	0	0	0	0	0	0	0	0	0	0
0	0	0	0	0	0	0	0	0	0	0	0	0	0	0	0
0.5	0	0.5	0.5	0	0	0	0	0	0	0	0	0	0	0	0
0	0	0	0	0	0	0	0	0	0	0	0	0	0	0	0
0	0.5	0	0	0	0	0	0	0	0	0	0	0	0	0	0
0.5	0	0	0	0	0	0	0	0	0	0	0	0	0	0	0
0	0	0.5	0	0	0	0	0	0	0	0	0	0	0	0	0
0	0	0	0	0	0	0	0	0	0	0	0	0	0	0	0
0	0	0	0	0	0	0	0	0	0	0	0	0	0	0	0
0	0	0	0	0	0	0	0	0	0	0	0	0	0	0	0
0	0	0	0	0	0	0	0	0	0	0	0	0	0	0	0
0	0	0.5	0	0	0	0	0	0	0	0	0	0	0	0	0
0	0	0	0	0	0	0	0	0	0	0	0	0	0	0	0
0.5	0	0	0	0	0	0	0	0	0	0	0	0	0	0	0
0	0	0	0.5	0	0	0	0	0	0	0	0	0	0	0	0
0	0	0	0	0	0	0	0	0	0	0	0	0	0	0	0
0	0	0	0	0	0	0	0	0	0	0	0	0	0	0	0
0	0	0	0	0	0	0	0	0	0	0	0	0	0	0	0
0	0	0	0	0	0	0	0	0	0	0	0	0	0	0	0
0	0	0.5	0	0	0	0	0	0	0	0	0	0	0	0	0
0	0	0	0	0	0	0	0	0	0	0	0	0	0	0	0
0	0	0	0	0	0	0	0	0	0	0	0	0	0	0	0
0	0	0	0	0.5	0	0	0	0	0	0	0	0	0	0	0
0.5	0	0	0	0	0	0	0	0	0	0	0	0	0	0	0
0	0.5	0	0	0	0	0	0	0	0	0	0	0	0	0	0
0	0	0	0	0	0	0	0	0	0	0	0	0	0	0	0
0	0	0	0	0	0	0	0	0.5	0	0	0	0	0	0	0
0.5	0	0	0	0	0	0	0	0	0	0	0	0	0	0	0
0	0	0	0	0	0	0	0	0	0	0	0	0	0	0	0
0	0	0	0	0	0	0	0	0	0	0	0	0	0	0	0
0	0	0	0	0	0	0	0	0	0	0	0	0	0	0	0
0	0.5	0	0	0	0	0	0	0	0	0	0	0	0	0	0
0	0	0	0	0	0	0	0	0	0	0	0	0	0	0	0
0	0	0	0	0	0	0	0	0	0	0	0	0	0	0	0
0	0	0	0	0	0	0	0	0	0	0	0	0	0	0	0
0	0	0	0	0	0	0	0	0	0	0	0	0	0	0	0
0	0	0	0	0	0.5	0	0	0	0	0	0	0	0	0	0
0	0	0	0	0	0	0	0	0	0	0	0	0	0	0	0
0.5	0	0	0	0	0	0	0	0	0	0	0	0	0	0	0
0	0	0	0	0	0	0	0	0	0	0	0	0	0	0	0
0.5	0	0	0	0	0	0	0	0	0	0	0	0	0	0	0
0	0	0	0	0	0	0	0	0	0	0	0	0	0	0	0
0	0.5	0	0	0	0	0	0	0	0	0	0	0	0	0	0
0	0	0	0	0	0	0	0	0	0	0	0	0	0	0	0
0	0	0	0	0	0	0	0	0	0	0	0	0	0	0	0
0	0	0	0	0	0	0	0	0	0	0	0	0	0	0	0
0	0	0	0.5	0	0	0	0	0	0	0	0	0	0	0	0
0	0	0	0	0	0	0	0	0	0	0	0	0	0	0	0
0	0	0	0	0	0	0	0	0	0	0	0	0	0	0	0
0	0	0.5	0	0	0	0	0	0	0	0	0	0	0	0	0
0.5	0	0	0	0	0	0	0	0	0	0	0	0	0	0	0
0	0	0	0	0	0	0	0	0	0	0	0	0	0	0	0
0	0	0	0	0	0	0	0	0	0	0	0	0	0	0	0
0	0	0	0	0	0	0	0	0	0	0	0	0	0	0	0
0	0	0	0	0	0	0	0	0	0	0	0	0	0	0	0
0	0	0	0	0	0	0	0	0	0	0	0	0	0	0	0
0	0	0	0	0	0	0	0	0	0	0	0	0	0	0	0
0	0	0	0	0	0	0	0	0	0	0	0	0	0	0	0
0	0	0	0.5	0	0	0	0	0	0	0	0	0	0	0	0
0	0	0	0	0	0	0	0	0	0	0	0	0	0	0	0
0.5	0	0	0	0	0	0	0	0	0	0	0	0	0	0	0
0	0.5	0	0	0	0	0	0	0	0	0	0	0	0	0	0
0	0	0.5	0	0	0	0	0	0	0	0	0	0	0	0	0
0.5	0.5	0	0	0	0	0	0	0	0	0	0	0	0	0	0
0	0	0	0	0	0	0	0	0	0	0	0	0	0	0	0
0	0	0.5	0	0	0	0	0	0	0	0	0	0	0	0	0
0.5	0	0	0	0	0	0	0	0	0	0	0	0	0	0	0
0	0	0	0	0	0	0	0	0	0	0	0	0	0	0	0
0	0.5	0	0	0	0	0	0	0	0	0	0	0	0	0	0
0	0.5	0	0	0.5	0	0	0	0	0	0	0	0	0	0	0
0	0	0	0	0	0	0	0	0	0	0	0	0	0	0	0
0.5	0	0	0	0	0	0	0	0	0	0	0	0	0	0	0
0.5	0	0	0.5	0	0	0	0	0	0	0	0	0	0	0	0
0	0	0	0	0	0	0	0	0	0	0	0	0	0	0	0
0	0	0	0	0	0	0	0	0	0	0	0	0	0	0	0
0	0	0	0	0	0	0	0	0	0	0	0	0	0	0	0
0	0	0	0	0	0	0	0	0	0	0	0	0	0	0	0
0	0	0	0	0	0	0	0	0	0	0	0	0	0	0	0
0	0	0	0	0	0	0	0	0	0	0	0	0	0	0	0
0	0	0	0	0	0	0	0	0	0	0	0	0	0	0	0
0	0	0	0	0	0	0	0	0	0	0	0	0	0	0	0
0	0	0	0	0	0	0	0	0	0	0	0	0	0	0	0
0	0.5	0	0	0	0	0	0	0	0	0	0	0	0	0	0
0	0	0	0	0	0	0	0	0	0	0	0	0	0	0	0
0	0	0	0	0	0	0	0	0	0	0	0	0	0	0	0
0	0	0	0	0	0	0	0	0	0	0	0	0	0	0	0
0	0	0	0	0	0	0	0	0	0	0	0	0	0	0	0
0	0	0	0	0	0	0	0	0	0	0	0	0	0	0	0
0	0	0	0	0	0	0	0	0	0	0	0	0	0	0	0
0	0	0	0	0	0.5	0	0	0	0	0	0	0	0	0	0
0	0	0	0	0	0	0	0	0	0	0	0	0	0	0	0
0	0	0.5	0	0	0	0	0	0	0	0	0	0	0	0	0
0	0	0	0	0	0	0	0	0	0	0	0	0	0	0	0
0	0	0	0	0	0	0	0	0	0	0	0	0	0	0	0
0	0	0	0	0	0	0	0	0	0	0	0	0	0	0	0
0	0	0	0	0	0	0	0	0	0	0	0	0	0	0	0
0	0	0	0	0	0	0	0	0	0	0	0	0	0	0	0
0	0	0	0	0	0	0	0	0	0	0	0	0	0	0	0
0	0	0	0	0	0.5	0	0	0	0	0	0	0	0	0	0
0	0	0.5	0	0	0	0	0	0	0	0	0	0	0	0	0
0	0	0	0	0	0	0	0	0	0	0	0	0	0	0	0
0	0	0.5	0	0	0	0	0	0	0	0	0	0	0	0	0
0	0	0	0	0	0	0	0	0	0	0	0	0	0	0	0
0	0	0	0	0	0	0	0	0	0	0	0	0	0	0	0
0	0	0	0	0	0	0	0	0	0	0	0	0	0	0	0
0	0	0	0	0	0	0	0	0	0	0	0	0	0	0	0
0	0	0	0	0	0	0	0	0	0	0	0	0	0	0	0
0	0.5	0	0	0	0	0	0	0	0	0	0	0	0	0	0
0	0	0	0	0	0	0	0	0	0	0	0	0	0	0	0
0	0	0.5	0	0	0	0	0	0	0	0	0	0	0	0	0
0	0	0	0	0	0	0	0	0	0	0	0	0	0	0	0
0	0	0	0	0	0	0	0	0	0	0	0	0	0	0	0
0.5	0	0	0	0	0	0	0	0	0	0	0	0	0	0	0
0	0	0	0	0	0	0	0	0	0	0	0	0	0	0	0
0	0	0	0	0.5	0	0	0	0	0	0	0	0	0	0	0
0	0	0	0	0	0	0	0	0	0	0	0	0	0	0	0
0	0	0	0	0	0	0	0	0	0	0	0	0	0	0	0
0.5	0	0	0	0	0	0	0	0	0	0	0	0	0	0	0
0	0.5	0	0	0	0	0	0	0	0	0	0	0	0	0	0
0	0	0	0	0	0	0	0	0	0	0	0	0	0	0	0
0	0.5	0	0	0	0	0	0	0	0	0	0	0	0	0	0
0	0	0.5	0	0	0	0	0	0	0	0	0	0	0	0	0
0	0	0	0	0	0	0	0	0	0	0	0	0	0	0	0
0	0	0	0	0	0	0	0	0	0	0	0	0	0	0	0
0.5	0	0	0	0	0	0	0	0	0	0	0	0	0	0	0
0.5	0	0	0	0	0	0	0	0	0	0	0	0	0	0	0
0	0.5	0	0	0	0	0	0	0	0	0	0	0	0	0	0
0	0	0	0	0	0	0	0	0	0	0	0	0	0	0	0
0	0	0.5	0	0	0	0	0	0	0	0	0	0	0	0	0
0	0	0	0.5	0	0	0	0	0	0	0	0	0	0	0	0
0	0	0	0	0	0	0	0	0	0	0	0	0	0	0	0
0	0	0	0	0	0	0	0	0	0	0	0	0	0	0	0
0	0	0	0	0	0	0	0	0	0	0	0	0	0	0	0
0	0	0	0	0	0	0	0	0	0	0	0	0	0	0	0
0	0	0	0	0	0	0	0	0	0	0	0	0	0	0	0
0	0	0	0	0	0	0	0	0	0	0	0	0	0	0	0
0	0	0	0	0.5	0	0	0	0	0	0	0	0	0	0	0
0	0	0	0	0	0	0	0	0	0	0	0	0	0	0	0
0	0	0	0	0	0	0	0	0	0	0	0	0	0	0	0
0.5	0	0.5	0	0	0	0	0	0	0	0	0	0	0	0	0
0	0	0	0	0	0	0	0	0	0	0	0	0	0	0	0
0	0	0	0	0	0	0	0	0	0	0	0	0	0	0	0
0	0	0	0	0.5	0	0	0	0	0	0	0	0	0	0	0
0	0	0.5	0	0	0	0	0	0	0	0	0	0	0	0	0
0	0	0	0	0	0	0	0	0	0	0	0	0	0	0	0
0	0.5	0	0	0	0	0	0	0	0	0	0	0	0	0	0
0	0	0	0	0	0	0	0	0	0	0	0	0	0	0	0
0	0	0.5	0	0	0	0	0	0	0	0	0	0	0	0	0
0	0	0	0	0.5	0	0	0	0	0	0	0	0	0	0	0
0	0	0	0	0	0	0	0	0	0	0	0	0	0	0	0
0	0	0	0	0	0	0	0	0	0	0	0	0	0	0	0
0	0	0	0	0	0	0	0	0	0	0	0	0	0	0	0
0	0.5	0	0	0	0	0	0	0	0	0	0	0	0	0	0
0	0	0	0	0	0	0	0	0	0	0	0	0	0	0	0
0	0	0	0	0	0	0	0	0	0	0	0	0	0	0	0
0	0	0	0.5	0	0	0	0	0	0	0	0	0	0	0	0
0	0	0	0	0	0	0	0	0	0	0	0	0	0	0	0
0.5	0	0	0	0	0	0	0	0	0	0	0	0	0	0	0
0	0	0	0	0	0	0	0	0	0	0	0	0	0	0	0
0.5	0.5	0	0	0	0	0	0	0	0	0	0	0	0	0	0
0	0	0	0	0	0	0	0	0	0	0	0	0	0	0	0
0	0	0	0	0	0	0	0	0	0	0	0	0	0	0	0
0	0.5	0	0	0	0	0	0	0	0	0	0	0	0	0	0
0	0	0	0	0	0	0	0	0	0	0	0	0	0	0	0
0	0	0	0	0	0	0	0	0	0	0	0	0	0	0	0
0	0	0	0	0	0	0	0	0	0	0	0	0	0	0	0
0	0	0	0	0	0	0	0	0	0	0	0	0	0	0	0
0	0	0	0	0	0	0	0.5	0	0	0	0	0	0	0	0
0	0	0	0	0	0	0	0	0	0	0	0	0	0	0	0
0	0	0	0	0	0	0	0	0	0	0	0	0	0	0	0
0	0	0.5	0	0	0	0	0	0	0	0	0	0	0	0	0
0	0	0	0	0	0	0	0	0	0	0	0	0	0	0	0
0	0	0	0	0	0	0	0	0	0	0	0	0	0	0	0
0	0	0	0	0	0	0	0	0	0	0	0	0	0	0	0
0	0.5	0	0	0	0	0	0	0	0	0	0	0	0	0	0
0	0.5	0	0	0	0	0	0	0	0	0	0	0	0	0	0
0	0	0	0	0	0	0	0	0	0	0	0	0	0	0	0
0	0	0	0	0	0	0	0	0	0	0	0	0	0	0	0
0	0	1	0	0	0	0	0	0	0	0	0	0	0		0
0	0	0	0	0	0	0	0	0	0	0	0	0	0		0
0	0.5	0	0	0	0	0	0	0	0	0	0	0	0		0
0	0	0	0	0	0	0	0	0	0	0	0	0	0		0
0	0	0	0	0	0	0	0	0	0	0	0	0	0		0
0	0	0	0	0	0	0	0	0	0	0	0	0	0		0
0.5	0	0.5	0	0	0	0	0	0	0	0	0	0	0		0
0	0	0	0	0	0	0	0	0	0	0	0	0	0		0
0	0	0	0	0	0	0	0	0	0	0	0	0	0		0
0	0	0	0	0	0	0	0	0	0	0	0	0	0		0
0	0	0	0	0	0	0	0	0	0	0	0	0	0		0
0	0	0	0	0	0	0	0	0	0	0	0	0	0		0
0	0	0	0	0.5	0	0	0	0	0	0	0	0	0		0
0	0	0	0	0	0	0	0	0	0	0	0	0	0		0
0	0	0	0	0	0	0	0	0	0	0	0	0	0		0
0	0.5	0	0	0	0	0	0	0	0	0	0	0	0		0
0	0	0	0	0	0	0	0	0	0	0	0	0	0		0
0	0	0	0	0	0	0	0	0	0	0	0	0	0		0
0	0	0	0	0	0	0	0	0	0	0	0	0	0		0
0.5	0	0	0	0	0	0	0	0	0	0	0	0	0		0
0	0	0	0	0	0	0	0	0	0	0	0	0	0		0
0	0	0	0	0	0	0	0	0	0	0	0	0	0		0
0	0	0	0	0	0	0	0	0	0	0	0	0	0		0
0	0	0	0.5	0	0	0	0	0	0	0	0	0	0		0
0	0	0	0	0	0	0	0	0	0	0	0	0	0		0
0	0	0	0	0	0	0	0	0	0	0	0	0	0		0
0	0	0	0	0	0	0	0	0	0	0	0	0	0		0
0	0	0	0	0	0	0	0	0	0	0	0	0	0		0
0	0	0	0	0	0	0	0	0	0	0	0	0	0		0
0	0	0	0	0	0	0	0	0	0	0	0	0	0		0
0	0	0	0	0	0	0	0	0	0	0	0	0	0		0
0	0	0.5	0	0	0	0	0	0	0	0	0	0	0		0
0	0.5	0	0	0	0	0	0	0	0	0	0	0	0		0
0	0.5	0	0	0	0	0	0	0	0	0	0	0	0		0
0	0	0.5	0	0	0	0	0	0	0	0	0	0	0		0
0	0	0	0	0	0	0	0	0	0	0	0	0	0		0
0	0	0	0	0	0	0	0	0	0	0	0	0	0		0
0.5	0	0	0	0	0	0	0	0	0	0	0	0	0		0
0	0.5	0	0	0	0	0	0	0	0	0	0	0	0		0
0	0	0	0	0	0	0	0	0	0	0	0	0	0		0
0	0	0	0	0	0	0	0	0	0	0	0	0	0		0
0	0	0	0	0	0	0	0	0	0	0	0	0	0		0
0	0	0	0	0	0	0	0	0	0	0	0	0	0		0
0	0	0	0	0	0	0	0	0	0	0	0	0	0		0
0.5	0	0	0	0	0	0	0	0	0	0	0	0	0		0
0	0	0	0	0	0	0	0	0	0	0	0	0	0		0
0	0	0	0	0	0	0	0	0	0	0	0	0	0		0
0	0	0.5	0	0	0	0	0	0	0	0	0	0	0		0
0.5	0	0	0	0	0	0	0	0	0	0	0	0	0		0
0	0.5	0	0	0	0	0	0	0	0	0	0	0	0		0
0	0	0	0	0	0	0	0	0	0	0	0	0	0		0
0	0	0	0	0	0	0	0	0	0	0	0	0	0		0
0	0.5	0	0	0	0	0	0	0	0	0	0	0	0		0
0.5	0	0	0	0	0	0	0	0	0	0	0	0	0		0
0	0	0	0	0	0	0	0	0	0	0	0	0	0		0
0	0	0	0	0.5	0	0	0	0	0	0	0	0	0		0
0	0	0	0	0	0	0	0	0	0	0	0	0	0		0
0	0	0	0	0	0	0	0	0	0	0	0	0	0		0
0	0	0	0	0	0	0	0	0	0	0	0	0	0		0
0	0	0	0	0	0	0	0	0	0	0	0	0	0		0
0	0.5	0	0	0	0	0	0	0	0	0	0	0	0		0
0	0	0	0.5	0	0	0	0	0	0	0	0	0	0		0
0	0	0	0	0	0	0	0	0	0	0	0	0	0		0
0	0	0	0	0	0	0	0	0	0	0	0	0	0		0
0	0	0	0	0	0	0	0	0	0	0	0	0	0		0
0	0	0	0	0	0	0	0	0	0	0	0	0	0		0
0	0	0	0	0	0	0	0	0	0	0	0	0	0		0
0	0	0	0	0	0	0	0	0	0	0	0	0	0		0
0	0	0	0	0	0	0	0	0	0	0	0	0	0		0
0	0	0	0	0.5	0	0	0	0	0	0	0	0	0		0
0	0	0.5	0	0	0	0	0	0	0	0	0	0	0		0
0	1	0	0	0	0	0	0	0	0	0	0	0	0		0
0.5	0	0.5	0	0	0	0	0	0	0	0	0	0	0		0
0	0	0	0	0	0	0	0	0	0	0	0	0	0		0
0	0	0	0	0	0	0	0	0	0	0	0	0	0		0
0	0	0	0.5	0	0	0	0	0	0	0	0	0	0		0
0	0	0	0	0	0	0	0	0	0	0	0	0	0		0
0	0	0	0	0	0	0	0	0	0	0	0	0	0		0
0	0	0	0	0	0	0	0	0	0	0	0	0	0		0
0	0	0	0.5	0	0	0	0	0	0	0	0	0	0		0
0	0	0	0.5	0	0	0	0	0	0	0	0	0	0		0
0	0	0	0	0	0	0	0	0	0	0	0	0	0		0
0	0	0	0	0	0	0	0	0	0	0	0	0	0		0
0	0	0.5	0	0	0	0	0	0	0	0	0	0	0		0
0	0	0	0	0	0	0	0	0	0	0	0	0	0		0
0	0	0	0	0	0	0	0	0	0	0	0	0	0		0
0	0.5	0	0	0	0	0	0	0	0	0	0	0	0		0
0	0.5	0	0	0	0	0	0	0	0	0	0	0	0		0
0	0	0	0	0	0	0	0	0	0	0	0	0	0		0
0	0	0	0	0	0	0	0	0	0	0	0	0	0		0
0	0	0	0	0	0	0	0	0	0	0	0	0	0		0
0	0	0	0	0	0	0	0	0	0	0	0	0	0		0
0	0	0	0	0	0	0	0	0	0	0	0	0	0		0
0.5	0	0	0	0	0	0	0	0	0	0	0	0	0		0
0	0	0	0	0	0	0	0	0	0	0	0	0	0		0
0	0	0	0	0	0	0	0	0	0	0	0	0	0		0
0	0	0	0	0	0	0	0	0	0	0	0	0	0		0
0	0	0	0	0	0	0	0	0	0	0	0	0	0		0
0	0	0	0	0	0	0	0	0	0	0	0	0	0		0
0	0	0	0	0	0	0	0	0	0	0	0	0	0		0
0	0	0.5	0	0	0	0	0	0	0	0	0	0	0		0
0	0	0	0	0	0	0	0	0	0	0	0	0	0		0
0	0	0	0	0	0	0	0	0	0	0	0	0	0		0
0	0	0	0	0	0	0	0	0	0	0	0	0	0		0
0	0	0.5	0	0.5	0	0	0	0	0	0	0	0	0		0
0	1	0	0	0	0	0	0	0	0	0	0	0	0		0
0	0	0	0	0	0	0	0	0	0	0	0	0	0		0
0	0	0	0	0	0	0	0	0	0	0	0	0	0		0
0	0	0	0	0	0	0	0	0	0	0	0	0	0		0
0	0	0	0	0	0	0	0	0	0	0	0	0	0		0
0	0	0	0	0	0	0	0	0	0	0	0	0	0		0
0	0	0	0	0	0	0	0	0	0	0	0	0	0		0
0	0	0	0	0	0	0	0	0.5	0	0	0	0	0		0
0	0	0	0	0	0	0	0	0	0	0	0	0	0		0
0.5	0	0.5	0	0	0	0	0	0	0	0	0	0	0		0
0	0.5	0	0	0	0	0	0	0	0	0	0	0	0		0
0	0	0	0	0	0	0	0	0	0	0	0	0	0		0
0	0	0	0	0	0	0	0	0	0	0	0	0	0		0
0	0.5	0	0	0	0	0	0	0	0	0	0	0	0		0
0	0	0	0	0	0	0	0	0	0	0	0	0	0		0
0	0	0	0	0	0	0	0	0	0	0	0	0	0		0
0	0	0.5	0	0	0	0	0	0	0	0	0	0	0		0
0.5	0	0	0	0	0	0	0	0	0	0	0	0	0		0
0	0	0	0	0	0	0	0	0	0	0	0	0	0		0
0.5	0	0	0	0	0	0	0	0	0	0	0	0	0		0
0	0	0	0	0	0	0	0	0	0	0	0	0	0		0
0	0	0	0	0	0	0	0	0	0	0	0	0	0		0
0.5	0	0	0	0	0	0	0	0	0	0	0	0	0		0
0	0.5	0	0	0	0	0	0	0	0	0	0	0	0		0
0	0	0	0	0	0	0	0	0	0	0	0	0	0		0
0	0	0	0	0	0	0	0	0	0	0	0	0	0		0
0	0	0	0	0	0	0	0	0	0	0	0	0	0		0
0	0	0	0	0		0	0	0	0	0	0	0	0		0
0	0	0	0	0		0	0	0	0	0	0	0	0		0
0	0	0.5	0	0		0	0	0	0	0	0	0	0		0
0	0	0	0	0		0	0	0	0	0	0	0	0		0
0	0	0	0	0		0	0	0	0	0	0	0	0		0
0	0	0	0	0		0	0	0	0	0	0	0	0		0
0	0	0	0	0		0	0	0	0	0	0	0	0		0
0	0	0	0	0		0	0	0	0	0	0	0	0		0
0	0	0	0.5	0		0	0	0	0	0	0	0	0		0
0	0	0	0	0		0	0	0	0	0	0	0	0		0
0	0.5	0	0	0		0	0	0	0	0	0	0	0		0
0	0	0	0	0		0	0	0	0	0	0	0	0		0
0	0	0	0	0		0	0	0	0	0	0	0	0		0
0	0	0	0	0		0	0	0	0	0	0	0	0		0
0	0	0	0	0		0	0	0	0	0	0	0	0		0
0	0.5	0	0	0		0	0	0	0	0	0	0	0		0
0	0	0	0	0		0	0	0	0	0	0	0	0		0
0	0	0.5	0	0		0	0	0	0	0	0	0	0		0
0.5	0	0	0	0		0	0	0	0	0	0	0	0		0
0	0	0	0	0		0	0	0	0	0	0	0	0		0
0	0	0	0	0		0	0	0	0	0	0	0	0		0
0	0	0	0	0		0	0	0	0	0	0	0	0		0
0	0	0.5	0	0		0	0	0	0	0	0	0	0		0
0	0	0	0	0		0	0	0	0	0	0	0	0		0
0	0	0	0	0		0	0	0	0	0	0	0	0		0
0	0	0	0	0		0	0	0	0	0	0	0	0		0
0	0	0	0	0		0	0	0	0	0	0	0	0		0
0	0	0	0	0		0	0	0	0	0	0	0	0		0
0	0	0	0	0		0	0	0	0	0	0	0	0		0
0	0	0	0	0		0	0	0	0	0	0	0	0		0
0	0	0	0	0		0	0	0	0	0	0	0	0		0
0	0	0	0	0		0	0	0	0	0	0	0	0		0
0	0	0	0	0		0	0	0	0	0	0	0	0		0
0	0	0.5	0	0		0	0	0	0	0	0	0	0		0
0	0	0	0	0		0	0	0	0	0	0	0	0		0
0	0	0.5	0	0		0	0	0	0	0	0	0	0		0
0	0	0	0	0		0	0	0	0	0	0	0	0		0
0	0	0	0	0		0	0	0	0	0	0	0	0		0
0	0	0	0	0		0	0	0	0	0	0	0	0		0
0	0	0	0	0		0	0	0	0	0	0	0	0		0
0	0	0	0	0		0	0	0	0	0	0	0	0		0
0	0	0	0	0		0	0	0	0	0	0	0	0		0
0	0	0	0	0		0	0	0	0	0	0	0	0		0
0	0	0	0	0		0	0	0	0	0	0	0	0		0
0	0	0.5	0	0		0	0	0	0	0	0	0	0		0
0	0	0	0	0		0	0	0	0	0	0	0	0		0
0	0.5	0	0	0		0	0	0	0	0	0	0	0		0
0	0	0	0	0		0	0	0	0	0	0	0	0		0
0.5	0	0	0	0		0	0	0	0	0	0	0	0		0
0.5	0	0	0	0		0	0	0	0	0	0	0	0		0
0	0	0	0	0		0	0	0	0	0	0	0	0		0
0	0	0	0	0		0	0	0	0	0	0	0	0		0
0	0	0	0	0		0	0	0	0	0	0	0	0		0
0	0	0	0	0		0	0	0	0	0	0	0	0		0
0	0	0	0	0		0	0	0	0	0	0	0	0		0
0	0	0	0	0		0	0	0	0	0	0	0	0		0
0	0.5	0	0	0		0	0	0	0	0	0	0	0		0
0.5	0	0	0	0		0	0	0	0	0	0	0	0		0
0	0	0	0	0		0	0	0	0	0	0	0	0
0	0	0.5	0	0		0	0	0	0	0	0	0	0
0	0	0	0.5	0		0	0	0	0	0	0	0	0
0	0	0	0	0		0	0	0	0	0	0	0	0
0	0	0	0	0		0	0	0	0	0	0	0	0
0	0	0	0	0		0	0	0	0	0	0	0	0
0	0	0	0	0		0	0	0	0	0	0	0	0
0	0	0	0	0		0	0	0	0	0	0	0	0
0	0	0	0	0		0	0	0	0	0	0	0	0
0	0	0	0	0		0	0	0	0	0	0	0	0
0	0	0	0	0.5		0	0	0	0	0	0	0	0
0	0	0	0	0		0	0	0	0	0	0	0	0
0	0	0	0	0		0	0	0	0	0	0	0	0
0	0.5	0	0	0		0	0	0	0	0	0	0	0
0	0	0	0	0		0	0	0	0	0	0	0	0
0	0	0	0	0		0	0	0	0	0	0	0	0
0	0	0	0	0		0	0	0	0	0	0	0	0
0	0	0	0	0		0	0	0	0	0	0	0	0
0	0	0	0	0		0	0	0	0	0	0	0	0
0	0	0	0	0		0	0	0	0	0	0	0	0
0	0	0	0	0		0	0	0	0	0	0	0	0
0	0	0	0	0		0	0	0	0	0	0	0	0
0	0	0	0	0		0	0	0	0	0	0	0	0
0	0	0	0	0		0	0	0	0	0	0	0	0
0	0	0	0	0		0	0	0	0	0	0	0	0
0	0	0	0	0		0	0	0	0	0	0	0	0
0	0	0	0	0		0	0	0	0	0	0	0	0
0	0	0	0	0		0	0	0	0	0	0	0	0
0	0	0	0	0		0	0	0	0	0	0	0	0
0	0	0	0	0		0	0	0	0	0	0	0	0
0	0.5	0	0	0		0	0	0	0	0	0	0	0
0	0	0	0	0		0	0	0	0	0	0	0	0
0	0	0	0	0		0	0	0	0	0	0	0	0
0	0	0	0	0		0	0	0	0	0	0	0	0
0	0	0	0	0		0	0	0	0	0	0	0	0
0	0	0	0	0		0	0	0	0	0	0	0	0
0	0	0	0	0		0	0	0	0	0	0	0	0
0	0	0	0	0		0	0	0	0	0	0	0	0
0	0	0	0	0		0	0	0	0	0	0	0	0
0	0	0	0	0		0	0	0	0	0	0	0	0
0	0	0	0	0		0	0	0	0	0	0	0	0
0	0	0	0	0		0	0	0	0	0	0	0	0
0	0.5	0	0	0		0	0	0	0	0	0	0	0
0	0.5	0	0	0		0	0	0	0	0	0	0	0
0	0	0	0	0		0	0	0	0	0	0	0	0
0	0.5	0	0	0		0	0	0	0	0	0	0	0
0	0	0	0	0		0	0	0	0	0	0	0	0
0	0	0	0	0		0	0	0	0	0	0	0	0
0	0	0.5	0	0		0	0	0	0	0	0	0	0
0	0	0	0	0		0	0	0	0	0	0	0	0
0	0	0	0	0		0	0	0	0	0	0	0	0
0	0	0	0	0		0	0	0	0	0	0	0	0
0	0	0	0	0		0	0	0	0	0	0	0	0
0	0	0	0	0		0	0	0	0	0	0	0	0
0	0	0	0	0		0	0	0	0	0	0	0	0
0	0	0	0	0		0	0	0	0	0	0	0	0
0	0	0	0	0		0	0	0	0	0	0	0	0
0	0	0	0	0		0	0	0	0	0	0	0
0	0	0	0	0		0	0	0	0	0	0	0
0	0.5	0.5	0	0		0	0	0	0	0	0	0
0	0	0	0	0		0	0	0	0	0	0	0
0	0	0.5	0	0		0	0	0	0	0	0	0
0	0	0	0	0		0	0	0	0	0	0	0
0	0	0	0	0		0	0	0	0	0	0	0
0	0	0	0	0		0	0	0	0	0	0	0
0	0.5	0	0	0		0	0	0	0	0	0	0
0	0	0.5	0	0		0	0	0	0	0	0	0
0	0	0	0	0		0	0	0	0	0	0	0
0	0	0.5	0	0		0	0	0	0	0	0	0
0.5	0	0	0	0		0	0	0	0	0	0	0
0	0	0	0	0		0	0	0	0	0	0	0
0	0	0	0	0		0	0	0	0	0	0	0
0.5	0	0	0	0		0	0	0	0	0	0	0
0	0	0	0	0		0	0	0	0	0	0	0
0	0	0	0	0		0	0	0	0	0	0	0
0	0	0	0	0		0	0	0	0	0	0	0
0	0	0	0	0		0	0	0	0	0	0	0
0.5	0	0	0	0		0	0	0	0	0	0	0
0	0	0	0	0		0	0	0	0	0	0	0
0	0	0	0	0		0	0	0	0	0	0	0
0	0	0	0	0		0	0	0	0	0	0	0
0	0	0	0	0		0	0	0	0	0	0	0
0	0	0	0	0		0	0	0	0	0	0	0
0	0	0	0	0		0	0	0	0	0	0	0
0	0	0	0.5	0		0	0	0	0	0	0	0
0	0	0	0	0		0	0	0	0	0	0	0
0	0	0	0	0		0	0	0	0	0	0	0
0	0	0	0	0		0	0	0	0	0	0	0
0	0	0	0	0		0	0	0	0	0	0	0
0	0	0	0	0		0	0	0	0	0	0	0
0.5	0	0	0	0		0	0	0	0	0	0	0
0	0	0	0	0		0	0	0	0	0	0	0
0	0	0	0	0		0	0	0	0	0	0	0
0	0	0	0	0		0	0	0	0	0	0	0
0	0	0	0	0		0	0	0	0	0	0	0
0	0.5	0	0	0		0	0	0	0	0	0	0
0	0	0	0	0		0	0	0	0	0	0	0
0	0	0	0	0		0	0	0	0	0	0	0
0	0	0	0	0		0	0	0	0	0	0	0
0	0	0	0	0		0	0	0	0	0	0	0
0	0	0	0	0		0	0	0	0	0	0	0
0	0	0.5	0	0		0	0	0	0	0	0	0
0	0	0	0.5	0		0	0	0	0	0	0	0
0	0	0.5	0	0		0	0	0	0	0	0	0
0	0	0.5	0	0		0	0	0	0	0	0	0
0	0	0	0	0		0	0	0	0	0	0	0
0	0	0	0	0		0	0	0	0	0	0	0
0	0	0	0	0		0	0	0	0	0	0	0
0	0	0	0	0		0	0	0	0	0	0	0
0	0	0	0	0		0	0	0	0	0	0	0
0	0	0	0	0		0	0	0	0	0	0	0
0	0	0.5	0	0		0	0	0	0	0	0	0
0	0	0	0	0		0	0	0	0	0	0	0
0	0	0.5	0	0		0	0	0	0	0	0	0
0	0	0	0	0		0	0	0	0	0	0	0
0	0	0	0	0		0	0	0	0	0	0	0
0	0	0	0	0		0	0	0	0	0	0	0
0	0	0	0	0		0	0	0	0	0	0	0
0	0	0	0	0		0	0	0	0	0	0	0
0	0	0	0	0		0	0	0	0	0	0	0
0	0.5	0	0	0		0	0	0	0	0	0	0
0	0	0	0	0		0	0	0	0	0	0	0
0	0	0	0	0		0	0	0	0	0	0	0
0	0	0.5	0	0		0	0	0	0	0	0	0
0	0	0	0	0		0	0	0	0	0	0	0
0	0	0	0	0		0	0	0	0	0	0	0
0	0	0	0	0		0	0	0	0	0	0	0
0	0	0	0	0.5		0	0	0	0	0	0	0
0	0	0	0	0		0	0	0	0	0	0	0
0	0	0	0	0		0	0	0	0	0	0	0
0.5	0	0	0	0		0	0	0	0	0	0	0
0	0	0	0	0		0	0	0	0	0	0	0
0	0	0	0	0		0	0	0	0	0	0	0
0	0	0	0	0		0	0	0	0	0	0	0
0.5	0	0	0	0		0	0	0	0	0	0	0
0	0	0	0	0		0	0	0	0	0	0	0
0	0	0	0	0		0	0	0	0	0	0	0
0	0	0	0	0		0	0	0	0	0	0	0
0	0	0	0	0		0	0	0	0	0	0	0
0	0	0	0	0		0	0	0	0	0	0	0
0	0	0	0	0		0	0	0	0	0	0	0
0	0	0	0	0		0	0	0	0	0	0	0
0.5	0	0	0	0		0	0	0	0	0	0	0
0	0	0	0	0		0	0	0	0	0	0	0
0	0	0	0	0		0	0	0	0	0	0	0
0	0	0.5	0	0		0	0	0	0	0	0	0
0	0	0	0	0		0	0	0	0	0	0	0
0	0	0	0	0		0	0	0	0	0	0	0
0	0	0	0	0		0	0	0	0	0	0	0
0	0	0	0	0		0	0	0	0	0	0	0
0	0.5	0	0	0		0	0	0	0	0	0	0
0	0	0	0	0		0	0	0	0	0	0	0
0	0.5	0	0	0		0	0	0	0	0	0	0
0	0	0	0	0.5		0	0	0	0	0	0	0
0	0	0	0	0		0	0	0	0	0	0	0
0	0	0	0	0		0	0	0	0	0	0	0
0	0	0	0	0		0	0	0	0	0	0	0
0.5	0	0.5	0	0		0	0	0	0	0	0	0
0	0	0	0	0		0	0	0	0	0	0	0
0	0	0	0	0		0	0	0	0	0	0	0
0	0	0	0	0		0	0	0	0	0	0	0
0.5	0	0	0	0		0	0	0	0	0	0	0
0	0	0	0	0		0	0	0	0	0	0	0
0	0	0	0	0		0	0	0	0	0	0	0
0	0	0	0	0		0	0	0	0	0	0	0
0	0	0	0	0		0	0	0	0	0	0	0
0	0	0	0	0		0	0	0	0	0	0	0
0	0	0	0	0		0	0	0	0	0	0	0
0	0	0	0	0		0	0	0	0	0	0	0
0	0	0	0	0		0	0	0	0	0	0	0
0	0	0	0	0		0	0	0	0	0	0	0
0	0	0	0	0		0	0	0	0	0	0	0
0	0	0	0	0		0	0	0	0	0	0	0
0	0	0	0	0		0	0	0	0	0	0	0
0	0	0	0	0		0	0	0	0	0	0	0
0	0.5	0	0	0		0	0	0	0	0	0	0
0	0	0	0	0		0	0	0	0	0	0	0
0	0	0	0	0		0	0	0	0	0	0	0
0	0	0	0	0		0	0	0	0	0	0	0
0	0	0	0	0		0	0	0	0	0	0	0
0	0	0	0	0		0	0	0	0	0	0	0
0	0	0	0	0		0	0	0	0	0	0	0
0	0	0.5	0	0		0	0	0	0	0	0	0
0	0	0.5	0	0		0	0	0	0	0	0	0
0	0.5	0	0	0		0	0	0	0	0	0	0
0	0	0	0	0		0	0	0	0	0	0	0
0	0	0	0	0.5		0	0	0	0	0	0	0
0	0	0	0	0		0	0	0	0	0	0	0
0	0	0	0	0		0	0	0	0	0	0	0
0	0.5	0	0	0		0	0	0	0	0	0	0
0	0	0	0	0		0	0	0	0	0	0	0
0	0	0	0	0		0	0	0	0	0	0	0
0	0	0	0	0		0	0	0	0	0	0	0
0	0	0	0	0		0	0	0	0	0	0	0
0	0	0	0	0		0	0	0	0	0	0	0
0	0	0	0	0		0	0	0	0	0	0	0
0	0	0	0	0		0	0	0	0	0	0	0
0	0	0	0	0		0	0	0	0	0	0	0
0	0	0	0	0		0	0	0	0	0	0	0
0	0	0	0	0		0	0	0	0	0	0	0
0	0	0	0	0		0	0	0	0	0	0	0
0	0	0.5	0	0		0	0	0	0	0	0	0
0	0	0	0	0		0	0	0	0	0	0	0
0	0	0.5	0	0		0	0	0	0	0	0	0
0	0	0	0	0		0	0	0	0	0	0	0
0	0	0	0	0		0	0	0	0	0	0	0
0	0	0.5	0	0		0	0	0	0	0	0	0
0.5	0	0	0	0		0	0	0	0	0	0	0
0	0	0	0	0		0	0	0	0	0	0	0
0	0.5	0.5	0	0		0	0	0	0	0	0	0
0	0	0	0	0		0	0	0	0	0	0	0
0	0	0.5	0	0		0	0	0	0	0	0	0
0	0	0	0	0		0	0	0	0	0	0	0
0	0	0	0	0		0	0	0	0	0	0	0
0.5	0	0	0	0		0	0	0	0	0	0	0
0.5	0	0	0	0		0	0	0	0	0	0	0
0	0	0	0	0		0	0	0	0	0	0	0
0	0	0.5	0	0		0	0	0	0	0	0	0
0	0	0	0	0		0	0	0	0	0	0	0
0.5	0.5	0	0	0		0	0	0	0	0	0	0
0	0.5	0	0	0		0	0	0	0	0	0	0
0	0	0.5	0	0		0	0	0	0	0	0	0
0	0	0	0	0		0	0	0	0	0	0	0
0	0	0	0	0		0	0	0	0	0	0	0
0	0	0	0	0		0	0	0	0	0	0	0
0	0	0	0	0		0	0	0	0	0	0	0
0	0	0	0	0		0	0	0	0	0	0	0
0	0	0	0	0		0	0	0	0	0	0	0
0	0	0	0	0		0	0	0	0	0	0	0
0	0	0.5	0	0		0	0	0	0	0	0	0
0	0	0	0	0		0	0	0	0	0	0	0
0	0	0	0	0		0	0	0	0	0	0	0
0	0.5	0	0	0		0	0	0	0	0	0	0
0	0.5	0	0	0		0	0	0	0	0	0	0
0	0	0	0.5	0		0	0	0	0	0	0	0
0.5	0	0	0	0		0	0	0	0	0	0	0
0	0	0	0	0		0	0	0	0	0	0	0
0	0	0	0	0		0	0	0	0	0	0	0
0	0	0	0	0		0	0	0	0	0	0	0
0	0	0	0	0		0	0	0	0	0	0	0
0	0	0.5	0	0		0	0	0	0	0	0	0
0	0	0	0	0		0	0	0	0	0	0	0
0	0	0	0	0		0	0	0	0	0	0	0
0	0	0	0	0		0	0	0	0	0	0	0
0	0	0	0	0		0	0	0	0	0	0	0
0	0	0	0	0		0	0	0	0	0	0	0
0	0	0	0	0		0	0	0	0	0	0	0
0	0	0	0	0		0	0	0	0	0	0	0
0	0	0	0	0		0	0	0	0	0	0	0
0	0	0	0	0		0	0	0	0	0	0	0
0	0	0	0	0		0	0	0	0	0	0	0
0	0	0	0	0		0	0	0	0	0	0	0
0	0	0	0	0		0	0	0	0	0	0	0
0	0	0	0	0		0	0	0	0	0	0	0
0	0	0	0	0		0	0	0	0	0	0	0
0	0	0	0	0		0	0	0	0	0	0	0
0	0	0	0	0		0	0	0	0	0	0	0
0	0	0	0	0		0	0	0	0	0	0	0
0	0	0	0	0		0	0	0	0	0	0	0
0	0	0	0	0		0	0	0	0	0	0	0
0	0	0	0	0		0	0	0	0	0	0	0
0	0	0.5	0	0		0	0	0	0	0	0	0
0	0.5	0	0	0		0	0	0	0	0	0	0
0	0	0	0	0		0	0	0	0	0	0	0
0	0	0	0	0		0	0	0	0	0	0	0
0	0	0	0	0		0	0	0	0	0	0	0
0.5	0.5	0	0	0		0	0	0	0	0	0	0
0	0	0	0	0		0	0	0	0	0	0	0
0	0	0	0	0		0	0	0	0	0	0	0
0	0	0	0	0		0	0	0	0	0	0	0
0	0	0	0	0		0	0	0	0	0	0	0
0	0	0	0	0		0	0	0	0	0	0	0
0	0	0	0	0		0	0	0	0	0	0	0
0	0	0	0	0		0	0	0	0	0	0	0
0	0.5	0	0.5	0		0	0	0	0	0	0	0
0	0	0	0	0		0	0	0	0	0	0	0
0	0	0	0	0		0	0	0	0	0	0	0
0	0	0	0	0		0	0	0	0	0	0	0
0	0	0	0	0		0	0	0	0	0	0	0
0.5	0	0.5	0	0		0	0	0	0	0	0	0
0.5	0	0	0.5	0		0	0	0	0	0	0	0
0.5	0	0	0	0		0	0	0	0	0	0	0
0	0	0	0	0		0	0	0	0	0	0	0
0	0	0	0	0		0	0	0	0	0	0	0
0	0	0	0	0		0	0	0	0	0	0	0
0	0	0	0	0		0	0	0	0	0	0	0
0	0	0	0	0		0	0	0	0	0	0	0
0	0	0	0	0		0	0	0	0	0	0	0
0	0	0	0	0		0	0	0	0	0	0	0
0	0	0	0	0		0	0	0	0	0	0	0
0	0	0	0	0		0	0	0	0	0	0	0
0	0	0	0	0		0	0	0	0	0	0	0
0	0.5	0	0	0		0	0	0	0	0	0	0
0	0	0	0	0		0	0	0	0	0	0	0
0	0	0	0	0		0	0	0	0	0	0	0
0	0	0	0	0		0	0	0	0	0	0	0
0	0	0	0	0		0	0	0	0	0	0	0
0	0	0.5	0	0		0	0	0	0	0	0	0
0	0	0	0	0		0	0	0	0	0	0	0
0	0	0	0	0		0	0	0	0	0	0	0
0	0	0	0	0		0	0	0	0	0	0	0
0.5	0.5	0.5	0	0		0	0	0	0	0	0	0
0	0	0	0	0		0	0	0	0	0	0	0
0	0.5	0	0	0		0	0	0	0	0	0	0
0	0	0	0	0		0	0	0	0	0	0	0
0	0	0	0	0		0	0	0	0.5	0	0	0
0.5	0	0	0	0		0	0	0	0	0	0	0
0	0	0	0	0		0	0	0	0	0	0	0
0	0	0	0	0		0	0	0	0	0	0	0
0	0	0	0	0		0	0	0	0	0	0	0
0	0.5	0	0	0		0	0	0	0	0	0	0
0	0	0	0	0		0	0	0	0	0	0	0
0	0.5	0	0	0		0	0	0	0	0	0	0
0	0	0	0	0		0	0	0	0	0	0	0
0.5	0	0	0	0		0	0	0	0	0	0	0
0	0.5	0	0	0		0	0	0	0	0	0	0
0	0	0	0	0		0	0	0	0	0	0	0
0	0	0.5	0	0		0	0	0	0	0	0	0
0	0	0	0	0		0	0	0	0.5	0	0	0
0	0	0	0	0		0	0	0	0	0	0	0
0	0	0	0	0		0	0	0	0	0	0	0
0	0	0	0	0		0	0	0	0	0	0	0
0	0	0	0	0		0	0.5	0	0	0	0	0
0.5	0	0	0	0		0	0	0	0	0	0	0
0	0	0	0	0		0	0	0	0	0	0	0
0	0	0	0	0		0	0	0	0	0	0	0
0	0	0	0	0		0	0	0	0	0	0	0
0	0	0.5	0	0		0	0	0	0	0	0	0
0	0	0	0	0		0	0	0	0	0	0	0
0	0	0	0	0		0	0	0	0	0	0	0
0	0.5	0	0	0		0	0	0	0	0	0	0
0	0	0	0	0		0	0	0	0	0	0	0
0	0	0	0	0		0	0	0	0	0	0	0
0	0	0	0	0		0	0	0	0	0	0	0
0	0	0	0	0		0	0	0	0	0	0	0
0	0	0	0	0		0	0	0	0	0	0	0
0	0	0	0	0		0	0	0	0	0	0	0
0	0	0.5	0	0		0	0	0	0	0	0	0
0	0	0	0	0		0	0	0	0	0	0	0
0	0.5	0	0	0		0	0	0	0	0	0	0
0	0	0	0	0		0	0	0	0	0	0	0
0	0	0	0	0		0	0	0	0	0	0	0
0	0	0	0	0		0	0	0	0	0	0	0
0	0	0	0	0		0	0	0	0	0	0	0
0.5	0	0.5	0	0		0	0.5	0	0	0	0	0
0	0	0	0	0		0	0	0	0	0	0	0
0	0	0	0	0		0	0	0	0	0	0	0
0.5	0	0	0	0		0	0	0	0	0	0	0
0	0	0	0	0		0	0	0	0	0	0	0
0	0	0	0	0		0	0	0	0	0.5	0	0
0	0	0	0	0		0	0	0	0	0	0	0
0	0	0	0	0		0	0	0	0	0	0	0
0	0	0	0	0		0	0	0	0	0	0	0
0	0	0	0	0		0	0	0	0	0	0	0
0	0	0	0	0		0	0	0	0	0	0	0
0	0	0	0	0		0	0	0	0	0	0	0
0	0	0	0	0		0	0	0	0	0	0	0
0	0	0	0	0		0	0	0	0	0	0	0
0	0	0	0	0		0	0	0	0	0	0	0
0	0	0.5	0	0		0	0	0	0	0	0	0
0	0	0	0	0		0	0	0	0	0	0	0
0	0	0	0	0		0	0	0	0	0	0	0
0	0	0	0	0		0	0	0	0	0	0	0
0	0	0	0	0.5		0	0	0	0	0	0	0
0	0	0	0	0		0	0	0	0	0	0	0
0	0	0	0	0		0	0	0	0	0	0	0
0	0	0	0	0		0	0	0	0	0	0	0
0	0	0	0	0		0	0	0	0	0	0	0
0	0	0	0	0		0	0	0	0	0	0	0
0	0	0	0	0		0	0	0	0	0	0	0
0	0	0	0	0		0	0	0	0	0	0	0
0	0	0	0	0		0	0	0	0	0	0	0
1	0	0	0	0		0	0	0	0	0	0	0
0.5	0	0	0	0		0	0	0	0	0	0	0
0	0	0	0	0		0	0	0	0	0	0	0
0	0	0.5	0	0		0	0	0	0	0	0	0
0	0	0	0	0		0	0	0	0	0	0	0
0	0	0	0	0		0	0	0	0	0	0	0
0	0	0	0	0		0	0	0	0	0	0	0
0	0	0.5	0	0		0	0	0	0	0	0	0
0	0	0	0	0		0	0	0	0	0	0	0
0	0	0	0	0		0	0	0	0	0	0	0
0	0	0	0	0		0	0	0	0	0	0	0
0.5	0.5	0	0	0		0	0	0	0	0	0	0
0	0	0	0	0		0	0	0	0	0	0	0
0.5	0	0	0	0		0	0	0	0	0	0	0
0	0	0	0	0		0	0	0	0	0	0	0
0	0	0	0	0		0	0	0	0	0	0	0
0	0	0	0	0		0	0	0	0	0	0	0
0	0	0	0	0		0	0	0	0	0	0	0
0	0	0	0	0		0	0	0	0	0	0	0
0	0	0	0	0		0	0	0	0	0	0	0
0	0	0	0	0		0	0	0	0	0	0	0
0	0	0	0	0		0	0	0	0	0	0	0
0	0	0	0	0		0	0	0	0	0	0	0
0	0	0	0	0		0	0	0	0	0	0	0
0	0	0	0	0		0	0	0	0	0	0	0
0	0	0.5	0	0		0	0	0	0	0	0	0
0.5	0	0	0	0		0	0	0	0	0	0	0
0	0	0	0	0		0	0	0	0	0	0	0
0	0	0	0	0		0	0	0	0	0	0	0
0	0	0	0	0		0	0	0	0	0	0	0
0	0	0.5	0	0		0	0	0	0	0	0	0
0	0	0	0	0		0	0	0	0	0	0	0
0	0	0	0	0		0	0	0	0	0	0	0
0	0	0.5	0	0		0	0	0	0	0	0	0
0	0	0	0	0		0	0	0	0	0	0	0
0	0.5	0.5	0	0		0	0	0	0	0	0	0
0	0	0	0	0.5		0	0	0	0	0	0	0
0	0	0	0	0		0	0	0	0	0	0	0
0	0	0	0	0		0	0	0	0	0	0	0
0	0	0	0	0		0	0	0	0	0	0	0
0	0	0	0.5	0		0	0	0	0	0	0	0
0	0	0	0	0		0	0	0	0	0	0	0
0	0	0	0	0		0	0	0	0	0	0	0
0	0	0	0	0		0	0	0	0	0	0	0
0	0	0	0	0		0	0	0	0	0	0	0
0	0	0	0	0		0	0	0	0	0	0	0
0	0	0	0	0		0	0	0	0	0	0	0
0	0	0	0	0		0	0	0	0	0	0	0
0	0	0	0	0		0	0	0	0	0	0	0
0	0	0	0	0		0	0	0	0	0	0	0
0.5	0	0	0	0		0	0	0	0	0	0	0
0	0	0	0	0		0	0	0	0	0	0	0
0	0	0	0	0		0	0	0	0	0	0	0
0	0	0	0	0		0	0	0	0	0	0	0
0	0	0	0	0		0	0	0	0	0	0	0
0	0	0	0	0		0	0	0	0	0	0	0
0	0	0	0	0		0	0	0	0	0	0	0
0	0	0	0	0		0	0	0	0	0	0	0
0	0	0	0	0		0	0	0	0	0	0	0
0.5	0	0	0	0		0	0	0	0	0	0	0
0.5	0	0	0	0		0	0	0	0	0	0	0
0	0	0.5	0	0		0	0	0	0	0	0	0
0	0.5	0	0	0		0	0	0	0	0	0	0
0	0	0	0	0		0	0	0	0	0	0	0
0	0	0	0	0		0	0	0	0	0	0	0
0	0	1	0	0		0	0	0	0	0	0	0
0	0	0	0	0		0	0	0	0	0	0	0
0.5	0	0	0	0		0	0	0	0	0	0	0
0	0	0	0	0		0	0	0	0	0	0	0
0	0	0	0	0		0	0	0	0	0	0	0
0	0	0	0	0		0	0	0	0	0	0	0
0.5	0	0	0	0		0	0	0	0	0	0	0
0	0	0	0	0		0	0	0	0	0	0	0
0	0	0	0	0		0	0	0	0	0	0	0
0	0	0	0	0		0	0	0	0	0	0	0
0	0	0	0	0		0	0	0	0	0	0	0
0	0.5	0	0	0		0	0	0	0	0	0	0
0	0	0.5	0	0		0	0	0	0	0	0	0
0	0	0	0	0		0	0	0	0	0	0	0
0	0	0	0	0		0	0	0	0	0	0	0
0	0	0	0	0		0	0	0	0	0	0	0
0	0	0	0	0		0	0	0	0	0	0	0
0	0	0	0	0		0	0	0	0	0	0	0
0	0	0	0	0		0	0	0	0	0	0	0
0	0	0	0	0		0	0	0	0	0	0	0
0	0	0	0	0		0	0	0	0	0	0	0
0	0	0	0	0		0	0	0	0	0	0	0
0	0	0	0	0		0	0	0	0	0	0	0
0	0	0	0	0		0	0	0	0	0	0	0
0	0.5	0	0	0		0	0	0	0	0	0	0
0	0	0	0	0		0	0	0	0	0	0	0
0	0	0	0	0		0	0	0	0	0	0	0
0	0	0	0	0		0	0	0	0	0	0	0
0.5	0	0	0	0		0	0	0	0	0	0	0
0	0	0	0	0		0	0	0	0	0	0	0
0	0	0	0	0		0	0	0	0	0	0	0
0	0	0	0	0		0	0	0	0	0	0	0
0	0	0	0	0		0	0	0	0	0	0	0
0	0	0	0	0		0	0	0	0	0	0	0
0	0	0	0	0		0	0	0	0	0	0	0
0	0	0	0	0		0	0	0	0	0	0	0
0	0	0	0	0		0	0	0	0	0	0	0
0.5	0	0	0	0		0	0	0	0	0	0	0
0	0	0	0	0		0	0	0	0	0	0	0
0	0	0	0	0		0	0	0	0	0	0	0
0	0	0	0	0		0	0	0	0	0	0	0
0	0	0	0	0		0	0	0	0	0	0	0
0	0	0	0	0		0	0	0	0	0	0	0
0	0	0	0	0		0	0	0	0	0	0	0
0	0	0	0	0		0	0	0	0	0	0	0
0	0	0	0	0		0	0	0	0	0	0	0
0	0	0	0	0		0	0	0	0	0	0	0
0	0	0	0	0		0	0	0	0	0	0	0
0	0	0	0	0		0	0	0	0	0	0	0
0	0	0	0	0		0	0	0	0	0	0	0
0	0	0	0	0		0	0	0	0	0	0	0
0	0	0	0	0		0	0	0	0	0	0	0
0	0	0	0	0		0	0	0	0	0	0	0
0	0	0	0	0		0	0	0	0	0	0	0
0.5	0	0	0	0		0	0	0	0	0	0	0
0	0	0	0	0		0	0	0	0	0	0	0
0	0	0	0	0		0	0	0	0	0	0	0
0	0	0	0	0		0	0	0	0	0	0	0
0	0	0	0	0.5		0	0	0	0	0	0	0
0	0	0	0	0		0	0	0	0	0	0	0
0	0	0	0	0		0	0	0	0	0	0	0
0	0	0	0	0		0	0	0	0	0	0	0
0	0	0	0	0		0	0	0	0	0	0	0
0.5	0	0	0	0		0	0	0	0	0	0	0
0	0	0.5	0	0		0	0	0	0	0	0	0
0	0	0.5	0	0		0	0	0	0	0	0	0
0	0	0	0	0		0	0	0	0	0	0	0
0	0	0.5	0	0		0	0	0	0	0	0	0
0	0	0.5	0	0		0	0	0	0	0	0	0
0	0	0	0	0.5		0	0	0	0	0	0	0
0	0	0	0	0		0	0	0	0	0	0	0
0	0	0	0	0		0	0	0	0	0	0	0
0	0.5	0.5	0	0		0	0	0	0	0	0	0
0	0	0	0	0		0	0	0	0	0	0	0
0	0	0	0	0		0	0	0	0	0	0	0
0	0	0	0	0		0	0	0	0	0	0	0
0	0	0	0	0		0	0	0	0	0	0	0
0	0	0	0	0		0	0	0	0	0	0	0
0	0	0	0	0		0	0	0	0	0	0	0
0	0	0	0	0		0	0	0	0	0	0	0
0	0	0	0	0		0	0	0	0	0	0	0
0.5	0	0	0	0		0	0	0	0	0	0	0
0	0	0	0	0		0	0	0	0	0	0	0
0	0	0	0	0		0	0	0	0	0	0	0
0	0	0.5	0	0		0	0	0	0	0	0	0
0	0	0	0	0		0	0	0	0	0	0	0
0	0	0	0	0		0	0	0	0	0	0	0
0	0.5	0	0	0		0	0	0	0	0	0	0
0	0	0	0	0		0	0	0	0	0	0	0
0	0	0	0	0		0	0	0	0	0	0	0
0	0	0.5	0	0		0	0	0	0	0	0	0
0	0	0	0	0		0	0	0	0	0	0	0
0	0	0	0	0		0	0	0	0	0	0	0
0	0	0	0	0		0	0	0	0	0	0	0
0.5	0	0	0.5	0		0	0	0	0	0	0	0
0	1	0	0	0		0	0	0	0	0	0	0
0	0	0	0	0		0	0	0	0	0	0	0
0	0	0	0	0		0	0	0	0	0	0	0
0	0	0	0	0		0	0	0	0	0	0	0
0	0	0	0	0		0	0	0	0	0	0	0
0	0	0	0	0.5		0	0	0	0	0	0	0
0	0	0.5	0	0		0	0	0	0	0	0	0
0	0	0	0.5	0		0	0	0	0	0	0	0
0	0	0	0	0		0	0	0	0	0	0	0
0	0	0	0	0		0	0	0	0	0	0	0
0	0	0	0	0		0	0	0	0	0	0	0
0	0.5	0	0	0		0	0	0	0	0	0	0
0	0	0	0	0		0	0	0	0	0	0	0
0	0	0	0.5	0		0	0	0	0	0	0	0
0	0	0	0	0.5		0	0	0	0	0	0	0
0	0.5	0	0	0		0	0	0	0	0	0	0
0	0	0	0	0		0	0	0	0	0	0	0
0	0	0	0	0		0	0	0	0	0	0	0
0	0	0	0	0		0	0	0	0	0	0	0
0	0	0	0	0		0	0	0	0	0	0	0
0	0	0	0	0		0	0	0	0	0	0	0
0	0	0	0	0		0	0	0	0	0	0	0
0	0	0.5	0	0		0	0	0	0	0	0	0
0	0.5	0	0	0		0	0	0	0	0	0	0
0	0	0	0	0		0	0	0	0	0	0	0
0	0	0	0	0		0	0	0	0	0	0	0
0	0	0.5	0	0		0	0	0	0	0	0	0
0	0	0	0	0		0	0	0	0	0	0	0
0	0	0	0	0.5		0	0	0	0	0	0	0
0	0	0	0	0		0	0	0	0	0	0	0
0	0	0	0	0		0	0	0	0	0	0	0
0	0	0	0	0		0	0	0	0	0	0	0
0	0	0	0	0		0	0	0	0	0	0	0
0.5	0	0	0	0		0	0	0	0	0	0	0
0	0	0	0	0		0	0	0	0	0	0	0
0	0	0	0	0		0	0	0	0	0	0	0
0	0	0.5	0	0		0	0	0	0	0	0	0
0	0.5	0	0	0.5		0	0	0	0	0	0	0
0	0	0	0	0		0	0	0	0	0	0	0
0	0	0	0	0		0	0	0	0	0	0	0
0	0	0	0	0		0	0	0	0	0	0	0
0	0	0	0	0		0	0	0	0	0	0	0
0	0	0	0	0		0	0	0	0	0	0	0
0	0	0	0	0		0	0	0	0	0	0	0
0	0	0.5	0	0		0	0	0	0	0	0	0
0	0.5	0	0	0		0	0	0	0	0	0	0
0	0.5	0	0	0		0	0	0	0	0	0	0
0.5	0	0	0	0		0	0	0	0	0	0	0
0	0	0.5	0	0		0	0	0	0	0	0	0
0	0	0	0	0		0	0	0	0	0	0	0
0	0	0	0	0		0	0	0	0	0	0	0
0	0	0	0	0		0	0	0	0	0	0	0
0	0	0	0	0		0	0	0	0	0	0	0
0.5	0	0.5	0	0		0	0	0	0	0	0	0
0	0	0	0	0		0	0	0	0	0	0	0
0	0	0	0	0		0	0	0	0	0	0	0
0	0	0	0	0		0	0	0	0	0	0	0
0	0	0	0	0		0	0	0	0	0	0	0
0	0	0	0	0		0	0	0	0	0	0	0
0	0	0	0	0		0	0	0	0	0	0	0
0	0	0	0	0		0	0	0	0	0	0	0
0	0	0	0	0.5		0	0	0	0	0	0	0
0	0	0	0	0		0	0	0	0	0	0	0
0	0	0	0	0		0	0	0	0	0	0	0
0	0	0	0	0		0	0	0	0	0	0	0
0	0	0	0	0		0	0	0	0	0	0	0
0	0	0	0.5	0		0	0	0	0	0	0	0
0	0	0	0	0		0	0	0	0	0	0	0
0	0	0	0	0		0	0	0	0	0	0	0
0.5	0	0	0	0		0	0	0	0	0	0	0
0	0	0	0	0		0	0	0	0	0	0	0
0	0	0	0	0		0	0	0	0	0	0	0
0	0	0.5	0	0		0	0	0	0	0	0	0
0	0	0	0.5	0		0	0	0	0	0	0	0
0	0.5	0	0	0		0	0	0	0	0	0	0
0	0	0	0	0		0	0	0	0	0	0	0
0.5	0	0	0	0		0	0	0	0	0	0	0
0	0	0	0	0		0	0	0	0	0	0	0
0	0	0	0	0		0	0	0	0	0	0	0
0	0	0	0	0		0	0	0	0	0	0	0
0	0	0	0	0		0	0	0	0	0	0	0
0	0	0	0	0		0	0	0	0	0	0	0
0	0	0.5	0	0		0	0	0	0	0	0	0
0	0	0	0	0		0	0	0	0	0	0	0
0	0	0	0	0		0	0	0	0	0	0	0
0	0	0	0	0		0	0	0	0	0	0	0
0.5	0	0	0	0		0	0	0	0	0	0	0
0	0	0	0	0		0	0	0	0	0	0	0
0	0	0	0	0		0	0	0	0	0	0	0
0	0	0	0	0		0	0	0	0	0	0	0
0	0	0	0	0		0	0	0	0	0	0	0
0	0	0	0	0		0	0	0	0	0	0	0
0	0	0	0	0		0	0	0	0	0	0	0
0	0	0	0	0		0	0	0	0	0	0	0
0	0	0	0	0		0	0	0	0	0	0	0
0	0	0.5	0	0		0	0	0	0	0	0	0
0	0	0	0	0		0	0	0	0	0	0	0
0	0	0	0	0		0	0	0	0	0	0	0
0	0	0	0	0		0	0	0	0	0	0	0
0	0	0	0	0		0	0	0.5	0	0	0	0
0	0	0	0	0		0	0	0	0	0	0	0
0	0	0	0	0		0	0	0	0	0	0	0
0	0	0.5	0	0		0	0	0	0	0	0	0
0	0	0.5	0	0		0	0	0	0	0	0	0
0	0	0	0	0		0	0	0	0	0	0	0
0	0.5	0.5	0	0		0	0	0	0	0	0	0
0.5	0	0	0	0		0	0	0	0	0	0	0
0	0	0	0	0.5		0	0	0	0	0	0	0
0	0	0	0	0		0	0	0	0	0	0	0
0	0	0	0	0		0	0	0	0	0	0	0
0	0.5	0	0	0		0	0	0	0	0	0	0
0	0	0	0	0		0	0	0	0	0	0	0
0	0	0	0	0		0	0	0	0	0	0	0
0	0	0.5	0	0		0	0	0	0	0	0	0
0	0	0	0	0		0	0	0	0	0	0	0
0	0	0	0	0		0	0	0	0	0	0	0
0	0	0	0	0		0	0	0	0	0	0	0
0	0	0	0	0		0	0	0	0	0	0	0
0	0	0	0	0		0	0	0	0	0	0	0
0	0.5	0	0	0		0	0	0	0	0	0	0
0	0.5	0	0	0		0	0	0	0	0	0	0
0	0	0	0	0		0	0	0	0	0	0	0
0	0	0	0	0		0	0	0	0	0	0	0
0	0	0	0	0		0	0	0	0	0	0	0
0	0	0	0	0		0	0	0	0	0	0	0
0	0	0	0	0		0	0	0	0	0	0	0
0	0	0	0	0		0	0	0	0	0	0	0
0	0	0	0	0		0	0	0	0	0	0	0
0	0	0	0	0		0	0	0	0	0	0	0
0	0	0	0	0		0	0	0	0	0	0	0
0	0	0	0	0		0	0	0	0	0	0	0
0.5	0	0	0	0		0	0	0	0	0	0	0
0.5	0	0	0	0		0	0	0	0	0	0	0
0	0	0	0	0		0	0	0	0	0	0	0
0	0	0	0	0		0	0	0	0	0	0	0
0	0.5	0	0	0		0	0	0	0	0	0	0
0.5	0	0	0	0		0	0	0	0	0	0	0
0	0	0	0	0		0	0	0	0	0	0	0
0	0	0.5	0	0		0	0	0	0	0	0	0
0	0	0	0	0		0	0	0	0	0	0	0
0	0	0	0	0		0	0	0	0	0	0	0
0	0	0	0	0		0	0	0	0	0	0	0
0	0	0	0	0		0	0	0	0	0	0	0
0	0.5	0	0	0		0	0	0	0	0	0	0
0	0	0	0	0		0	0	0	0	0	0	0
0	0	0	0	0		0	0	0	0	0	0	0
0	0	0	0	0		0	0	0	0	0	0	0
0	0	0	0	0		0	0	0	0	0	0	0
0	0	0	0	0		0	0	0	0	0	0	0
0	0	0	0	0		0	0	0	0	0	0	0
0	0	0	0	0		0	0	0	0	0	0	0
0	0	0	0	0		0	0	0	0	0	0	0
0	0	0	0	0		0	0	0	0	0	0	0
0	0	0	0	0		0	0	0	0	0	0	0
0	0	0	0	0		0	0	0	0	0	0	0
0	0	0	0	0		0	0	0	0	0	0	0
0	0	0	0	0		0	0	0	0	0	0	0
0	0	0	0	0		0	0	0	0	0	0	0
0	0	0	0	0		0	0	0	0	0	0	0
0	0	0	0	0		0	0	0	0	0	0	0
0	0.5	0	0	0		0	0	0	0	0	0	0
0	0	0.5	0	0		0	0	0	0	0	0	0
0	0	0	0	0		0	0	0	0	0	0	0
0	0	0	0	0		0	0	0	0	0	0	0
0	0.5	0	0	0		0	0	0	0	0	0	0
0	0	0	0.5	0		0	0	0	0	0	0	0
0	0	0	0	0		0	0	0	0	0	0	0
0	0	0	0	0		0	0	0	0	0	0	0
0	0	0	0	0		0	0	0	0	0	0	0
0	0	0	0	0		0	0	0	0	0	0	0
0	0	0	0	0		0	0	0	0	0	0	0
0	0	0	0	0		0	0.5	0	0	0	0	0
0	0	0	0.5	0		0	0	0	0	0	0	0
0	0	0	0	0		0	0	0	0	0	0	0
0	0	0	0	0		0	0.5	0	0	0	0	0
0	0	0	0	0		0	0	0	0	0	0	0
0	0	0	0	0		0	0	0	0	0	0	0
0	0	0	0	0		0	0	0	0	0	0	0
0	0	0	0	0		0	0	0	0	0	0	0
0	0	0	0	0		0	0	0	0	0	0	0
0	0	0	0	0		0	0	0.5	0	0	0	0
0	0	0	0	0		0	0	0	0	0	0	0
0	0	0	0	0		0	0	0	0	0	0	0
0	0	0	0	0		0	0	0	0	0	0	0
0	0	0	0	0		0	0	0	0	0	0	0
0	0	0	0	0		0	0	0	0	0	0	0
0	0	0	0	0		0	0	0	0	0	0	0
0	0	0	0	0		0	0	0	0	0	0	0
0	0.5	0	0	0		0	0	0	0	0	0.5	0
0	0	0	0	0		0	0	0	0	0	0	0
0	0	0	0	0		0	0	0	0	0	0	0
0	0	0	0	0		0	0	0	0	0	0
0	0	0	0	0		0	0	0	0	0	0
0	0	0	0	0		0	0	0	0	0	0
0.5	0	0.5	0.5	0		0	0	0	0	0	0
0	0	0	0	0		0	0	0	0	0	0
0	0	0	0	0		0	0	0	0	0	0
0	0	0	0	0		0	0	0	0	0	0
0.5	0	0	0	0		0	0	0	0	0	0
0	0	0	0	0		0	0	0	0	0	0
0	0	0	0	0.5		0	0	0	0	0	0
0	0	0	0	0		0	0	0	0	0	0
0	0	0	0	0		0	0	0	0	0	0
0.5	0	0	0	0		0	0	0	0	0	0
0	0	0	0	0		0	0	0	0	0	0
0	0	0	0	0		0	0	0	0	0	0
0	0	0	0	0		0	0	0	0	0	0
0	0	0	0	0		0	0	0	0	0	0
0	0	0	0	0		0	0	0	0	0	0
0	0	0.5	0	0		0	0	0	0	0	0
0	0	0	0	0		0	0	0	0	0	0
0	0	0	0	0		0	0	0	0	0	0
0	0	0	0	0		0	0	0	0	0	0
0	0	0.5	0	0		0	0	0	0	0	0
0	0	0	0	0		0	0	0	0	0	0
0	0	0	0	0		0	0	0	0	0	0
0	0	0	0.5	0		0	0	0	0	0	0
0	0	0	0	0		0	0	0	0	0	0
0	0.5	0	0	0		0	0	0	0	0	0
0	0	0.5	0	0		0	0	0	0	0	0
0	0.5	0	0	0		0	0	0	0	0	0
0	0	0	0	0		0	0	0	0	0	0
0	0	0	0	0		0	0	0	0	0	0
0	0	1	0	0		0	0	0	0	0	0
0.5	0	0	0	0		0	0	0	0	0	0
0	0.5	0	0	0		0	0	0	0	0	0
0	0	0	0	0		0	0	0	0	0	0
0.5	0	0.5	0	0		0	0	0	0	0	0
0	0	0	0	0		0	0	0	0	0	0
0	0	0	0	0		0	0	0	0	0	0
0	0	0	0	0		0	0	0	0	0	0
0	0	0	0	0		0	0	0	0	0	0
0	0	0.5	0	0		0	0	0	0	0	0
0	0	0	0	0		0	0	0	0	0	0
0	0	0	0	0		0	0	0	0	0	0
0	0	0	0	0		0	0	0	0	0	0
0	0.5	0	0	0		0	0	0	0	0	0
0	0	0	0	0		0	0	0	0	0	0
0	0	0	0	0		0	0	0	0	0	0
0	0	0	0	0		0	0	0	0	0	0
0	0	0	0	0		0	0	0	0	0	0
0	0	0	0	0		0	0	0	0	0	0
0	0	0	0	0		0	0	0	0	0	0
0	0	0.5	0	0		0	0	0	0	0	0
0	0	0	0	0		0	0	0	0	0	0
0	0	0	0	0		0	0	0	0	0	0
0	0	0	0	0		0	0	0	0	0	0
0	0	0	0	0		0	0	0	0	0	0
0	0	0	0	0		0	0	0	0	0	0
0	0	0	0	0		0	0	0	0	0	0
0	0	0	0	0		0	0	0	0	0	0
0	0	0	0	0		0	0	0	0	0	0
0	0	0	0	0		0	0	0	0	0	0
0	0	0	0	0		0	0	0	0	0	0
0	0	0	0	0		0	0	0	0	0	0
0.5	0	0	0	0		0	0	0	0	0	0
0	0	0	0	0		0	0	0	0	0	0
0.5	0	0	0.5	0		0	0	0	0	0	0
0	0	0	0	0		0	0	0	0	0	0
0	0	0	0	0		0	0	0	0	0	0
0	0	0	0	0		0	0	0	0	0	0
0	0	0	0	0		0	0	0	0	0	0
0.5	0	0	0	0		0	0	0	0	0	0
0.5	0	0	0	0		0	0	0	0	0	0
0	0.5	1	0	0		0	0	0	0	0	0
0	0	0	0	0		0	0	0	0	0	0
0	0	0	0	0		0	0	0	0	0	0
0	0	0.5	0	0		0	0	0	0	0	0
0	0	0	0	0		0	0	0	0	0	0
0	0	0	0	0		0	0	0	0	0	0
0	0	0	0	0		0	0	0	0	0	0
0	0	0	0	0		0	0	0	0	0	0
0	0	0	0	0		0	0	0	0	0	0
0	0	0	0	0		0	0	0	0	0	0
0	0	0	0	0		0	0	0	0	0	0
0	0	0.5	0	0		0	0	0	0	0	0
0	0	0	0	0		0	0	0	0	0	0
0	0.5	0	0	0		0	0	0	0	0	0
0	0	0	0	0		0	0	0	0	0	0
0	0	0.5	0	0		0	0	0	0	0	0
0	0	0	0	0		0	0	0	0	0	0
0	0	0	0	0		0	0	0	0	0	0
0	0	0	0	0		0	0	0	0	0	0
0	0	0	0	0		0	0	0	0	0	0
0	0	0	0	0		0	0	0	0	0	0
0	0	0	0	0		0	0	0	0	0	0
0	0	0	0	0		0	0	0	0	0	0
0	0	0	0	0		0	0	0	0	0	0
0	0	0	0	0		0	0	0	0	0	0
0	0	0	0	0		0	0	0	0	0	0
0	0	0	0	0		0	0	0	0	0	0
0	0	0.5	0	0		0	0	0	0	0	0
0	0	0	0	0		0	0	0	0	0	0
0	0	0	0	0		0	0	0	0	0	0
0	0	0	0	0		0	0	0	0	0	0
0	0.5	0	0	0		0	0	0	0	0	0
0	0	0	0.5	0		0	0	0	0	0	0
0	0	0	0	0		0	0	0	0	0	0
0	0	0	0	0		0	0	0	0	0	0
0	0	0	0	0		0	0	0	0	0	0
0	0	0	0	0		0	0	0	0	0	0
0	0	0	0	0		0	0	0	0	0	0
0.5	0	0	0	0		0	0	0	0	0	0
0	0	0	0	0		0	0	0	0	0	0
0	0	0	0	0		0	0	0	0	0	0
0	0	0	0	0		0	0	0	0	0	0
0	0	0	0	0		0	0	0	0	0	0
0.5	0	0.5	0	0		0	0	0	0	0	0
0	0	0	0	0		0	0	0	0	0	0
0	0	0	0	0		0	0	0	0	0	0
0	0	0	0	0		0	0	0	0	0	0
0	0	0	0	0		0	0	0	0	0	0
0	0.5	0	0	0		0	0	0	0	0	0
0	0	0	0	0		0	0	0	0	0	0
0	0	0.5	0	0		0	0	0	0	0	0
0	0	0	0	0		0	0	0	0	0	0
0	0	0	0	0		0	0	0	0	0	0
0	0	0	0	0		0	0	0	0	0	0
0	0	0	0	0		0	0	0	0	0	0
0.5	0.5	0	0	0		0	0	0	0	0	0
0	0	0	0	0		0	0	0	0	0	0
0	0	0	0	0		0	0	0	0	0	0
0	0	0	0	0		0	0	0	0	0	0
0	0	0	0	0		0	0	0	0	0	0
0	0	0	0	0		0	0	0	0	0	0
0	0	0	0	0		0	0	0	0	0	0
0	0	0.5	0	0		0	0	0	0	0	0
0	0	0	0	0		0	0	0	0	0	0
0	0	0	0	0.5		0	0	0	0	0	0
0	0	0.5	0	0		0	0	0	0	0	0
0.5	0	0	0	0		0	0	0	0	0	0
0	0.5	0	0	0		0	0	0	0	0	0
0	0	0.5	0	0		0	0	0	0	0	0
0	0	0	0	0		0	0	0	0	0	0
0	0	0	0	0		0	0	0	0	0	0
0	0	0	0	0		0	0	0	0	0	0
0.5	0	0	0	0		0	0	0	0	0	0
0	0	0	0	0		0	0	0	0	0	0
0	0	0	0	0		0	0	0	0	0	0
0	0	0	0	0		0	0	0	0	0	0
0	0	0	0	0		0	0	0	0	0	0
0	0	0	0	0		0	0	0	0	0	0
0	0	0	0	0		0	0	0	0	0	0
0	0	0	0	0		0	0	0	0	0	0
0	0.5	0	0	0		0	0	0	0	0	0
0	0	0	0	0		0	0	0	0	0	0
0	0	0	0	0		0	0	0	0	0	0
0.5	0	0	0	0		0	0	0	0	0	0
0	0	0	0	0		0	0	0	0	0	0
0.5	0.5	0	0	0		0	0	0	0	0	0
0	0	0	0	0		0	0	0	0	0	0
0	0	0	0	0		0	0	0	0	0	0
0	0	0	0	0		0	0	0	0	0	0
0	0	0	0	0		0	0	0	0	0	0
0	0	0	0.5	0		0	0	0	0	0	0
0	0	0.5	0	0		0	0	0	0	0	0
0	0	0	0	0		0	0	0	0	0	0
0	0	0	0	0		0	0	0	0	0	0
0	0	0	0	0		0	0	0	0	0	0
0	0	0	0	0		0	0	0	0	0	0
0	0	0	0	0		0	0	0	0	0	0
0.5	0	0	0	0		0	0	0	0	0	0
0	0	0	0	0		0	0	0	0	0	0
0	0	0	0	0		0	0	0	0	0	0
0.5	0	0	0	0		0	0	0	0	0	0
0	0	0	0	0		0	0	0	0	0	0
0	0.5	0	0	0		0	0	0	0	0	0
0	0	0	0	0		0	0	0	0	0	0
0	0	0	0	0		0	0	0	0	0	0
0	0	0	0	0		0	0	0	0	0	0
0	0.5	0	0	0		0	0	0	0	0	0
0	0	0	0	0		0	0	0	0	0	0
0	0	0	0	0		0	0	0	0	0	0
0	0	0	0	0		0	0	0	0	0	0
0	0	0	0	0		0	0	0	0	0	0
0	0	0	0	0		0	0	0	0	0	0
0	0	0	0	0		0	0	0	0	0	0
0	0	0	0	0		0	0	0	0	0	0
0	0	0	0	0		0	0	0	0	0	0
0	0.5	0	0	0		0	0	0	0	0	0
0	0	0	0	0		0	0	0	0	0	0
0	0	0	0	0		0	0	0	0	0	0
0	0	0	0	0		0	0	0	0	0	0
0	0	0	0	0		0	0	0	0	0	0
0	0	0	0	0		0	0	0	0	0	0
0	0	0	0	0		0	0	0	0	0	0
0	0	0	0	0		0	0	0	0	0	0
0	0	0	0	0		0	0	0	0	0	0
0	0	0	0	0		0	0	0	0	0	0
0	0	0	0	0		0	0	0	0	0	0
0	0	0	0.5	0		0	0	0	0	0	0
0	0	0	0	0		0	0	0	0	0	0
0	0	0	0	0		0	0	0	0	0	0
0	0.5	0	0	0		0	0	0	0	0	0
0	0.5	0	0	0		0	0	0	0	0	0
0	0	0	0	0		0	0	0	0	0	0
0	0	0	0	0		0	0	0	0	0	0
0	0	0	0	0		0	0	0	0	0	0
0	0	0	0	0		0	0	0	0	0	0
0	0	0.5	0	0		0	0	0	0	0	0
0.5	0	0	0	0		0	0	0	0	0	0
0	0	0	0	0		0	0	0	0	0	0
0	0	0	0	0		0	0	0	0	0	0
0	0	0	0	0		0	0	0	0	0	0
0	0	0	0	0		0	0	0	0	0	0
0	0	0.5	0	0		0	0	0	0	0	0
0	0	0	0	0		0	0	0	0	0	0
0	0.5	0	0	0		0	0	0	0	0	0
0	0	0	0	0		0	0	0	0	0	0
0.5	0	0	0	0		0	0	0	0	0	0
0	0	0.5	0	0		0	0	0	0	0	0
0	0	0	0	0		0	0	0	0	0	0
0	0	0	0	0		0	0	0	0	0	0
0	0	0	0	0		0	0	0	0	0	0
0	0	0.5	0	0		0	0	0	0	0	0
0	0	0	0	0		0	0	0	0	0	0
0	0	0.5	0	0		0	0	0	0	0	0
0.5	0	0	0	0		0	0	0	0	0	0
0	0	0	0	0		0	0	0	0	0	0
0	0	0.5	0	0.5		0	0	0	0	0	0
0	0	0	0	0		0	0	0	0	0	0
0.5	0	0	0	0		0	0	0	0	0	0
0	0	0	0	0		0	0	0	0	0	0
0	0	0	0	0		0	0	0	0	0	0
0	0	0	0	0		0	0	0	0	0	0
0	0	0	0.5	0		0	0	0	0	0	0
0	0	0	0	0		0	0	0	0	0	0
0	0	0	0	0		0	0	0	0	0	0
0	0.5	0	0	0		0	0	0	0	0	0
0	0	0.5	0	0		0	0	0	0	0	0
0	0	0	0	0		0	0	0	0	0	0
0	0	0	0	0		0	0	0	0	0	0
0	0	0	0	0		0	0	0	0	0	0
0	0	0	0	0		0	0	0	0	0	0
0	0	0	0	0		0	0	0	0	0	0
0.5	0	0	0	0		0	0	0	0	0	0
0	0	0	0	0		0	0	0	0	0	0
0	0	0	0	0		0	0	0	0	0	0
0	0	0.5	0	0		0	0	0	0	0	0
0	0	0	0	0		0	0	0	0	0	0
0	0	0	0	0		0	0	0	0	0	0
0	0	0	0	0		0	0	0	0	0	0
0	0	0	0	0		0	0	0	0	0	0
0.5	0	0	0	0		0	0	0	0	0	0
0	0	0	0	0		0	0	0	0	0	0
0	0.5	0	0			0	0	0	0	0	0
0.5	0	0	0			0	0	0	0	0	0
0	0	0.5	0			0	0	0	0	0	0
0	0	0	0			0	0	0	0	0	0
0	0	0	0			0	0	0	0	0	0
0	0	0	0			0	0	0	0	0	0
0	0	0	0			0	0	0	0	0	0
0	0	0	0			0	0	0	0	0	0
0	0	0	0			0	0	0	0	0	0
0	0.5	0	0			0	0	0	0	0	0
0	0	0	0			0	0	0	0	0	0
0	0	0	0			0	0	0	0	0	0
0	0.5	0	0			0	0	0	0	0	0
0	0	0	0			0	0	0	0	0	0
0	0	0	0			0	0	0	0	0	0
0	0	0	0			0	0	0	0	0	0
0	0	0	0			0	0	0	0	0	0
0	0	0	0			0	0	0	0	0	0
0	0	0	0			0	0	0	0	0	0
0	0	0	0			0	0	0	0	0	0
0.5	0	0	0			0	0	0	0	0	0
0	0	0	0			0	0	0	0	0	0
0	0	0	0			0	0	0	0	0	0
0	0	0	0			0	0	0	0	0	0
0	0	0	0			0	0	0	0	0	0
0	0	0	0			0	0	0	0	0	0
0	0	0.5	0			0	0	0	0	0	0
0	0	0	0			0	0	0	0	0	0
0	0	0	0			0	0	0	0	0	0
0	0	0	0			0	0	0	0	0	0
0	0	0	0			0	0	0	0	0	0
0	0	0	0.5			0	0	0	0	0	0
0	0	0	0			0	0	0	0	0	0
0	0	0	0			0	0	0	0	0	0
0	0	0.5	0			0	0	0	0	0	0
0	0	0	0			0	0	0	0	0	0
0	0	0	0			0	0	0	0	0	0
0	0	0	0			0	0	0	0	0	0
0	0.5	0	0			0	0	0	0	0	0
0	0	0	0			0	0	0	0	0	0
0	0	0	0			0	0	0	0	0	0
0	0	0.5	0			0	0	0	0	0	0
0	0	0	0			0	0	0	0	0	0
0	0	0	0			0	0	0	0	0	0
0	0	0	0			0	0	0	0	0	0
0	0	0.5	0			0	0	0	0	0	0
0	0	0	0.5			0	0	0	0	0	0
0	0	0	0			0	0	0	0	0	0
0	0.5	0	0			0	0	0	0	0	0
0.5	0	0	0			0	0	0	0	0	0
0	0	0	0			0	0	0	0	0	0
0	0	0	0			0	0	0	0	0	0
0	0	0	0			0	0	0	0	0	0
0	0.5	0	0			0	0	0	0	0	0
0.5	0	0	0			0	0	0	0	0	0
0	0	0	0			0	0	0	0	0	0
0	0	0.5	0			0	0	0	0	0	0
0	0	0.5	0			0	0	0	0	0	0
0	0	0	0			0	0	0	0	0	0
0	0	0	0			0	0	0	0	0	0
0	0	0	0			0	0	0	0	0	0
0	0	0	0			0	0	0	0	0	0
0	0	0	0			0	0	0	0	0	0
0	0	0.5	0			0	0	0	0	0	0
0	0	0	0			0	0	0	0	0	0
0	0	0	0			0	0	0	0	0	0
0	0	0	0			0	0	0	0	0	0
0	0	0	0			0	0	0	0	0	0
0	0	0	0			0	0	0	0	0	0
0	0.5	0	0			0	0	0	0	0	0
0	0	0	0			0	0	0	0	0	0
0	0	0	0			0	0	0	0	0	0
0	0	0	0			0	0	0	0	0	0
0	0	0	0			0	0	0	0	0	0
0.5	0	0.5	0			0	0	0	0	0	0
0	0	0	0			0	0	0	0	0	0
0	0	0	0			0	0	0	0	0	0
0	0	0	0			0	0	0	0	0	0
0	0	0	0			0	0	0	0	0	0
0	0	0	0			0	0	0	0	0	0
0	0	0	0			0	0	0	0	0	0
0	0	0	0			0	0	0	0	0	0
0	0	0	0			0	0	0	0	0	0
0	0	0	0			0	0	0	0	0	0
0	0	0	0			0	0	0	0	0	0
0.5	0	0	0			0	0	0	0	0	0
0	0.5	0	0			0	0	0	0	0	0
1	0	0	0			0	0	0	0	0	0
0	0	0	0			0	0	0	0	0	0
0	0	0	0			0	0	0	0	0	0
0	0	0	0			0	0	0	0	0	0
0	0	0	0			0	0	0	0	0	0
0.5	0	0	0			0	0	0	0	0	0
0	0	0	0			0	0	0	0	0	0
0	0	0	0			0	0	0	0	0	0
0	0	0	0			0	0	0	0	0	0
0	0	0.5	0			0	0	0	0	0	0
0	0	0	0			0	0	0	0	0	0
0.5	0	0	0			0	0	0	0	0	0
0	0	0	0			0	0	0	0	0	0
0	0	0	0			0	0	0	0	0	0
0	0	0	0			0	0	0	0	0	0
0	0	0	0			0	0	0	0	0	0
0.5	0	0	0			0	0	0	0	0	0
0	0.5	0	0			0	0	0	0	0	0
0	0	0	0			0	0	0	0	0	0
0	0.5	0	0			0	0	0	0	0	0
0	0	0	0			0	0	0	0	0	0
0	0	0	0			0	0	0	0	0	0
0.5	0	0	0			0	0	0	0	0	0
0.5	0	0	0			0	0	0	0	0	0
0	0	0	0			0	0	0	0	0	0
0	0	0	0			0	0	0	0	0	0
0	0	0	0			0	0	0	0	0	0
0	0	0	0			0	0	0	0	0	0
0	0	0	0			0	0	0	0	0	0
0	0	0	0			0	0	0	0	0	0
0	0	0	0			0	0	0	0	0	0
0	0	0	0			0	0	0	0	0	0
0	0.5	0	0			0	0	0	0	0	0
0	0	0	0			0	0	0	0	0	0
0	0	0	0			0	0	0	0	0	0
0	0	0	0			0	0	0	0	0	0
0	0	0	0			0	0	0	0	0	0
0	0	0	0			0	0	0	0	0	0
0	0	0.5	0			0	0	0	0	0	0
0	0	0.5	0			0	0	0	0	0	0
0	0	0	0			0	0	0	0	0	0
0	0	0.5	0			0	0	0	0	0	0
0	0	0	0			0	0	0	0	0	0
0	0	0.5	0			0	0	0	0	0	0
0.5	0	0.5	0			0	0	0	0	0	0
0	0	0	0			0	0	0	0	0	0
0	0	0	0			0	0	0	0	0	0
0	0	0	0			0	0	0	0	0	0
0	0	0.5	0			0	0	0	0	0	0
0	0	0	0			0	0	0	0	0	0
0	0	0	0			0	0	0	0	0	0
0	0	0	0			0	0	0	0	0	0
0	1	0	0			0	0	0	0	0	0
0	0	0	0			0	0	0	0	0	0
0	0	0	0			0	0	0	0	0	0
0	0	0	0			0	0	0	0	0	0
0	0	0	0			0	0	0	0	0	0
0	0.5	0	0			0	0	0	0	0	0
0	0.5	0	0			0	0	0	0	0	0
0	0	0	0			0	0	0	0	0	0
0	0	0	0			0	0	0	0	0	0
0	0	0	0			0	0	0	0	0	0
0	0	0	0			0	0	0	0	0	0
0	0	0	0			0	0	0	0	0	0
0	0.5	0	0			0	0	0	0	0	0
0	0	0	0.5			0	0	0	0	0	0
0	0	0	0			0	0	0	0	0	0
0	0	0	0			0	0	0	0	0	0
0	0	0	0			0	0	0	0	0	0
0	0	0	0			0	0	0	0	0	0
0	0	0	0			0	0	0	0	0	0
0	0	0	0			0	0	0	0	0	0
0	0	0	0			0	0	0	0	0	0
0	0	0	0			0	0	0	0	0	0
0	0	0	0			0	0	0	0	0	0
0	0	0	0			0	0	0	0	0	0
0.5	0.5	0	0			0	0	0	0	0	0
0	0	0	0			0	0	0	0	0	0
0	0	0.5	0			0	0	0	0	0	0
0	0	0.5	0			0	0	0	0	0	0
0	0	0	0			0	0	0	0	0	0
0	0.5	0	0			0	0	0	0	0	0
0.5	0	0	0			0	0	0	0	0	0
0	0	0	0			0	0	0	0	0	0
0	0	0.5	0			0	0	0	0	0	0
0	0	0	0			0	0	0	0	0	0
0	0.5	0	0			0	0	0	0	0	0
0	0	0	0			0	0	0	0	0	0
0	0	0.5	0			0	0	0	0	0	0
0	0	0	0			0	0	0	0	0	0
0	0	0	0			0	0	0	0	0	0
0	0	0	0			0	0	0	0	0	0
0	0	0	0			0	0	0	0	0	0
0	0.5	0	0			0	0	0	0	0	0
0	0	0.5	0			0	0	0	0	0	0
0	0	0	0			0	0	0	0	0	0
0	0	0	0			0	0	0	0	0	0
0	0	0	0			0	0	0	0	0	0
0.5	0	0	0			0	0	0	0	0	0
0	0	0	0			0	0	0	0	0	0
0	0	0	0			0	0	0	0	0	0
0	0.5	0	0			0	0	0	0	0	0
0	0.5	0	0			0	0	0	0	0	0
0	0	0	0			0	0	0	0	0	0
0.5	0	0	0			0	0	0	0	0	0
0	0	0	0			0	0	0	0	0	0
0	1	0	0			0	0	0	0	0	0
0.5	0	0	0			0	0	0	0	0	0
0	0	0	0			0	0	0	0	0	0
0	0	0	0			0	0	0	0	0	0
0	0	0	0			0	0	0	0	0	0
0	0	0	0			0	0	0	0	0	0
0	0	0	0			0	0	0	0	0	0
0	0	0	0			0	0	0	0	0	0
0	0	0	0			0	0	0	0	0	0
0	0	0	0			0	0	0	0	0	0
0	0	0	0			0	0	0	0	0	0
0	0	0	0			0	0	0	0	0	0
0	0	0	0			0	0	0	0	0	0
0	0	0.5	0			0	0	0	0	0	0
0	0	0	0			0	0	0	0	0	0
0	0	0	0			0	0	0	0	0	0
0	0	0	0			0	0	0	0	0	0
0	0	0	0			0	0	0	0	0	0
0	0.5	0	0			0	0	0	0	0	0
0	0	0	0			0	0	0	0	0	0
0	0	0	0			0	0	0	0	0	0
0	0	0	0			0	0	0	0	0	0
0	0	0	0.5			0	0	0	0	0	0
0	0	0	0			0	0	0	0	0	0
0	0	0	0			0	0	0	0	0	0
0	0	0	0			0	0	0	0	0	0
0	0	0	0			0	0	0	0	0	0
0	0	0	0			0	0	0	0	0	0
0.5	0	0	0			0	0	0	0	0	0
0	0	0	0			0	0	0	0	0	0
0	0.5	0	0			0	0	0	0	0	0
0	0	0	0			0	0	0	0	0	0
0	0	0	0			0	0	0	0	0	0
0	0	0.5	0			0	0	0	0	0	0
0	0	0.5	0			0	0	0	0	0	0
0	0	0	0			0	0	0	0	0	0
0	0	0	0			0	0	0	0	0	0
0	1	0	0			0	0	0	0	0	0
0	0	0	0			0	0	0	0	0	0
0	0	0	0			0	0	0	0	0	0
0	0	0	0			0	0	0	0	0	0
0.5	0	0	0			0	0	0	0	0	0
0	0	0	0			0	0	0	0	0	0
0	0	0	0			0	0	0	0	0	0
0	0	0	0			0	0	0	0	0	0
0	0	0.5	0			0	0	0	0	0	0
0	0	0.5	0			0	0	0	0	0	0
0	0	0	0			0	0	0	0	0	0
0.5	0	0	0			0	0	0	0	0	0
0	0	0	0			0	0	0	0	0	0
0	0	0	0			0	0	0	0	0	0
0	0	0.5	0			0	0	0	0	0	0
0	0	0	0			0	0	0	0	0	0
0	0.5	0	0			0	0	0	0	0	0
0	0	0	0			0	0	0	0	0	0
0.5	0	0.5	0			0	0	0	0	0	0
0.5	0	0	0			0	0	0	0	0	0
0	0	0	0			0	0	0	0	0	0
0	0	0	0			0	0	0	0	0	0
0	0	0	0			0	0	0	0	0	0
0	0	0	0			0	0	0	0	0	0
0	0	0	0			0	0	0	0	0	0
0	0	1	0			0	0	0	0	0	0
0	0	0	0			0	0	0	0	0	0
0	0	0	0			0	0	0	0	0	0
0	0	0	0			0	0	0	0	0	0
0	0	0	0			0	0	0	0	0	0
0.5	0	0	0			0	0	0	0	0	0
0	0	0	0			0	0	0	0	0	0
0	0	0	0			0	0	0	0	0	0
0	0.5	0	0			0	0	0	0	0	0
0	0	0	0			0	0	0	0	0	0
0	0	0.5	0			0	0	0	0	0	0
0	0	0	0			0	0	0	0	0	0
0	0	0	0			0	0	0	0	0	0
0	0.5	0	0			0	0	0	0	0	0
0	0	0	0			0	0	0	0	0	0
0	0.5	0	0			0	0	0	0	0	0
0	0	0	0			0	0	0	0	0	0
0	0	0	0			0	0	0	0	0	0
0	0	0.5	0			0	0	0	0	0	0
0	0	0.5	0			0	0	0	0	0	0
0	0.5	0	0			0	0	0	0	0	0
0	0	0	0			0	0	0	0	0	0
0	0	0	0			0	0	0	0	0	0
0	0	0	0			0	0	0	0	0	0
0	0	0	0			0	0	0	0	0	0
0	0	0	0			0	0	0	0	0	0
0	0	0	0			0	0	0	0	0	0
0	0	0	0			0	0	0	0	0	0
0	0	0	0			0	0	0	0	0	0
0	0	0	0			0	0	0	0	0	0
0	0	0	0			0	0	0	0	0	0
0	0	0	0			0	0	0	0	0	0
0	0	0	0			0	0	0	0	0	0
0	0	0	0			0	0	0	0	0	0
0	0	0	0			0	0	0	0	0	0
0	0	0.5	0			0	0	0	0	0	0
0	0	0	0			0	0	0	0	0	0
0	0	0	0			0	0	0	0	0	0
0	0	0	0			0	0	0	0	0	0
0	0	0	0			0	0	0	0	0	0
0	0	0	0			0	0	0	0	0	0
0	0	0	0			0	0	0	0	0	0
0	0	0	0			0	0	0	0	0	0
0	0	0	0			0	0	0	0	0	0
0	0	0	0			0	0	0	0	0	0
0	0	0	0			0	0	0	0	0	0
0	0	0	0			0	0	0	0	0	0
0	0	0	0			0	0	0	0	0	0
0	0	0	0			0	0	0	0	0	0
0	0	0	0			0	0	0	0	0	0
0	0	0	0			0	0	0	0	0	0
0	0	0	0			0	0	0	0	0	0
0	0	0	0			0	0	0	0	0	0
0	0	0	0			0	0	0	0	0	0
0	0	0	0			0	0	0	0	0	0
0	0	0	0			0	0	0	0	0	0
0.5	0	0	0			0	0	0	0	0	0
0	0	0	0			0	0	0	0	0	0
0.5	0	0	0			0	0	0	0	0	0
0	0	0	0			0	0	0	0	0	0
0	0.5	0.5	0			0	0	0	0	0	0
0	0	0	0			0	0	0	0	0	0
0	0	0.5	0			0	0	0	0	0	0
0	0	0	0			0	0	0	0	0	0
0	0.5	0	0			0	0	0	0	0	0
0	0	0.5	0			0	0	0	0	0	0
0	0	0	0.5			0	0	0	0	0	0
0	0	0	0			0	0	0	0	0	0
0	0	0	0			0	0	0	0	0	0
0	0	0	0			0	0	0	0	0	0
0	0	0	0			0	0	0	0	0	0
0	0	0	0			0	0	0	0	0	0
0	0	0	0			0	0	0	0	0	0
0	0	0	0			0	0	0	0	0	0
0	0.5	0	0			0	0	0	0	0	0
0	0	0	0			0	0	0	0	0	0
0	0	0	0			0	0	0	0	0	0
0	0	0	0			0	0	0	0	0	0
0	0	0	0			0	0	0	0	0	0
0	0	0	0			0	0	0	0	0	0
0	0	0	0			0	0	0	0	0	0
0	0	0	0			0	0	0	0	0	0
0	0	0.5	0			0	0	0	0	0	0
0	0	0.5	0.5			0	0	0	0	0	0
0	0	0	0			0	0	0	0	0	0
0.5	0	0	0			0	0	0	0	0	0
0	0	0	0			0	0	0	0	0	0
0	0.5	0.5	0			0	0	0	0	0	0
0	0	0	0			0	0	0	0	0	0
0	0	0.5	0			0	0	0	0	0	0
0	0	0	0			0	0	0	0	0	0
0	0	0	0			0	0	0	0	0	0
0	0	0	0			0	0	0	0	0	0
0.5	0	0	0			0	0	0	0	0	0
0	0	0	0			0	0	0	0	0	0
0	0	0.5	0			0	0	0	0	0	0
0	0	0	0			0	0	0	0	0	0
0	0	0	0			0	0	0	0	0	0
0	0	0	0			0	0	0	0	0	0
0	0	0	0			0	0	0	0	0	0
0.5	0.5	0	0			0	0	0	0	0	0
0	0	0	0			0	0	0	0	0	0
0	0	0	0			0	0	0	0	0	0
0	0	0	0			0	0	0	0	0	0
0.5	0	0	0			0	0	0	0	0	0
0	0	0	0			0	0	0	0	0	0
0	0.5	0	0			0	0	0	0	0	0
0	0.5	0	0.5			0	0	0	0	0	0
0	0.5	0	0			0	0	0	0	0	0
0	0	0	0			0	0	0	0	0	0
0	0	0	0			0	0	0	0	0	0
0	0	0	0			0	0	0	0	0	0
0	0	0	0			0	0	0	0	0	0
0	0	0	0			0	0	0	0	0	0
0	0.5	0	0			0	0	0	0	0	0
0	0	0	0			0	0	0	0	0	0
0	0	0	0			0	0	0	0	0	0
0	0	0	0			0	0	0	0	0	0
0	0	0	0			0	0	0	0	0	0
0	0	0	0			0	0	0	0	0	0
0	0	0	0			0	0	0	0	0	0
0	0	0	0			0	0	0	0	0	0
0	0	0	0			0	0	0	0	0	0
0.5	0	0	0			0	0	0	0	0	0
0	0.5	0	0			0	0	0	0	0	0
0	0.5	0	0			0	0	0	0	0	0
0	0	0	0			0	0	0	0	0	0
0	0	0	0			0	0	0	0	0	0
0	0	0	0			0	0	0	0	0	0
0	0	0	0			0	0	0	0	0	0
0	0	0	0			0	0	0	0	0	0
0	0	0.5	0			0	0	0	0	0	0
0	0	0	0			0	0	0	0	0	0
0	0.5	0.5	0			0	0	0	0	0	0
0	0	0	0			0	0	0	0	0	0
0	0	0	0			0	0	0	0	0	0
0	0	0	0.5			0	0	0	0	0	0
[truncated: 149,508 more rows]

## Sheet: Supplementary Figure 8b
Strain	Lifetime (min)
dam	2
dam	2
dam	2
dam	4
dam	2
dam	2
dam	2
dam	2
dam	2
dam	2
dam	2
dam	4
dam	2
dam	2
dam	2
dam	2
dam	12
dam	2
dam	2
dam	2
dam	2
dam	2
dam	2
dam	2
dam	2
dam	2
dam	2
dam	2
dam	2
dam	2
dam	2
WTpMutH	16
WTpMutH	16
WTpMutH	2
WTpMutH	2
WTpMutH	2
WTpMutH	2
WTpMutH	2
WTpMutH	2
WTpMutH	2
WTpMutH	2
WTpMutH	2
WTpMutH	2
WTpMutH	2
WTpMutH	2
WTpMutH	8
WTpMutH	2
WTpMutH	2
WTpMutH	2
WTpMutH	2
WTpMutH	2
WTpMutH	2
WTpMutH	2
WTpMutH	2
WTpMutH	2
WTpMutH	2
WTpMutH	2
WTpMutH	2
WTpMutH	2
WTpMutH	2
WTpMutH	2
WTpMutH	2
WTpMutH	2
WTpMutH	2
WTpMutH	2
WTpMutH	2
WTpMutH	2
WTpMutH	4
WTpMutH	6
WTpMutH	2
WTpMutH	2
WTpMutH	2
WTpMutH	2
WTpMutH	2
WTpMutH	2
WTpMutH	2
WTpMutH	2
WTpMutH	2
WTpMutH	2
WTpMutH	2
WTpMutH	2
WTpMutH	2
WTpMutH	2
WTpMutH	4
WTpMutH	8
WTpMutH	2
WTpMutH	2
WTpMutH	2
WTpMutH	2
WTpMutH	4
WTpMutH	2
WTpMutH	2
WTpMutH	2
WTpMutH	2
WTpMutH	8
WTpMutH	2
WTpMutH	2
WTpMutH	2
WTpMutH	2
WTpMutH	2
WTpMutH	2
WTpMutH	2
WTpMutH	2
WTpMutH	2
WTpMutH	2
WTpMutH	2
WTpMutH	2
WTpMutH	2
WTpMutH	2
WTpMutH	2
WTpMutH	2
WTpMutH	4
WTpMutH	2
WTpMutH	2
WTpMutH	2
WTpMutH	2
WTpMutH	2
WTpMutH	2
WTpMutH	2
WTpMutH	2
WTpMutH	4
WTpMutH	2
WTpMutH	2
WTpMutH	2
WTpMutH	12
WTpMutH	2
WTpMutH	2
WTpMutH	2
WTpMutH	2
WTpMutH	2
WTpMutH	6
WTpMutH	2
WTpMutH	2
WTpMutH	8
WTpMutH	2
WTpMutH	4
WTpMutH	2
WTpMutH	2
WTpMutH	4
WTpMutH	2
WTpMutH	2
WTpMutH	2
WTpMutH	2
WTpMutH	2
WTpMutH	2
WTpMutH	2
WTpMutH	2
WTpMutH	2
WTpMutH	2
WTpMutH	2
WTpMutH	22
WTpMutH	2
WTpMutH	2
WTpMutH	2
WTpMutH	6
WTpMutH	2
WTpMutH	2
WTpMutH	2
WTpMutH	2
WTpMutH	2
WTpMutH	4
WTpMutH	2
WTpMutH	2
WTpMutH	2
WTpMutH	2
WTpMutH	2
WTpMutH	2
WTpMutH	2
WTpMutH	2
WTpMutH	2
WTpMutH	2
WTpMutH	6
WTpMutH	18
WTpMutH	2
WTpMutH	2
WTpMutH	2
WTpMutH	18
WTpMutH	2
WTpMutH	2
WTpMutH	2
WTpMutH	6
WTpMutH	12
WTpMutH	4
WTpMutH	2
WTpMutH	16
WTpMutH	2
WTpMutH	6
WTpMutH	2
WTpMutH	2
WTpMutH	2
WTpMutH	2
WTpMutH	2
WTpMutH	2
WTpMutH	2
WTpMutH	2
WTpMutH	2
WTpMutH	2
WTpMutH	2
WTpMutH	2
WTpMutH	2
WTpMutH	2
WTpMutH	2
WTpMutH	8
WTpMutH	2
WTpMutH	2
WTpMutH	4
WTpMutH	2
WTpMutH	4
WTpMutH	14
WTpMutH	22
WTpMutH	2
WTpMutH	2
WTpMutH	2
WTpMutH	2
WTpMutH	2
WTpMutH	2
WTpMutH	2
WTpMutH	2
WTpMutH	2
WTpMutH	14
WTpMutH	4
WTpMutH	2
WTpMutH	2
WTpMutH	2
WTpMutH	2
WTpMutH	2
WTpMutH	2
WTpMutH	2
WTpMutH	2
WTpMutH	2
WTpMutH	2
WTpMutH	2
WTpMutH	2
WTpMutH	2
WTpMutH	2
WTpMutH	2
WTpMutH	2
WTpMutH	2
WTpMutH	2
WTpMutH	4
WTpMutH	2
WTpMutH	2
WTpMutH	10
WTpMutH	2
WTpMutH	4
WTpMutH	2
WTpMutH	2
WTpMutH	2
WTpMutH	4
WTpMutH	2
WTpMutH	2
WTpMutH	2
WTpMutH	2
WTpMutH	2
WTpMutH	2
WTpMutH	2
WTpMutH	2
WTpMutH	2
WTpMutH	2
WTpMutH	2
WTpMutH	2
WTpMutH	2
WTpMutH	2
WTpMutH	2
WTpMutH	2
WTpMutH	2
WTpMutH	2
WTpMutH	2
WTpMutH	2
WTpMutH	2
WTpMutH	2
WTpMutH	2
WTpMutH	2
WTpMutH	2
WTpMutH	2
WTpMutH	2
WTpMutH	2
WTpMutH	2
WTpMutH	2
WTpMutH	2
WTpMutH	2
WTpMutH	2
WTpMutH	2
WTpMutH	2
WTpMutH	4
WTpMutH	2
WTpMutH	2
WTpMutH	2
WTpMutH	2
WTpMutH	2
WTpMutH	2
WTpMutH	2
WTpMutH	2
WTpMutH	2
WTpMutH	2
WTpMutH	2
WTpMutH	2
WTpMutH	2
WTpMutH	2
WTpMutH	2
WTpMutH	2
WTpMutH	2
WTpMutH	2
WTpMutH	2
WTpMutH	2
WTpMutH	2
WTpMutH	2
WTpMutH	2
WTpMutH	2
WTpMutH	2
WTpMutH	2
WTpMutH	2
WTpMutH	2
WTpMutH	2
WTpMutH	2
WTpMutH	2
WTpMutH	2
WTpMutH	2
WTpMutH	4
WTpMutH	2
WTpMutH	2
WTpMutH	2
WTpMutH	2
WTpMutH	2
WTpMutH	2
WTpMutH	2
WTpMutH	2
WTpMutH	2
WTpMutH	2
WTpMutH	2
WTpMutH	2
WTpMutH	2
WTpMutH	2
WTpMutH	2
WTpMutH	2
WTpMutH	14
WTpMutH	2
WTpMutH	8
WTpMutH	2
WTpMutH	2
WTpMutH	2
WTpMutH	2
WTpMutH	2
WTpMutH	2
WTpMutH	2
WTpMutH	2
WTpMutH	2
WTpMutH	2
WTpMutH	2
WTpMutH	2
WTpMutH	2
WTpMutH	2
WTpMutH	2
WTpMutH	4
WTpMutH	2
WTpMutH	2
WTpMutH	2
WTpMutH	2
WTpMutH	2
WTpMutH	2
WTpMutH	2
WTpMutH	2
WTpMutH	2
WTpMutH	2
WTpMutH	2
WTpMutH	2
WTpMutH	2
WTpMutH	2
WTpMutH	2
WTpMutH	2
WTpMutH	2
WTpMutH	2
WTpMutH	2
WTpMutH	2
WTpMutH	10
WTpMutH	2
WTpMutH	2
WTpMutH	2
WTpMutH	2
WTpMutH	2
WTpMutH	12
WTpMutH	2
WTpMutH	2
WTpMutH	2
WTpMutH	2
WTpMutH	2
WTpMutH	2
WTpMutH	2
WTpMutH	2
WTpMutH	2
WTpMutH	2
WTpMutH	2
WTpMutH	2
WTpMutH	2
WTpMutH	2
WTpMutH	2
WTpMutH	16
WTpMutH	2
WTpMutH	2
WTpMutH	2
WTpMutH	16
WTpMutH	2
WTpMutH	2
WTpMutH	2
WTpMutH	2
WTpMutH	2
WTpMutH	2
WTpMutH	2
WTpMutH	4
WTpMutH	2
WTpMutH	2
WTpMutH	2
WTpMutH	2
WTpMutH	2
WTpMutH	2
WTpMutH	2
WTpMutH	2
WTpMutH	2
WTpMutH	2
WTpMutH	2
WTpMutH	2
WTpMutH	2
WTpMutH	2
WTpMutH	2
WTpMutH	2
WTpMutH	2
WTpMutH	2
WTpMutH	2
WTpMutH	2
WTpMutH	2
WTpMutH	2
WTpMutH	2
WTpMutH	4
WTpMutH	2
WTpMutH	2
WTpMutH	2
WTpMutH	2
WTpMutH	2
WTpMutH	2
WTpMutH	2
WTpMutH	2
WTpMutH	2
WTpMutH	2
WTpMutH	2
WTpMutH	2
WTpMutH	2
WTpMutH	2
WTpMutH	2
WTpMutH	2
WTpMutH	2
WTpMutH	4
WTpMutH	10
WTpMutH	2
WTpMutH	2
WTpMutH	2
WTpMutH	2
WTpMutH	2
WTpMutH	2
WTpMutH	4
WTpMutH	2
WTpMutH	2
WTpMutH	2
WTpMutH	2
WTpMutH	2
WTpMutH	2
WTpMutH	2
WTpMutH	2
WTpMutH	2
WTpMutH	2
WTpMutH	2
WTpMutH	2
WTpMutH	2
WTpMutH	4
WTpMutH	2
WTpMutH	2
WTpMutH	2
WTpMutH	2
WTpMutH	2
WTpMutH	2
WTpMutH	2
WTpMutH	2
WTpMutH	20
WTpMutH	8
WTpMutH	4
WTpMutH	2
WTpMutH	4
WTpMutH	4
WTpMutH	20
WTpMutH	2
WTpMutH	2
WTpMutH	2
WTpMutH	14
WTpMutH	2
WTpMutH	2
WTpMutH	2
WTpMutH	2
WTpMutH	2
WTpMutH	4
WTpMutH	2
WTpMutH	2
WTpMutH	2
WTpMutH	2
WTpMutH	2
WTpMutH	2
WTpMutH	2
WTpMutH	2
WTpMutH	4
WTpMutH	2
WTpMutH	2
WTpMutH	2
WTpMutH	2
WTpMutH	2
WTpMutH	2
WTpMutH	2
WTpMutH	2
WTpMutH	2
WTpMutH	2
WTpMutH	2
WTpMutH	2
WTpMutH	4
WTpMutH	8
WTpMutH	2
WTpMutH	20
WTpMutH	16
WTpMutH	2
WTpMutH	2
WTpMutH	2
WTpMutH	2
WTpMutH	2
WTpMutH	2
WTpMutH	2
WTpMutH	4
WTpMutH	2
WTpMutH	2
WTpMutH	2
WTpMutH	2
WTpMutH	2
WTpMutH	2
WTpMutH	2
WTpMutH	2
WTpMutH	2
WTpMutH	16
WTpMutH	2
WTpMutH	2
WTpMutH	2
WTpMutH	2
WTpMutH	2
WTpMutH	2
WTpMutH	2
WTpMutH	2
WTpMutH	2
WTpMutH	2
WTpMutH	2
WTpMutH	2
WTpMutH	2
WTpMutH	2
WTpMutH	2
WTpMutH	2
WTpMutH	2
WTpMutH	6
WTpMutH	2
WTpMutH	2
WTpMutH	2
WTpMutH	2
WTpMutH	2
WTpMutH	2
WTpMutH	2
WTpMutH	2
WTpMutH	2
WTpMutH	2
WTpMutH	2
WTpMutH	4
WTpMutH	2
WTpMutH	2
WTpMutH	8
WTpMutH	2
WTpMutH	2
WTpMutH	2
WTpMutH	2
WTpMutH	2
WTpMutH	4
WTpMutH	2
WTpMutH	12
WTpMutH	2
WTpMutH	2
WTpMutH	4
WTpMutH	2
WTpMutH	2
WTpMutH	2
WTpMutH	2
WTpMutH	10
WTpMutH	16
WTpMutH	2
WTpMutH	6
WTpMutH	2
WTpMutH	14
WTpMutH	8
WTpMutH	2
WTpMutH	8
WTpMutH	10
WTpMutH	8
WTpMutH	2
WTpMutH	6
WTpMutH	4
WTpMutH	2
WTpMutH	2
WTpMutH	2
WTpMutH	2
WTpMutH	2
WTpMutH	2
WTpMutH	2
WTpMutH	2
WTpMutH	2
WTpMutH	2
WTpMutH	2
WTpMutH	2
WTpMutH	2
WTpMutH	2
WTpMutH	2
WTpMutH	4
WTpMutH	2
WTpMutH	2
WTpMutH	2
WTpMutH	2
WTpMutH	2
WTpMutH	2
WTpMutH	2
WTpMutH	4
WTpMutH	2
WTpMutH	16
WTpMutH	4
WTpMutH	2
WTpMutH	2
WTpMutH	4
WTpMutH	2
WTpMutH	2
WTpMutH	18
WTpMutH	2
WTpMutH	2
WTpMutH	2
WTpMutH	2
WTpMutH	4
WTpMutH	2
WTpMutH	2
WTpMutH	2
WTpMutH	2
WTpMutH	4
WTpMutH	2
WTpMutH	2
WTpMutH	2
WTpMutH	2
WTpMutH	2
WTpMutH	2
WTpMutH	4
WTpMutH	2
WTpMutH	2
WTpMutH	2
WTpMutH	4
WTpMutH	2
WTpMutH	2
WTpMutH	2
WTpMutH	2
WTpMutH	2
WTpMutH	2
WTpMutH	2
WTpMutH	2
WTpMutH	2
WTpMutH	2
WTpMutH	4
WTpMutH	2
WTpMutH	2
WTpMutH	2
WTpMutH	2
WTpMutH	2
WTpMutH	2
WTpMutH	2
WTpMutH	2
WTpMutH	2
WTpMutH	2
WTpMutH	2
WTpMutH	2
WTpMutH	2
WTpMutH	2
WTpMutH	2
WTpMutH	2
WTpMutH	2
WTpMutH	2
WTpMutH	2
WTpMutH	2
WTpMutH	2
WTpMutH	2
WTpMutH	2
WTpMutH	2
WTpMutH	10
WTpMutH	2
WTpMutH	2
WTpMutH	2
WTpMutH	2
WTpMutH	2
WTpMutH	2
WTpMutH	2
WTpMutH	2
WTpMutH	2
WTpMutH	2
WTpMutH	2
WTpMutH	2
WTpMutH	2
WTpMutH	2
WTpMutH	4
WTpMutH	4
WTpMutH	2
WTpMutH	2
WTpMutH	2
WTpMutH	2
WTpMutH	2
WTpMutH	2
WTpMutH	2
WTpMutH	2
WTpMutH	2
WTpMutH	2
WTpMutH	2
WTpMutH	2
WTpMutH	2
WTpMutH	2
WTpMutH	2
WTpMutH	6
WTpMutH	2
WTpMutH	2
WTpMutH	2
WTpMutH	2
WTpMutH	2
WTpMutH	2
WTpMutH	2
WTpMutH	2
WTpMutH	2
WTpMutH	2
WTpMutH	2
WTpMutH	2
WTpMutH	2
WTpMutH	2
WTpMutH	2
WTpMutH	2
WTpMutH	4
WTpMutH	2
WTpMutH	2
WTpMutH	2
WTpMutH	2
WTpMutH	8
WTpMutH	2
WTpMutH	2
WTpMutH	2
WTpMutH	2
WTpMutH	2
WTpMutH	2
WTpMutH	2
WTpMutH	2
WTpMutH	6
WTpMutH	2
WTpMutH	2
WTpMutH	2
WTpMutH	10
WTpMutH	6
WTpMutH	8
WTpMutH	6
WTpMutH	2
WTpMutH	2
WTpMutH	2
WTpMutH	2
WTpMutH	4
WTpMutH	4
WTpMutH	2
WTpMutH	12
WTpMutH	2
WTpMutH	2
WTpMutH	2
WTpMutH	2
WTpMutH	2
WTpMutH	2
WTpMutH	2
WTpMutH	2
WTpMutH	2
WTpMutH	2
WTpMutH	2
WTpMutH	2
WTpMutH	2
WTpMutH	2
WTpMutH	2
WTpMutH	2
WTpMutH	6
WTpMutH	2
WTpMutH	2
WTpMutH	2
WTpMutH	2
WTpMutH	2
WTpMutH	2
WTpMutH	2
WTpMutH	2
WTpMutH	12
WTpMutH	2
WTpMutH	2
WTpMutH	2
WTpMutH	2
WTpMutH	2
WTpMutH	2
WTpMutH	4
WTpMutH	4
WTpMutH	2
WTpMutH	2
WTpMutH	2
WTpMutH	2
WTpMutH	2
WTpMutH	2
WTpMutH	2
WTpMutH	2
WTpMutH	2
WTpMutH	2
WTpMutH	2
WTpMutH	2
WTpMutH	2
WTpMutH	2
WTpMutH	18
WTpMutH	2
WTpMutH	2
WTpMutH	2
WTpMutH	2
WTpMutH	2
WTpMutH	2
WTpMutH	2
WTpMutH	2
WTpMutH	2
WTpMutH	2
WTpMutH	4
WTpMutH	2
WTpMutH	2
WTpMutH	4
WTpMutH	2
WTpMutH	8
WTpMutH	2
WTpMutH	2
WTpMutH	2
WTpMutH	2
WTpMutH	2
WTpMutH	2
WTpMutH	2
WTpMutH	2
WTpMutH	2
WTpMutH	2
WTpMutH	2
WTpMutH	2
WTpMutH	2
WTpMutH	2
WTpMutH	2
WTpMutH	2
WTpMutH	2
WTpMutH	2
WTpMutH	2
WTpMutH	2
WTpMutH	2
WTpMutH	2
WTpMutH	4
WTpMutH	2
WTpMutH	2
WTpMutH	4
WTpMutH	2
WTpMutH	2
WTpMutH	6
WTpMutH	2
WTpMutH	6
WTpMutH	2
WTpMutH	2
WTpMutH	2
WTpMutH	2
WTpMutH	2
WTpMutH	2
WTpMutH	2
WTpMutH	2
WTpMutH	2
WTpMutH	2
WTpMutH	2
WTpMutH	14
WTpMutH	2
WTpMutH	2
WTpMutH	2
WTpMutH	8
WTpMutH	6
WTpMutH	2
WTpMutH	24
WTpMutH	2
WTpMutH	2
WTpMutH	2
WTpMutH	4
WTpMutH	2
WTpMutH	8
WTpMutH	20
WTpMutH	4
WTpMutH	2
WTpMutH	2
WTpMutH	2
WTpMutH	2
WTpMutH	2
WTpMutH	2
WTpMutH	2
WTpMutH	2
WTpMutH	4
WTpMutH	2
WTpMutH	2
WTpMutH	2
WTpMutH	2
WTpMutH	2
WTpMutH	2
WTpMutH	2
WTpMutH	2
WTpMutH	2
WTpMutH	2
WTpMutH	2
WTpMutH	2
WTpMutH	2
WTpMutH	2
WTpMutH	2
WTpMutH	10
WTpMutH	2
WTpMutH	2
WTpMutH	2
WTpMutH	6
WTpMutH	2
WTpMutH	2
WTpMutH	2
WTpMutH	2
WTpMutH	2
WTpMutH	2
WTpMutH	2
WTpMutH	2
WTpMutH	2
WTpMutH	2
WTpMutH	2
WTpMutH	2
WTpMutH	2
WTpMutH	2
WTpMutH	2
WTpMutH	2
WTpMutH	2
WTpMutH	16
WTpMutH	2
WTpMutH	2
WTpMutH	2
WTpMutH	12
WTpMutH	2
WTpMutH	2
WTpMutH	2
WTpMutH	2
WTpMutH	2
WTpMutH	4
WTpMutH	10
WTpMutH	2
WTpMutH	2
WTpMutH	6
WTpMutH	2
WTpMutH	2
WTpMutH	2
WTpMutH	2
WTpMutH	2
WTpMutH	2
WTpMutH	2
WTpMutH	2
WTpMutH	2
WTpMutH	2
WTpMutH	2
WTpMutH	2
WTpMutH	2
WTpMutH	4
WTpMutH	2
WTpMutH	2
WTpMutH	14
WTpMutH	2
WTpMutH	2
WTpMutH	2
WTpMutH	2
WTpMutH	2
WTpMutH	12
WTpMutH	8
WTpMutH	2
WTpMutH	2
WTpMutH	2
WTpMutH	2
WTpMutH	2
WTpMutH	2
WTpMutH	2
WTpMutH	16
WTpMutH	2
WTpMutH	4
WTpMutH	2
WTpMutH	2
WTpMutH	2
WTpMutH	2
WTpMutH	2
WTpMutH	2
WTpMutH	6
WTpMutH	2
WTpMutH	2
WTpMutH	2
WTpMutH	2
WTpMutH	2
WTpMutH	2
WTpMutH	16
WTpMutH	2
WTpMutH	2
WTpMutH	2
WTpMutH	2
WTpMutH	2
WTpMutH	2
WTpMutH	2
WTpMutH	2
WTpMutH	2
WTpMutH	2
WTpMutH	4
WTpMutH	2
WTpMutH	2
WTpMutH	2
WTpMutH	2
WTpMutH	2
WTpMutH	2
WTpMutH	2
WTpMutH	2
WTpMutH	2
WTpMutH	2
WTpMutH	2
WTpMutH	4
WTpMutH	2
WTpMutH	2
WTpMutH	2
WTpMutH	2
WTpMutH	2
WTpMutH	2
WTpMutH	2
WTpMutH	2
WTpMutH	4
WTpMutH	2
WTpMutH	2
WTpMutH	2
WTpMutH	2
WTpMutH	2
WTpMutH	2
WTpMutH	2
WTpMutH	2
WTpMutH	2
WTpMutH	2
WTpMutH	2
WTpMutH	2
WTpMutH	2
WTpMutH	2
WTpMutH	2
WTpMutH	2
WTpMutH	2
WTpMutH	2
WTpMutH	2
WTpMutH	12
WTpMutH	2
WTpMutH	2
WTpMutH	2
WTpMutH	2
WTpMutH	2
WTpMutH	2
WTpMutH	2
WTpMutH	2
WTpMutH	2
WTpMutH	2
WTpMutH	2
WTpMutH	2
WTpMutH	2
WTpMutH	2
WTpMutH	2
WTpMutH	2
WTpMutH	2
WTpMutH	10
WTpMutH	2
WTpMutH	2
WTpMutH	2
WTpMutH	2
WTpMutH	2
WTpMutH	2
WTpMutH	2
WTpMutH	4
WTpMutH	2
WTpMutH	2
WTpMutH	2
WTpMutH	2
WTpMutH	2
WTpMutH	2
WTpMutH	2
WTpMutH	2
WTpMutH	10
WTpMutH	2
WTpMutH	2
WTpMutH	2
WTpMutH	2
WTpMutH	2
WTpMutH	2
WTpMutH	2
WTpMutH	2
WTpMutH	2
WTpMutH	2
WTpMutH	2
WTpMutH	2
WTpMutH	2
WTpMutH	2
WTpMutH	2
WTpMutH	2
WTpMutH	2
WTpMutH	2
WTpMutH	2
WTpMutH	2
WTpMutH	2
WTpMutH	2
WTpMutH	2
WTpMutH	2
WTpMutH	2
WTpMutH	2
WTpMutH	2
WTpMutH	2
WTpMutH	2
WTpMutH	2
WTpMutH	2
WTpMutH	2
WTpMutH	2
WTpMutH	2
WTpMutH	2
WTpMutH	2
WTpMutH	2
WTpMutH	2
WTpMutH	12
WTpMutH	2
WTpMutH	2
WTpMutH	2
WTpMutH	2
WTpMutH	2
WTpMutH	2
WTpMutH	2
WTpMutH	2
WTpMutH	2
WTpMutH	4
WTpMutH	2
WT	2
WT	2
WT	2
WT	2
WT	2
WT	2
WT	2
WT	22
WT	2
WT	2
WT	2
WT	2
WT	2
WT	2
WT	2
WT	2
WT	2
WT	2
WT	2
WT	2
WT	2
WT	6
WT	2
WT	2
WT	2
WT	10
WT	2
WT	2
WT	20
WT	2
WT	6
WT	2
WT	2
WT	2
WT	6
WT	2
WT	2
WT	2
WT	2
WT	2
WT	2
WT	2
WT	2
WT	2
WT	2
WT	2
WT	2
WT	2
WT	2
WT	2
WT	2
WT	2
WT	2
WT	2
WT	2
WT	2
WT	2
WT	4
WT	2
WT	2
WT	2
WT	2
WT	2
WT	2
WT	2
WT	2
WT	2
WT	2
WT	2
WT	2
WT	2
WT	2
WT	2
WT	10
WT	2
WT	2
WT	2
WT	14
WT	18
WT	2
WT	2
WT	2
WT	2
WT	12
WT	20
WT	2
WT	4
WT	2
WT	2
WT	2
WT	2
WT	2
WT	2
WT	2
WT	2
WT	2
WT	2
WT	2
WT	4
WT	2
WT	2
WT	12
WT	2
WT	2
WT	2
WT	2
WT	6
WT	2
WT	2
WT	2
WT	2
WT	2
WT	2
WT	2
WT	2
WT	2
WT	2
WT	2
WT	8
WT	2
WT	2
WT	2
WT	4
WT	2
WT	2
WT	4
WT	2
WT	2
WT	2
WT	2
WT	2
WT	2
WT	2
WT	2
WT	8
WT	2
WT	2
WT	2
WT	2
WT	18
WT	12
WT	2
WT	4
WT	2
WT	2
WT	2
WT	2
WT	2
WT	2
WT	2
WT	2
WT	4
WT	2
WT	2
WT	2
WT	2
WT	6
WT	2
WT	2
WT	4
WT	2
WT	8
WT	2
WT	2
WT	2
WT	2
WT	6
WT	2
WT	2
WT	2
WT	2
WT	10
WT	2
WT	2
WT	4
WT	2
WT	2
WT	2
WT	6
WT	2
WT	2
WT	2
WT	4
WT	2
WT	2
WT	2
WT	2
WT	2
WT	2
WT	2
WT	2
WT	2
WT	2
WT	2
WT	2
WT	2
WT	2
WT	2
WT	2
WT	2
WT	2
WT	4
WT	2
WT	8
WT	2
WT	10
WT	2
WT	2
WT	6
WT	2
WT	2
WT	2
WT	2
WT	4
WT	2
WT	2
WT	2
WT	2
WT	4
WT	2
WT	4
WT	4
WT	2
WT	2
WT	2
WT	2
WT	2
WT	2
WT	12
WT	2
WT	16
WT	2
WT	2
WT	2
WT	2
WT	28
WT	18
WT	2
WT	2
WT	2
WT	12
WT	2
WT	2
WT	4
WT	2
WT	2
WT	6
WT	2
WT	2
WT	2
WT	2
WT	2
WT	2
WT	2
WT	2
WT	14
WT	2
WT	2
WT	2
WT	2
WT	2
WT	22
WT	16
WT	2
WT	2
WT	4
WT	2
WT	2
WT	2
WT	2
WT	2
WT	4
WT	4
WT	2
WT	2
WT	2
WT	14
WT	2
WT	2
WT	2
WT	4
WT	2
WT	2
WT	4
WT	2
WT	6
WT	2
WT	2
WT	2
WT	2
WT	2
WT	2
WT	2
WT	2
WT	2
WT	34
WT	2
WT	2
WT	2
WT	2
WT	2
WT	2
WT	2
WT	2
WT	2
WT	2
WT	2
WT	2
WT	2
WT	6
WT	2
WT	2
WT	4
WT	2
WT	2
WT	2
WT	2
WT	10
WT	2
WT	2
WT	2
WT	2
WT	2
WT	2
WT	2
WT	2
WT	2
WT	2
WT	2
WT	2
WT	2
WT	2
WT	2
WT	2
WT	6
WT	4
WT	2
WT	2
WT	2
WT	2
WT	2
WT	2
WT	2
WT	2
WT	2
WT	2
WT	2
WT	2
WT	2
WT	2
WT	4
WT	2
WT	2
WT	2
WT	4
WT	2
WT	2
WT	2
WT	2
WT	2
WT	2
WT	2
WT	2
WT	2
WT	2
WT	2
WT	2
WT	2
WT	2
WT	2
WT	2
WT	2
WT	2
WT	4
WT	2
WT	2
WT	2
WT	2
WT	2
WT	4
WT	2
WT	2
WT	2
WT	2
WT	2
WT	2
WT	2
WT	2
WT	2
WT	2
WT	2
WT	4
WT	12
WT	2
WT	2
WT	22
WT	2
WT	14
WT	2
WT	2
WT	2
WT	2
WT	2
WT	2
WT	2
WT	2
WT	22
WT	2
WT	2
WT	18
WT	2
WT	4
WT	2
WT	2
WT	2
WT	2
WT	2
WT	2
WT	2
WT	2
WT	2
WT	2
WT	2
WT	2
WT	2
WT	2
WT	2
WT	2
WT	2
WT	2
WT	2
WT	2
WT	2
WT	2
WT	2
WT	2
WT	2
WT	2
WT	2
WT	4
WT	2
WT	2
WT	2
WT	2
WT	2
WT	2
WT	2
WT	2
WT	2
WT	2
WT	2
WT	2
WT	2
WT	16
WT	2
WT	6
WT	2
WT	2
WT	2
WT	4
WT	2
WT	2
WT	4
WT	2
WT	2
WT	2
WT	2
WT	2
WT	2
WT	2
WT	2
WT	2
WT	4
WT	2
WT	12
WT	2
WT	6
WT	2
WT	2
WT	2
WT	22
WT	2
WT	2
WT	2
WT	4
WT	2
WT	2
WT	2
WT	8
WT	4
WT	6
WT	2
WT	2
WT	4
WT	2
WT	2
WT	2
WT	2
WT	2
WT	2
WT	2
WT	4
WT	2
WT	2
WT	2
WT	2
WT	2
WT	2
WT	2
WT	2
WT	2
WT	2
WT	2
WT	2
WT	2
WT	2
WT	2
WT	2
WT	2
WT	2
WT	2
WT	2
WT	2
WT	2
WT	2
WT	2
WT	2
WT	2
WT	2
WT	2
WT	2
WT	2
WT	2
WT	2
WT	2
WT	2
WT	2
WT	2
WT	2
WT	2
WT	2
WT	2
WT	2
WT	2
WT	2
WT	2
WT	2
WT	2
WT	2
WT	24
WT	2
WT	2
WT	2
WT	2
WT	2
WT	2
WT	2
WT	2
WT	4
WT	2
WT	2
WT	2
WT	2
WT	4
WT	2
WT	4
WT	2
WT	2
WT	2
WT	2
WT	6
WT	2
WT	2
WT	2
WT	22
WT	2
WT	2
WT	22
WT	2
WT	2
WT	2
WT	4
WT	2
WT	2
WT	2
WT	2
WT	2
WT	2
WT	2
WT	2
WT	2
WT	2
WT	2
WT	2
WT	2
WT	2
WT	2
WT	2
WT	2
WT	2
WT	2
WT	2
WT	2
WT	2
WT	12
WT	2
WT	2
WT	2
WT	2
WT	2
WT	4
WT	6
WT	28
WT	2
WT	2
WT	2
WT	2
WT	2
WT	4
WT	4
WT	2
WT	6
WT	2
WT	2
WT	2
WT	10
WT	10
WT	2
WT	10
WT	2
WT	2
WT	22
WT	2
WT	2
WT	4
WT	2
WT	10
WT	2
WT	4
WT	2
WT	2
WT	2
WT	2
WT	2
WT	2
WT	2
WT	2
WT	2
WT	2
WT	2
WT	2
WT	2
WT	2
WT	2
WT	2
WT	2
WT	2
WT	2
WT	2
WT	20
WT	2
WT	2
WT	8
WT	2
WT	2
WT	2
WT	6
WT	6
WT	26
WT	24
WT	2
WT	10
WT	2
WT	2
WT	2
WT	22
WT	2
WT	2
WT	2
WT	2
WT	2
WT	2
WT	2
WT	10
WT	2
WT	16
WT	2
WT	4
WT	6
WT	2
WT	2
WT	2
WT	2
WT	6
WT	4
WT	2
WT	2
WT	8
WT	2
WT	2
WT	2
WT	2
WT	4
WT	4
WT	2
WT	2
WT	2
WT	2
WT	2
WT	6
WT	2
WT	2
WT	2
WT	2
WT	2
WT	14
WT	2
WT	2
WT	2
WT	2
WT	22
WT	2
WT	2
WT	2
WT	10
WT	30
WT	2
WT	2
WT	2
WT	2
WT	2
WT	2
WT	2
WT	8
WT	2
WT	2
WT	2
WT	2
WT	2
WT	2
WT	2
WT	2
WT	2
WT	2
WT	2
WT	2
WT	2
WT	2
WT	2
WT	2
WT	4
WT	2
WT	2
WT	2
WT	2
WT	2
WT	2
WT	2
WT	2
WT	2
WT	2
WT	2
WT	2
WT	2
WT	8
WT	2
WT	2
WT	12
WT	4
WT	2
WT	2
WT	2
WT	2
WT	4
WT	2
WT	10
WT	2
WT	2
WT	2
WT	2
WT	2
WT	2
WT	2
WT	2
WT	2
WT	2
WT	2
WT	2
WT	18
WT	2
WT	2
WT	14
WT	12
WT	2
WT	2
WT	2
WT	2
WT	2
WT	2
WT	8
WT	2
WT	8
WT	2
WT	2
WT	2
WT	2
WT	2
WT	2
WT	2
WT	2
WT	2
WT	2
WT	2
WT	2
WT	2
WT	2
WT	2
WT	2
WT	2
WT	2
WT	6
WT	2
WT	4
WT	2
WT	2
WT	2
WT	2
WT	2
WT	2
WT	2
WT	4
WT	2
WT	2
WT	2
WT	2
WT	2
WT	2
WT	2
WT	2
WT	4
WT	2
WT	2
WT	2
WT	2
WT	2
WT	2
WT	2
WT	2
WT	2
WT	2
WT	2
WT	2
WT	2
WT	2
WT	2
WT	2
WT	2
WT	2
[truncated: 5,488 more rows]

## Sheet: Supplementary Figure 9
WT1			WT2			WT3
Generation	Growth rate (min^-1)		Generation	Growth rate (min^-1)		Generation	Growth rate (min^-1)
1	0.0282378		1	0.0312534		1	0.0281988
1	0.0314274		1	0.0304764		1	0.0315936
1	0.0304434		1	0.02928		1	0.0307638
1	0.0268104		1	0.0290352		1	0.0295194
1	0.0310932		1	0.030312		1	0.0287238
1	0.0305658		1	0.0293274		1	0.0308172
1	0.0297696		1	0.0272448		1	0.0281328
1	0.0296418		1	0.0320016		1	0.0294738
1	0.026694		1	0.029538		1	0.02943
1	0.0321666		1	0.0298176		1	0.0304044
1	0.0270168		1	0.0302988		1	0.028926
1	0.030876		1	0.0304524		1	0.0257916
1	0.0297744		1	0.0282798		1	0.029319
1	0.0324576		1	0.0270396		1	0.031632
1	0.0317682		1	0.0291102		1	0.0319482
1	0.0263568		1	0.0275928		1	0.0278604
1	0.028626		1	0.028839		1	0.0305022
1	0.0280044		1	0.0306414		1	0.0290178
1	0.0303552		1	0.0284634		1	0.0300834
1	0.027504		1	0.028902		1	0.0298518
1	0.0299562		1	0.0304674		1	0.0319296
1	0.0295146		1	0.0300882		1	0.0289026
1	0.0287364		1	0.0276834		1	0.0304038
1	0.0279966		1	0.02772		1	0.028569
1	0.0283746		1	0.0284298		1	0.0271068
1	0.0308082		1	0.029067		1	0.0297624
1	0.0316056		1	0.0285636		1	0.0331824
1	0.0295704		1	0.027093		1	0.028905
1	0.0256596		1	0.027957		1	0.027486
1	0.0315786		1	0.0305658		1	0.028923
1	0.026364		1	0.0307122		1	0.0287394
1	0.0276816		1	0.029376		1	0.0299988
1	0.0267438		1	0.0266142		1	0.0265908
1	0.0309216		1	0.0263874		1	0.0300798
1	0.0315204		1	0.0294192		1	0.0292554
1	0.0301674		1	0.0280632		1	0.0278034
1	0.0291978		1	0.0335784		1	0.0306858
1	0.028278		1	0.0301362		1	0.028548
1	0.0288654		1	0.0291588		1	0.028695
1	0.0281754		1	0.0274836		1	0.0293226
1	0.027195		1	0.0287184		1	0.028407
1	0.0288696		1	0.0265668		1	0.029115
1	0.0297216		1	0.0286908		1	0.0281094
1	0.0318846		1	0.0262734		1	0.030132
1	0.0310548		1	0.0282852		1	0.0282486
1	0.030138		1	0.0279078		1	0.0275448
1	0.0273528		1	0.0290328		1	0.0302058
1	0.0280434		1	0.0291486		1	0.0291984
1	0.0323298		1	0.0274098		1	0.0286218
1	0.0327276		1	0.0270978		1	0.0283038
1	0.0311646		1	0.0294288		1	0.0293502
1	0.0306492		1	0.032766		1	0.0297822
1	0.0270456		1	0.0300666		1	0.0304176
1	0.0269286		1	0.0313506		1	0.0290268
1	0.0287364		1	0.0310164		1	0.0281394
1	0.0318372		1	0.0293616		1	0.028782
1	0.029397		1	0.0283626		1	0.0294306
1	0.0301938		1	0.0291414		1	0.030489
1	0.0290172		1	0.0290184		1	0.0283542
1	0.0303234		1	0.029025		1	0.031305
1	0.0299598		1	0.0311898		1	0.0302244
1	0.031845		1	0.0303258		1	0.028038
1	0.031845		1	0.0296262		1	0.0272556
1	0.0320904		1	0.0286302		1	0.0256746
1	0.0309096		1	0.0277776		1	0.0279624
1	0.0297084		1	0.030939		1	0.0311658
1	0.0298752		1	0.0272424		1	0.0281022
1	0.028419		1	0.0284148		1	0.0285078
1	0.0311118		1	0.0301212		1	0.0240642
1	0.0328782		1	0.0300162		1	0.0284304
1	0.0291822		1	0.028707		1	0.0308898
1	0.0283776		1	0.0305448		1	0.0321774
1	0.0302142		1	0.0291894		1	0.0290922
1	0.0308874		1	0.0299364		1	0.0289122
1	0.0290616		1	0.0273354		1	0.0302652
1	0.0259878		1	0.0288546		1	0.0288618
1	0.026964		1	0.0268182		1	0.0258564
1	0.0300996		1	0.0277302		1	0.0324726
1	0.0269346		1	0.0285798		1	0.0284298
1	0.0275616		1	0.0290718		1	0.0300036
1	0.0298374		1	0.0275088		1	0.0273402
1	0.0289068		1	0.0318774		1	0.0295506
1	0.031053		1	0.027039		1	0.027387
1	0.030978		1	0.0295986		1	0.0292206
1	0.028371		1	0.0327288		1	0.0307074
1	0.0303072		1	0.0281538		1	0.0312828
1	0.0264174		1	0.0273324		1	0.0300684
1	0.0287316		1	0.0278718		1	0.0281928
1	0.0284076		1	0.0292362		1	0.0295824
1	0.03066		1	0.0252438		1	0.0300672
1	0.026253		1	0.0289926		1	0.0272682
1	0.028077		1	0.030351		1	0.028401
1	0.028974		1	0.0300228		1	0.0288612
1	0.0304782		1	0.0285942		1	0.0283938
1	0.0293802		1	0.0305214		1	0.0297804
1	0.027729		1	0.0303774		1	0.0272682
1	0.0281826		1	0.029256		1	0.0272706
1	0.0328224		1	0.0305406		1	0.0276174
1	0.0296148		1	0.0279264		1	0.029493
1	0.0286206		1	0.031386		1	0.028929
1	0.0276564		1	0.033342		1	0.0299454
1	0.031134		1	0.0287574		1	0.0297468
1	0.0313836		1	0.0294408		1	0.028839
1	0.0306546		1	0.0309366		1	0.0288372
1	0.0281448		1	0.030423		1	0.0308772
1	0.0303534		1	0.0298614		1	0.0296148
1	0.0291054		1	0.0255096		1	0.0284874
1	0.0270222		1	0.0285612		1	0.0305598
1	0.0268506		1	0.0292932		1	0.0299718
1	0.0279636		1	0.0284916		1	0.028593
1	0.0320538		1	0.0290322		1	0.0297042
1	0.029562		1	0.0303582		1	0.0270186
1	0.0288006		1	0.028032		1	0.0309006
1	0.0281136		1	0.0283722		1	0.029034
1	0.0294066		1	0.0274266		1	0.0286284
1	0.0248016		1	0.0294204		1	0.0286584
1	0.0267858		1	0.0294744		1	0.0286362
1	0.0293532		1	0.0289158		1	0.0277098
1	0.030003		1	0.026865		1	0.030999
1	0.029268		1	0.027537		1	0.0296202
1	0.0287256		1	0.0288078		1	0.0304062
1	0.0279456		1	0.0315906		1	0.0301206
1	0.0309168		1	0.0281058		1	0.0295854
1	0.03225		1	0.029331		1	0.0291798
1	0.0284616		1	0.030282		1	0.0342882
1	0.0289566		1	0.0306456		1	0.029319
1	0.029211		1	0.0301692		1	0.029331
1	0.029211		1	0.0295818		1	0.0277404
1	0.0271482		1	0.0261888		1	0.0269772
1	0.031647		1	0.030177		1	0.031902
1	0.0288852		1	0.0294576		1	0.0290094
1	0.0290976		1	0.0299508		1	0.0311658
1	0.0285696		1	0.024459		1	0.0298116
1	0.02724		1	0.028941		1	0.0293838
1	0.029244		1	0.0297972		1	0.0274494
1	0.0297978		1	0.0299412		1	0.0285864
1	0.028161		1	0.0296058		1	0.0296622
1	0.0287868		1	0.0304878		1	0.0284718
1	0.0333246		1	0.028356		1	0.0281802
1	0.0309888		1	0.0310488		1	0.03033
1	0.027015		1	0.0290532		1	0.0306324
1	0.0259038		1	0.028407		1	0.0294282
1	0.0313602		1	0.0291804		1	0.0299418
1	0.028338		1	0.02775		1	0.0312162
1	0.0273828		1	0.031635		1	0.0285756
1	0.0282966		1	0.0305646		1	0.029334
1	0.0302124		1	0.0303192		1	0.027654
1	0.0309228		1	0.0264774		1	0.031629
1	0.0281028		1	0.0298356		1	0.0319884
1	0.0286842		1	0.0267012		1	0.0284862
1	0.0288906		1	0.0309792		1	0.031053
1	0.0305652		1	0.0279594		1	0.0274314
1	0.0264822		1	0.0294714		1	0.0286608
1	0.0300942		1	0.0280398		1	0.0304068
1	0.0252942		1	0.0224742		1	0.02904
1	0.0300294		1	0.0318504		1	0.0285156
1	0.0306048		1	0.0275166		1	0.029412
1	0.0301602		1	0.0261912		1	0.03021
1	0.0313188		1	0.0271332		1	0.0308232
1	0.0304566		1	0.029517		1	0.0301758
1	0.0332682		1	0.0281472		1	0.0330624
1	0.030459		1	0.0301158		1	0.0291642
1	0.0279408		1	0.0300522		1	0.027618
1	0.0287142		1	0.0289752		1	0.0293604
1	0.0288414		1	0.0287814		1	0.025524
1	0.0305184		1	0.0303996		1	0.0258594
1	0.0280248		1	0.0330468		1	0.0325248
1	0.0281256		1	0.0294192		1	0.0302016
1	0.0285642		1	0.0284496		1	0.0284082
1	0.0280452		1	0.0285696		1	0.030534
1	0.0287232		1	0.0261474		1	0.0288186
1	0.028314		1	0.0298572		1	0.0283992
1	0.0297168		1	0.0279288		1	0.0292098
1	0.0324078		1	0.028926		1	0.0295752
1	0.0276696		1	0.0285522		1	0.0292806
1	0.0304602		1	0.0297924		1	0.0278526
1	0.0281172		1	0.0295422		1	0.028542
1	0.0271344		1	0.028644		1	0.03201
1	0.0286908		1	0.030666		1	0.0290808
1	0.0311874		1	0.0299484		1	0.0299322
1	0.0296364		1	0.03192		1	0.0270222
1	0.0313992		1	0.0264978		1	0.0281046
1	0.029985		1	0.028407		1	0.028974
1	0.0273474		1	0.027159		1	0.0294876
1	0.0298812		1	0.029514		1	0.032124
1	0.0279666		1	0.026937		1	0.028815
1	0.066984		1	0.029676		1	0.0283308
1	0.0299352		1	0.0256944		1	0.028725
1	0.0296538		1	0.02805		1	0.0321576
1	0.0305118		1	0.027102		1	0.0309996
1	0.0299166		1	0.0278838		1	0.0261684
1	0.0287052		1	0.0295434		1	0.0301944
1	0.0296568		1	0.0318804		1	0.0286452
1	0.0303558		1	0.0286098		1	0.0280848
1	0.0298608		1	0.0256734		1	0.0293796
1	0.0307704		1	0.0295698		1	0.029499
1	0.0283914		1	0.030318		1	0.0306864
1	0.027618		1	0.0278256		1	0.0297642
1	0.031983		1	0.029691		1	0.02904
1	0.0288576		1	0.0302022		1	0.0311736
1	0.0292128		1	0.030363		1	0.0299046
1	0.0287034		1	0.0310032		1	0.0322062
1	0.0296364		1	0.0300996		1	0.0312744
1	0.0280872		1	0.029379		1	0.0289032
1	0.0256524		2	0.0299082		1	0.0276348
1	0.0290142		2	0.0285474		1	0.0298836
1	0.0286182		2	0.0294498		1	0.0285504
1	0.024561		2	0.0330222		1	0.029178
1	0.0292608		2	0.0271752		2	0.0298734
1	0.028701		2	0.0283884		2	0.0319836
1	0.029202		2	0.0284658		2	0.0302382
1	0.029091		2	0.0290922		2	0.0291594
1	0.0288366		2	0.0283284		2	0.029121
1	0.0274638		2	0.0292038		2	0.0304422
1	0.0297582		2	0.0302034		2	0.0308898
1	0.0300666		2	0.0261396		2	0.0272502
1	0.0289038		2	0.0288318		2	0.0281166
1	0.0278934		2	0.0307134		2	0.0295536
1	0.028575		2	0.0291006		2	0.0299514
1	0.03207		2	0.029373		2	0.0280068
1	0.0293514		2	0.030795		2	0.0317166
1	0.027156		2	0.0288672		2	0.030327
1	0.031653		2	0.0275616		2	0.0285858
1	0.0319686		2	0.0314424		2	0.0282666
1	0.028599		2	0.029667		2	0.0299724
1	0.0295422		2	0.0280824		2	0.0289362
1	0.0314568		2	0.0266034		2	0.0261264
1	0.0302754		2	0.0292854		2	0.0318216
1	0.032895		2	0.0291846		2	0.0270972
1	0.0285426		2	0.0298356		2	0.0282516
1	0.0281562		2	0.0326532		2	0.0304098
1	0.0303966		2	0.0286416		2	0.0298338
1	0.0339018		2	0.0284262		2	0.0282486
1	0.0270042		2	0.0284394		2	0.0286326
1	0.0293838		2	0.028338		2	0.0306078
1	0.030579		2	0.0312372		2	0.0302736
1	0.0306012		2	0.0298614		2	0.0309198
1	0.0317196		2	0.0239082		2	0.03081
1	0.030432		2	0.0289974		2	0.0303378
1	0.0308832		2	0.027006		2	0.027924
1	0.0282624		2	0.0281556		2	0.0279114
1	0.0278748		2	0.0290778		2	0.0318132
1	0.0317892		2	0.0309408		2	0.031635
1	0.0311484		2	0.0275628		2	0.0266886
1	0.0298956		2	0.0266298		2	0.0302712
1	0.0273546		2	0.0282972		2	0.028302
1	0.0293184		2	0.0288306		2	0.0277662
1	0.0307464		2	0.028098		2	0.0266346
1	0.0307854		2	0.0282492		2	0.0293598
1	0.0288444		2	0.0289974		2	0.030669
1	0.0276624		2	0.0303828		2	0.029694
1	0.0308202		2	0.0326982		2	0.0280422
1	0.0291174		2	0.0297678		2	0.0287052
1	0.0314778		2	0.0292146		2	0.0287094
1	0.0314406		2	0.0320466		2	0.0283512
1	0.0297102		2	0.0295944		2	0.0296964
1	0.0296328		2	0.0294588		2	0.0288024
1	0.028593		2	0.0299694		2	0.0307194
1	0.0289056		2	0.0307026		2	0.030843
1	0.029208		2	0.0306648		2	0.0289206
1	0.0297174		2	0.02763		2	0.0273528
1	0.027987		2	0.0264564		2	0.027711
1	0.03279		2	0.0276564		2	0.0294498
1	0.0298656		2	0.0281124		2	0.0268194
1	0.0300966		2	0.0285198		2	0.0303132
1	0.0285864		2	0.027048		2	0.0300378
1	0.024693		2	0.0281808		2	0.028974
1	0.0287814		2	0.0305862		2	0.029133
1	0.0306714		2	0.0255684		2	0.0297306
1	0.030138		2	0.0312624		2	0.028164
2	0.0302004		2	0.0286914		2	0.02925
2	0.0309222		2	0.0286524		2	0.024117
2	0.0284232		2	0.02925		2	0.0260544
2	0.0259626		2	0.0297804		2	0.0294648
2	0.0285294		2	0.0302736		2	0.027471
2	0.0293742		2	0.0296928		2	0.029034
2	0.0285444		2	0.0296532		2	0.024873
2	0.0298782		2	0.0288102		2	0.0281508
2	0.0278376		2	0.0309348		2	0.030978
2	0.0317094		2	0.0284148		2	0.031389
2	0.0278004		2	0.029385		2	0.0306108
2	0.0304776		2	0.0292236		2	0.031839
2	0.0253194		2	0.0281394		2	0.0285456
2	0.0293514		2	0.0296478		2	0.0276414
2	0.0285444		2	0.0270558		2	0.0307926
2	0.0291228		2	0.030723		2	0.0313752
2	0.0273414		2	0.0291588		2	0.0310962
2	0.026376		2	0.0275886		2	0.0259824
2	0.0272124		2	0.0294174		2	0.0299304
2	0.030819		2	0.0301974		2	0.0303198
2	0.0315234		2	0.0275928		2	0.0285282
2	0.0285834		2	0.0285354		2	0.0270852
2	0.030186		2	0.0307494		2	0.0292674
2	0.030639		2	0.028932		2	0.0306972
2	0.0291372		2	0.0284598		2	0.0336498
2	0.0274854		2	0.0301992		2	0.0293352
2	0.026442		2	0.028245		2	0.0272484
2	0.0302982		2	0.0298242		2	0.0307188
2	0.028695		2	0.0300636		2	0.0288534
2	0.0265704		2	0.0313302		2	0.0272076
2	0.025332		2	0.0306834		2	0.0282528
2	0.0293286		2	0.0283206		2	0.0278316
2	0.0284334		2	0.0293718		2	0.028296
2	0.0281262		2	0.0297024		2	0.026388
2	0.028599		2	0.0321762		2	0.0277302
2	0.028593		2	0.0295656		2	0.0280824
2	0.0296532		2	0.0318612		2	0.0299328
2	0.0298914		2	0.029223		2	0.0285666
2	0.0290784		2	0.0297924		2	0.0288114
2	0.0295776		2	0.0297414		2	0.0316284
2	0.0284622		2	0.028188		2	0.0305058
2	0.0296976		2	0.0313332		2	0.0300924
2	0.0285834		2	0.0298404		2	0.0286752
2	0.0277278		2	0.031932		2	0.0285774
2	0.0282036		2	0.0287094		2	0.027438
2	0.027864		2	0.028938		2	0.0308592
2	0.0306648		2	0.0315372		2	0.0288396
2	0.0274758		2	0.0298488		2	0.0269262
2	0.0300054		2	0.0282876		2	0.0264144
2	0.0321348		2	0.0266064		2	0.0264312
2	0.0312642		2	0.029898		2	0.0284448
2	0.0300654		2	0.0302628		2	0.0305004
2	0.031287		2	0.0285906		2	0.0295296
2	0.0324846		2	0.0303048		2	0.0282216
2	0.0298146		2	0.028581		2	0.0293664
2	0.0273204		2	0.0295512		2	0.02835
2	0.031164		2	0.0292368		2	0.0288486
2	0.0299148		2	0.0297108		2	0.0263028
2	0.0304038		2	0.0288606		2	0.0280086
2	0.0260916		2	0.031734		2	0.0304422
2	0.029082		2	0.0300108		2	0.0304536
2	0.030195		2	0.0310914		2	0.0319734
2	0.0277662		2	0.0288768		2	0.0302514
2	0.0296046		2	0.0307986		2	0.0291594
2	0.0333762		2	0.0296706		2	0.0299568
2	0.02991		2	0.0296214		2	0.028317
2	0.0289548		2	0.0279786		2	0.029229
2	0.0304278		2	0.0271368		2	0.029862
2	0.0312312		2	0.027558		2	0.031518
2	0.0266436		2	0.028497		2	0.0272508
2	0.029457		2	0.0287676		2	0.0288918
2	0.0260166		2	0.0315168		2	0.02751
2	0.030759		2	0.0286914		2	0.029202
2	0.0300276		2	0.0291408		2	0.0292482
2	0.0311502		2	0.029346		2	0.029706
2	0.0313758		2	0.0284034		2	0.027858
2	0.0275316		2	0.0276828		2	0.0322326
2	0.0286008		2	0.0285762		2	0.0295914
2	0.028767		2	0.0313626		2	0.0295062
2	0.030102		2	0.0300882		2	0.028713
2	0.02892		2	0.0296904		2	0.0294876
2	0.02766		2	0.028989		2	0.0274734
2	0.0273942		2	0.0291354		2	0.030096
2	0.0278436		2	0.0293328		2	0.029265
2	0.0295032		2	0.0249516		2	0.030297
2	0.0274164		2	0.0283224		2	0.027507
2	0.029082		2	0.0303174		2	0.0293688
2	0.0303648		2	0.0320766		2	0.029844
2	0.02637		2	0.027594		2	0.031266
2	0.0310686		2	0.0289296		2	0.023658
2	0.0294948		2	0.0290688		2	0.032148
2	0.029889		2	0.0276846		2	0.0324156
2	0.0261948		2	0.030921		2	0.0318864
2	0.029589		2	0.0290544		2	0.0299748
2	0.0313776		2	0.0285066		2	0.0287436
2	0.0248436		2	0.02763		2	0.0300624
2	0.0325848		2	0.0291036		2	0.0296352
2	0.0267426		2	0.0260436		2	0.0302904
2	0.031347		2	0.0267102		2	0.0293796
2	0.0306186		2	0.0282228		2	0.0272958
2	0.0294348		2	0.028668		2	0.0305568
2	0.0279456		2	0.0289308		2	0.0291894
2	0.0281844		2	0.0280734		2	0.0288246
2	0.0291678		2	0.0299784		2	0.0290274
2	0.0284946		2	0.029463		2	0.028791
2	0.0278904		2	0.0314436		2	0.0294132
2	0.0304926		2	0.0289992		2	0.0293094
2	0.0291996		2	0.0252054		2	0.0291498
2	0.0279894		2	0.0282444		2	0.0296226
2	0.027429		2	0.0290754		2	0.0278058
2	0.0309558		2	0.0284562		2	0.0296706
2	0.0317388		2	0.0311046		2	0.0278922
2	0.028209		2	0.027219		2	0.0289488
2	0.027084		2	0.0266112		2	0.0290946
2	0.0292056		2	0.0301338		2	0.0295338
2	0.0280404		2	0.0283446		2	0.0303036
2	0.0263418		2	0.0301632		2	0.0282648
2	0.0282942		2	0.0305238		2	0.0305166
2	0.0282972		2	0.0309324		2	0.0292626
2	0.0274632		2	0.0280224		2	0.0284004
2	0.0309006		2	0.0307782		2	0.0292596
2	0.0322524		2	0.0280188		2	0.0303402
2	0.0288048		2	0.026961		2	0.0279738
2	0.031146		2	0.0307044		2	0.030657
2	0.0292482		2	0.0294714		2	0.0306582
2	0.030153		2	0.0284724		2	0.0301248
2	0.0277716		2	0.0276162		2	0.0286404
2	0.030075		2	0.0293514		2	0.0275466
2	0.0250164		2	0.0283074		2	0.029862
2	0.0298986		2	0.0313296		2	0.029976
2	0.0291102		2	0.0295074		2	0.0269634
2	0.028002		2	0.0221574		2	0.0268968
2	0.029553		2	0.0320136		2	0.0287736
2	0.0317616		2	0.0279144		2	0.0306558
2	0.0254664		2	0.0310512		2	0.028413
2	0.0307998		2	0.0297468		2	0.0284586
2	0.0299838		2	0.0293184		2	0.0278796
2	0.0267102		2	0.0326022		2	0.0308118
2	0.0296562		3	0.0289428		2	0.0291072
2	0.0299874		3	0.0279906		2	0.029436
2	0.0267672		3	0.0282942		2	0.0286176
2	0.0288354		3	0.0294474		2	0.0268464
2	0.026415		3	0.0300096		2	0.028926
2	0.0303114		3	0.0304194		2	0.0288282
2	0.026733		3	0.027114		2	0.0279516
2	0.026658		3	0.0268248		3	0.029151
2	0.0286824		3	0.0270762		3	0.0304236
2	0.0288288		3	0.0300966		3	0.0296538
2	0.030852		3	0.0302142		3	0.0306924
2	0.0315042		3	0.0300444		3	0.027495
2	0.0300396		3	0.0317112		3	0.0299142
2	0.0299202		3	0.0299214		3	0.0199206
2	0.032205		3	0.0255636		3	0.0278076
2	0.0280986		3	0.0260076		3	0.0296802
2	0.028416		3	0.0336954		3	0.029079
2	0.02937		3	0.0222144		3	0.027627
2	0.0287304		3	0.0260646		3	0.0318096
2	0.0277686		3	0.0309912		3	0.0318714
2	0.0304998		3	0.0257292		3	0.0278286
2	0.0288564		3	0.027852		3	0.0286044
2	0.0272448		3	0.0266802		3	0.0283092
2	0.031242		3	0.0258126		3	0.0320136
2	0.029988		3	0.0310164		3	0.0281556
2	0.030369		3	0.0254802		3	0.030396
2	0.0307374		3	0.022398		3	0.0297384
2	0.0294366		3	0.0296862		3	0.0312918
2	0.0303132		3	0.0278868		3	0.0285024
2	0.0279594		3	0.029643		3	0.0295062
2	0.029376		3	0.0283314		3	0.0263796
2	0.027831		3	0.0291306		3	0.0276378
2	0.0276066		3	0.0296196		3	0.0305508
2	0.0304602		3	0.024057		3	0.0299136
2	0.030492		3	0.0296574		3	0.0296082
2	0.0271236		3	0.0259566		3	0.017625
2	0.0280422		3	0.0273678		3	0.028197
2	0.0285312		3	0.0274308		3	0.0277014
2	0.0266664		3	0.0292092		3	0.0314958
2	0.0315912		3	0.0288564		3	0.0304254
2	0.0300036		3	0.023757		3	0.0245136
2	0.0314562		3	0.030297		3	0.028806
2	0.0302508		3	0.0282864		3	0.0291606
2	0.0302358		3	0.0282108		3	0.0286824
2	0.030114		3	0.0261882		3	0.02727
2	0.0290898		3	0.028902		3	0.026157
2	0.0301524		3	0.0275334		3	0.0292098
2	0.0246954		3	0.028683		3	0.0288522
2	0.0301716		3	0.0304338		3	0.0264672
2	0.0266244		3	0.0272808		3	0.0257208
2	0.0294072		3	0.0297756		3	0.0286122
2	0.0293976		3	0.0282762		3	0.026673
2	0.0305778		3	0.0263028		3	0.0302592
2	0.0260628		3	0.0310248		3	0.02679
2	0.0286464		3	0.0293562		3	0.0291438
2	0.0282108		3	0.0306138		3	0.027477
2	0.0297144		3	0.0282972		3	0.0296076
2	0.0267636		3	0.0283812		3	0.0285102
2	0.0309888		3	0.0246342		3	0.0298626
2	0.0329088		3	0.0276078		3	0.0200196
2	0.0280638		3	0.0280344		3	0.0265668
2	0.0317274		3	0.0313254		3	0.027792
2	0.0285024		3	0.0313434		3	0.0296958
2	0.0300474		3	0.0301362		3	0.0286116
2	0.0287358		3	0.0272256		3	0.031368
2	0.0290514		3	0.0298548		3	0.0277908
2	0.029622		3	0.0283974		3	0.0313404
2	0.0281874		3	0.0278268		3	0.0274212
2	0.0271284		3	0.0322602		3	0.0260544
2	0.0277422		3	0.029175		3	0.0281268
2	0.028113		3	0.027792		3	0.0283794
2	0.0297276		3	0.0286704		3	0.0286938
2	0.026964		3	0.026682		3	0.0274788
2	0.0282798		3	0.0291438		3	0.0309864
2	0.030426		3	0.0291978		3	0.0299484
2	0.028899		3	0.0315702		3	0.030384
2	0.0311088		3	0.026085		3	0.0290088
2	0.029232		3	0.0293916		3	0.0297138
2	0.0256734		3	0.0277272		3	0.0285636
2	0.0313248		3	0.029325		3	0.02877
2	0.0278802		3	0.031077		3	0.0305754
2	0.0288468		3	0.028734		3	0.0287952
2	0.0315228		3	0.031371		3	0.0287388
2	0.0290304		3	0.0300174		3	0.0289518
2	0.0296238		3	0.02826		3	0.0304914
2	0.0252792		3	0.0281682		3	0.0297024
2	0.028644		3	0.0297906		3	0.0263826
2	0.0297264		3	0.0292152		3	0.0290394
2	0.0290388		3	0.0286806		3	0.0278856
2	0.030306		3	0.0270546		3	0.0267612
2	0.0290226		3	0.0284346		3	0.0326562
2	0.0303708		3	0.0335844		3	0.0302124
2	0.029784		3	0.0258108		3	0.0269724
2	0.0298932		3	0.0281142		3	0.029214
2	0.0292698		3	0.0286038		3	0.0291246
2	0.0280002		3	0.0291012		3	0.0278982
2	0.0287424		3	0.029253		3	0.028416
2	0.0303342		3	0.0290202		3	0.028977
2	0.0291786		3	0.030336		3	0.0284328
2	0.029517		3	0.0266706		3	0.0295884
2	0.0304218		3	0.0302076		3	0.0304812
2	0.0272166		3	0.0292518		3	0.0268974
2	0.028161		3	0.0302502		3	0.0283932
2	0.0268566		3	0.0282282		3	0.02973
2	0.0288198		3	0.029436		3	0.0279144
2	0.0274464		3	0.0304194		3	0.0311712
2	0.0302238		3	0.0300012		3	0.0268662
2	0.0318402		3	0.0299034		3	0.031026
2	0.0287442		3	0.028836		3	0.0304674
2	0.0284724		3	0.0287826		3	0.0296736
2	0.0290358		3	0.028431		3	0.0279366
2	0.0258132		3	0.026454		3	0.0266934
2	0.0290046		3	0.0254052		3	0.0310878
2	0.0314454		3	0.0302184		3	0.0309864
2	0.0318954		3	0.0276072		3	0.0259908
2	0.0302118		3	0.0293796		3	0.0277968
2	0.0288858		3	0.0310986		3	0.0294246
2	0.0323718		3	0.0278838		3	0.027447
2	0.0293244		3	0.0288954		3	0.0294066
2	0.0292182		3	0.0315726		3	0.028311
2	0.0284652		3	0.0299508		3	0.029586
2	0.0313218		3	0.0293352		3	0.0308916
2	0.0284886		3	0.0272118		3	0.0286926
2	0.0287532		3	0.0298278		3	0.0285348
2	0.0290796		3	0.0288354		3	0.0305154
2	0.0313344		3	0.0270762		3	0.0289746
2	0.0285498		3	0.029238		3	0.0298752
2	0.0289686		3	0.0313062		3	0.0290028
2	0.032616		3	0.0302406		3	0.0293862
2	0.028047		3	0.0289374		3	0.030006
2	0.0303852		3	0.0288582		3	0.030144
3	0.0290478		3	0.0305664		3	0.03048
3	0.0283692		3	0.0289392		3	0.0267042
3	0.026349		3	0.0268506		3	0.030189
3	0.0264174		3	0.0274458		3	0.0295464
3	0.0283752		3	0.028356		3	0.0291588
3	0.030108		3	0.0213216		3	0.031038
3	0.0289824		3	0.028668		3	0.0260436
3	0.0305274		3	0.0277986		3	0.0270888
3	0.0227478		3	0.0262992		3	0.0294456
3	0.0275142		3	0.0293028		3	0.0320874
3	0.0272466		3	0.0269934		3	0.02898
3	0.0291642		3	0.0331536		3	0.0294126
3	0.0280674		3	0.0255006		3	0.0283488
3	0.028002		3	0.0306954		3	0.0293472
3	0.0286842		3	0.0305712		3	0.0286494
3	0.0269496		3	0.0293748		3	0.0272952
3	0.0272742		3	0.0271884		3	0.0290076
3	0.025986		3	0.0275394		3	0.029817
3	0.0257598		3	0.0298254		3	0.0294078
3	0.0297468		3	0.0180948		3	0.0274434
3	0.028704		3	0.0298338		3	0.0292734
3	0.0298944		3	0.0298542		3	0.0282648
3	0.0258258		3	0.02946		3	0.0292536
3	0.0276732		3	0.0263004		3	0.0277752
3	0.0286062		3	0.028896		3	0.0275244
3	0.0275196		3	0.0310752		3	0.026592
3	0.0289662		3	0.0266202		3	0.0311676
3	0.0287424		3	0.0294408		3	0.0312348
3	0.0301434		3	0.0289902		3	0.0307368
3	0.025806		3	0.029934		3	0.0296454
3	0.0255828		3	0.0278424		3	0.029511
3	0.0280176		3	0.0301932		3	0.0287592
3	0.0281328		3	0.029451		3	0.0280128
3	0.0282918		3	0.0311898		3	0.0271044
3	0.0291186		3	0.0295242		3	0.0291342
3	0.0315138		3	0.0285846		3	0.0265986
3	0.0281292		3	0.0310572		3	0.0279786
3	0.0284478		3	0.028299		3	0.0279222
3	0.0304362		3	0.0258276		3	0.0284112
3	0.0261648		3	0.0272418		3	0.029394
3	0.028968		3	0.0297558		3	0.0265344
3	0.029829		3	0.0281856		3	0.0286992
3	0.0284652		3	0.0248964		3	0.0301452
3	0.028824		3	0.0321906		3	0.0284136
3	0.0309078		3	0.0247572		3	0.0280872
3	0.030009		3	0.0280764		3	0.0309408
3	0.029565		3	0.0291936		3	0.0298284
3	0.0348114		3	0.027213		3	0.028704
3	0.0311142		3	0.0275244		3	0.0318174
3	0.0298554		3	0.028917		3	0.030798
3	0.0312654		3	0.0298644		3	0.0290706
3	0.029946		3	0.030312		3	0.0282882
3	0.0306984		3	0.0290082		3	0.030516
3	0.0323622		3	0.0289794		3	0.0306372
3	0.0301752		3	0.02736		3	0.0309474
3	0.0298566		3	0.0286428		3	0.0302796
3	0.0285162		3	0.0259374		3	0.0283824
3	0.0310554		3	0.0280188		3	0.028332
3	0.0253878		3	0.0311502		3	0.0274992
3	0.0252012		3	0.0296958		3	0.0286416
3	0.030312		3	0.0278742		3	0.0294618
3	0.0301584		3	0.0275742		3	0.0302586
3	0.0280194		3	0.0274848		3	0.0298098
3	0.0289956		3	0.0285108		3	0.0280056
3	0.030066		3	0.0272148		3	0.0293934
3	0.032616		3	0.0264258		3	0.0291624
3	0.0268626		3	0.0262422		3	0.031173
3	0.0300576		3	0.0311934		3	0.0254226
3	0.0303468		3	0.027276		3	0.0289092
3	0.0282198		3	0.0281604		3	0.0288576
3	0.030414		3	0.029679		3	0.0287694
3	0.0282246		3	0.0300402		3	0.0290592
3	0.0281778		3	0.0295344		3	0.0283368
3	0.0297762		4	0.0286086		3	0.0307962
3	0.029928		4	0.0284166		3	0.0285132
3	0.0285444		4	0.0291996		3	0.0299208
3	0.0278034		4	0.0299472		3	0.0294534
3	0.0280074		4	0.0277926		3	0.0265032
3	0.0265332		4	0.0304854		3	0.030075
3	0.0299052		4	0.0283872		3	0.0291918
3	0.028521		4	0.0280824		3	0.0295206
3	0.0303678		4	0.0276078		4	0.0271674
3	0.031173		4	0.030027		4	0.0268974
3	0.0279756		4	0.0278274		4	0.029109
3	0.028572		4	0.0309048		4	0.0303882
3	0.0277632		4	0.0257322		4	0.0284706
3	0.0282288		4	0.0262386		4	0.0302064
3	0.0309624		4	0.022929		4	0.0214224
3	0.0307368		4	0.0286122		4	0.02757
3	0.0279246		4	0.0300396		4	0.0298134
3	0.0307014		4	0.027423		4	0.029193
3	0.0305682		4	0.0273774		4	0.0285018
3	0.0328332		4	0.029577		4	0.0302766
3	0.0304026		4	0.0283776		4	0.029331
3	0.0259026		4	0.0285876		4	0.0274752
3	0.027285		4	0.030279		4	0.0311082
3	0.0300186		4	0.0254208		4	0.0279396
3	0.03066		4	0.0278412		4	0.0282636
3	0.0311166		4	0.0263796		4	0.0289716
3	0.0238422		4	0.0267678		4	0.029463
3	0.0281436		4	0.0305388		4	0.0262158
3	0.0285714		4	0.0274548		4	0.0293022
3	0.0291204		4	0.0301494		4	0.0314436
3	0.029946		4	0.0287832		4	0.029592
3	0.0293838		4	0.0290046		4	0.0265578
3	0.0289908		4	0.0283476		4	0.0270654
3	0.029421		4	0.0251322		4	0.0321132
3	0.0285198		4	0.0303642		4	0.031935
3	0.023703		4	0.0288828		4	0.030438
3	0.0268314		4	0.0286842		4	0.0208164
3	0.0309438		4	0.0255624		4	0.0278316
3	0.0273258		4	0.0274548		4	0.0290214
3	0.0282288		4	0.0300816		4	0.0303666
3	0.0332898		4	0.028101		4	0.0291522
3	0.0298314		4	0.0293154		4	0.024384
3	0.0294882		4	0.027645		4	0.0295242
3	0.0294714		4	0.0267528		4	0.0277476
3	0.0273462		4	0.0281166		4	0.0275712
3	0.03018		4	0.0284232		4	0.0278562
3	0.0266838		4	0.0312294		4	0.0293262
3	0.0297738		4	0.0311976		4	0.0298428
3	0.0320694		4	0.0315834		4	0.0291558
3	0.0295386		4	0.0288216		4	0.0298752
3	0.0281334		4	0.0288864		4	0.0255714
3	0.0266292		4	0.0320964		4	0.0272088
3	0.0297594		4	0.0282732		4	0.0253302
3	0.027063		4	0.0294774		4	0.028377
3	0.028215		4	0.0292608		4	0.0262158
3	0.0323544		4	0.0306846		4	0.0278562
3	0.0274734		4	0.0265536		4	0.0289554
3	0.0300234		4	0.0286098		4	0.028884
3	0.03		4	0.0277224		4	0.0264456
3	0.0268968		4	0.027876		4	0.0289464
3	0.028587		4	0.0272646		4	0.024714
3	0.0285438		4	0.027546		4	0.027117
3	0.0271854		4	0.0310608		4	0.0263118
3	0.029406		4	0.029286		4	0.0289572
3	0.0276996		4	0.024789		4	0.0302988
3	0.0277896		4	0.0302886		4	0.0312912
3	0.0285744		4	0.0265746		4	0.0293922
3	0.025119		4	0.0267066		4	0.0303582
3	0.0290598		4	0.0270906		4	0.0291612
3	0.0266664		4	0.0286134		4	0.025386
3	0.0296406		4	0.0270882		4	0.0271548
3	0.03018		4	0.0269502		4	0.027351
3	0.0293262		4	0.0175608		4	0.0290472
3	0.0267876		4	0.0288558		4	0.0311682
3	0.0304896		4	0.028521		4	0.031209
3	0.0290988		4	0.029049		4	0.029337
3	0.0300696		4	0.0256428		4	0.0273036
3	0.0299004		4	0.0280998		4	0.03036
3	0.0278034		4	0.0275862		4	0.0297738
3	0.0288804		4	0.0287826		4	0.0301374
3	0.0289662		4	0.0276864		4	0.029523
3	0.027804		4	0.0292458		4	0.0275592
3	0.0280674		4	0.029355		4	0.0285396
3	0.0307704		4	0.0294858		4	0.028653
3	0.0285462		4	0.0280566		4	0.0285024
3	0.0270252		4	0.0301068		4	0.0279252
3	0.0287238		4	0.0275166		4	0.0308532
3	0.0288036		4	0.0281796		4	0.0232488
3	0.0278772		4	0.0302982		4	0.0283944
3	0.0304386		4	0.02823		4	0.0305508
3	0.029193		4	0.0282306		4	0.0277926
3	0.029154		4	0.0291324		4	0.028539
3	0.0289638		4	0.0305826		4	0.0295566
3	0.0279762		4	0.0293904		4	0.0311742
3	0.0271116		4	0.0313368		4	0.0308496
3	0.0289404		4	0.0290796		4	0.0291474
3	0.0285162		4	0.0302646		4	0.0283908
3	0.0267594		4	0.0263082		4	0.028794
3	0.0299046		4	0.0306024		4	0.0290358
3	0.0272388		4	0.0276048		4	0.0250428
3	0.0274488		4	0.0300474		4	0.0280746
3	0.026526		4	0.029178		4	0.025731
3	0.0297042		4	0.0281238		4	0.0269832
3	0.0289182		4	0.0267006		4	0.0270366
3	0.0296772		4	0.0247776		4	0.028236
3	0.0327744		4	0.030018		4	0.0270972
3	0.0294714		4	0.0289326		4	0.0309978
3	0.0295572		4	0.0294072		4	0.0286212
3	0.0312144		4	0.0295008		4	0.0313242
3	0.0276438		4	0.0252822		4	0.0269886
3	0.0241014		4	0.0262686		4	0.0273582
3	0.0287844		4	0.0286338		4	0.0262866
3	0.0285606		4	0.013362		4	0.0276732
3	0.031503		4	0.030762		4	0.0306486
3	0.0286524		4	0.0256752		4	0.0284838
3	0.0323958		4	0.0308856		4	0.0263352
3	0.0265404		4	0.029217		4	0.0306444
3	0.0319764		4	0.0288288		4	0.0287574
3	0.0297618		4	0.0314382		4	0.0289896
3	0.0289284		4	0.0308304		4	0.0297144
3	0.0286488		4	0.0280104		4	0.027207
3	0.0311172		4	0.0292098		4	0.0291144
3	0.0311406		4	0.027765		4	0.030021
3	0.0286656		4	0.0299238		4	0.027969
3	0.0271572		4	0.0310782		4	0.0303198
3	0.0285732		4	0.0299952		4	0.0281808
3	0.0279798		4	0.0306018		4	0.0299778
3	0.0282444		4	0.0294978		4	0.028788
3	0.0273384		4	0.0311124		4	0.0316476
3	0.0297612		4	0.0300066		4	0.0303198
3	0.0341184		4	0.027522		4	0.0285498
3	0.0289014		4	0.0301248		4	0.0263274
3	0.0290328		4	0.0268986		4	0.0289362
3	0.0289596		4	0.0276822		4	0.0285036
3	0.0288816		4	0.0294822		4	0.0277668
3	0.0305388		4	0.0278394		4	0.030147
3	0.029877		4	0.023859		4	0.0288762
3	0.0302604		4	0.0284052		4	0.021186
3	0.031998		4	0.029427		4	0.0276438
3	0.0280902		4	0.0265128		4	0.0264486
3	0.0304182		4	0.0293496		4	0.0307272
3	0.027828		4	0.0296316		4	0.0279498
3	0.0314142		4	0.0273492		4	0.0323028
3	0.02937		4	0.0284862		4	0.0289614
3	0.0274668		4	0.0315768		4	0.031206
3	0.0273972		4	0.025971		4	0.0286302
3	0.0301644		4	0.0255024		4	0.0302544
3	0.029823		4	0.026748		4	0.0282078
3	0.0310692		4	0.028929		4	0.0289308
3	0.029385		4	0.0303624		4	0.0284778
3	0.0294684		4	0.028848		4	0.0307686
3	0.0293064		4	0.0295308		4	0.0261624
3	0.0299526		4	0.0282546		4	0.029211
3	0.030351		4	0.0298212		4	0.0284796
3	0.0266442		4	0.0305088		4	0.0272538
3	0.0293754		4	0.0305712		4	0.026739
3	0.0266112		4	0.0252696		4	0.0286536
3	0.0311658		4	0.0281442		4	0.0284334
3	0.0273528		4	0.0287988		4	0.0319686
3	0.0289692		4	0.0292314		4	0.0284502
3	0.0271386		4	0.0265422		4	0.0279744
3	0.0289308		4	0.0270054		4	0.029952
3	0.030138		4	0.0276936		4	0.0268302
3	0.0280512		4	0.0295932		4	0.0290694
3	0.030138		4	0.0314052		4	0.029916
3	0.0270858		4	0.030303		4	0.0271458
3	0.026673		4	0.0311466		4	0.0296562
3	0.0290376		4	0.0292212		4	0.029052
3	0.0281322		4	0.0273594		4	0.0308076
3	0.0300468		4	0.029679		4	0.0289008
3	0.0261342		4	0.0283044		4	0.025215
3	0.0313392		4	0.0264504		4	0.0308856
3	0.0297396		4	0.0286038		4	0.026763
3	0.0266634		4	0.027417		4	0.0281664
3	0.0289338		4	0.0270888		4	0.0297006
3	0.0290046		4	0.0267606		4	0.0295236
3	0.0303864		4	0.0278928		4	0.0312108
3	0.0278622		4	0.0242508		4	0.028413
3	0.0302808		4	0.030387		4	0.030057
3	0.033618		4	0.0292032		4	0.027129
3	0.0298536		4	0.0302568		4	0.0227982
3	0.0290646		4	0.0324756		4	0.0316194
3	0.027075		4	0.0282246		4	0.0289308
3	0.0306786		4	0.0254034		4	0.0273372
3	0.0260328		4	0.0280062		4	0.0277404
3	0.0273822		4	0.0307374		4	0.028413
3	0.0284082		4	0.0249378		4	0.0303192
3	0.0310506		4	0.0275568		4	0.027495
3	0.0315966		4	0.0294024		4	0.0289044
3	0.0275886		4	0.0298128		4	0.0278532
3	0.030438		4	0.0288714		4	0.0275478
3	0.0328734		4	0.0283602		4	0.0291828
3	0.0270828		4	0.0283068		4	0.0280158
4	0.0297918		4	0.0304344		4	0.0288276
4	0.0291312		4	0.0287184		4	0.0310434
4	0.0283308		4	0.0290946		4	0.0258864
4	0.0275214		4	0.0256788		4	0.0270114
4	0.0297168		4	0.0266304		4	0.0268752
4	0.0287256		4	0.029592		4	0.0285546
4	0.0272886		4	0.027105		4	0.0271278
4	0.0248112		4	0.0301014		4	0.0320682
4	0.0243804		4	0.0293172		4	0.0251862
4	0.029229		4	0.0304824		4	0.0278586
4	0.0292848		5	0.0290148		4	0.0287172
4	0.0298524		5	0.029721		4	0.0288408
4	0.0273168		5	0.0304614		4	0.0303216
4	0.0266628		5	0.0279324		4	0.029904
4	0.0296892		5	0.0299886		4	0.0293826
4	0.0275142		5	0.0293064		4	0.0285984
4	0.0267258		5	0.0292092		4	0.028653
4	0.025875		5	0.027135		5	0.027882
4	0.0270606		5	0.0293412		5	0.028806
4	0.0296136		5	0.028101		5	0.0261162
4	0.0303624		5	0.029091		5	0.0295884
4	0.0272196		5	0.0271902		5	0.0281052
4	0.0287802		5	0.0275436		5	0.0283296
4	0.0278112		5	0.0282276		5	0.0262992
4	0.025443		5	0.0225678		5	0.0255564
4	0.0289476		5	0.0237726		5	0.0280968
4	0.0282804		5	0.0293268		5	0.0294306
4	0.0291222		5	0.029262		5	0.0292794
4	0.0230058		5	0.0254052		5	0.030948
4	0.0268968		5	0.0280968		5	0.0275442
4	0.0264702		5	0.026433		5	0.0280776
4	0.0296442		5	0.0317202		5	0.0294012
4	0.0276594		5	0.027618		5	0.02667
4	0.0281928		5	0.0261648		5	0.029724
4	0.0279834		5	0.0239976		5	0.0282528
4	0.0276072		5	0.0260652		5	0.0269202
4	0.029715		5	0.0252792		5	0.02817
4	0.0320694		5	0.0263808		5	0.0290904
4	0.0291114		5	0.0288126		5	0.0260826
4	0.0281508		5	0.0290178		5	0.0271986
4	0.0298962		5	0.0313386		5	0.0195834
4	0.0320568		5	0.0275802		5	0.0262398
4	0.0268986		5	0.0291984		5	0.0303888
4	0.02847		5	0.0242664		5	0.0270186
4	0.028884		5	0.0277932		5	0.0312804
4	0.0293928		5	0.029808		5	0.0191136
4	0.0281238		5	0.025206		5	0.02964
4	0.0290394		5	0.0264		5	0.0268218
4	0.0271914		5	0.0270678		5	0.0318204
4	0.0293184		5	0.0304608		5	0.0319728
4	0.029358		5	0.0258912		5	0.0184314
4	0.029748		5	0.0292956		5	0.0315894
4	0.029787		5	0.0265236		5	0.0293766
4	0.0280488		5	0.0270894		5	0.0294396
4	0.0295974		5	0.0280782		5	0.0272658
4	0.0312402		5	0.02877		5	0.0253554
4	0.0302838		5	0.0262494		5	0.0294972
4	0.0280746		5	0.0279144		5	0.0261072
4	0.0191664		5	0.0312378		5	0.028017
4	0.032067		5	0.0294096		5	0.0243042
4	0.0294372		5	0.0325722		5	0.0253044
4	0.0282078		5	0.0283098		5	0.0277818
4	0.0282342		5	0.0302682		5	0.0310044
4	0.0289494		5	0.0257448		5	0.0278208
4	0.0255048		5	0.0272454		5	0.0299448
4	0.0285936		5	0.028914		5	0.0277692
4	0.0316668		5	0.0247872		5	0.028917
4	0.030399		5	0.0299928		5	0.0277344
4	0.0258282		5	0.029823		5	0.0276414
4	0.0324744		5	0.0239784		5	0.0245004
4	0.0281172		5	0.0298236		5	0.0251382
4	0.0286728		5	0.0297744		5	0.0265392
4	0.030333		5	0.0252012		5	0.0290274
4	0.0325626		5	0.0265452		5	0.0290298
4	0.0291708		5	0.028995		5	0.0293028
4	0.0265818		5	0.0290274		5	0.0276426
4	0.0270792		5	0.026577		5	0.0274944
4	0.0324252		5	0.0331296		5	0.026793
4	0.0309354		5	0.0280266		5	0.0253056
4	0.028707		5	0.0284526		5	0.0273978
4	0.0283608		5	0.0294096		5	0.0286596
4	0.0277158		5	0.0156318		5	0.0300504
4	0.0275694		5	0.0273354		5	0.0296178
4	0.0284172		5	0.0273294		5	0.0296868
4	0.0289374		5	0.0216924		5	0.0283818
4	0.0293604		5	0.0260988		5	0.0292146
4	0.0296526		5	0.0297726		5	0.0278766
4	0.027876		5	0.0271188		5	0.0282012
4	0.0288462		5	0.028605		5	0.0288438
4	0.0293598		5	0.030021		5	0.0245814
4	0.0301482		5	0.0284886		5	0.0280692
4	0.0275484		5	0.0289278		5	0.0283716
4	0.032631		5	0.0298992		5	0.0278046
4	0.0281184		5	0.0293562		5	0.0281904
4	0.0277452		5	0.0268506		5	0.0320244
4	0.0294066		5	0.0256074		5	0.0227478
4	0.0299946		5	0.0274878		5	0.030024
4	0.0299496		5	0.0280104		5	0.0285132
4	0.0290796		5	0.028806		5	0.0267282
4	0.0247884		5	0.0301788		5	0.0271278
4	0.0270702		5	0.0284664		5	0.0280428
4	0.026871		5	0.0256062		5	0.0282438
4	0.0290346		5	0.0273456		5	0.0300486
4	0.0269502		5	0.0291882		5	0.029052
4	0.0286434		5	0.0265044		5	0.0275004
4	0.0248442		5	0.031167		5	0.0293274
4	0.0278496		5	0.0233268		5	0.0296538
4	0.025983		5	0.0284538		5	0.0225774
4	0.0282714		5	0.0301908		5	0.0270354
4	0.0235752		5	0.0292938		5	0.0279984
4	0.0280494		5	0.0301236		5	0.0290082
4	0.028782		5	0.0285876		5	0.0277482
4	0.0280062		5	0.0276084		5	0.030342
4	0.026523		5	0.0307254		5	0.0284844
4	0.0304584		5	0.0279726		5	0.0295614
4	0.0301332		5	0.0277926		5	0.0287214
4	0.0319854		5	0.0314664		5	0.025668
4	0.0279486		5	0.0281844		5	0.025509
4	0.0308436		5	0.0238902		5	0.0289782
4	0.0302238		5	0.0248598		5	0.0263682
4	0.0312828		5	0.0288636		5	0.031206
4	0.0257532		5	0.0232242		5	0.0299478
4	0.0312324		5	0.0266862		5	0.0309732
4	0.0293028		5	0.0291702		5	0.0276276
4	0.0280392		5	0.0307548		5	0.0267606
4	0.0295014		5	0.0292986		5	0.0288858
4	0.0264696		5	0.028437		5	0.029355
4	0.0294528		5	0.0281784		5	0.0273804
4	0.0291228		5	0.0289272		5	0.0290124
4	0.0291948		5	0.0295692		5	0.0299196
4	0.029064		5	0.027828		5	0.0280704
4	0.0289338		5	0.0289056		5	0.0275784
4	0.0304968		5	0.0276558		5	0.0259806
4	0.0273612		5	0.026283		5	0.0271236
4	0.0290532		5	0.0272502		5	0.018738
4	0.0277884		5	0.0301068		5	0.0326298
4	0.025602		5	0.0263448		5	0.031521
4	0.0306192		5	0.025878		5	0.0280734
4	0.0330708		5	0.029763		5	0.0289074
4	0.0266208		5	0.0268494		5	0.0274974
4	0.0263562		5	0.031557		5	0.030855
4	0.0282516		5	0.0288876		5	0.0275898
4	0.02868		5	0.0287982		5	0.0271314
4	0.031188		5	0.0307182		5	0.0307044
4	0.0277398		5	0.028578		5	0.0277326
4	0.0224196		5	0.029478		5	0.0273672
4	0.0277758		5	0.0285246		5	0.0299454
4	0.0296154		5	0.0311352		5	0.026835
4	0.0258648		5	0.0272634		5	0.0305064
4	0.0288582		5	0.0253248		5	0.0283866
4	0.0277656		5	0.02883		5	0.0268254
4	0.028614		5	0.0283344		5	0.0271284
4	0.0286758		5	0.029844		5	0.0271134
4	0.028311		5	0.027765		5	0.0257946
4	0.0257562		5	0.0267948		5	0.0306714
4	0.0244884		5	0.0296124		5	0.0247506
4	0.0303558		5	0.028452		5	0.0288582
4	0.0265428		5	0.029634		5	0.029028
4	0.0289182		5	0.0263442		5	0.0290154
4	0.031974		5	0.0264408		5	0.0291384
4	0.0267084		5	0.0269796		5	0.0298116
4	0.0300096		5	0.0294024		5	0.0278244
4	0.0277218		5	0.0306822		5	0.0308454
4	0.0311802		5	0.0290514		5	0.0283512
4	0.0305958		5	0.0272382		5	0.0301242
4	0.026403		5	0.0257406		5	0.030354
4	0.0255222		5	0.0281934		5	0.0270666
4	0.0240264		5	0.0279102		5	0.0303858
4	0.0280188		5	0.0276576		5	0.029196
4	0.0295362		5	0.0263448		5	0.0289152
4	0.026547		5	0.0312		5	0.027783
4	0.0277326		5	0.0304686		5	0.0284118
4	0.0305304		5	0.0267444		5	0.0288174
4	0.0292848		5	0.0295566		5	0.0294852
4	0.0290502		5	0.0274914		5	0.0315702
4	0.0295266		5	0.0275322		5	0.0263382
4	0.031359		5	0.027603		5	0.0265806
4	0.029769		5	0.0292116		5	0.0279792
4	0.028401		5	0.0282576		5	0.028479
4	0.028716		5	0.0266502		5	0.0267468
4	0.0312324		5	0.0283602		5	0.0284448
4	0.0261798		5	0.0297186		5	0.0311232
4	0.0277158		5	0.0245118		5	0.0277968
4	0.02973		5	0.0290154		5	0.0311622
4	0.0264246		5	0.0289698		5	0.0285294
4	0.030087		5	0.0284382		5	0.0235194
4	0.0287106		5	0.0286128		5	0.0294828
4	0.0295356		5	0.028827		5	0.0315354
4	0.0283002		5	0.0280608		5	0.0286392
4	0.0324534		5	0.034335		5	0.025425
4	0.0294522		5	0.0265428		5	0.0297084
4	0.027441		5	0.0287022		5	0.0302382
4	0.029916		5	0.0280092		5	0.0290286
4	0.0337332		5	0.0277362		5	0.029142
4	0.0263082		5	0.029187		5	0.0287076
4	0.0259854		5	0.0270024		5	0.0252738
4	0.0291516		5	0.0286524		5	0.0269532
4	0.0298338		5	0.0297726		5	0.0296466
4	0.027768		5	0.0288054		5	0.027822
4	0.0282696		5	0.0267246		5	0.0295326
4	0.0295752		5	0.0277944		5	0.0270336
4	0.0296796		5	0.0298026		5	0.0308502
4	0.029811		5	0.0250296		5	0.0269904
4	0.023793		5	0.0284244		5	0.0273462
4	0.0281142		5	0.0300936		5	0.027495
4	0.02982		5	0.026883		5	0.0296142
4	0.0289134		5	0.0297768		5	0.0241632
4	0.0291402		5	0.026388		5	0.0294402
4	0.0257382		5	0.0289416		5	0.027987
4	0.028467		5	0.0303714		5	0.0294534
4	0.0303048		5	0.031317		5	0.0284814
4	0.0274104		6	0.0289692		5	0.0284094
4	0.0325974		6	0.028995		5	0.028071
4	0.0325362		6	0.024366		5	0.0268914
4	0.0274002		6	0.0262662		5	0.0266424
4	0.0247026		6	0.0288894		6	0.028842
4	0.0296856		6	0.0267354		6	0.0284346
4	0.03006		6	0.0267006		6	0.0284502
4	0.03		6	0.0277236		6	0.0335358
4	0.0290508		6	0.0284094		6	0.0310686
4	0.0301686		6	0.0270624		6	0.0280284
4	0.0289806		6	0.0230652		6	0.0271668
4	0.0271344		6	0.0254682		6	0.0275586
4	0.0307116		6	0.024285		6	0.02928
4	0.0271104		6	0.0273732		6	0.0303738
4	0.0292188		6	0.0239928		6	0.0292572
4	0.0291324		6	0.0249984		6	0.0310056
4	0.027042		6	0.0299778		6	0.0278058
4	0.0295878		6	0.0288762		6	0.0280116
4	0.0298452		6	0.023889		6	0.0260634
4	0.0269862		6	0.0288786		6	0.0280716
4	0.0290256		6	0.0278748		6	0.0265146
4	0.0280614		6	0.027285		6	0.0265092
4	0.0295278		6	0.0259338		6	0.0274968
4	0.0269232		6	0.0282756		6	0.0246006
4	0.026865		6	0.0285132		6	0.0280518
4	0.0305214		6	0.0239736		6	0.0274698
4	0.026799		6	0.0274998		6	0.0083646
4	0.0292752		6	0.0282996		6	0.0264576
4	0.0288636		6	0.0280824		6	0.0303624
4	0.0285948		6	0.0305028		6	0.0292656
4	0.0312522		6	0.0275172		6	0.0290868
4	0.029247		6	0.0294924		6	0.0133986
4	0.030111		6	0.0245058		6	0.0295056
4	0.0269778		6	0.023232		6	0.0298128
4	0.0236814		6	0.028632		6	0.0283806
4	0.0278418		6	0.0278394		6	0.0285816
4	0.0259566		6	0.0284328		6	0.0270486
4	0.0307506		6	0.028593		6	0.0314838
4	0.0295374		6	0.0288042		6	0.0284766
4	0.0305358		6	0.028302		6	0.0300396
4	0.0298908		6	0.0265134		6	0.0247812
4	0.0296646		6	0.0315126		6	0.0240432
4	0.0253302		6	0.0268824		6	0.0283998
4	0.0278334		6	0.0263238		6	0.0285252
4	0.0292146		6	0.0271932		6	0.0272652
4	0.0271002		6	0.0274056		6	0.0261696
4	0.0302856		6	0.0279192		6	0.0278742
4	0.0275172		6	0.0292896		6	0.0292962
4	0.0297708		6	0.0284958		6	0.0297234
4	0.0299454		6	0.0288204		6	0.027987
4	0.0275994		6	0.0274944		6	0.0290532
4	0.0286614		6	0.0289986		6	0.0278514
4	0.0290364		6	0.028017		6	0.0275448
4	0.0288966		6	0.0273354		6	0.0224322
5	0.0297444		6	0.0288216		6	0.0294744
5	0.0285114		6	0.0278676		6	0.0250962
5	0.0278226		6	0.0294816		6	0.0257286
5	0.0275694		6	0.0302052		6	0.026943
5	0.0293088		6	0.0284268		6	0.0288996
5	0.0283764		6	0.0286896		6	0.0298218
5	0.027747		6	0.0254466		6	0.0294084
5	0.027018		6	0.0301698		6	0.025566
5	0.023298		6	0.0289104		6	0.02937
5	0.0287322		6	0.0264462		6	0.0255492
5	0.0291174		6	0.0261846		6	0.0271428
5	0.027618		6	0.02823		6	0.0295518
5	0.0279948		6	0.0294018		6	0.025791
5	0.0270432		6	0.027258		6	0.0314208
5	0.026469		6	0.0284382		6	0.027747
5	0.0268128		6	0.0276444		6	0.0280242
5	0.0290916		6	0.029958		6	0.0294744
5	0.023718		6	0.0236124		6	0.0286944
5	0.024885		6	0.0259428		6	0.0276168
5	0.028893		6	0.0283158		6	0.0281286
5	0.0305736		6	0.0251256		6	0.0293118
5	0.028662		6	0.0280248		6	0.0293118
5	0.0256386		6	0.028989		6	0.027648
5	0.0302814		6	0.0290106		6	0.0249588
5	0.0288234		6	0.0274818		6	0.0269526
5	0.0288048		6	0.0296436		6	0.029181
5	0.0295668		6	0.0308718		6	0.0226152
5	0.0273318		6	0.0267546		6	0.029598
5	0.0233502		6	0.0326172		6	0.0297138
5	0.0297672		6	0.0298716		6	0.0309768
5	0.0261876		6	0.0228006		6	0.0278604
5	0.03105		6	0.0275202		6	0.0308226
5	0.028278		6	0.0295008		6	0.0299052
5	0.0279786		6	0.0272592		6	0.0280182
5	0.0293784		6	0.0266952		6	0.0288822
5	0.0267954		6	0.0271038		6	0.0299712
5	0.0299952		6	0.029271		6	0.0275706
5	0.0263118		6	0.0291984		6	0.0285636
5	0.0297222		6	0.028263		6	0.0232296
5	0.0315012		6	0.0326436		6	0.027024
5	0.027411		6	0.0301272		6	0.0293232
5	0.0279432		6	0.0273804		6	0.027915
5	0.0303072		6	0.0236256		6	0.0310644
5	0.0321918		6	0.0281616		6	0.0309102
5	0.0325182		6	0.027033		6	0.0262008
5	0.0291642		6	0.0250698		6	0.0276276
5	0.0292464		6	0.0292788		6	0.0280476
5	0.0244134		6	0.0280824		6	0.0260196
5	0.0297234		6	0.0276096		6	0.0277176
5	0.0288738		6	0.0294312		6	0.0285624
5	0.0297684		6	0.028368		6	0.0283332
5	0.0294342		6	0.0290118		6	0.0292266
5	0.0284286		6	0.028755		6	0.0320652
5	0.0289668		6	0.0285624		6	0.0276456
5	0.0305274		6	0.0275592		6	0.02565
5	0.0302592		6	0.0281514		6	0.0291552
5	0.0272046		6	0.0306762		6	0.0276684
5	0.0256236		6	0.0249342		6	0.0295008
5	0.0336444		6	0.0263388		6	0.0261006
5	0.028911		6	0.0280758		6	0.0246594
5	0.0279624		6	0.0255588		6	0.0261972
5	0.0326214		6	0.0300024		6	0.031848
5	0.0290304		6	0.0263556		6	0.0279762
5	0.027234		6	0.0304068		6	0.0295656
5	0.0277752		6	0.028581		6	0.0216576
5	0.0268428		6	0.027789		6	0.0301362
5	0.0291504		6	0.0270204		6	0.0303354
5	0.0265002		6	0.0280764		6	0.0258288
5	0.0305454		6	0.0273204		6	0.0268944
5	0.0266046		6	0.0293076		6	0.0271794
5	0.02775		6	0.0302202		6	0.0311838
5	0.0302388		6	0.0307716		6	0.0285066
5	0.0279324		6	0.028131		6	0.0290106
5	0.0293202		6	0.0259824		6	0.0302382
5	0.0284718		6	0.0310752		6	0.0288846
5	0.0280938		6	0.0265752		6	0.0275568
5	0.0295308		6	0.0291222		6	0.0287106
5	0.030648		6	0.029145		6	0.0265662
5	0.0290382		6	0.0293466		6	0.0299928
5	0.0293034		6	0.029184		6	0.0250002
5	0.0071838		6	0.0279252		6	0.0269922
5	0.0274878		6	0.0291036		6	0.0287676
5	0.0303114		6	0.0299748		6	0.0286326
5	0.0285702		6	0.0306168		6	0.027189
5	0.0282696		6	0.0299292		6	0.031662
5	0.0296016		6	0.0273966		6	0.028038
5	0.028575		6	0.0292734		6	0.0299616
5	0.029841		6	0.0277842		6	0.0285186
5	0.0286602		6	0.027921		6	0.0300234
5	0.029328		6	0.0290796		6	0.0285102
5	0.0299472		6	0.0294642		6	0.0296784
5	0.0287448		6	0.0280716		6	0.0282792
5	0.0275808		6	0.031845		6	0.0281886
5	0.0279492		6	0.0287892		6	0.029625
5	0.0288444		6	0.027678		6	0.0272892
5	0.0265698		6	0.0299034		6	0.025479
5	0.027984		6	0.0275712		6	0.027837
5	0.0282558		6	0.0291288		6	0.0310128
5	0.0174306		6	0.0297336		6	0.027612
5	0.0279282		6	0.032682		6	0.0292272
5	0.0285498		6	0.0176394		6	0.0302652
5	0.0286866		6	0.0255864		6	0.0289428
5	0.0302226		6	0.0251682		6	0.0282108
5	0.0292398		6	0.0297294		6	0.0288138
5	0.0260592		6	0.0259446		6	0.0288738
5	0.025887		6	0.0238428		6	0.0268206
5	0.0250776		6	0.0272232		6	0.0254514
5	0.027927		6	0.0302484		6	0.0295518
5	0.0282186		6	0.028836		6	0.0301338
5	0.0318852		6	0.0295998		6	0.028623
5	0.0250866		6	0.0290934		6	0.0303576
5	0.0282312		6	0.029967		6	0.0292272
5	0.0274122		6	0.0288534		6	0.0274194
5	0.030012		6	0.0321564		6	0.0293898
5	0.0278466		6	0.0283392		6	0.0319878
5	0.0285762		6	0.0286362		6	0.028335
5	0.028959		6	0.03084		6	0.0275592
5	0.0290922		6	0.0286794		6	0.0315036
5	0.0263736		6	0.0264168		6	0.025419
5	0.031149		6	0.026697		6	0.0292458
5	0.0292002		6	0.028218		6	0.0300678
5	0.0295836		6	0.0255618		6	0.027963
5	0.0253056		6	0.0288492		6	0.02781
5	0.0310914		6	0.0276798		6	0.0285108
5	0.02523		6	0.0291402		6	0.0293394
5	0.0270612		6	0.0313704		6	0.0265974
5	0.0271308		6	0.028527		6	0.0275448
5	0.0277992		6	0.0271794		6	0.027777
5	0.0312126		6	0.0293088		6	0.0279486
5	0.0296154		6	0.0284124		6	0.0288978
5	0.0292656		6	0.0259518		6	0.0290718
5	0.0295896		6	0.026742		6	0.0292512
5	0.0160632		6	0.0275046		6	0.0287766
5	0.0285006		6	0.0275052		6	0.0314358
5	0.0244464		6	0.0305694		6	0.0263022
5	0.0282486		6	0.027207		6	0.0291642
5	0.0298554		6	0.029196		6	0.029094
5	0.0237324		6	0.0318606		6	0.0292614
5	0.0293652		6	0.028002		6	0.0265752
5	0.0277908		6	0.0302988		6	0.0267492
5	0.028485		6	0.0278868		6	0.0287118
5	0.0293256		6	0.0290646		6	0.0241428
5	0.0269664		6	0.0292602		6	0.030042
5	0.0218172		6	0.0263118		7	0.0284682
5	0.0280374		6	0.029625		7	0.0289308
5	0.0290724		6	0.0291108		7	0.0266226
5	0.0275388		6	0.0288066		7	0.0291162
5	0.0289914		7	0.0263148		7	0.0297516
5	0.0297012		7	0.031074		7	0.0297498
5	0.0278334		7	0.0273552		7	0.0288558
5	0.0298392		7	0.0273564		7	0.0289074
5	0.0305358		7	0.0290004		7	0.0305868
5	0.0271632		7	0.0278166		7	0.0302076
5	0.0282048		7	0.0283326		7	0.0290898
5	0.0295806		7	0.0277476		7	0.0289002
5	0.0290136		7	0.0282618		7	0.028557
5	0.0283584		7	0.028059		7	0.027837
5	0.0301878		7	0.0245586		7	0.0285348
5	0.026385		7	0.0285474		7	0.0308904
5	0.0297318		7	0.0253512		7	0.0280704
5	0.027915		7	0.0236022		7	0.0276156
5	0.0286656		7	0.0247248		7	0.0299076
5	0.027312		7	0.025491		7	0.0253482
5	0.0286776		7	0.0287244		7	0.0294552
5	0.0263916		7	0.0298764		7	0.0294036
5	0.026325		7	0.0244848		7	0.0160788
5	0.0271368		7	0.0268782		7	0.031839
5	0.0281922		7	0.0289926		7	0.0295194
5	0.028368		7	0.0287256		7	0.0270762
5	0.0275706		7	0.0257202		7	0.0219846
5	0.0291414		7	0.0284598		7	0.0248478
5	0.0273756		7	0.0287292		7	0.0287238
5	0.02856		7	0.0264738		7	0.0294366
5	0.0305736		7	0.0285516		7	0.02718
5	0.0296268		7	0.0293118		7	0.0265746
5	0.0312042		7	0.0289176		7	0.0277386
5	0.0275538		7	0.0302274		7	0.0292962
5	0.0296568		7	0.0274962		7	0.0281244
5	0.0291108		7	0.0273192		7	0.0290946
5	0.0283122		7	0.025371		7	0.026838
5	0.0263112		7	0.0271452		7	0.0309504
5	0.0269772		7	0.0295698		7	0.0289272
5	0.0292572		7	0.03084		7	0.0285018
5	0.0308052		7	0.0291528		7	0.0277134
5	0.0207078		7	0.02667		7	0.0267384
5	0.0280146		7	0.0270252		7	0.0269466
5	0.0276366		7	0.0298746		7	0.0303462
5	0.030669		7	0.0256896		7	0.0272412
5	0.0263214		7	0.0304128		7	0.0277866
5	0.030339		7	0.0275004		7	0.0281982
5	0.0309006		7	0.0266238		7	0.0274602
5	0.0291582		7	0.0269154		7	0.022677
5	0.0289506		7	0.0301986		7	0.0289038
5	0.0287394		7	0.028362		7	0.0259962
5	0.029964		7	0.0283836		7	0.028899
5	0.0277134		7	0.0286446		7	0.0296346
5	0.0275406		7	0.0301944		7	0.0297366
5	0.0278334		7	0.0284094		7	0.0280158
5	0.0299436		7	0.0298662		7	0.025098
5	0.030456		7	0.0256668		7	0.0252336
5	0.0286824		7	0.027006		7	0.0273234
5	0.0305634		7	0.0285084		7	0.0258162
5	0.0257274		7	0.028824		7	0.0286242
5	0.0324846		7	0.0284232		7	0.0258402
5	0.0265248		7	0.0282786		7	0.0292626
5	0.0275664		7	0.0282888		7	0.0286992
5	0.0308232		7	0.026163		7	0.0284352
5	0.0303252		7	0.0259452		7	0.0286182
5	0.0274764		7	0.0281298		7	0.0317274
5	0.0313248		7	0.0292692		7	0.024006
5	0.0298836		7	0.0268752		7	0.0276462
5	0.0273738		7	0.0268146		7	0.028191
5	0.029847		7	0.0270552		7	0.025935
5	0.026442		7	0.0287052		7	0.0272022
5	0.0265506		7	0.0280032		7	0.0267606
5	0.0326724		7	0.0277578		7	0.0266778
5	0.027882		7	0.0282834		7	0.0306642
5	0.0289254		7	0.0294054		7	0.0225348
5	0.0283572		7	0.0255564		7	0.028581
5	0.0292542		7	0.027333		7	0.027618
5	0.0274812		7	0.0271794		7	0.0293454
5	0.028377		7	0.0229896		7	0.027015
5	0.0273948		7	0.0255834		7	0.0290562
5	0.029391		7	0.028629		7	0.0311154
5	0.0279258		7	0.0285624		7	0.0275364
5	0.0305214		7	0.026616		7	0.0307608
5	0.0295572		7	0.0274872		7	0.0312966
5	0.0292464		7	0.0311394		7	0.0176742
5	0.0261342		7	0.0280056		7	0.0288
5	0.0288144		7	0.031152		7	0.0228864
5	0.0280404		7	0.0333264		7	0.0265848
5	0.0286878		7	0.023538		7	0.0283056
5	0.019269		7	0.0259602		7	0.0281154
5	0.0308262		7	0.028044		7	0.0289302
5	0.0276708		7	0.0259122		7	0.0292362
5	0.0270732		7	0.0261672		7	0.027744
5	0.0314628		7	0.027474		7	0.0272658
5	0.028485		7	0.0287208		7	0.0313614
5	0.026073		7	0.0271734		7	0.0258096
5	0.0272364		7	0.0277068		7	0.028179
5	0.0260874		7	0.029472		7	0.029817
5	0.028419		7	0.0298008		7	0.0292518
5	0.0270696		7	0.0281382		7	0.0288456
5	0.0246264		7	0.0279768		7	0.0299382
5	0.0272916		7	0.028134		7	0.030576
5	0.0286068		7	0.0282264		7	0.0260922
5	0.0270546		7	0.0233856		7	0.0306072
5	0.0299586		7	0.0271668		7	0.0294558
5	0.0328596		7	0.0290766		7	0.0306864
5	0.0287796		7	0.0275046		7	0.0273744
5	0.024333		7	0.0289884		7	0.0278952
5	0.0254226		7	0.027498		7	0.031446
5	0.0298686		7	0.0290682		7	0.024867
5	0.0263046		7	0.0284658		7	0.0255012
5	0.0265404		7	0.0283194		7	0.0277122
5	0.0279396		7	0.0258258		7	0.031092
5	0.0273012		7	0.0271728		7	0.0257496
5	0.0299886		7	0.028338		7	0.0288066
5	0.0284292		7	0.0224172		7	0.0293922
5	0.0261792		7	0.021972		7	0.0265308
5	0.0274548		7	0.0295812		7	0.0289722
5	0.028518		7	0.0272184		7	0.026628
6	0.0300366		7	0.0291024		7	0.0303456
6	0.0293844		7	0.0263424		7	0.028098
6	0.028869		7	0.029283		7	0.028536
6	0.0287826		7	0.0284802		7	0.0281322
6	0.02709		7	0.0271458		7	0.0279018
6	0.0330126		7	0.0269238		7	0.027087
6	0.0244422		7	0.0300894		7	0.028929
6	0.0299838		7	0.0288852		7	0.024807
6	0.029346		7	0.030399		7	0.028233
6	0.0283584		7	0.0293766		7	0.0265554
6	0.0274536		7	0.0313158		7	0.0269274
6	0.0299628		7	0.0256758		7	0.0260916
6	0.0256158		7	0.026442		7	0.028485
6	0.0270942		7	0.0276018		7	0.027183
6	0.0273552		7	0.0260106		7	0.0268254
6	0.0273606		7	0.0260166		7	0.0271944
6	0.02538		7	0.0302724		7	0.0288264
6	0.0288018		7	0.027429		7	0.0324396
6	0.0276792		7	0.0291714		7	0.0279666
6	0.028986		7	0.0300942		7	0.0294096
6	0.030162		7	0.0288618		7	0.0291342
6	0.0270102		7	0.0301152		7	0.0283944
6	0.0278532		7	0.0271998		7	0.0298824
6	0.025497		7	0.0266706		7	0.025452
6	0.0292794		7	0.0247092		7	0.0285912
6	0.0306516		7	0.0277158		7	0.02724
6	0.0263796		7	0.0311388		7	0.0293148
6	0.028023		7	0.031647		7	0.030426
6	0.0288366		7	0.0286002		7	0.0308082
6	0.0254982		7	0.0273138		7	0.029625
6	0.0303306		7	0.0251778		7	0.0306534
6	0.0289596		7	0.0271404		7	0.0316602
6	0.0253674		7	0.0287046		7	0.0310722
6	0.0292794		7	0.0273132		7	0.0271692
6	0.028518		7	0.030084		7	0.0286134
6	0.0278778		7	0.0285384		7	0.0288012
6	0.0277932		7	0.0282582		7	0.0318564
6	0.0281256		7	0.0308682		7	0.0284664
6	0.0289086		7	0.0288192		7	0.0291066
6	0.0273192		7	0.0203796		7	0.0284154
6	0.0283182		7	0.0269082		7	0.026742
6	0.0282294		7	0.0281898		7	0.0267396
6	0.0268056		7	0.0304632		7	0.0277758
6	0.0297534		7	0.0275946		7	0.028734
6	0.0296058		7	0.025698		7	0.0301458
6	0.029151		7	0.025404		7	0.029121
6	0.0278238		7	0.029097		7	0.0274854
6	0.029916		7	0.0292746		7	0.0292842
6	0.0264102		7	0.0279294		7	0.0284034
6	0.0304998		7	0.0285888		7	0.0283272
6	0.0279954		7	0.0287652		7	0.0263574
6	0.0278694		7	0.0296856		7	0.026706
6	0.0307644		7	0.0313914		7	0.0268326
6	0.03006		7	0.0298266		7	0.0300966
6	0.0293058		7	0.0275052		7	0.0281916
6	0.0249888		7	0.0291348		7	0.0259872
6	0.029727		7	0.030228		7	0.0288318
6	0.0294864		7	0.029451		7	0.0304788
6	0.029049		7	0.027354		7	0.0277716
6	0.030003		7	0.0292152		7	0.0263868
6	0.0299226		7	0.0257814		7	0.0277368
6	0.0248034		7	0.0301212		7	0.0258534
6	0.0300612		7	0.0271326		7	0.0275184
6	0.02895		7	0.0269094		7	0.0268362
6	0.0307668		7	0.0296292		7	0.0316002
6	0.0281406		7	0.0265656		7	0.0281052
6	0.0282474		7	0.0251694		7	0.029241
6	0.0286434		7	0.0278046		7	0.027957
6	0.0273228		7	0.028437		7	0.026631
6	0.0294924		7	0.0338574		7	0.0256026
6	0.0285336		7	0.0267522		8	0.0297288
6	0.0288936		7	0.0292932		8	0.0290436
6	0.0236496		7	0.0284886		8	0.0259458
6	0.0317172		7	0.0280842		8	0.0276588
6	0.025926		7	0.0252498		8	0.0299844
6	0.0277476		7	0.026271		8	0.0278778
6	0.0310842		7	0.0277326		8	0.016917
6	0.0286584		7	0.0264216		8	0.028284
6	0.0257046		7	0.0276018		8	0.0299892
6	0.027333		7	0.0289974		8	0.0299166
6	0.0286494		7	0.0263196		8	0.027555
6	0.0277746		7	0.0272016		8	0.026541
6	0.0301974		7	0.0290892		8	0.0291762
6	0.0282672		7	0.02706		8	0.0292944
6	0.0319626		7	0.0288822		8	0.0298668
6	0.0280872		7	0.027393		8	0.0277434
6	0.0297582		8	0.0290346		8	0.029868
6	0.0281988		8	0.0293082		8	0.027483
6	0.0277176		8	0.0249264		8	0.0277824
6	0.028476		8	0.027096		8	0.0271644
6	0.0271974		8	0.0311292		8	0.0290034
6	0.0284298		8	0.0280902		8	0.0228198
6	0.0277014		8	0.0278622		8	0.0211836
6	0.0257934		8	0.028245		8	0.0290298
6	0.0284868		8	0.0267324		8	0.0259494
6	0.0235734		8	0.0269598		8	0.0279708
6	0.0257802		8	0.0236262		8	0.026097
6	0.0267948		8	0.0286176		8	0.0285228
6	0.0284364		8	0.026508		8	0.027849
6	0.0272982		8	0.0233076		8	0.029976
6	0.0298788		8	0.0180936		8	0.0290118
6	0.0284598		8	0.0254076		8	0.0276186
6	0.0278526		8	0.0292716		8	0.0273024
6	0.0152574		8	0.0299832		8	0.0279246
6	0.0307878		8	0.0242046		8	0.0281316
6	0.0274974		8	0.0273258		8	0.0292536
6	0.0276864		8	0.028509		8	0.0264582
6	0.0288336		8	0.0275652		8	0.029886
6	0.0258774		8	0.0289008		8	0.0240612
6	0.025065		8	0.0263994		8	0.0268974
6	0.0259854		8	0.029499		8	0.0284856
6	0.0286098		8	0.0279222		8	0.0296472
6	0.030897		8	0.0280554		8	0.0267348
6	0.031959		8	0.0267798		8	0.0296256
6	0.027372		8	0.026601		8	0.0272322
6	0.0297564		8	0.030855		8	0.0274116
6	0.0307434		8	0.028815		8	0.0295752
6	0.0288504		8	0.0274704		8	0.0270384
6	0.0260586		8	0.0258444		8	0.0227574
6	0.0280404		8	0.0261822		8	0.0263628
6	0.029469		8	0.0278496		8	0.0276648
6	0.0260982		8	0.0290082		8	0.0278562
6	0.0281604		8	0.0289338		8	0.0293634
6	0.0291618		8	0.0279504		8	0.0295326
6	0.0307122		8	0.0287136		8	0.028017
6	0.0277608		8	0.0286428		8	0.0274788
6	0.0296034		8	0.026469		8	0.0272658
6	0.0299004		8	0.030132		8	0.0289074
6	0.0269958		8	0.027864		8	0.0265608
6	0.0190368		8	0.0272976		8	0.0265554
6	0.0307704		8	0.0242286		8	0.027822
6	0.0269706		8	0.0256494		8	0.0300006
6	0.0287922		8	0.0278604		8	0.0296808
6	0.0285264		8	0.0283176		8	0.0262182
6	0.0150876		8	0.0276252		8	0.0289032
6	0.029061		8	0.0277368		8	0.0268782
6	0.0269352		8	0.029769		8	0.0261462
6	0.0322968		8	0.0287946		8	0.028299
6	0.0291624		8	0.0269778		8	0.0270156
6	0.0273042		8	0.025644		8	0.0284418
6	0.0241158		8	0.0287268		8	0.0265662
6	0.0275562		8	0.0289938		8	0.0295056
6	0.0281202		8	0.0283824		8	0.0246144
6	0.0307476		8	0.0289284		8	0.0307626
6	0.0305454		8	0.0284964		8	0.021798
6	0.0270588		8	0.0294618		8	0.0299868
6	0.029115		8	0.024153		8	0.0282108
6	0.029214		8	0.0291324		8	0.0287868
6	0.0250542		8	0.0278034		8	0.0314898
6	0.0171456		8	0.027033		8	0.028407
6	0.0264942		8	0.0282738		8	0.0275166
6	0.0332112		8	0.029961		8	0.0279336
6	0.0294414		8	0.0276258		8	0.0248478
6	0.0267816		8	0.0272346		8	0.0298662
6	0.027129		8	0.0268026		8	0.0260202
6	0.0274656		8	0.0278766		8	0.0306534
6	0.0286692		8	0.0282324		8	0.0280446
6	0.0300288		8	0.0247392		8	0.0256284
6	0.0291042		8	0.029871		8	0.0287934
6	0.0295356		8	0.0285168		8	0.0280698
6	0.030204		8	0.0271086		8	0.0300096
6	0.0285966		8	0.0247854		8	0.0304404
6	0.0268476		8	0.030819		8	0.0261378
6	0.0284868		8	0.0287136		8	0.0259776
6	0.0274596		8	0.0261522		8	0.0301176
6	0.0273618		8	0.0297534		8	0.0292842
6	0.0274602		8	0.0284844		8	0.027537
6	0.0309276		8	0.028035		8	0.029604
6	0.0270528		8	0.027111		8	0.0271086
6	0.0296142		8	0.0291198		8	0.0285816
6	0.0282138		8	0.0217758		8	0.0267432
6	0.0300672		8	0.0268698		8	0.028854
6	0.0291942		8	0.027474		8	0.0284478
6	0.0270216		8	0.0273504		8	0.0280488
6	0.0288378		8	0.0259056		8	0.030483
6	0.0289152		8	0.0286818		8	0.0284838
6	0.0274314		8	0.0279366		8	0.0252366
6	0.0309834		8	0.0293088		8	0.02829
6	0.02697		8	0.026265		8	0.0297234
6	0.0290568		8	0.030201		8	0.0285918
6	0.0283188		8	0.0265866		8	0.0301236
6	0.0288186		8	0.0292968		8	0.0295608
6	0.02793		8	0.0270192		8	0.0284748
6	0.0291798		8	0.0290436		8	0.0266388
6	0.0277032		8	0.0268026		8	0.0297588
6	0.029823		8	0.0251766		8	0.0304488
6	0.0298926		8	0.0269448		8	0.0284784
6	0.0297192		8	0.0305316		8	0.0309756
6	0.0280992		8	0.0297522		8	0.0261606
6	0.02649		8	0.0279972		8	0.0283776
6	0.0274602		8	0.0252348		8	0.0306
6	0.0266874		8	0.029511		8	0.028809
6	0.0274728		8	0.0312396		8	0.0301038
6	0.0304554		8	0.0261288		8	0.0290226
6	0.0305574		8	0.0260262		8	0.0285804
6	0.0265002		8	0.0286242		8	0.028395
6	0.0293112		8	0.027615		8	0.0262566
6	0.027		8	0.0141102		8	0.0291198
6	0.0292896		8	0.0240846		8	0.0260634
6	0.0284646		8	0.029166		8	0.0279276
6	0.028857		8	0.0264762		8	0.0275256
6	0.029577		8	0.0288096		8	0.030666
6	0.0157896		8	0.0273738		8	0.0280818
6	0.0305586		8	0.0305214		8	0.0274974
6	0.027486		8	0.0295812		8	0.0285126
6	0.029091		8	0.0281298		8	0.029439
6	0.0274884		8	0.0239112		8	0.0345828
6	0.0305502		8	0.0277638		8	0.0291246
6	0.0293202		8	0.0291894		8	0.0290982
6	0.0273696		8	0.0264732		8	0.0287304
6	0.0282726		8	0.0283002		8	0.02112
6	0.0312636		8	0.0268044		8	0.0290778
6	0.0302052		8	0.0269682		8	0.0271572
6	0.0289206		8	0.0270984		8	0.0292182
6	0.028698		8	0.0289716		8	0.0301854
6	0.0277698		8	0.027372		8	0.0314142
6	0.0272988		8	0.0284616		8	0.0300678
6	0.0274092		8	0.0306708		8	0.0285702
6	0.0255738		8	0.0259992		8	0.030144
6	0.0278316		8	0.0275688		8	0.0303552
6	0.0274254		8	0.0301824		8	0.0328764
6	0.0246774		8	0.0259764		8	0.0275358
6	0.0295092		8	0.0278874		8	0.0291306
6	0.0270144		8	0.0291198		8	0.027756
6	0.0237522		8	0.0283176		8	0.02769
6	0.0276822		8	0.0261162		8	0.0288012
6	0.0275442		8	0.0268392		8	0.027264
6	0.0296988		8	0.0304704		8	0.0258798
6	0.0247158		8	0.0315264		8	0.0302688
6	0.0302676		8	0.0274656		8	0.028827
6	0.0268152		8	0.025134		8	0.0258198
6	0.0256524		8	0.0260232		8	0.029166
6	0.0270012		8	0.028107		8	0.0303246
6	0.0292656		8	0.026244		8	0.0310698
6	0.0253578		8	0.0304872		8	0.0290646
6	0.0286206		8	0.02904		8	0.0275136
6	0.0282486		8	0.029358		8	0.0305088
6	0.0278808		8	0.0263784		8	0.0288264
6	0.0255138		8	0.0280314		8	0.028731
6	0.0244992		8	0.0277296		8	0.0270306
6	0.0283836		8	0.02448		8	0.027408
6	0.029613		8	0.0310782		8	0.028896
6	0.029175		8	0.0267318		8	0.0294684
6	0.028494		8	0.0284112		8	0.0304788
6	0.032349		8	0.0267684		8	0.0274344
6	0.0274776		8	0.0242772		8	0.0307398
6	0.0246204		8	0.0281646		8	0.0283866
6	0.0225174		8	0.0283242		8	0.0257832
6	0.0243438		8	0.0302256		8	0.0297156
6	0.0269322		8	0.0288066		8	0.0308226
6	0.0272502		8	0.0283452		8	0.0263898
6	0.0275238		8	0.0289008		8	0.0290862
6	0.0285126		8	0.0262872		8	0.0267738
6	0.0293406		8	0.0304956		8	0.0298644
6	0.0266862		8	0.028593		8	0.0297426
6	0.028335		8	0.0260868		8	0.0289194
6	0.0280932		8	0.0282348		8	0.030423
7	0.032334		8	0.0290622		8	0.027465
7	0.0286194		8	0.0274554		9	0.02961
7	0.0281148		8	0.0263202		9	0.0283512
7	0.031026		8	0.0299856		9	0.0270012
7	0.026241		8	0.0267318		9	0.0262884
7	0.0316872		8	0.0278646		9	0.0285006
7	0.0285564		8	0.0264156		9	0.0284022
7	0.0271752		8	0.026295		9	0.0217938
7	0.0294798		8	0.029307		9	0.0275934
7	0.0229674		8	0.0282846		9	0.028974
7	0.0249222		8	0.0292998		9	0.0288216
7	0.0271014		8	0.0285192		9	0.0290148
7	0.0277506		8	0.0277194		9	0.0312462
7	0.0250752		8	0.0262776		9	0.0299748
7	0.0245982		8	0.027087		9	0.028155
7	0.0282054		8	0.0302688		9	0.0296676
7	0.0267516		8	0.0281232		9	0.0301878
7	0.0303108		8	0.0278418		9	0.0280374
7	0.0326688		8	0.0252618		9	0.0261012
7	0.0286026		8	0.0298188		9	0.0288516
7	0.0282012		8	0.0292008		9	0.0295092
7	0.0258354		8	0.0271026		9	0.0288048
7	0.0287244		8	0.028833		9	0.0159654
7	0.0285138		8	0.0292818		9	0.0258756
7	0.0288756		8	0.0260388		9	0.0283134
7	0.0299604		8	0.029169		9	0.0163578
7	0.0269808		8	0.0288204		9	0.0249348
7	0.0282516		8	0.0291558		9	0.027723
7	0.0288198		8	0.0296616		9	0.0289644
7	0.024606		8	0.0276822		9	0.0303372
7	0.02814		9	0.029343		9	0.0289866
7	0.029469		9	0.0304776		9	0.027975
7	0.0284028		9	0.0225246		9	0.0275772
7	0.0306696		9	0.0291762		9	0.026295
7	0.0272646		9	0.0320136		9	0.0284208
7	0.0285618		9	0.0276828		9	0.0268278
7	0.0288972		9	0.0249024		9	0.029523
7	0.027381		9	0.027837		9	0.028233
7	0.0292956		9	0.0284328		9	0.0285756
7	0.0299322		9	0.027039		9	0.0228516
7	0.0276618		9	0.02463		9	0.0274644
7	0.0281262		9	0.0295962		9	0.028902
7	0.0307176		9	0.0281598		9	0.0285804
7	0.0282882		9	0.0251238		9	0.028344
7	0.0291018		9	0.0250272		9	0.0295704
7	0.0259254		9	0.0262212		9	0.027792
7	0.0271896		9	0.0304272		9	0.0271812
7	0.027537		9	0.0292758		9	0.024747
7	0.0302796		9	0.0256206		9	0.0268536
7	0.029289		9	0.0283668		9	0.0251946
7	0.027954		9	0.0290724		9	0.0275886
7	0.0287898		9	0.0292236		9	0.0287166
7	0.0292134		9	0.0279654		9	0.026805
7	0.0292686		9	0.0284988		9	0.0278334
7	0.0300642		9	0.0270144		9	0.0278394
7	0.0284688		9	0.0292716		9	0.026091
7	0.0282234		9	0.0280008		9	0.028404
7	0.0284406		9	0.0269016		9	0.0278928
7	0.0285072		9	0.0291336		9	0.0307962
7	0.0284586		9	0.0310248		9	0.027369
7	0.0198948		9	0.0290922		9	0.0299298
7	0.029898		9	0.028617		9	0.0311898
7	0.0280512		9	0.0244278		9	0.025881
7	0.0286536		9	0.0281856		9	0.030117
7	0.027396		9	0.0292098		9	0.0278118
7	0.0281934		9	0.030672		9	0.0279462
7	0.029634		9	0.0258414		9	0.02919
7	0.0286386		9	0.0239016		9	0.0258012
7	0.0270588		9	0.0277494		9	0.0280002
7	0.030111		9	0.0272136		9	0.0264996
7	0.0316218		9	0.0289644		9	0.028287
7	0.0292818		9	0.0272514		9	0.0276684
7	0.0294804		9	0.0267378		9	0.028503
7	0.028419		9	0.0265716		9	0.027144
7	0.0289668		9	0.0264354		9	0.0263442
7	0.0289122		9	0.0245922		9	0.0214626
7	0.0304302		9	0.028011		9	0.0272844
7	0.0296604		9	0.0273468		9	0.029754
7	0.0280086		9	0.020952		9	0.028344
7	0.0289704		9	0.027852		9	0.029577
7	0.0257394		9	0.0270744		9	0.0283134
7	0.031506		9	0.0265722		9	0.0273492
7	0.0272322		9	0.0315108		9	0.0271488
7	0.0315714		9	0.0283374		9	0.0271218
7	0.0269118		9	0.0286218		9	0.0313962
7	0.028263		9	0.0281466		9	0.0258882
7	0.0296532		9	0.0284976		9	0.0283446
7	0.0291858		9	0.0288228		9	0.0291078
7	0.029397		9	0.0265374		9	0.0283428
7	0.0283416		9	0.0265872		9	0.0287652
7	0.0297948		9	0.0264318		9	0.0293946
7	0.0269658		9	0.0274896		9	0.0297162
7	0.027258		9	0.0276006		9	0.0290976
7	0.0309426		9	0.0285198		9	0.0275934
7	0.021912		9	0.0284682		9	0.028518
7	0.0281604		9	0.0298734		9	0.0285654
7	0.029688		9	0.02823		9	0.029931
7	0.0279888		9	0.024468		9	0.0332004
7	0.02691		9	0.028239		9	0.030792
7	0.0295704		9	0.028788		9	0.0282114
7	0.0298578		9	0.0289404		9	0.0274398
7	0.016137		9	0.0284448		9	0.03006
7	0.0215898		9	0.024735		9	0.0296472
7	0.0311166		9	0.0259464		9	0.0286662
7	0.0280206		9	0.0274266		9	0.0275004
7	0.0266736		9	0.0269778		9	0.0295608
7	0.026388		9	0.0261222		9	0.028122
7	0.028797		9	0.0271938		9	0.0293244
7	0.0283668		9	0.0301536		9	0.0255576
7	0.0294168		9	0.0161814		9	0.0281496
7	0.030768		9	0.028353		9	0.0210726
7	0.0280446		9	0.0288738		9	0.0291258
7	0.0292128		9	0.0285924		9	0.0280446
7	0.029463		9	0.025458		9	0.0302808
7	0.0270084		9	0.0286416		9	0.0255636
7	0.030222		9	0.028782		9	0.0287862
7	0.031464		9	0.0328566		9	0.0281808
7	0.0304326		9	0.0262626		9	0.0276624
7	0.026769		9	0.0284436		9	0.0277818
7	0.0290652		9	0.0288018		9	0.0271362
7	0.0217602		9	0.0285552		9	0.0270324
7	0.0267078		9	0.026661		9	0.0297462
7	0.0276612		9	0.0307674		9	0.0287748
7	0.0305418		9	0.0293082		9	0.0268878
7	0.0289986		9	0.0266082		9	0.0253818
7	0.029622		9	0.0272694		9	0.0270576
7	0.0295392		9	0.0284562		9	0.026544
7	0.0249474		9	0.0277074		9	0.0302712
7	0.0244356		9	0.024369		9	0.0278154
7	0.030372		9	0.0259062		9	0.028053
7	0.0307104		9	0.0270516		9	0.0275208
7	0.0267312		9	0.0297852		9	0.0282582
7	0.0278838		9	0.0286614		9	0.0281196
7	0.022896		9	0.0268656		9	0.0273768
7	0.0308568		9	0.0288036		9	0.0265176
7	0.0289356		9	0.027651		9	0.028836
7	0.0307854		9	0.0279528		9	0.0306378
7	0.0293286		9	0.0265758		9	0.0287628
7	0.0277608		9	0.0279726		9	0.027267
7	0.0259758		9	0.0273672		9	0.0277542
7	0.0262692		9	0.0202278		9	0.0294222
7	0.027906		9	0.0270306		9	0.031188
7	0.0265746		9	0.0282942		9	0.0257892
7	0.0289314		9	0.028647		9	0.0282636
7	0.0279342		9	0.0315294		9	0.0279918
7	0.0283056		9	0.0290706		9	0.0301344
7	0.029109		9	0.0284928		9	0.027468
7	0.0249384		9	0.0270984		9	0.0298902
7	0.0243552		9	0.0263178		9	0.029616
7	0.030138		9	0.025914		9	0.030903
7	0.0284484		9	0.029889		9	0.0304212
7	0.0300222		9	0.0291948		9	0.0281172
7	0.0305004		9	0.029043		9	0.0281946
7	0.0243804		9	0.0297972		9	0.0302748
7	0.0335112		9	0.0278088		9	0.0262836
7	0.0279882		9	0.0277518		9	0.0244632
7	0.0261186		9	0.02886		9	0.031026
7	0.0277272		9	0.0274236		9	0.025215
7	0.0306078		9	0.02643		9	0.0272454
7	0.0278316		9	0.027504		9	0.0276732
7	0.0286734		9	0.0307368		9	0.0319254
7	0.027657		9	0.0267474		9	0.0316824
7	0.0268224		9	0.0284814		9	0.0270384
7	0.026619		9	0.027903		9	0.0267378
7	0.0290304		9	0.0282144		9	0.0246384
7	0.0292446		9	0.0290064		9	0.0294006
7	0.0281772		9	0.030984		9	0.0276966
7	0.0278754		9	0.0273042		9	0.02814
7	0.0294198		9	0.0271422		9	0.030855
7	0.0258444		9	0.0269334		9	0.0302994
7	0.0256776		9	0.0308568		9	0.0281172
7	0.0279804		9	0.029895		9	0.0267018
7	0.0289284		9	0.0295554		9	0.0263268
7	0.0266202		9	0.0283566		9	0.028596
7	0.024585		9	0.0261276		9	0.0321216
7	0.031275		9	0.0287862		9	0.028719
7	0.0278514		9	0.0295164		9	0.0290898
7	0.0291978		9	0.0277398		9	0.0299436
7	0.0272316		9	0.0280584		9	0.0291336
7	0.0261054		9	0.030501		9	0.026562
7	0.0287082		9	0.0267426		9	0.028206
7	0.0266718		9	0.0273684		9	0.0286008
7	0.0289104		9	0.0282318		9	0.0272814
7	0.0305328		9	0.0274776		9	0.0286968
7	0.0293838		9	0.0280008		9	0.0290796
7	0.0310764		9	0.0292164		10	0.0283608
7	0.0250782		9	0.0298686		10	0.0269634
7	0.0216372		9	0.027513		10	0.0294348
7	0.0298032		9	0.023142		10	0.0281652
7	0.0291804		9	0.0281358		10	0.0303672
7	0.027522		9	0.0294288		10	0.0278106
7	0.0316938		9	0.0276852		10	0.0259044
7	0.0316548		9	0.0293388		10	0.026409
7	0.0298296		9	0.0279738		10	0.0268374
7	0.0283326		9	0.0281202		10	0.0255672
7	0.0296172		9	0.0294444		10	0.0303594
7	0.0268104		9	0.0313446		10	0.0276732
7	0.0289752		9	0.0248454		10	0.0287988
7	0.026922		9	0.0283578		10	0.0293694
7	0.0253014		9	0.029292		10	0.0283722
7	0.0280884		9	0.0304962		10	0.0274266
7	0.0271398		9	0.0278616		10	0.0280434
7	0.0323982		9	0.0265092		10	0.0279102
7	0.0276624		9	0.0284346		10	0.029856
7	0.0301842		9	0.030873		10	0.0272538
7	0.0283776		9	0.0266094		10	0.0296244
7	0.0276132		9	0.0273522		10	0.0140088
7	0.0266328		9	0.0294552		10	0.0276762
7	0.0296448		9	0.0278448		10	0.0278946
7	0.0281892		9	0.0278784		10	0.022005
7	0.0286728		9	0.0275946		10	0.0270306
7	0.0296724		9	0.027582		10	0.0306714
7	0.027648		9	0.027846		10	0.0312816
7	0.0266286		9	0.0266862		10	0.028161
7	0.0283566		9	0.029262		10	0.0299454
7	0.0295266		9	0.0293736		10	0.0289698
7	0.0273708		9	0.0271758		10	0.0281004
7	0.0281634		9	0.0272292		10	0.0298362
7	0.0234396		9	0.0242628		10	0.0202512
7	0.0265914		9	0.027162		10	0.0293532
7	0.027789		9	0.0285192		10	0.029421
7	0.0152076		9	0.024954		10	0.0295584
7	0.025797		9	0.0284232		10	0.0261924
7	0.0222126		9	0.031623		10	0.0269064
7	0.0298686		9	0.0303942		10	0.0284604
7	0.0259098		9	0.0274338		10	0.0278688
7	0.0288882		9	0.0269112		10	0.0283098
7	0.0255186		9	0.027546		10	0.0281382
7	0.021726		9	0.0269076		10	0.0235854
7	0.028044		9	0.0280698		10	0.0297264
7	0.0276768		10	0.0298212		10	0.025251
7	0.027936		10	0.0282336		10	0.028428
7	0.0271944		10	0.022647		10	0.0285018
7	0.0305238		10	0.0291708		10	0.0283518
7	0.0272568		10	0.0297588		10	0.026415
7	0.0294618		10	0.026175		10	0.0266928
7	0.0274392		10	0.0228468		10	0.0258174
7	0.0282306		10	0.0280542		10	0.0301722
7	0.0309294		10	0.0287484		10	0.0281322
7	0.0300198		10	0.0271254		10	0.0298674
7	0.0283092		10	0.0269826		10	0.0291582
7	0.0273906		10	0.0261426		10	0.026181
7	0.029442		10	0.0290784		10	0.0295938
7	0.0269148		10	0.027906		10	0.0288354
7	0.0250566		10	0.0251082		10	0.0251598
7	0.029526		10	0.0209556		10	0.031095
7	0.031062		10	0.024252		10	0.0275916
7	0.0262206		10	0.0267174		10	0.0253566
7	0.0241008		10	0.0271866		10	0.027405
7	0.0275676		10	0.031194		10	0.027102
7	0.0274272		10	0.0264054		10	0.0276288
7	0.0280116		10	0.029403		10	0.0258168
7	0.0279594		10	0.0281994		10	0.0300522
7	0.0298152		10	0.028383		10	0.0240396
8	0.0297984		10	0.0276984		10	0.0306936
8	0.0260568		10	0.0297018		10	0.0263082
8	0.0308508		10	0.028932		10	0.0115674
8	0.0300288		10	0.0273558		10	0.0183816
8	0.029634		10	0.0262626		10	0.0269622
8	0.027981		10	0.0296286		10	0.029832
8	0.0272508		10	0.0307236		10	0.0315984
8	0.0248748		10	0.027273		10	0.0286644
8	0.030369		10	0.028209		10	0.0280614
8	0.0252078		10	0.0271842		10	0.0292878
8	0.0250488		10	0.02874		10	0.0276978
8	0.028161		10	0.0280428		10	0.028785
8	0.0275058		10	0.0244974		10	0.0292566
8	0.0275778		10	0.02316		10	0.03078
8	0.0259974		10	0.0280266		10	0.0286806
8	0.0254424		10	0.0291768		10	0.0281358
8	0.0305346		10	0.0240012		10	0.0271578
8	0.0285288		10	0.031218		10	0.0297042
8	0.0285114		10	0.0276516		10	0.0264216
8	0.0281112		10	0.0264618		10	0.0284544
8	0.0292668		10	0.028824		10	0.0290868
8	0.0258918		10	0.0258174		10	0.0291102
8	0.0287082		10	0.027816		10	0.0281184
8	0.0286908		10	0.0259362		10	0.0291612
8	0.028125		10	0.0237336		10	0.0298002
8	0.0282516		10	0.028644		10	0.027741
8	0.0269598		10	0.0264738		10	0.0300786
8	0.0268158		10	0.0255684		10	0.028497
8	0.029142		10	0.0300342		10	0.029007
8	0.0271098		10	0.0278478		10	0.0305928
8	0.0271374		10	0.028506		10	0.0278226
8	0.0291168		10	0.0300648		10	0.0304644
8	0.028083		10	0.0281466		10	0.0266148
8	0.0272748		10	0.031647		10	0.0308046
8	0.0266562		10	0.02874		10	0.0260472
8	0.0257268		10	0.0260226		10	0.0291798
8	0.023946		10	0.0282666		10	0.0262494
8	0.028809		10	0.028341		10	0.0306
8	0.0268008		10	0.0269424		10	0.02472
8	0.0276594		10	0.0258762		10	0.0290064
8	0.030591		10	0.029685		10	0.0290766
8	0.0281124		10	0.0285216		10	0.0270774
8	0.0295518		10	0.0291462		10	0.0266862
8	0.025863		10	0.0292776		10	0.029598
8	0.0262026		10	0.0248628		10	0.0272796
8	0.0287148		10	0.0294072		10	0.0290364
8	0.0272706		10	0.0297198		10	0.0259884
8	0.0271086		10	0.0294816		10	0.0298512
8	0.0289818		10	0.0270846		10	0.0312342
8	0.0285774		10	0.0260898		10	0.0287868
8	0.0270162		10	0.0285768		10	0.0292386
8	0.030456		10	0.0253062		10	0.0285354
8	0.0300426		10	0.0288768		10	0.0186174
8	0.0319464		10	0.027198		10	0.0283776
8	0.027342		10	0.0270804		10	0.0272172
8	0.0316872		10	0.0283686		10	0.0266814
8	0.0299448		10	0.0300936		10	0.0301362
8	0.0281544		10	0.027417		10	0.0284976
8	0.0204444		10	0.0271542		10	0.0294342
8	0.0271914		10	0.0251172		10	0.0296304
8	0.0271932		10	0.028497		10	0.0162768
8	0.0295878		10	0.0271002		10	0.0278142
8	0.0265578		10	0.028557		10	0.0291888
8	0.0268482		10	0.0256824		10	0.0279174
8	0.0271506		10	0.0287268		10	0.0281442
8	0.0295704		10	0.0263892		10	0.0284958
8	0.0257544		10	0.0291444		10	0.0315714
8	0.030903		10	0.0301734		10	0.0294606
8	0.029883		10	0.0268434		10	0.0253986
8	0.0290532		10	0.0297894		10	0.0262296
8	0.0308298		10	0.0272592		10	0.0303234
8	0.0283662		10	0.0292314		10	0.0254916
8	0.0322272		10	0.0309114		10	0.0272694
8	0.027765		10	0.0281622		10	0.0308454
8	0.0257628		10	0.0266952		10	0.027996
8	0.0287994		10	0.025854		10	0.0285324
8	0.0277668		10	0.027795		10	0.027246
8	0.02595		10	0.0274566		10	0.025404
8	0.0260814		10	0.0298818		10	0.0282534
8	0.0284856		10	0.0264936		10	0.029127
8	0.0276816		10	0.0273		10	0.0282624
8	0.0283542		10	0.0286548		10	0.0273306
8	0.029331		10	0.030237		10	0.032289
8	0.0293814		10	0.0274704		10	0.021171
8	0.0304206		10	0.0298122		10	0.0292656
8	0.0320064		10	0.028509		10	0.026637
8	0.0297576		10	0.0238422		10	0.0283614
8	0.0294732		10	0.0302544		10	0.0302688
8	0.0264594		10	0.0285294		10	0.028299
8	0.0303654		10	0.0274932		10	0.0261954
8	0.0277824		10	0.0274236		10	0.0279366
8	0.0292416		10	0.0295308		10	0.0296034
8	0.0262098		10	0.0292704		10	0.028863
8	0.0296832		10	0.0300552		10	0.0288582
8	0.0286218		10	0.0273426		10	0.0310974
8	0.0124596		10	0.0267228		10	0.0279054
8	0.026898		10	0.0295914		10	0.0282432
8	0.0319776		10	0.0284382		10	0.0224952
8	0.0288084		10	0.0289548		10	0.0244404
8	0.023922		10	0.0273108		10	0.02862
8	0.025638		10	0.0274878		10	0.0318474
8	0.028989		10	0.0277446		10	0.0290286
8	0.0278724		10	0.0295788		10	0.0301344
8	0.0289188		10	0.0263922		10	0.0281244
8	0.028113		10	0.02877		10	0.0288642
8	0.0287478		10	0.0257466		10	0.0297636
8	0.0261786		10	0.0280104		10	0.0293376
8	0.0288144		10	0.0267174		10	0.0306672
8	0.0288954		10	0.029034		10	0.0302232
8	0.0271032		10	0.0280296		10	0.0282072
8	0.0285624		10	0.0302418		11	0.0284352
8	0.0309546		10	0.0291606		11	0.0274554
8	0.0276924		10	0.0275346		11	0.0279048
8	0.0284472		10	0.0265362		11	0.0268464
8	0.0257418		10	0.0292218		11	0.0316218
8	0.0291072		10	0.0286398		11	0.0329304
8	0.0257814		10	0.0262554		11	0.0267816
8	0.0258942		10	0.0344136		11	0.0243522
8	0.020577		10	0.0302034		11	0.0288102
8	0.0253482		10	0.0288264		11	0.0266256
8	0.0289266		10	0.025215		11	0.030366
8	0.029115		10	0.0289386		11	0.0303102
8	0.0276204		10	0.0288216		11	0.0308538
8	0.0291858		10	0.0282312		11	0.0306318
8	0.0303288		10	0.0294792		11	0.028683
8	0.0245694		10	0.0281418		11	0.0276384
8	0.0202554		10	0.0294708		11	0.030468
8	0.0268392		10	0.0272232		11	0.030654
8	0.0306342		10	0.0285606		11	0.0294588
8	0.0284424		10	0.0293118		11	0.0300588
8	0.0276048		10	0.0274806		11	0.0294888
8	0.0243084		10	0.0280692		11	0.0284376
8	0.0258336		10	0.0298302		11	0.0271446
8	0.0315588		10	0.027525		11	0.0244518
8	0.0282924		10	0.0268284		11	0.028206
8	0.0295194		10	0.0300834		11	0.030243
8	0.0262158		10	0.0300678		11	0.0342012
8	0.0275118		10	0.0280386		11	0.0275064
8	0.0298026		10	0.0273528		11	0.0298596
8	0.0281802		10	0.0299982		11	0.0290706
8	0.0323574		10	0.0272682		11	0.0303522
8	0.0283632		10	0.0281418		11	0.0285774
8	0.0277128		10	0.0198912		11	0.0300942
8	0.0292956		10	0.0292614		11	0.0315012
8	0.025647		10	0.0283896		11	0.0285798
8	0.0266082		10	0.0259374		11	0.028188
8	0.0290058		10	0.0290274		11	0.0283908
8	0.0258876		10	0.0269922		11	0.0252198
8	0.028857		10	0.029631		11	0.0277614
8	0.0304062		10	0.0294264		11	0.026181
8	0.026022		10	0.0277866		11	0.0316548
8	0.0310788		10	0.0292968		11	0.0310884
8	0.0259518		10	0.0276972		11	0.0200076
8	0.0240066		10	0.0256434		11	0.0310116
8	0.0300324		10	0.0295458		11	0.0257454
[truncated: 13,748 more rows]

## Sheet: Supplementary Figure 10a
Generation	N cells per generation WT1	N all YFP-MutL foci per generation WT 1	N cells per generation WT2	N all YFP-MutL foci per generation WT 2	N cells per generation WT3	N all YFP-MutL foci per generation WT 3
1	271	120	204	78	208	98
2	269	94	204	74	207	92
3	267	121	204	104	205	105
4	265	106	203	90	202	109
5	262	141	201	102	198	90
6	257	111	201	95	194	83
7	254	141	201	100	189	116
8	251	118	201	119	188	118
9	248	120	201	102	184	110
10	246	124	199	90	179	94
11	243	131	198	89	177	97
12	240	120	196	97	169	75
13	237	117	195	111	169	99
14	234	112	193	117	168	84
15	229	97	192	108	167	103
16	226	94	186	97	162	73
17	224	98	185	92	157	98
18	219	102	183	84	155	70
19	218	88	182	105	154	82
20	216	95	182	117	152	73
21	210	123	182	105	150	89
22	209	95	178	87	149	73
23	207	88	177	105	149	83
24	205	81	175	97	148	90
25	201	87	172	64	145	97
26	197	73	172	103	144	93
27	195	83	171	76	141	84
28	194	108	168	94	141	74
29	194	113	167	93	136	65
30	190	88	165	79	135	82
31	188	71	165	92	134	78
32	185	72	164	104	134	59
33	182	73	162	108	134	73
34	181	83	160	81	132	67
35	179	92	157	89	130	84
36	178	64	155	89	127	73
37	176	93	152	89	121	63
38	173	67	152	98	121	58
39	171	89	151	85	121	81
40	169	80	149	98	121	63
41	166	55	148	81	120	46
42	164	64	147	97	120	70
43	163	74	146	99	119	67
44	163	79	144	75	118	76
45	160	75	143	85	116	64
46	159	67	142	80	114	88
47	159	79	139	99	114	69
48	159	79	137	111	111	62
49	156	71	135	87	111	54
50	155	62	135	101	110	47
51	152	71	131	76	110	62
52	150	52	131	87	108	46
53	149	67	130	67	107	47
54	147	68	129	80	107	62
55	146	64	129	89	107	54
56	144	49	128	87	107	54
57	141	56	127	69	105	48
58	139	46	127	80	105	54
59	138	57	126	94	104	46
60	136	57	123	71	104	52
61	135	53	122	75	103	45
62	131	61	119	63	101	44
63	130	55	119	67	100	32
64	127	37	117	54	99	23
65	127	51	116	62	99	46
66	126	46	115	71	99	48
67	125	52	114	53	94	43
68	123	44	112	51	93	45
69	122	35	108	39	93	37
70	121	49	106	48	92	26
71	121	51	104	43	92	42
72	118	33	103	52	89	36
73	116	53	103	46	89	40
74	113	40	102	58	89	30
75	109	42	100	51	87	51
76	106	28	100	47	85	50
77	106	32	100	41	82	42
78	104	39	97	48	81	37
79	104	44	96	50	80	48
80	103	27	95	44	78	39
81	102	38	93	38	77	38
82	100	39	93	36	77	44
83	98	38	93	45	75	42
84	96	47	91	43	74	37
85	95	42	90	30	73	32
86	94	36	89	41	71	33
87	92	45	88	38	69	34
88	90	44	87	43	66	37
89	87	34	86	30	63	40
90	82	34	85	39	63	28
91	81	45	85	56	61	28
92	79	35	83	46	61	38
93	78	37	80	41	61	35
94	76	31	78	34	59	41
95	76	30	75	36	58	31
96	76	23	75	49	58	25
97	74	28	73	32	58	38
98	73	17	71	40	57	27
99	72	29	71	35	55	27
100	72	25	70	33	54	28

## Sheet: Supplementary Figure 10b
Generation	N Cells per generation WT 1	N long-lived YFP-MutL foci per generation WT 1	N Cells per generation WT 2	N long-lived YFP-MutL foci per generation WT 2	N Cells per generation WT 3	N long-lived YFP-MutL foci per generation WT 3
1	271	1	204	3	208	4
2	269	3	204	1	207	1
3	267	5	204	5	205	3
4	265	4	203	4	202	2
5	262	5	201	4	198	2
6	257	4	201	1	194	1
7	254	7	201	2	189	0
8	251	2	201	9	188	2
9	248	1	201	3	184	3
10	246	2	199	2	179	2
11	243	1	198	5	177	3
12	240	4	196	4	169	0
13	237	6	195	3	169	2
14	234	2	193	8	168	7
15	229	4	192	5	167	4
16	226	4	186	1	162	3
17	224	2	185	0	157	0
18	219	4	183	2	155	2
19	218	3	182	0	154	2
20	216	2	182	3	152	0
21	210	3	182	2	150	2
22	209	5	178	3	149	1
23	207	3	177	3	149	4
24	205	0	175	2	148	2
25	201	2	172	0	145	5
26	197	0	172	2	144	5
27	195	1	171	3	141	4
28	194	3	168	2	141	2
29	194	3	167	0	136	2
30	190	4	165	2	135	1
31	188	2	165	2	134	2
32	185	4	164	2	134	3
33	182	2	162	1	134	0
34	181	3	160	2	132	5
35	179	1	157	1	130	0
36	178	3	155	0	127	1
37	176	2	152	0	121	0
38	173	2	152	1	121	2
39	171	1	151	1	121	1
40	169	1	149	1	121	0
41	166	0	148	2	120	1
42	164	4	147	2	120	0
43	163	0	146	1	119	2
44	163	5	144	1	118	2
45	160	5	143	1	116	0
46	159	2	142	4	114	1
47	159	2	139	1	114	3
48	159	2	137	1	111	2
49	156	5	135	2	111	3
50	155	0	135	2	110	3
51	152	1	131	0	110	1
52	150	2	131	1	108	3
53	149	3	130	0	107	0
54	147	4	129	1	107	2
55	146	2	129	4	107	3
56	144	2	128	5	107	1
57	141	1	127	2	105	0
58	139	2	127	2	105	2
59	138	2	126	1	104	0
60	136	1	123	0	104	0
61	135	2	122	0	103	0
62	131	3	119	1	101	0
63	130	0	119	2	100	1
64	127	1	117	1	99	1
65	127	0	116	1	99	2
66	126	4	115	2	99	2
67	125	1	114	1	94	0
68	123	1	112	0	93	0
69	122	2	108	1	93	0
70	121	1	106	0	92	0
71	121	0	104	0	92	0
72	118	1	103	2	89	0
73	116	2	103	2	89	0
74	113	2	102	2	89	2
75	109	1	100	3	87	0
76	106	0	100	0	85	3
77	106	0	100	2	82	0
78	104	1	97	0	81	1
79	104	0	96	0	80	0
80	103	1	95	2	78	2
81	102	0	93	0	77	0
82	100	3	93	0	77	0
83	98	2	93	0	75	0
84	96	1	91	0	74	0
85	95	0	90	0	73	0
86	94	0	89	1	71	2
87	92	0	88	3	69	1
88	90	0	87	3	66	0
89	87	0	86	0	63	0
90	82	1	85	1	63	1
91	81	1	85	0	61	1
92	79	3	83	1	61	1
93	78	0	80	1	61	1
94	76	1	78	0	59	0
95	76	2	75	0	58	0
96	76	2	75	0	58	0
97	74	0	73	0	58	1
98	73	1	71	2	57	3
99	72	0	71	1	55	1
100	72	1	70	0	54	1

## Sheet: Supplementary Figure 11b
Biased CDF				Corrected CDF
Simulation	x	CDF		Simulation	x	CDF
1	0	0.0136986		1	0	0.00454545
1	2	0.0136986		1	2	0.00454545
1	4	0.0136986		1	4	0.00454545
1	6	0.0136986		1	6	0.00454545
1	8	0.0136986		1	8	0.00454545
1	10	0.0136986		1	10	0.00454545
1	12	0.0136986		1	12	0.00454545
1	14	0.0136986		1	14	0.00454545
1	16	0.0136986		1	16	0.00454545
1	18	0.0136986		1	18	0.00456621
1	20	0.0136986		1	20	0.00456621
1	22	0.0136986		1	22	0.00456621
1	24	0.0136986		1	24	0.00456621
1	26	0.0136986		1	26	0.00456621
1	28	0.0136986		1	28	0.00456621
1	30	0.0136986		1	30	0.00456621
1	32	0.0136986		1	32	0.00456621
1	34	0.0273973		1	34	0.00913242
1	36	0.0273973		1	36	0.00913242
1	38	0.0273973		1	38	0.00913242
1	40	0.0410959		1	40	0.0136986
1	42	0.0410959		1	42	0.0137615
1	44	0.0410959		1	44	0.0137615
1	46	0.0410959		1	46	0.0137615
1	48	0.0410959		1	48	0.0137615
1	50	0.0410959		1	50	0.0137615
1	52	0.0547945		1	52	0.0183486
1	54	0.0547945		1	54	0.0183486
1	56	0.0684932		1	56	0.0229358
1	58	0.0684932		1	58	0.0229358
1	60	0.0684932		1	60	0.0229358
1	62	0.0684932		1	62	0.0229358
1	64	0.0684932		1	64	0.0230415
1	66	0.0684932		1	66	0.0230415
1	68	0.0684932		1	68	0.0230415
1	70	0.0684932		1	70	0.0230415
1	72	0.0684932		1	72	0.0230415
1	74	0.0684932		1	74	0.0230415
1	76	0.0684932		1	76	0.0230415
1	78	0.0684932		1	78	0.0230415
1	80	0.0684932		1	80	0.0230415
1	82	0.0684932		1	82	0.0230415
1	84	0.0821918		1	84	0.0276498
1	86	0.0821918		1	86	0.0276498
1	88	0.0821918		1	88	0.027907
1	90	0.0821918		1	90	0.027907
1	92	0.0821918		1	92	0.027907
1	94	0.0958904		1	94	0.0325581
1	96	0.0958904		1	96	0.0325581
1	98	0.0958904		1	98	0.0325581
1	100	0.0958904		1	100	0.0325581
1	102	0.0958904		1	102	0.0327103
1	104	0.0958904		1	104	0.0327103
1	106	0.109589		1	106	0.0373832
1	108	0.109589		1	108	0.0373832
1	110	0.109589		1	110	0.0375587
1	112	0.109589		1	112	0.0375587
1	114	0.109589		1	114	0.0377358
1	116	0.109589		1	116	0.0377358
1	118	0.123288		1	118	0.0424528
1	120	0.136986		1	120	0.0471698
1	122	0.136986		1	122	0.0471698
1	124	0.150685		1	124	0.0518868
1	126	0.150685		1	126	0.0518868
1	128	0.150685		1	128	0.0518868
1	130	0.150685		1	130	0.0518868
1	132	0.150685		1	132	0.0518868
1	134	0.178082		1	134	0.0616114
1	136	0.178082		1	136	0.0616114
1	138	0.178082		1	138	0.0616114
1	140	0.178082		1	140	0.0616114
1	142	0.178082		1	142	0.0616114
1	144	0.178082		1	144	0.0616114
1	146	0.178082		1	146	0.0616114
1	148	0.191781		1	148	0.0663507
1	150	0.191781		1	150	0.0666667
1	152	0.191781		1	152	0.0666667
1	154	0.191781		1	154	0.0666667
1	156	0.205479		1	156	0.0714286
1	158	0.205479		1	158	0.0714286
1	160	0.205479		1	160	0.0714286
1	162	0.205479		1	162	0.0717703
1	164	0.205479		1	164	0.0717703
1	166	0.205479		1	166	0.0717703
1	168	0.205479		1	168	0.0717703
1	170	0.205479		1	170	0.0717703
1	172	0.205479		1	172	0.0717703
1	174	0.205479		1	174	0.0721154
1	176	0.205479		1	176	0.0721154
1	178	0.205479		1	178	0.0724638
1	180	0.205479		1	180	0.0724638
1	182	0.205479		1	182	0.0724638
1	184	0.205479		1	184	0.0724638
1	186	0.205479		1	186	0.0724638
1	188	0.219178		1	188	0.0772947
1	190	0.219178		1	190	0.0772947
1	192	0.219178		1	192	0.0772947
1	194	0.232877		1	194	0.0821256
1	196	0.246575		1	196	0.0869565
1	198	0.246575		1	198	0.0869565
1	200	0.260274		1	200	0.0917874
1	202	0.260274		1	202	0.0926829
1	204	0.260274		1	204	0.0926829
1	206	0.260274		1	206	0.0926829
1	208	0.260274		1	208	0.0935961
1	210	0.260274		1	210	0.0945274
1	212	0.260274		1	212	0.095
1	214	0.260274		1	214	0.095
1	216	0.260274		1	216	0.0954774
1	218	0.273973		1	218	0.10101
1	220	0.273973		1	220	0.10101
1	222	0.273973		1	222	0.10101
1	224	0.287671		1	224	0.106061
1	226	0.287671		1	226	0.106061
1	228	0.287671		1	228	0.106061
1	230	0.30137		1	230	0.111111
1	232	0.30137		1	232	0.111111
1	234	0.30137		1	234	0.111111
1	236	0.30137		1	236	0.111675
1	238	0.30137		1	238	0.111675
1	240	0.30137		1	240	0.111675
1	242	0.315068		1	242	0.117347
1	244	0.315068		1	244	0.117949
1	246	0.315068		1	246	0.117949
1	248	0.328767		1	248	0.123077
1	250	0.328767		1	250	0.123711
1	252	0.328767		1	252	0.123711
1	254	0.328767		1	254	0.123711
1	256	0.328767		1	256	0.123711
1	258	0.328767		1	258	0.123711
1	260	0.328767		1	260	0.119171
1	262	0.342466		1	262	0.124352
1	264	0.342466		1	264	0.124352
1	266	0.342466		1	266	0.124352
1	268	0.342466		1	268	0.120419
1	270	0.356164		1	270	0.126316
1	272	0.356164		1	272	0.126984
1	274	0.356164		1	274	0.126984
1	276	0.356164		1	276	0.126984
1	278	0.356164		1	278	0.126984
1	280	0.356164		1	280	0.126984
1	282	0.356164		1	282	0.126984
1	284	0.356164		1	284	0.126984
1	286	0.356164		1	286	0.126984
1	288	0.356164		1	288	0.126984
1	290	0.356164		1	290	0.12766
1	292	0.356164		1	292	0.12766
1	294	0.356164		1	294	0.12766
1	296	0.356164		1	296	0.128342
1	298	0.356164		1	298	0.128342
1	300	0.356164		1	300	0.129032
1	302	0.356164		1	302	0.129032
1	304	0.356164		1	304	0.12973
1	306	0.356164		1	306	0.12973
1	308	0.356164		1	308	0.12973
1	310	0.356164		1	310	0.12973
1	312	0.356164		1	312	0.12973
1	314	0.356164		1	314	0.130435
1	316	0.356164		1	316	0.130435
1	318	0.356164		1	318	0.130435
1	320	0.356164		1	320	0.130435
1	322	0.369863		1	322	0.13587
1	324	0.369863		1	324	0.13587
1	326	0.369863		1	326	0.13587
1	328	0.369863		1	328	0.13587
1	330	0.369863		1	330	0.13587
1	332	0.369863		1	332	0.137363
1	334	0.369863		1	334	0.137363
1	336	0.369863		1	336	0.132597
1	338	0.369863		1	338	0.132597
1	340	0.369863		1	340	0.132597
1	342	0.369863		1	342	0.132597
1	344	0.383562		1	344	0.138122
1	346	0.39726		1	346	0.143646
1	348	0.410959		1	348	0.149171
1	350	0.410959		1	350	0.149171
1	352	0.410959		1	352	0.15
1	354	0.410959		1	354	0.150838
1	356	0.438356		1	356	0.162921
1	358	0.438356		1	358	0.162921
1	360	0.438356		1	360	0.163842
1	362	0.438356		1	362	0.159091
1	364	0.452055		1	364	0.164773
1	366	0.452055		1	366	0.164773
1	368	0.452055		1	368	0.165714
1	370	0.452055		1	370	0.165714
1	372	0.465753		1	372	0.171429
1	374	0.465753		1	374	0.171429
1	376	0.465753		1	376	0.171429
1	378	0.465753		1	378	0.171429
1	380	0.465753		1	380	0.171429
1	382	0.465753		1	382	0.171429
1	384	0.465753		1	384	0.168605
1	386	0.465753		1	386	0.168605
1	388	0.465753		1	388	0.168605
1	390	0.479452		1	390	0.175439
1	392	0.479452		1	392	0.175439
1	394	0.479452		1	394	0.175439
1	396	0.493151		1	396	0.183432
1	398	0.493151		1	398	0.184524
1	400	0.493151		1	400	0.185629
1	402	0.493151		1	402	0.186747
1	404	0.493151		1	404	0.186747
1	406	0.506849		1	406	0.192771
1	408	0.520548		1	408	0.198795
1	410	0.520548		1	410	0.198795
1	412	0.534247		1	412	0.204819
1	414	0.534247		1	414	0.204819
1	416	0.534247		1	416	0.204819
1	418	0.534247		1	418	0.204819
1	420	0.534247		1	420	0.204819
1	422	0.547945		1	422	0.210843
1	424	0.547945		1	424	0.20122
1	426	0.547945		1	426	0.20122
1	428	0.547945		1	428	0.20122
1	430	0.547945		1	430	0.202454
1	432	0.547945		1	432	0.202454
1	434	0.547945		1	434	0.202454
1	436	0.547945		1	436	0.202454
1	438	0.547945		1	438	0.202454
1	440	0.547945		1	440	0.203704
1	442	0.547945		1	442	0.204969
1	444	0.547945		1	444	0.204969
1	446	0.547945		1	446	0.204969
1	448	0.547945		1	448	0.20625
1	450	0.561644		1	450	0.213836
1	452	0.561644		1	452	0.213836
1	454	0.561644		1	454	0.21519
1	456	0.561644		1	456	0.21519
1	458	0.561644		1	458	0.21519
1	460	0.561644		1	460	0.217949
1	462	0.561644		1	462	0.219355
1	464	0.561644		1	464	0.220779
1	466	0.561644		1	466	0.220779
1	468	0.561644		1	468	0.220779
1	470	0.561644		1	470	0.220779
1	472	0.561644		1	472	0.215686
1	474	0.575342		1	474	0.223684
1	476	0.589041		1	476	0.226667
1	478	0.589041		1	478	0.226667
1	480	0.589041		1	480	0.226667
1	482	0.589041		1	482	0.228188
1	484	0.589041		1	484	0.228188
1	486	0.589041		1	486	0.228188
1	488	0.589041		1	488	0.228188
1	490	0.589041		1	490	0.222973
1	492	0.589041		1	492	0.222973
1	494	0.589041		1	494	0.222973
1	496	0.60274		1	496	0.231293
1	498	0.60274		1	498	0.231293
1	500	0.60274		1	500	0.231293
1	502	0.60274		1	502	0.226027
1	504	0.60274		1	504	0.226027
1	506	0.616438		1	506	0.232877
1	508	0.616438		1	508	0.232877
1	510	0.616438		1	510	0.232877
1	512	0.616438		1	512	0.232877
1	514	0.616438		1	514	0.234483
1	516	0.616438		1	516	0.234483
1	518	0.616438		1	518	0.236111
1	520	0.616438		1	520	0.237762
1	522	0.616438		1	522	0.232394
1	524	0.616438		1	524	0.232394
1	526	0.616438		1	526	0.232394
1	528	0.616438		1	528	0.232394
1	530	0.630137		1	530	0.239437
1	532	0.630137		1	532	0.239437
1	534	0.630137		1	534	0.239437
1	536	0.630137		1	536	0.239437
1	538	0.630137		1	538	0.241135
1	540	0.630137		1	540	0.235714
1	542	0.630137		1	542	0.235714
1	544	0.630137		1	544	0.235714
1	546	0.630137		1	546	0.235714
1	548	0.630137		1	548	0.235714
1	550	0.630137		1	550	0.235714
1	552	0.630137		1	552	0.235714
1	554	0.630137		1	554	0.235714
1	556	0.630137		1	556	0.235714
1	558	0.630137		1	558	0.235714
1	560	0.630137		1	560	0.235714
1	562	0.630137		1	562	0.235714
1	564	0.630137		1	564	0.235714
1	566	0.630137		1	566	0.235714
1	568	0.630137		1	568	0.235714
1	570	0.630137		1	570	0.235714
1	572	0.630137		1	572	0.235714
1	574	0.630137		1	574	0.235714
1	576	0.630137		1	576	0.235714
1	578	0.630137		1	578	0.235714
1	580	0.643836		1	580	0.242857
1	582	0.643836		1	582	0.242857
1	584	0.643836		1	584	0.242857
1	586	0.643836		1	586	0.244604
1	588	0.643836		1	588	0.244604
1	590	0.643836		1	590	0.244604
1	592	0.643836		1	592	0.244604
1	594	0.643836		1	594	0.246377
1	596	0.643836		1	596	0.248175
1	598	0.643836		1	598	0.248175
1	600	0.643836		1	600	0.248175
1	602	0.643836		1	602	0.248175
1	604	0.643836		1	604	0.248175
1	606	0.643836		1	606	0.248175
1	608	0.643836		1	608	0.248175
1	610	0.671233		1	610	0.262774
1	612	0.671233		1	612	0.264706
1	614	0.671233		1	614	0.264706
1	616	0.671233		1	616	0.261194
1	618	0.671233		1	618	0.263158
1	620	0.671233		1	620	0.263158
1	622	0.671233		1	622	0.263158
1	624	0.671233		1	624	0.265152
1	626	0.671233		1	626	0.265152
1	628	0.671233		1	628	0.265152
1	630	0.671233		1	630	0.265152
1	632	0.671233		1	632	0.265152
1	634	0.671233		1	634	0.265152
1	636	0.671233		1	636	0.265152
1	638	0.671233		1	638	0.265152
1	640	0.671233		1	640	0.265152
1	642	0.671233		1	642	0.265152
1	644	0.671233		1	644	0.265152
1	646	0.671233		1	646	0.265152
1	648	0.671233		1	648	0.265152
1	650	0.671233		1	650	0.265152
1	652	0.671233		1	652	0.265152
1	654	0.671233		1	654	0.265152
1	656	0.671233		1	656	0.267176
1	658	0.671233		1	658	0.267176
1	660	0.671233		1	660	0.267176
1	662	0.671233		1	662	0.267176
1	664	0.671233		1	664	0.261538
1	666	0.671233		1	666	0.261538
1	668	0.671233		1	668	0.263566
1	670	0.671233		1	670	0.265625
1	672	0.671233		1	672	0.265625
1	674	0.671233		1	674	0.265625
1	676	0.671233		1	676	0.265625
1	678	0.671233		1	678	0.265625
1	680	0.671233		1	680	0.265625
1	682	0.671233		1	682	0.265625
1	684	0.671233		1	684	0.265625
1	686	0.671233		1	686	0.265625
1	688	0.671233		1	688	0.267717
1	690	0.671233		1	690	0.267717
1	692	0.684932		1	692	0.275591
1	694	0.684932		1	694	0.275591
1	696	0.684932		1	696	0.275591
1	698	0.684932		1	698	0.275591
1	700	0.684932		1	700	0.275591
1	702	0.684932		1	702	0.275591
1	704	0.684932		1	704	0.275591
1	706	0.684932		1	706	0.275591
1	708	0.684932		1	708	0.277778
1	710	0.684932		1	710	0.277778
1	712	0.684932		1	712	0.277778
1	714	0.69863		1	714	0.288
1	716	0.69863		1	716	0.288
1	718	0.69863		1	718	0.288
1	720	0.69863		1	720	0.290323
1	722	0.69863		1	722	0.290323
1	724	0.69863		1	724	0.286885
1	726	0.69863		1	726	0.286885
1	728	0.69863		1	728	0.289256
1	730	0.69863		1	730	0.289256
1	732	0.712329		1	732	0.297521
1	734	0.712329		1	734	0.297521
1	736	0.712329		1	736	0.297521
1	738	0.712329		1	738	0.297521
1	740	0.726027		1	740	0.305785
1	742	0.739726		1	742	0.31405
1	744	0.739726		1	744	0.308333
1	746	0.739726		1	746	0.308333
1	748	0.739726		1	748	0.308333
1	750	0.739726		1	750	0.308333
1	752	0.753425		1	752	0.319328
1	754	0.753425		1	754	0.322034
1	756	0.753425		1	756	0.322034
1	758	0.753425		1	758	0.316239
1	760	0.753425		1	760	0.316239
1	762	0.753425		1	762	0.313043
1	764	0.767123		1	764	0.321739
1	766	0.767123		1	766	0.321739
1	768	0.767123		1	768	0.321739
1	770	0.767123		1	770	0.321739
1	772	0.767123		1	772	0.321739
1	774	0.767123		1	774	0.321739
1	776	0.767123		1	776	0.321739
1	778	0.767123		1	778	0.324561
1	780	0.767123		1	780	0.324561
1	782	0.767123		1	782	0.321429
1	784	0.767123		1	784	0.321429
1	786	0.767123		1	786	0.321429
1	788	0.767123		1	788	0.321429
1	790	0.767123		1	790	0.321429
1	792	0.767123		1	792	0.321429
1	794	0.767123		1	794	0.321429
1	796	0.767123		1	796	0.321429
1	798	0.767123		1	798	0.321429
1	800	0.767123		1	800	0.324324
1	802	0.767123		1	802	0.327273
1	804	0.767123		1	804	0.330275
1	806	0.780822		1	806	0.333333
1	808	0.780822		1	808	0.333333
1	810	0.780822		1	810	0.333333
1	812	0.780822		1	812	0.333333
1	814	0.780822		1	814	0.333333
1	816	0.780822		1	816	0.327103
1	818	0.780822		1	818	0.327103
1	820	0.780822		1	820	0.327103
1	822	0.780822		1	822	0.330189
1	824	0.780822		1	824	0.330189
1	826	0.780822		1	826	0.330189
1	828	0.780822		1	828	0.330189
1	830	0.780822		1	830	0.330189
1	832	0.780822		1	832	0.330189
1	834	0.780822		1	834	0.330189
1	836	0.780822		1	836	0.330189
1	838	0.780822		1	838	0.330189
1	840	0.794521		1	840	0.339623
1	842	0.794521		1	842	0.339623
1	844	0.794521		1	844	0.339623
1	846	0.794521		1	846	0.339623
1	848	0.794521		1	848	0.339623
1	850	0.794521		1	850	0.339623
1	852	0.794521		1	852	0.333333
1	854	0.794521		1	854	0.336538
1	856	0.794521		1	856	0.336538
1	858	0.794521		1	858	0.336538
1	860	0.794521		1	860	0.336538
1	862	0.794521		1	862	0.336538
1	864	0.794521		1	864	0.336538
1	866	0.794521		1	866	0.336538
1	868	0.794521		1	868	0.336538
1	870	0.794521		1	870	0.330097
1	872	0.794521		1	872	0.330097
1	874	0.794521		1	874	0.330097
1	876	0.794521		1	876	0.330097
1	878	0.794521		1	878	0.330097
1	880	0.794521		1	880	0.330097
1	882	0.794521		1	882	0.330097
1	884	0.794521		1	884	0.330097
1	886	0.794521		1	886	0.330097
1	888	0.794521		1	888	0.330097
1	890	0.794521		1	890	0.330097
1	892	0.808219		1	892	0.339806
1	894	0.808219		1	894	0.339806
1	896	0.808219		1	896	0.333333
1	898	0.808219		1	898	0.326733
1	900	0.808219		1	900	0.326733
1	902	0.808219		1	902	0.326733
1	904	0.808219		1	904	0.326733
1	906	0.821918		1	906	0.336634
1	908	0.821918		1	908	0.336634
1	910	0.821918		1	910	0.336634
1	912	0.821918		1	912	0.336634
1	914	0.821918		1	914	0.336634
1	916	0.821918		1	916	0.336634
1	918	0.821918		1	918	0.336634
1	920	0.821918		1	920	0.34
1	922	0.821918		1	922	0.34
1	924	0.821918		1	924	0.34
1	926	0.821918		1	926	0.34
1	928	0.821918		1	928	0.34
1	930	0.821918		1	930	0.34
1	932	0.821918		1	932	0.34
1	934	0.821918		1	934	0.34
1	936	0.821918		1	936	0.34
1	938	0.821918		1	938	0.34
1	940	0.821918		1	940	0.34
1	942	0.821918		1	942	0.34
1	944	0.821918		1	944	0.34
1	946	0.821918		1	946	0.34
1	948	0.821918		1	948	0.34
1	950	0.821918		1	950	0.343434
1	952	0.821918		1	952	0.346939
1	954	0.821918		1	954	0.346939
1	956	0.821918		1	956	0.346939
1	958	0.821918		1	958	0.350515
1	960	0.821918		1	960	0.354167
1	962	0.821918		1	962	0.354167
1	964	0.821918		1	964	0.354167
1	966	0.821918		1	966	0.354167
1	968	0.821918		1	968	0.354167
1	970	0.821918		1	970	0.354167
1	972	0.821918		1	972	0.354167
1	974	0.821918		1	974	0.354167
1	976	0.821918		1	976	0.354167
1	978	0.821918		1	978	0.357895
1	980	0.821918		1	980	0.357895
1	982	0.821918		1	982	0.357895
1	984	0.821918		1	984	0.357895
1	986	0.821918		1	986	0.361702
1	988	0.821918		1	988	0.361702
1	990	0.821918		1	990	0.361702
1	992	0.821918		1	992	0.361702
1	994	0.821918		1	994	0.354839
1	996	0.821918		1	996	0.354839
1	998	0.821918		1	998	0.354839
1	1000	0.835616		1	1000	0.369565
1	1002	0.835616		1	1002	0.369565
1	1004	0.835616		1	1004	0.369565
1	1006	0.835616		1	1006	0.369565
1	1008	0.835616		1	1008	0.373626
1	1010	0.835616		1	1010	0.373626
1	1012	0.835616		1	1012	0.366667
1	1014	0.835616		1	1014	0.370787
1	1016	0.835616		1	1016	0.370787
1	1018	0.835616		1	1018	0.370787
1	1020	0.835616		1	1020	0.370787
1	1022	0.849315		1	1022	0.382022
1	1024	0.849315		1	1024	0.382022
1	1026	0.849315		1	1026	0.382022
1	1028	0.849315		1	1028	0.382022
1	1030	0.849315		1	1030	0.386364
1	1032	0.849315		1	1032	0.386364
1	1034	0.849315		1	1034	0.386364
1	1036	0.849315		1	1036	0.386364
1	1038	0.849315		1	1038	0.386364
1	1040	0.849315		1	1040	0.386364
1	1042	0.849315		1	1042	0.386364
1	1044	0.849315		1	1044	0.386364
1	1046	0.849315		1	1046	0.372093
1	1048	0.849315		1	1048	0.372093
1	1050	0.849315		1	1050	0.372093
1	1052	0.849315		1	1052	0.372093
1	1054	0.849315		1	1054	0.372093
1	1056	0.849315		1	1056	0.372093
1	1058	0.849315		1	1058	0.372093
1	1060	0.849315		1	1060	0.372093
1	1062	0.849315		1	1062	0.372093
1	1064	0.849315		1	1064	0.372093
1	1066	0.849315		1	1066	0.372093
1	1068	0.849315		1	1068	0.372093
1	1070	0.849315		1	1070	0.364706
1	1072	0.849315		1	1072	0.364706
1	1074	0.849315		1	1074	0.373494
1	1076	0.849315		1	1076	0.373494
1	1078	0.849315		1	1078	0.373494
1	1080	0.849315		1	1080	0.373494
1	1082	0.849315		1	1082	0.373494
1	1084	0.849315		1	1084	0.373494
1	1086	0.849315		1	1086	0.373494
1	1088	0.849315		1	1088	0.373494
1	1090	0.849315		1	1090	0.373494
1	1092	0.849315		1	1092	0.373494
1	1094	0.849315		1	1094	0.373494
1	1096	0.849315		1	1096	0.373494
1	1098	0.849315		1	1098	0.373494
1	1100	0.849315		1	1100	0.373494
1	1102	0.849315		1	1102	0.373494
1	1104	0.849315		1	1104	0.373494
1	1106	0.849315		1	1106	0.373494
1	1108	0.849315		1	1108	0.365854
1	1110	0.849315		1	1110	0.365854
1	1112	0.849315		1	1112	0.365854
1	1114	0.849315		1	1114	0.365854
1	1116	0.849315		1	1116	0.365854
1	1118	0.849315		1	1118	0.365854
1	1120	0.849315		1	1120	0.365854
1	1122	0.849315		1	1122	0.365854
1	1124	0.849315		1	1124	0.37037
1	1126	0.849315		1	1126	0.375
1	1128	0.849315		1	1128	0.375
1	1130	0.849315		1	1130	0.375
1	1132	0.849315		1	1132	0.375
1	1134	0.849315		1	1134	0.375
1	1136	0.849315		1	1136	0.375
1	1138	0.849315		1	1138	0.379747
1	1140	0.849315		1	1140	0.379747
1	1142	0.849315		1	1142	0.379747
1	1144	0.849315		1	1144	0.379747
1	1146	0.849315		1	1146	0.379747
1	1148	0.849315		1	1148	0.379747
1	1150	0.849315		1	1150	0.379747
1	1152	0.849315		1	1152	0.379747
1	1154	0.849315		1	1154	0.371795
1	1156	0.849315		1	1156	0.371795
1	1158	0.849315		1	1158	0.371795
1	1160	0.849315		1	1160	0.371795
1	1162	0.849315		1	1162	0.371795
1	1164	0.849315		1	1164	0.371795
1	1166	0.849315		1	1166	0.371795
1	1168	0.849315		1	1168	0.371795
1	1170	0.849315		1	1170	0.371795
1	1172	0.849315		1	1172	0.371795
1	1174	0.849315		1	1174	0.363636
1	1176	0.849315		1	1176	0.363636
1	1178	0.849315		1	1178	0.363636
1	1180	0.849315		1	1180	0.363636
1	1182	0.849315		1	1182	0.363636
1	1184	0.849315		1	1184	0.363636
1	1186	0.849315		1	1186	0.363636
1	1188	0.849315		1	1188	0.363636
1	1190	0.849315		1	1190	0.363636
1	1192	0.849315		1	1192	0.363636
1	1194	0.849315		1	1194	0.363636
1	1196	0.849315		1	1196	0.363636
1	1198	0.849315		1	1198	0.363636
1	1200	0.849315		1	1200	0.363636
1	1202	0.849315		1	1202	0.363636
1	1204	0.849315		1	1204	0.363636
1	1206	0.849315		1	1206	0.363636
1	1208	0.849315		1	1208	0.363636
1	1210	0.849315		1	1210	0.363636
1	1212	0.849315		1	1212	0.363636
1	1214	0.849315		1	1214	0.368421
1	1216	0.849315		1	1216	0.368421
1	1218	0.849315		1	1218	0.368421
1	1220	0.849315		1	1220	0.368421
1	1222	0.849315		1	1222	0.368421
1	1224	0.849315		1	1224	0.368421
1	1226	0.849315		1	1226	0.368421
1	1228	0.849315		1	1228	0.368421
1	1230	0.849315		1	1230	0.373333
1	1232	0.849315		1	1232	0.373333
1	1234	0.849315		1	1234	0.373333
1	1236	0.849315		1	1236	0.373333
1	1238	0.849315		1	1238	0.373333
1	1240	0.849315		1	1240	0.373333
1	1242	0.849315		1	1242	0.373333
1	1244	0.849315		1	1244	0.373333
1	1246	0.849315		1	1246	0.373333
1	1248	0.849315		1	1248	0.373333
1	1250	0.849315		1	1250	0.373333
1	1252	0.849315		1	1252	0.373333
1	1254	0.849315		1	1254	0.373333
1	1256	0.849315		1	1256	0.373333
1	1258	0.849315		1	1258	0.373333
1	1260	0.849315		1	1260	0.373333
1	1262	0.849315		1	1262	0.373333
1	1264	0.849315		1	1264	0.373333
1	1266	0.849315		1	1266	0.364865
1	1268	0.849315		1	1268	0.369863
1	1270	0.863014		1	1270	0.383562
1	1272	0.876712		1	1272	0.380282
1	1274	0.876712		1	1274	0.380282
1	1276	0.876712		1	1276	0.380282
1	1278	0.876712		1	1278	0.380282
1	1280	0.876712		1	1280	0.380282
1	1282	0.876712		1	1282	0.380282
1	1284	0.876712		1	1284	0.380282
1	1286	0.876712		1	1286	0.385714
1	1288	0.876712		1	1288	0.385714
1	1290	0.876712		1	1290	0.385714
1	1292	0.876712		1	1292	0.385714
1	1294	0.876712		1	1294	0.385714
1	1296	0.876712		1	1296	0.385714
1	1298	0.876712		1	1298	0.391304
1	1300	0.876712		1	1300	0.391304
1	1302	0.890411		1	1302	0.405797
1	1304	0.890411		1	1304	0.405797
1	1306	0.890411		1	1306	0.405797
1	1308	0.90411		1	1308	0.42029
1	1310	0.90411		1	1310	0.42029
1	1312	0.90411		1	1312	0.42029
1	1314	0.90411		1	1314	0.42029
1	1316	0.90411		1	1316	0.411765
1	1318	0.90411		1	1318	0.411765
1	1320	0.90411		1	1320	0.411765
1	1322	0.90411		1	1322	0.411765
1	1324	0.90411		1	1324	0.411765
1	1326	0.90411		1	1326	0.411765
1	1328	0.90411		1	1328	0.411765
1	1330	0.90411		1	1330	0.411765
1	1332	0.90411		1	1332	0.402985
1	1334	0.917808		1	1334	0.41791
1	1336	0.917808		1	1336	0.41791
1	1338	0.917808		1	1338	0.41791
1	1340	0.917808		1	1340	0.41791
1	1342	0.917808		1	1342	0.41791
1	1344	0.917808		1	1344	0.41791
1	1346	0.917808		1	1346	0.41791
1	1348	0.917808		1	1348	0.41791
1	1350	0.917808		1	1350	0.41791
1	1352	0.917808		1	1352	0.41791
1	1354	0.917808		1	1354	0.41791
1	1356	0.917808		1	1356	0.41791
1	1358	0.917808		1	1358	0.41791
1	1360	0.917808		1	1360	0.41791
1	1362	0.917808		1	1362	0.41791
1	1364	0.917808		1	1364	0.409091
1	1366	0.917808		1	1366	0.409091
1	1368	0.917808		1	1368	0.409091
1	1370	0.917808		1	1370	0.409091
1	1372	0.917808		1	1372	0.409091
1	1374	0.917808		1	1374	0.4
1	1376	0.917808		1	1376	0.4
1	1378	0.917808		1	1378	0.4
1	1380	0.917808		1	1380	0.4
1	1382	0.917808		1	1382	0.4
1	1384	0.917808		1	1384	0.4
1	1386	0.917808		1	1386	0.4
1	1388	0.917808		1	1388	0.4
1	1390	0.917808		1	1390	0.4
1	1392	0.917808		1	1392	0.4
1	1394	0.917808		1	1394	0.4
1	1396	0.917808		1	1396	0.4
1	1398	0.917808		1	1398	0.4
1	1400	0.917808		1	1400	0.4
1	1402	0.917808		1	1402	0.390625
1	1404	0.917808		1	1404	0.390625
1	1406	0.917808		1	1406	0.390625
1	1408	0.917808		1	1408	0.390625
1	1410	0.917808		1	1410	0.390625
1	1412	0.917808		1	1412	0.396825
1	1414	0.917808		1	1414	0.396825
1	1416	0.917808		1	1416	0.396825
1	1418	0.917808		1	1418	0.396825
1	1420	0.917808		1	1420	0.387097
1	1422	0.917808		1	1422	0.355932
1	1424	0.917808		1	1424	0.355932
1	1426	0.917808		1	1426	0.362069
1	1428	0.917808		1	1428	0.362069
1	1430	0.917808		1	1430	0.362069
1	1432	0.917808		1	1432	0.362069
1	1434	0.917808		1	1434	0.362069
1	1436	0.917808		1	1436	0.362069
1	1438	0.917808		1	1438	0.362069
1	1440	0.917808		1	1440	0.362069
1	1442	0.917808		1	1442	0.362069
1	1444	0.917808		1	1444	0.368421
1	1446	0.917808		1	1446	0.368421
1	1448	0.917808		1	1448	0.368421
1	1450	0.917808		1	1450	0.368421
1	1452	0.917808		1	1452	0.368421
1	1454	0.917808		1	1454	0.368421
1	1456	0.917808		1	1456	0.368421
1	1458	0.917808		1	1458	0.368421
1	1460	0.917808		1	1460	0.368421
1	1462	0.917808		1	1462	0.368421
1	1464	0.917808		1	1464	0.375
1	1466	0.917808		1	1466	0.375
1	1468	0.917808		1	1468	0.375
1	1470	0.917808		1	1470	0.375
1	1472	0.917808		1	1472	0.375
1	1474	0.917808		1	1474	0.375
1	1476	0.917808		1	1476	0.375
1	1478	0.917808		1	1478	0.375
1	1480	0.917808		1	1480	0.375
1	1482	0.917808		1	1482	0.375
1	1484	0.917808		1	1484	0.375
1	1486	0.917808		1	1486	0.375
1	1488	0.917808		1	1488	0.375
1	1490	0.917808		1	1490	0.375
1	1492	0.917808		1	1492	0.375
1	1494	0.917808		1	1494	0.375
1	1496	0.917808		1	1496	0.375
1	1498	0.917808		1	1498	0.375
1	1500	0.917808		1	1500	0.375
1	1502	0.917808		1	1502	0.375
1	1504	0.917808		1	1504	0.375
1	1506	0.917808		1	1506	0.375
1	1508	0.917808		1	1508	0.375
1	1510	0.917808		1	1510	0.375
1	1512	0.917808		1	1512	0.375
1	1514	0.917808		1	1514	0.375
1	1516	0.917808		1	1516	0.375
1	1518	0.917808		1	1518	0.375
1	1520	0.917808		1	1520	0.375
1	1522	0.917808		1	1522	0.375
1	1524	0.917808		1	1524	0.375
1	1526	0.917808		1	1526	0.375
1	1528	0.917808		1	1528	0.375
1	1530	0.917808		1	1530	0.375
1	1532	0.917808		1	1532	0.381818
1	1534	0.917808		1	1534	0.381818
1	1536	0.917808		1	1536	0.381818
1	1538	0.917808		1	1538	0.381818
1	1540	0.917808		1	1540	0.381818
1	1542	0.917808		1	1542	0.381818
1	1544	0.917808		1	1544	0.37037
1	1546	0.917808		1	1546	0.37037
1	1548	0.917808		1	1548	0.37037
1	1550	0.917808		1	1550	0.37037
1	1552	0.917808		1	1552	0.37037
1	1554	0.917808		1	1554	0.37037
1	1556	0.917808		1	1556	0.37037
1	1558	0.917808		1	1558	0.37037
1	1560	0.917808		1	1560	0.377358
1	1562	0.917808		1	1562	0.377358
1	1564	0.917808		1	1564	0.377358
1	1566	0.917808		1	1566	0.377358
1	1568	0.917808		1	1568	0.365385
1	1570	0.917808		1	1570	0.365385
1	1572	0.917808		1	1572	0.365385
1	1574	0.917808		1	1574	0.365385
1	1576	0.917808		1	1576	0.365385
1	1578	0.917808		1	1578	0.365385
1	1580	0.917808		1	1580	0.365385
1	1582	0.917808		1	1582	0.365385
1	1584	0.917808		1	1584	0.365385
1	1586	0.917808		1	1586	0.365385
1	1588	0.917808		1	1588	0.365385
1	1590	0.917808		1	1590	0.365385
1	1592	0.917808		1	1592	0.365385
1	1594	0.917808		1	1594	0.365385
1	1596	0.917808		1	1596	0.365385
1	1598	0.931507		1	1598	0.384615
1	1600	0.931507		1	1600	0.384615
1	1602	0.931507		1	1602	0.384615
1	1604	0.931507		1	1604	0.384615
1	1606	0.931507		1	1606	0.384615
1	1608	0.931507		1	1608	0.384615
1	1610	0.931507		1	1610	0.384615
1	1612	0.931507		1	1612	0.384615
1	1614	0.931507		1	1614	0.384615
1	1616	0.931507		1	1616	0.384615
1	1618	0.931507		1	1618	0.384615
1	1620	0.931507		1	1620	0.384615
1	1622	0.931507		1	1622	0.384615
1	1624	0.931507		1	1624	0.384615
1	1626	0.931507		1	1626	0.392157
1	1628	0.931507		1	1628	0.392157
1	1630	0.931507		1	1630	0.392157
1	1632	0.931507		1	1632	0.392157
1	1634	0.931507		1	1634	0.392157
1	1636	0.931507		1	1636	0.392157
1	1638	0.931507		1	1638	0.392157
1	1640	0.931507		1	1640	0.392157
1	1642	0.931507		1	1642	0.392157
1	1644	0.931507		1	1644	0.4
1	1646	0.931507		1	1646	0.4
1	1648	0.931507		1	1648	0.4
1	1650	0.931507		1	1650	0.4
1	1652	0.931507		1	1652	0.4
1	1654	0.931507		1	1654	0.4
1	1656	0.931507		1	1656	0.4
1	1658	0.931507		1	1658	0.4
1	1660	0.931507		1	1660	0.4
1	1662	0.931507		1	1662	0.4
1	1664	0.931507		1	1664	0.4
1	1666	0.931507		1	1666	0.4
1	1668	0.931507		1	1668	0.4
1	1670	0.931507		1	1670	0.4
1	1672	0.931507		1	1672	0.408163
1	1674	0.931507		1	1674	0.408163
1	1676	0.931507		1	1676	0.408163
1	1678	0.931507		1	1678	0.408163
1	1680	0.931507		1	1680	0.408163
1	1682	0.931507		1	1682	0.408163
1	1684	0.931507		1	1684	0.408163
1	1686	0.931507		1	1686	0.416667
1	1688	0.931507		1	1688	0.416667
1	1690	0.931507		1	1690	0.416667
1	1692	0.931507		1	1692	0.416667
1	1694	0.931507		1	1694	0.416667
1	1696	0.931507		1	1696	0.416667
1	1698	0.931507		1	1698	0.416667
1	1700	0.931507		1	1700	0.416667
1	1702	0.931507		1	1702	0.416667
1	1704	0.931507		1	1704	0.416667
1	1706	0.931507		1	1706	0.416667
1	1708	0.931507		1	1708	0.416667
1	1710	0.931507		1	1710	0.404255
1	1712	0.931507		1	1712	0.404255
1	1714	0.931507		1	1714	0.404255
1	1716	0.931507		1	1716	0.404255
1	1718	0.931507		1	1718	0.413043
1	1720	0.931507		1	1720	0.413043
1	1722	0.931507		1	1722	0.413043
1	1724	0.931507		1	1724	0.413043
1	1726	0.945205		1	1726	0.434783
1	1728	0.945205		1	1728	0.434783
1	1730	0.945205		1	1730	0.434783
1	1732	0.945205		1	1732	0.434783
1	1734	0.945205		1	1734	0.434783
1	1736	0.945205		1	1736	0.444444
1	1738	0.945205		1	1738	0.444444
1	1740	0.945205		1	1740	0.444444
1	1742	0.945205		1	1742	0.444444
1	1744	0.945205		1	1744	0.444444
1	1746	0.945205		1	1746	0.444444
1	1748	0.945205		1	1748	0.444444
1	1750	0.945205		1	1750	0.444444
1	1752	0.945205		1	1752	0.444444
1	1754	0.945205		1	1754	0.444444
1	1756	0.945205		1	1756	0.444444
1	1758	0.945205		1	1758	0.444444
1	1760	0.945205		1	1760	0.444444
1	1762	0.945205		1	1762	0.444444
1	1764	0.945205		1	1764	0.444444
1	1766	0.945205		1	1766	0.444444
1	1768	0.945205		1	1768	0.444444
1	1770	0.945205		1	1770	0.444444
1	1772	0.945205		1	1772	0.444444
1	1774	0.945205		1	1774	0.444444
1	1776	0.945205		1	1776	0.444444
1	1778	0.958904		1	1778	0.466667
1	1780	0.958904		1	1780	0.466667
1	1782	0.958904		1	1782	0.466667
1	1784	0.958904		1	1784	0.466667
1	1786	0.958904		1	1786	0.466667
1	1788	0.958904		1	1788	0.466667
1	1790	0.958904		1	1790	0.466667
1	1792	0.958904		1	1792	0.466667
1	1794	0.958904		1	1794	0.477273
1	1796	0.958904		1	1796	0.477273
1	1798	0.958904		1	1798	0.477273
1	1800	0.958904		1	1800	0.477273
1	1802	0.958904		1	1802	0.477273
1	1804	0.958904		1	1804	0.477273
1	1806	0.958904		1	1806	0.477273
1	1808	0.958904		1	1808	0.477273
1	1810	0.958904		1	1810	0.465116
1	1812	0.958904		1	1812	0.47619
1	1814	0.958904		1	1814	0.47619
1	1816	0.958904		1	1816	0.47619
1	1818	0.958904		1	1818	0.47619
1	1820	0.972603		1	1820	0.5
1	1822	0.972603		1	1822	0.5
1	1824	0.972603		1	1824	0.5
1	1826	0.972603		1	1826	0.5
1	1828	0.972603		1	1828	0.5
1	1830	0.972603		1	1830	0.5
1	1832	0.972603		1	1832	0.5
1	1834	0.972603		1	1834	0.5
1	1836	0.972603		1	1836	0.5
1	1838	0.972603		1	1838	0.5
1	1840	0.972603		1	1840	0.5
1	1842	0.972603		1	1842	0.5
1	1844	0.972603		1	1844	0.512195
1	1846	0.972603		1	1846	0.512195
1	1848	0.972603		1	1848	0.512195
1	1850	0.972603		1	1850	0.512195
1	1852	0.972603		1	1852	0.5
1	1854	0.972603		1	1854	0.5
1	1856	0.972603		1	1856	0.5
1	1858	0.972603		1	1858	0.5
1	1860	0.972603		1	1860	0.5
1	1862	0.972603		1	1862	0.5
1	1864	0.972603		1	1864	0.512821
1	1866	0.972603		1	1866	0.512821
1	1868	0.972603		1	1868	0.512821
1	1870	0.972603		1	1870	0.512821
1	1872	0.972603		1	1872	0.512821
1	1874	0.972603		1	1874	0.512821
1	1876	0.972603		1	1876	0.512821
1	1878	0.972603		1	1878	0.512821
1	1880	0.972603		1	1880	0.512821
1	1882	0.972603		1	1882	0.512821
1	1884	0.972603		1	1884	0.512821
1	1886	0.972603		1	1886	0.512821
1	1888	0.972603		1	1888	0.512821
1	1890	0.972603		1	1890	0.512821
1	1892	0.972603		1	1892	0.512821
1	1894	0.972603		1	1894	0.5
1	1896	0.972603		1	1896	0.5
1	1898	0.972603		1	1898	0.5
1	1900	0.972603		1	1900	0.5
1	1902	0.972603		1	1902	0.5
1	1904	0.972603		1	1904	0.5
1	1906	0.972603		1	1906	0.5
1	1908	0.972603		1	1908	0.5
1	1910	0.972603		1	1910	0.513514
1	1912	0.972603		1	1912	0.513514
1	1914	0.972603		1	1914	0.513514
1	1916	0.972603		1	1916	0.513514
1	1918	0.972603		1	1918	0.513514
1	1920	0.972603		1	1920	0.513514
1	1922	0.972603		1	1922	0.513514
1	1924	0.972603		1	1924	0.513514
1	1926	0.972603		1	1926	0.513514
1	1928	0.972603		1	1928	0.513514
1	1930	0.972603		1	1930	0.527778
1	1932	0.972603		1	1932	0.527778
1	1934	0.972603		1	1934	0.527778
1	1936	0.972603		1	1936	0.527778
1	1938	0.972603		1	1938	0.527778
1	1940	0.972603		1	1940	0.527778
1	1942	0.972603		1	1942	0.527778
1	1944	0.972603		1	1944	0.527778
1	1946	0.972603		1	1946	0.527778
1	1948	0.972603		1	1948	0.527778
1	1950	0.972603		1	1950	0.527778
1	1952	0.972603		1	1952	0.527778
1	1954	0.972603		1	1954	0.527778
1	1956	0.972603		1	1956	0.527778
1	1958	0.972603		1	1958	0.527778
1	1960	0.972603		1	1960	0.527778
1	1962	0.972603		1	1962	0.527778
1	1964	0.972603		1	1964	0.527778
1	1966	0.986301		1	1966	0.555556
1	1968	0.986301		1	1968	0.555556
1	1970	0.986301		1	1970	0.555556
1	1972	0.986301		1	1972	0.555556
1	1974	0.986301		1	1974	0.542857
1	1976	0.986301		1	1976	0.542857
1	1978	0.986301		1	1978	0.542857
1	1980	0.986301		1	1980	0.542857
1	1982	0.986301		1	1982	0.542857
1	1984	1		1	1984	0.571429
1	1986	1		1	1986	0.571429
1	1988	1		1	1988	0.571429
1	1990	1		1	1990	0.571429
1	1992	1		1	1992	0.571429
1	1994	1		1	1994	0.571429
1	1996	1		1	1996	0.571429
1	1998	1		1	1998	0.571429
1	2000	1		1	2000	0.571429
1	2002	1		1	2002	0.571429
1	2004	1		1	2004	0.571429
1	2006	1		1	2006	0.571429
1	2008	1		1	2008	0.571429
1	2010	1		1	2010	0.571429
1	2012	1		1	2012	0.571429
1	2014	1		1	2014	0.558824
1	2016	1		1	2016	0.558824
1	2018	1		1	2018	0.558824
1	2020	1		1	2020	0.558824
1	2022	1		1	2022	0.558824
1	2024	1		1	2024	0.558824
1	2026	1		1	2026	0.558824
1	2028	1		1	2028	0.558824
1	2030	1		1	2030	0.558824
1	2032	1		1	2032	0.558824
1	2034	1		1	2034	0.558824
1	2036	1		1	2036	0.558824
1	2038	1		1	2038	0.558824
1	2040	1		1	2040	0.545455
1	2042	1		1	2042	0.545455
1	2044	1		1	2044	0.545455
1	2046	1		1	2046	0.545455
1	2048	1		1	2048	0.545455
1	2050	1		1	2050	0.545455
1	2052	1		1	2052	0.545455
1	2054	1		1	2054	0.545455
1	2056	1		1	2056	0.545455
1	2058	1		1	2058	0.545455
1	2060	1		1	2060	0.545455
1	2062	1		1	2062	0.545455
1	2064	1		1	2064	0.545455
1	2066	1		1	2066	0.545455
1	2068	1		1	2068	0.545455
1	2070	1		1	2070	0.545455
1	2072	1		1	2072	0.545455
1	2074	1		1	2074	0.53125
1	2076	1		1	2076	0.53125
1	2078	1		1	2078	0.53125
1	2080	1		1	2080	0.53125
1	2082	1		1	2082	0.53125
1	2084	1		1	2084	0.53125
1	2086	1		1	2086	0.516129
1	2088	1		1	2088	0.516129
1	2090	1		1	2090	0.516129
1	2092	1		1	2092	0.516129
1	2094	1		1	2094	0.516129
1	2096	1		1	2096	0.516129
1	2098	1		1	2098	0.516129
1	2100	1		1	2100	0.533333
1	2102	1		1	2102	0.533333
1	2104	1		1	2104	0.533333
1	2106	1		1	2106	0.533333
1	2108	1		1	2108	0.533333
1	2110	1		1	2110	0.533333
1	2112	1		1	2112	0.551724
1	2114	1		1	2114	0.551724
1	2116	1		1	2116	0.535714
1	2118	1		1	2118	0.535714
1	2120	1		1	2120	0.535714
1	2122	1		1	2122	0.535714
1	2124	1		1	2124	0.535714
1	2126	1		1	2126	0.535714
1	2128	1		1	2128	0.535714
1	2130	1		1	2130	0.535714
1	2132	1		1	2132	0.535714
1	2134	1		1	2134	0.535714
1	2136	1		1	2136	0.555556
1	2138	1		1	2138	0.555556
1	2140	1		1	2140	0.555556
1	2142	1		1	2142	0.576923
1	2144	1		1	2144	0.6
1	2146	1		1	2146	0.625
1	2148	1		1	2148	0.625
1	2150	1		1	2150	0.625
1	2152	1		1	2152	0.625
1	2154	1		1	2154	0.625
1	2156	1		1	2156	0.625
1	2158	1		1	2158	0.625
1	2160	1		1	2160	0.625
1	2162	1		1	2162	0.625
1	2164	1		1	2164	0.625
1	2166	1		1	2166	0.625
1	2168	1		1	2168	0.625
1	2170	1		1	2170	0.625
1	2172	1		1	2172	0.625
1	2174	1		1	2174	0.625
1	2176	1		1	2176	0.625
1	2178	1		1	2178	0.625
1	2180	1		1	2180	0.625
1	2182	1		1	2182	0.625
1	2184	1		1	2184	0.625
1	2186	1		1	2186	0.625
1	2188	1		1	2188	0.625
1	2190	1		1	2190	0.625
1	2192	1		1	2192	0.625
1	2194	1		1	2194	0.625
1	2196	1		1	2196	0.625
1	2198	1		1	2198	0.625
1	2200	1		1	2200	0.625
1	2202	1		1	2202	0.625
1	2204	1		1	2204	0.625
1	2206	1		1	2206	0.608696
1	2208	1		1	2208	0.608696
1	2210	1		1	2210	0.608696
1	2212	1		1	2212	0.608696
1	2214	1		1	2214	0.608696
1	2216	1		1	2216	0.608696
1	2218	1		1	2218	0.636364
1	2220	1		1	2220	0.636364
1	2222	1		1	2222	0.619048
1	2224	1		1	2224	0.619048
1	2226	1		1	2226	0.619048
1	2228	1		1	2228	0.619048
1	2230	1		1	2230	0.65
1	2232	1		1	2232	0.65
1	2234	1		1	2234	0.65
1	2236	1		1	2236	0.65
1	2238	1		1	2238	0.65
1	2240	1		1	2240	0.631579
1	2242	1		1	2242	0.647059
1	2244	1		1	2244	0.647059
1	2246	1		1	2246	0.647059
1	2248	1		1	2248	0.647059
1	2250	1		1	2250	0.647059
1	2252	1		1	2252	0.647059
1	2254	1		1	2254	0.647059
1	2256	1		1	2256	0.647059
1	2258	1		1	2258	0.647059
1	2260	1		1	2260	0.647059
1	2262	1		1	2262	0.647059
1	2264	1		1	2264	0.647059
1	2266	1		1	2266	0.647059
1	2268	1		1	2268	0.647059
1	2270	1		1	2270	0.647059
1	2272	1		1	2272	0.647059
1	2274	1		1	2274	0.647059
1	2276	1		1	2276	0.647059
1	2278	1		1	2278	0.647059
1	2280	1		1	2280	0.647059
1	2282	1		1	2282	0.647059
1	2284	1		1	2284	0.647059
1	2286	1		1	2286	0.625
1	2288	1		1	2288	0.625
1	2290	1		1	2290	0.625
1	2292	1		1	2292	0.625
1	2294	1		1	2294	0.625
1	2296	1		1	2296	0.625
1	2298	1		1	2298	0.625
1	2300	1		1	2300	0.625
1	2302	1		1	2302	0.625
1	2304	1		1	2304	0.666667
1	2306	1		1	2306	0.666667
1	2308	1		1	2308	0.692308
1	2310	1		1	2310	0.692308
1	2312	1		1	2312	0.692308
1	2314	1		1	2314	0.692308
1	2316	1		1	2316	0.692308
1	2318	1		1	2318	0.692308
1	2320	1		1	2320	0.692308
1	2322	1		1	2322	0.692308
1	2324	1		1	2324	0.692308
1	2326	1		1	2326	0.692308
1	2328	1		1	2328	0.692308
1	2330	1		1	2330	0.692308
1	2332	1		1	2332	0.692308
1	2334	1		1	2334	0.692308
1	2336	1		1	2336	0.692308
1	2338	1		1	2338	0.692308
1	2340	1		1	2340	0.692308
1	2342	1		1	2342	0.692308
1	2344	1		1	2344	0.666667
1	2346	1		1	2346	0.666667
1	2348	1		1	2348	0.666667
1	2350	1		1	2350	0.666667
1	2352	1		1	2352	0.666667
1	2354	1		1	2354	0.666667
1	2356	1		1	2356	0.666667
1	2358	1		1	2358	0.666667
1	2360	1		1	2360	0.666667
1	2362	1		1	2362	0.666667
1	2364	1		1	2364	0.666667
1	2366	1		1	2366	0.666667
1	2368	1		1	2368	0.666667
1	2370	1		1	2370	0.666667
1	2372	1		1	2372	0.636364
1	2374	1		1	2374	0.636364
1	2376	1		1	2376	0.636364
1	2378	1		1	2378	0.636364
1	2380	1		1	2380	0.636364
1	2382	1		1	2382	0.636364
1	2384	1		1	2384	0.636364
1	2386	1		1	2386	0.636364
1	2388	1		1	2388	0.7
1	2390	1		1	2390	0.777778
1	2392	1		1	2392	0.777778
1	2394	1		1	2394	0.777778
1	2396	1		1	2396	0.777778
1	2398	1		1	2398	0.875
1	2400	1		1	2400	0.875
1	2402	1		1	2402	0.875
1	2404	1		1	2404	0.875
1	2406	1		1	2406	0.875
1	2408	1		1	2408	0.875
1	2410	1		1	2410	0.875
1	2412	1		1	2412	0.857143
1	2414	1		1	2414	0.857143
1	2416	1		1	2416	0.857143
1	2418	1		1	2418	0.857143
1	2420	1		1	2420	0.857143
1	2422	1		1	2422	0.857143
1	2424	1		1	2424	0.857143
1	2426	1		1	2426	0.857143
1	2428	1		1	2428	0.857143
1	2430	1		1	2430	0.857143
1	2432	1		1	2432	0.857143
1	2434	1		1	2434	0.857143
1	2436	1		1	2436	0.857143
1	2438	1		1	2438	0.857143
1	2440	1		1	2440	0.857143
1	2442	1		1	2442	0.857143
1	2444	1		1	2444	0.857143
1	2446	1		1	2446	0.857143
1	2448	1		1	2448	0.857143
1	2450	1		1	2450	0.857143
1	2452	1		1	2452	0.857143
1	2454	1		1	2454	0.857143
1	2456	1		1	2456	0.857143
1	2458	1		1	2458	0.857143
1	2460	1		1	2460	0.857143
1	2462	1		1	2462	0.857143
1	2464	1		1	2464	0.857143
1	2466	1		1	2466	0.857143
1	2468	1		1	2468	0.857143
1	2470	1		1	2470	0.857143
1	2472	1		1	2472	0.857143
1	2474	1		1	2474	0.857143
1	2476	1		1	2476	0.857143
1	2478	1		1	2478	0.857143
1	2480	1		1	2480	0.857143
1	2482	1		1	2482	0.857143
1	2484	1		1	2484	0.857143
1	2486	1		1	2486	0.857143
1	2488	1		1	2488	0.833333
1	2490	1		1	2490	0.8
1	2492	1		1	2492	0.8
1	2494	1		1	2494	0.8
1	2496	1		1	2496	0.8
1	2498	1		1	2498	0.8
1	2500	1		1	2500	0.8
1	2502	1		1	2502	0.8
1	2504	1		1	2504	0.8
1	2506	1		1	2506	0.8
1	2508	1		1	2508	0.8
1	2510	1		1	2510	0.8
1	2512	1		1	2512	0.8
1	2514	1		1	2514	0.8
1	2516	1		1	2516	0.8
1	2518	1		1	2518	0.8
1	2520	1		1	2520	0.8
1	2522	1		1	2522	0.8
1	2524	1		1	2524	0.8
1	2526	1		1	2526	0.8
1	2528	1		1	2528	0.8
1	2530	1		1	2530	0.8
1	2532	1		1	2532	0.8
1	2534	1		1	2534	0.8
1	2536	1		1	2536	0.8
1	2538	1		1	2538	0.8
1	2540	1		1	2540	0.8
1	2542	1		1	2542	0.8
1	2544	1		1	2544	0.8
1	2546	1		1	2546	0.8
1	2548	1		1	2548	0.8
1	2550	1		1	2550	0.75
1	2552	1		1	2552	0.75
1	2554	1		1	2554	0.75
1	2556	1		1	2556	0.75
1	2558	1		1	2558	1
1	2560	1		1	2560	1
1	2562	1		1	2562	1
1	2564	1		1	2564	1
1	2566	1		1	2566	1
1	2568	1		1	2568	1
1	2570	1		1	2570	1
1	2572	1		1	2572	1
1	2574	1		1	2574	1
1	2576	1		1	2576	1
1	2578	1		1	2578	1
1	2580	1		1	2580	1
1	2582	1		1	2582	1
1	2584	1		1	2584	1
1	2586	1		1	2586	1
1	2588	1		1	2588	1
1	2590	1		1	2590	1
1	2592	1		1	2592	1
1	2594	1		1	2594	1
1	2596	1		1	2596	1
1	2598	1		1	2598	1
1	2600	1		1	2600	1
1	2602	1		1	2602	1
1	2604	1		1	2604	1
1	2606	1		1	2606	1
1	2608	1		1	2608	1
1	2610	1		1	2610	1
1	2612	1		1	2612	1
1	2614	1		1	2614	1
1	2616	1		1	2616	1
1	2618	1		1	2618	1
1	2620	1		1	2620	1
1	2622	1		1	2622	1
1	2624	1		1	2624	1
1	2626	1		1	2626	1
1	2628	1		1	2628	1
1	2630	1		1	2630	1
1	2632	1		1	2632	1
1	2634	1		1	2634	1
1	2636	1		1	2636	1
1	2638	1		1	2638	1
1	2640	1		1	2640	1
1	2642	1		1	2642	1
1	2644	1		1	2644	1
1	2646	1		1	2646	1
1	2648	1		1	2648	1
1	2650	1		1	2650	1
1	2652	1		1	2652	1
1	2654	1		1	2654	1
1	2656	1		1	2656	1
1	2658	1		1	2658	1
1	2660	1		1	2660	1
1	2662	1		1	2662	1
1	2664	1		1	2664	1
1	2666	1		1	2666	1
1	2668	1		1	2668	1
1	2670	1		1	2670	1
1	2672	1		1	2672	1
1	2674	1		1	2674	1
1	2676	1		1	2676	1
1	2678	1		1	2678	1
1	2680	1		1	2680	1
1	2682	1		1	2682	1
1	2684	1		1	2684	1
1	2686	1		1	2686	1
1	2688	1		1	2688	1
1	2690	1		1	2690	1
1	2692	1		1	2692	1
1	2694	1		1	2694	1
1	2696	1		1	2696	1
1	2698	1		1	2698	1
1	2700	1		1	2700	1
1	2702	1		1	2702	1
1	2704	1		1	2704	1
1	2706	1		1	2706	1
1	2708	1		1	2708	1
1	2710	1		1	2710	1
1	2712	1		1	2712	1
1	2714	1		1	2714	1
1	2716	1		1	2716	1
1	2718	1		1	2718	1
1	2720	1		1	2720	NA
1	2722	1		1	2722	NA
1	2724	1		1	2724	NA
1	2726	1		1	2726	NA
1	2728	1		1	2728	NA
1	2730	1		1	2730	NA
1	2732	1		1	2732	NA
1	2734	1		1	2734	NA
1	2736	1		1	2736	NA
1	2738	1		1	2738	NA
1	2740	1		1	2740	NA
1	2742	1		1	2742	NA
1	2744	1		1	2744	NA
1	2746	1		1	2746	NA
1	2748	1		1	2748	NA
1	2750	1		1	2750	NA
1	2752	1		1	2752	NA
1	2754	1		1	2754	NA
1	2756	1		1	2756	NA
1	2758	1		1	2758	NA
1	2760	1		1	2760	NA
1	2762	1		1	2762	NA
1	2764	1		1	2764	NA
1	2766	1		1	2766	NA
1	2768	1		1	2768	NA
1	2770	1		1	2770	NA
1	2772	1		1	2772	NA
1	2774	1		1	2774	NA
1	2776	1		1	2776	NA
1	2778	1		1	2778	NA
1	2780	1		1	2780	NA
1	2782	1		1	2782	NA
1	2784	1		1	2784	NA
1	2786	1		1	2786	NA
1	2788	1		1	2788	NA
1	2790	1		1	2790	NA
1	2792	1		1	2792	NA
1	2794	1		1	2794	NA
1	2796	1		1	2796	NA
1	2798	1		1	2798	NA
1	2800	1		1	2800	NA
2	0	0		2	0	0
2	2	0		2	2	0
2	4	0		2	4	0
2	6	0		2	6	0
2	8	0		2	8	0
2	10	0		2	10	0
2	12	0		2	12	0
2	14	0		2	14	0
2	16	0.011236		2	16	0.00423729
2	18	0.0337079		2	18	0.0127119
2	20	0.0337079		2	20	0.0127119
2	22	0.0337079		2	22	0.0127119
2	24	0.0337079		2	24	0.0127119
2	26	0.0449438		2	26	0.0170213
2	28	0.0449438		2	28	0.0170213
2	30	0.0561798		2	30	0.0213675
2	32	0.0561798		2	32	0.0213675
2	34	0.0674157		2	34	0.0257511
2	36	0.0674157		2	36	0.0257511
2	38	0.0674157		2	38	0.0257511
2	40	0.0674157		2	40	0.0257511
2	42	0.0674157		2	42	0.0257511
2	44	0.0786517		2	44	0.0300429
2	46	0.0786517		2	46	0.0300429
2	48	0.0786517		2	48	0.0300429
2	50	0.0786517		2	50	0.0300429
2	52	0.0898876		2	52	0.0344828
2	54	0.0898876		2	54	0.0344828
2	56	0.0898876		2	56	0.0344828
2	58	0.0898876		2	58	0.0347826
2	60	0.0898876		2	60	0.0347826
2	62	0.101124		2	62	0.0391304
2	64	0.101124		2	64	0.0391304
2	66	0.101124		2	66	0.0391304
2	68	0.101124		2	68	0.0391304
2	70	0.101124		2	70	0.0391304
2	72	0.11236		2	72	0.0434783
2	74	0.123596		2	74	0.0478261
2	76	0.123596		2	76	0.0436681
2	78	0.134831		2	78	0.0480349
2	80	0.157303		2	80	0.0567686
2	82	0.179775		2	82	0.0655022
2	84	0.179775		2	84	0.0655022
2	86	0.179775		2	86	0.0657895
2	88	0.179775		2	88	0.0657895
2	90	0.191011		2	90	0.0704846
2	92	0.202247		2	92	0.0748899
2	94	0.202247		2	94	0.0748899
2	96	0.235955		2	96	0.0884956
2	98	0.235955		2	98	0.0884956
2	100	0.235955		2	100	0.0884956
2	102	0.235955		2	102	0.0884956
2	104	0.247191		2	104	0.0933333
2	106	0.247191		2	106	0.0933333
2	108	0.247191		2	108	0.0941704
2	110	0.247191		2	110	0.0945946
2	112	0.247191		2	112	0.0945946
2	114	0.247191		2	114	0.0950226
2	116	0.247191		2	116	0.0954545
2	118	0.247191		2	118	0.0954545
2	120	0.247191		2	120	0.0954545
2	122	0.247191		2	122	0.0958904
2	124	0.258427		2	124	0.100917
2	126	0.269663		2	126	0.105991
2	128	0.269663		2	128	0.105991
2	130	0.269663		2	130	0.105991
2	132	0.269663		2	132	0.106481
2	134	0.269663		2	134	0.106481
2	136	0.269663		2	136	0.106481
2	138	0.269663		2	138	0.106481
2	140	0.280899		2	140	0.111111
2	142	0.280899		2	142	0.111111
2	144	0.292135		2	144	0.116279
2	146	0.292135		2	146	0.116279
2	148	0.292135		2	148	0.116279
2	150	0.292135		2	150	0.116279
2	152	0.292135		2	152	0.116822
2	154	0.303371		2	154	0.121495
2	156	0.303371		2	156	0.121495
2	158	0.303371		2	158	0.121495
2	160	0.303371		2	160	0.121495
2	162	0.303371		2	162	0.121495
2	164	0.303371		2	164	0.121495
2	166	0.303371		2	166	0.121495
2	168	0.314607		2	168	0.126761
2	170	0.314607		2	170	0.126761
2	172	0.314607		2	172	0.126761
2	174	0.314607		2	174	0.126761
2	176	0.325843		2	176	0.131455
2	178	0.325843		2	178	0.131455
2	180	0.325843		2	180	0.131455
2	182	0.325843		2	182	0.131455
2	184	0.325843		2	184	0.131455
2	186	0.325843		2	186	0.127358
2	188	0.325843		2	188	0.127358
2	190	0.325843		2	190	0.127962
2	192	0.337079		2	192	0.132701
2	194	0.337079		2	194	0.132701
2	196	0.337079		2	196	0.132701
2	198	0.337079		2	198	0.132701
2	200	0.337079		2	200	0.132701
2	202	0.337079		2	202	0.132701
2	204	0.348315		2	204	0.137441
2	206	0.348315		2	206	0.133333
2	208	0.348315		2	208	0.129808
2	210	0.359551		2	210	0.134615
2	212	0.359551		2	212	0.134615
2	214	0.359551		2	214	0.134615
2	216	0.359551		2	216	0.134615
2	218	0.359551		2	218	0.134615
2	220	0.359551		2	220	0.134615
2	222	0.359551		2	222	0.134615
2	224	0.359551		2	224	0.135266
2	226	0.359551		2	226	0.135266
2	228	0.370787		2	228	0.140097
2	230	0.370787		2	230	0.140097
2	232	0.370787		2	232	0.140097
2	234	0.370787		2	234	0.140097
2	236	0.370787		2	236	0.140777
2	238	0.370787		2	238	0.140777
2	240	0.370787		2	240	0.140777
2	242	0.370787		2	242	0.140777
2	244	0.370787		2	244	0.141463
2	246	0.382022		2	246	0.146341
2	248	0.393258		2	248	0.15122
2	250	0.393258		2	250	0.15122
2	252	0.393258		2	252	0.15122
2	254	0.393258		2	254	0.151961
2	256	0.404494		2	256	0.157635
2	258	0.404494		2	258	0.159204
2	260	0.41573		2	260	0.164179
2	262	0.41573		2	262	0.164179
2	264	0.41573		2	264	0.165
2	266	0.41573		2	266	0.165
2	268	0.41573		2	268	0.165
2	270	0.41573		2	270	0.160804
2	272	0.41573		2	272	0.160804
2	274	0.41573		2	274	0.160804
2	276	0.426966		2	276	0.165829
2	278	0.426966		2	278	0.165829
2	280	0.426966		2	280	0.165829
2	282	0.426966		2	282	0.165829
2	284	0.426966		2	284	0.166667
2	286	0.426966		2	286	0.167513
2	288	0.426966		2	288	0.169231
2	290	0.426966		2	290	0.169231
2	292	0.449438		2	292	0.179487
2	294	0.449438		2	294	0.180412
2	296	0.449438		2	296	0.181347
2	298	0.449438		2	298	0.181347
2	300	0.449438		2	300	0.181347
2	302	0.449438		2	302	0.181347
2	304	0.449438		2	304	0.181347
2	306	0.449438		2	306	0.181347
2	308	0.449438		2	308	0.181347
2	310	0.449438		2	310	0.181347
2	312	0.449438		2	312	0.181347
2	314	0.449438		2	314	0.181347
2	316	0.460674		2	316	0.186528
2	318	0.460674		2	318	0.186528
2	320	0.460674		2	320	0.186528
2	322	0.460674		2	322	0.1875
2	324	0.460674		2	324	0.1875
2	326	0.460674		2	326	0.1875
2	328	0.460674		2	328	0.1875
2	330	0.460674		2	330	0.188482
2	332	0.460674		2	332	0.188482
2	334	0.460674		2	334	0.188482
2	336	0.47191		2	336	0.193717
2	338	0.47191		2	338	0.193717
2	340	0.47191		2	340	0.193717
2	342	0.47191		2	342	0.193717
2	344	0.483146		2	344	0.2
2	346	0.494382		2	346	0.206349
2	348	0.494382		2	348	0.206349
2	350	0.494382		2	350	0.206349
2	352	0.494382		2	352	0.206349
2	354	0.494382		2	354	0.206349
2	356	0.494382		2	356	0.206349
2	358	0.494382		2	358	0.206349
2	360	0.494382		2	360	0.206349
2	362	0.494382		2	362	0.206349
2	364	0.494382		2	364	0.206349
2	366	0.494382		2	366	0.206349
2	368	0.494382		2	368	0.207447
2	370	0.494382		2	370	0.207447
2	372	0.494382		2	372	0.207447
2	374	0.494382		2	374	0.203209
2	376	0.494382		2	376	0.204301
2	378	0.494382		2	378	0.204301
2	380	0.505618		2	380	0.209677
2	382	0.505618		2	382	0.209677
2	384	0.516854		2	384	0.215054
2	386	0.516854		2	386	0.215054
2	388	0.516854		2	388	0.215054
2	390	0.516854		2	390	0.216216
2	392	0.52809		2	392	0.221622
2	394	0.52809		2	394	0.221622
2	396	0.52809		2	396	0.221622
2	398	0.52809		2	398	0.221622
2	400	0.52809		2	400	0.221622
2	402	0.52809		2	402	0.222826
2	404	0.539326		2	404	0.228261
2	406	0.539326		2	406	0.224044
2	408	0.539326		2	408	0.224044
2	410	0.539326		2	410	0.224044
2	412	0.539326		2	412	0.224044
2	414	0.539326		2	414	0.224044
2	416	0.539326		2	416	0.224044
2	418	0.539326		2	418	0.224044
2	420	0.539326		2	420	0.225275
2	422	0.539326		2	422	0.225275
2	424	0.539326		2	424	0.225275
2	426	0.550562		2	426	0.233333
2	428	0.550562		2	428	0.233333
2	430	0.550562		2	430	0.233333
2	432	0.550562		2	432	0.234637
2	434	0.550562		2	434	0.235955
2	436	0.550562		2	436	0.237288
2	438	0.550562		2	438	0.237288
2	440	0.550562		2	440	0.237288
2	442	0.550562		2	442	0.237288
2	444	0.550562		2	444	0.237288
2	446	0.550562		2	446	0.237288
2	448	0.550562		2	448	0.238636
2	450	0.550562		2	450	0.238636
2	452	0.550562		2	452	0.238636
2	454	0.550562		2	454	0.238636
2	456	0.550562		2	456	0.24
2	458	0.550562		2	458	0.24
2	460	0.550562		2	460	0.24
2	462	0.561798		2	462	0.245714
2	464	0.573034		2	464	0.251429
2	466	0.58427		2	466	0.257143
2	468	0.58427		2	468	0.257143
2	470	0.58427		2	470	0.257143
2	472	0.58427		2	472	0.257143
2	474	0.58427		2	474	0.257143
2	476	0.58427		2	476	0.258621
2	478	0.58427		2	478	0.258621
2	480	0.595506		2	480	0.264368
2	482	0.595506		2	482	0.265896
2	484	0.595506		2	484	0.265896
2	486	0.595506		2	486	0.265896
2	488	0.595506		2	488	0.265896
2	490	0.595506		2	490	0.265896
2	492	0.595506		2	492	0.265896
2	494	0.595506		2	494	0.267442
2	496	0.595506		2	496	0.269006
2	498	0.617978		2	498	0.280702
2	500	0.617978		2	500	0.280702
2	502	0.617978		2	502	0.280702
2	504	0.617978		2	504	0.280702
2	506	0.617978		2	506	0.282353
2	508	0.617978		2	508	0.282353
2	510	0.617978		2	510	0.284024
2	512	0.617978		2	512	0.284024
2	514	0.617978		2	514	0.284024
2	516	0.617978		2	516	0.284024
2	518	0.617978		2	518	0.284024
2	520	0.617978		2	520	0.284024
2	522	0.617978		2	522	0.284024
2	524	0.629213		2	524	0.289941
2	526	0.629213		2	526	0.289941
2	528	0.629213		2	528	0.289941
2	530	0.629213		2	530	0.289941
2	532	0.629213		2	532	0.289941
2	534	0.629213		2	534	0.289941
2	536	0.629213		2	536	0.289941
2	538	0.629213		2	538	0.289941
2	540	0.629213		2	540	0.289941
2	542	0.629213		2	542	0.289941
2	544	0.629213		2	544	0.289941
2	546	0.629213		2	546	0.289941
2	548	0.629213		2	548	0.289941
2	550	0.629213		2	550	0.289941
2	552	0.629213		2	552	0.285714
2	554	0.629213		2	554	0.285714
2	556	0.629213		2	556	0.285714
2	558	0.629213		2	558	0.285714
2	560	0.629213		2	560	0.285714
2	562	0.629213		2	562	0.285714
2	564	0.629213		2	564	0.285714
2	566	0.629213		2	566	0.285714
2	568	0.629213		2	568	0.285714
2	570	0.629213		2	570	0.285714
2	572	0.629213		2	572	0.285714
2	574	0.629213		2	574	0.281437
2	576	0.629213		2	576	0.283133
2	578	0.629213		2	578	0.278788
2	580	0.629213		2	580	0.280488
2	582	0.629213		2	582	0.280488
2	584	0.629213		2	584	0.280488
2	586	0.629213		2	586	0.276074
2	588	0.629213		2	588	0.277778
2	590	0.640449		2	590	0.283951
2	592	0.640449		2	592	0.279503
2	594	0.640449		2	594	0.279503
2	596	0.640449		2	596	0.279503
2	598	0.640449		2	598	0.279503
2	600	0.640449		2	600	0.279503
2	602	0.640449		2	602	0.279503
2	604	0.640449		2	604	0.279503
2	606	0.651685		2	606	0.2875
2	608	0.651685		2	608	0.2875
2	610	0.651685		2	610	0.2875
2	612	0.651685		2	612	0.2875
2	614	0.651685		2	614	0.289308
2	616	0.651685		2	616	0.289308
2	618	0.651685		2	618	0.28481
2	620	0.651685		2	620	0.28481
2	622	0.651685		2	622	0.28481
2	624	0.651685		2	624	0.28481
2	626	0.651685		2	626	0.280255
2	628	0.651685		2	628	0.280255
2	630	0.651685		2	630	0.280255
2	632	0.651685		2	632	0.280255
2	634	0.651685		2	634	0.282051
2	636	0.651685		2	636	0.282051
2	638	0.651685		2	638	0.282051
2	640	0.651685		2	640	0.283871
2	642	0.662921		2	642	0.290323
2	644	0.662921		2	644	0.290323
2	646	0.662921		2	646	0.290323
2	648	0.662921		2	648	0.290323
2	650	0.662921		2	650	0.290323
2	652	0.662921		2	652	0.290323
2	654	0.662921		2	654	0.290323
2	656	0.674157		2	656	0.298701
2	658	0.674157		2	658	0.294118
2	660	0.674157		2	660	0.294118
2	662	0.674157		2	662	0.289474
2	664	0.674157		2	664	0.284768
2	666	0.674157		2	666	0.286667
2	668	0.674157		2	668	0.286667
2	670	0.674157		2	670	0.288591
2	672	0.674157		2	672	0.288591
2	674	0.674157		2	674	0.288591
2	676	0.674157		2	676	0.288591
2	678	0.674157		2	678	0.288591
2	680	0.674157		2	680	0.290541
2	682	0.674157		2	682	0.290541
2	684	0.674157		2	684	0.290541
2	686	0.674157		2	686	0.290541
2	688	0.674157		2	688	0.290541
2	690	0.674157		2	690	0.290541
2	692	0.674157		2	692	0.287671
2	694	0.674157		2	694	0.287671
2	696	0.674157		2	696	0.287671
2	698	0.674157		2	698	0.289655
2	700	0.674157		2	700	0.291667
2	702	0.674157		2	702	0.286713
2	704	0.674157		2	704	0.28169
2	706	0.674157		2	706	0.28169
2	708	0.674157		2	708	0.28169
2	710	0.674157		2	710	0.28169
2	712	0.674157		2	712	0.28169
2	714	0.674157		2	714	0.28169
2	716	0.674157		2	716	0.28169
2	718	0.674157		2	718	0.28169
2	720	0.674157		2	720	0.28169
2	722	0.674157		2	722	0.28169
2	724	0.674157		2	724	0.28169
2	726	0.674157		2	726	0.28169
2	728	0.674157		2	728	0.28169
2	730	0.674157		2	730	0.28169
2	732	0.685393		2	732	0.288732
2	734	0.696629		2	734	0.295775
2	736	0.696629		2	736	0.297872
2	738	0.707865		2	738	0.3
2	740	0.719101		2	740	0.307143
2	742	0.719101		2	742	0.307143
2	744	0.730337		2	744	0.314286
2	746	0.730337		2	746	0.314286
2	748	0.730337		2	748	0.314286
2	750	0.730337		2	750	0.314286
2	752	0.730337		2	752	0.316547
2	754	0.730337		2	754	0.316547
2	756	0.730337		2	756	0.316547
2	758	0.730337		2	758	0.316547
2	760	0.730337		2	760	0.316547
2	762	0.730337		2	762	0.316547
2	764	0.730337		2	764	0.316547
2	766	0.730337		2	766	0.316547
2	768	0.730337		2	768	0.316547
2	770	0.730337		2	770	0.316547
2	772	0.730337		2	772	0.316547
2	774	0.730337		2	774	0.316547
2	776	0.730337		2	776	0.318841
2	778	0.730337		2	778	0.318841
2	780	0.730337		2	780	0.318841
2	782	0.730337		2	782	0.318841
2	784	0.730337		2	784	0.318841
2	786	0.730337		2	786	0.318841
2	788	0.730337		2	788	0.318841
2	790	0.730337		2	790	0.318841
2	792	0.730337		2	792	0.318841
2	794	0.730337		2	794	0.318841
2	796	0.730337		2	796	0.318841
2	798	0.741573		2	798	0.326087
2	800	0.741573		2	800	0.326087
2	802	0.741573		2	802	0.326087
2	804	0.741573		2	804	0.326087
2	806	0.741573		2	806	0.326087
2	808	0.741573		2	808	0.326087
2	810	0.741573		2	810	0.328467
2	812	0.741573		2	812	0.328467
2	814	0.741573		2	814	0.328467
2	816	0.741573		2	816	0.328467
2	818	0.741573		2	818	0.328467
2	820	0.741573		2	820	0.328467
2	822	0.741573		2	822	0.328467
2	824	0.741573		2	824	0.328467
2	826	0.741573		2	826	0.328467
2	828	0.741573		2	828	0.328467
2	830	0.741573		2	830	0.323529
2	832	0.741573		2	832	0.325926
2	834	0.741573		2	834	0.325926
2	836	0.752809		2	836	0.333333
2	838	0.764045		2	838	0.340741
2	840	0.764045		2	840	0.340741
2	842	0.764045		2	842	0.340741
2	844	0.764045		2	844	0.343284
2	846	0.764045		2	846	0.343284
2	848	0.764045		2	848	0.345865
2	850	0.764045		2	850	0.345865
2	852	0.764045		2	852	0.345865
2	854	0.764045		2	854	0.345865
2	856	0.764045		2	856	0.345865
2	858	0.764045		2	858	0.345865
2	860	0.775281		2	860	0.353383
2	862	0.775281		2	862	0.353383
2	864	0.775281		2	864	0.353383
2	866	0.775281		2	866	0.356061
2	868	0.775281		2	868	0.356061
2	870	0.775281		2	870	0.353846
2	872	0.775281		2	872	0.353846
2	874	0.775281		2	874	0.353846
2	876	0.775281		2	876	0.353846
2	878	0.775281		2	878	0.356589
2	880	0.775281		2	880	0.356589
2	882	0.775281		2	882	0.356589
2	884	0.775281		2	884	0.362205
2	886	0.775281		2	886	0.362205
2	888	0.775281		2	888	0.362205
2	890	0.775281		2	890	0.362903
2	892	0.775281		2	892	0.362903
2	894	0.775281		2	894	0.362903
2	896	0.775281		2	896	0.362903
2	898	0.775281		2	898	0.362903
2	900	0.775281		2	900	0.365854
2	902	0.775281		2	902	0.365854
2	904	0.775281		2	904	0.365854
2	906	0.775281		2	906	0.365854
2	908	0.775281		2	908	0.365854
2	910	0.775281		2	910	0.360656
2	912	0.775281		2	912	0.363636
2	914	0.775281		2	914	0.363636
2	916	0.775281		2	916	0.358333
2	918	0.775281		2	918	0.358333
2	920	0.775281		2	920	0.358333
2	922	0.786517		2	922	0.366667
2	924	0.786517		2	924	0.366667
2	926	0.786517		2	926	0.372881
2	928	0.786517		2	928	0.372881
2	930	0.786517		2	930	0.372881
2	932	0.786517		2	932	0.372881
2	934	0.797753		2	934	0.381356
2	936	0.797753		2	936	0.381356
2	938	0.797753		2	938	0.376068
2	940	0.797753		2	940	0.376068
2	942	0.797753		2	942	0.376068
2	944	0.808989		2	944	0.384615
2	946	0.808989		2	946	0.384615
2	948	0.808989		2	948	0.384615
2	950	0.808989		2	950	0.384615
2	952	0.808989		2	952	0.37931
2	954	0.808989		2	954	0.37931
2	956	0.808989		2	956	0.373913
2	958	0.808989		2	958	0.373913
2	960	0.808989		2	960	0.373913
2	962	0.808989		2	962	0.373913
2	964	0.808989		2	964	0.373913
2	966	0.808989		2	966	0.373913
2	968	0.808989		2	968	0.373913
2	970	0.808989		2	970	0.377193
2	972	0.808989		2	972	0.377193
2	974	0.808989		2	974	0.371681
2	976	0.808989		2	976	0.371681
2	978	0.808989		2	978	0.371681
2	980	0.808989		2	980	0.371681
2	982	0.808989		2	982	0.371681
2	984	0.808989		2	984	0.371681
2	986	0.808989		2	986	0.371681
2	988	0.808989		2	988	0.366071
2	990	0.820225		2	990	0.375
2	992	0.820225		2	992	0.375
2	994	0.820225		2	994	0.375
2	996	0.820225		2	996	0.375
2	998	0.820225		2	998	0.375
2	1000	0.820225		2	1000	0.375
2	1002	0.831461		2	1002	0.383929
2	1004	0.831461		2	1004	0.383929
2	1006	0.831461		2	1006	0.383929
2	1008	0.842697		2	1008	0.392857
2	1010	0.842697		2	1010	0.392857
2	1012	0.842697		2	1012	0.396396
2	1014	0.842697		2	1014	0.396396
2	1016	0.842697		2	1016	0.396396
2	1018	0.842697		2	1018	0.4
2	1020	0.842697		2	1020	0.4
2	1022	0.842697		2	1022	0.4
2	1024	0.842697		2	1024	0.407407
2	1026	0.842697		2	1026	0.407407
2	1028	0.842697		2	1028	0.411215
2	1030	0.842697		2	1030	0.411215
2	1032	0.842697		2	1032	0.411215
2	1034	0.842697		2	1034	0.411215
2	1036	0.842697		2	1036	0.411215
2	1038	0.842697		2	1038	0.411215
2	1040	0.842697		2	1040	0.411215
2	1042	0.842697		2	1042	0.411215
2	1044	0.842697		2	1044	0.411215
2	1046	0.842697		2	1046	0.411215
2	1048	0.842697		2	1048	0.415094
2	1050	0.842697		2	1050	0.415094
2	1052	0.842697		2	1052	0.415094
2	1054	0.842697		2	1054	0.415094
2	1056	0.842697		2	1056	0.415094
2	1058	0.842697		2	1058	0.415094
2	1060	0.853933		2	1060	0.424528
2	1062	0.853933		2	1062	0.424528
2	1064	0.853933		2	1064	0.424528
2	1066	0.853933		2	1066	0.424528
2	1068	0.853933		2	1068	0.419048
2	1070	0.853933		2	1070	0.419048
2	1072	0.853933		2	1072	0.419048
2	1074	0.853933		2	1074	0.419048
2	1076	0.853933		2	1076	0.413462
2	1078	0.853933		2	1078	0.413462
2	1080	0.853933		2	1080	0.407767
2	1082	0.853933		2	1082	0.407767
2	1084	0.853933		2	1084	0.407767
2	1086	0.853933		2	1086	0.407767
2	1088	0.853933		2	1088	0.407767
2	1090	0.853933		2	1090	0.407767
2	1092	0.853933		2	1092	0.407767
2	1094	0.853933		2	1094	0.401961
2	1096	0.853933		2	1096	0.401961
2	1098	0.853933		2	1098	0.401961
2	1100	0.865169		2	1100	0.411765
2	1102	0.865169		2	1102	0.411765
2	1104	0.865169		2	1104	0.411765
2	1106	0.865169		2	1106	0.411765
2	1108	0.865169		2	1108	0.411765
2	1110	0.865169		2	1110	0.411765
2	1112	0.865169		2	1112	0.411765
2	1114	0.865169		2	1114	0.411765
2	1116	0.865169		2	1116	0.411765
2	1118	0.865169		2	1118	0.411765
2	1120	0.865169		2	1120	0.411765
2	1122	0.865169		2	1122	0.411765
2	1124	0.865169		2	1124	0.405941
2	1126	0.865169		2	1126	0.405941
2	1128	0.865169		2	1128	0.405941
2	1130	0.865169		2	1130	0.405941
2	1132	0.865169		2	1132	0.405941
2	1134	0.865169		2	1134	0.41
2	1136	0.865169		2	1136	0.41
2	1138	0.865169		2	1138	0.41
2	1140	0.865169		2	1140	0.41
2	1142	0.865169		2	1142	0.414141
2	1144	0.865169		2	1144	0.414141
2	1146	0.865169		2	1146	0.414141
2	1148	0.865169		2	1148	0.418367
2	1150	0.865169		2	1150	0.418367
2	1152	0.865169		2	1152	0.418367
2	1154	0.865169		2	1154	0.418367
2	1156	0.865169		2	1156	0.418367
2	1158	0.876404		2	1158	0.428571
2	1160	0.876404		2	1160	0.428571
2	1162	0.876404		2	1162	0.428571
2	1164	0.88764		2	1164	0.438776
2	1166	0.88764		2	1166	0.443299
2	1168	0.88764		2	1168	0.443299
2	1170	0.88764		2	1170	0.452632
2	1172	0.88764		2	1172	0.452632
2	1174	0.88764		2	1174	0.452632
2	1176	0.88764		2	1176	0.452632
2	1178	0.88764		2	1178	0.457447
2	1180	0.88764		2	1180	0.457447
2	1182	0.88764		2	1182	0.457447
2	1184	0.88764		2	1184	0.462366
2	1186	0.88764		2	1186	0.462366
2	1188	0.88764		2	1188	0.467391
2	1190	0.88764		2	1190	0.467391
2	1192	0.88764		2	1192	0.467391
[truncated: 418,302+ more rows]

## Sheet: Supplementary Figure 11c
							Corrected CDF
xCDF	CDF Exp WT1	CDF Exp WT2	CDF Exp WT3	xCDF analytic prediction	CDF analytic prediction		Simulation	x	CDF
0	0	0	0	0	0.000470636		1	0	0.00454545
2	0	0	0	2	0.00141132		1	2	0.00454545
4	0	0.0122699	0	4	0.00235111		1	4	0.00454545
6	0	0.0184049	0	6	0.00329002		1	6	0.00454545
8	0	0.0184049	0	8	0.00422805		1	8	0.00454545
10	0.005	0.0184049	0	10	0.00516519		1	10	0.00454545
12	0.005	0.0184049	0	12	0.00610146		1	12	0.00454545
14	0.005	0.0185185	0	14	0.00703684		1	14	0.00454545
16	0.0201005	0.0246914	0.00704225	16	0.00797134		1	16	0.00454545
18	0.0251256	0.0434783	0.028169	18	0.00890496		1	18	0.00456621
20	0.0603015	0.0745342	0.0704225	20	0.0098377		1	20	0.00456621
22	0.0753769	0.0993789	0.0780142	22	0.0107696		1	22	0.00456621
24	0.105528	0.10559	0.0857143	24	0.0117006		1	24	0.00456621
26	0.115578	0.149068	0.107143	26	0.0126307		1	26	0.00456621
28	0.145729	0.18125	0.129496	28	0.0135599		1	28	0.00456621
30	0.150754	0.1875	0.137681	30	0.0144883		1	30	0.00456621
32	0.150754	0.20625	0.152174	32	0.0154158		1	32	0.00456621
34	0.150754	0.2125	0.15942	34	0.0163424		1	34	0.00913242
36	0.160804	0.213836	0.166667	36	0.0172681		1	36	0.00913242
38	0.160804	0.220126	0.166667	38	0.018193		1	38	0.00913242
40	0.170854	0.220126	0.173913	40	0.019117		1	40	0.0136986
42	0.18593	0.227848	0.181159	42	0.0200401		1	42	0.0137615
44	0.186869	0.234177	0.181159	44	0.0209624		1	44	0.0137615
46	0.187817	0.235669	0.182482	46	0.0218838		1	46	0.0137615
48	0.190722	0.235669	0.182482	48	0.0228043		1	48	0.0137615
50	0.190722	0.235669	0.182482	50	0.023724		1	50	0.0137615
52	0.190722	0.235669	0.182482	52	0.0246428		1	52	0.0183486
54	0.190722	0.235669	0.182482	54	0.0255607		1	54	0.0183486
56	0.190722	0.235669	0.176471	56	0.0264778		1	56	0.0229358
58	0.190722	0.24359	0.176471	58	0.027394		1	58	0.0229358
60	0.190722	0.245161	0.176471	60	0.0283093		1	60	0.0229358
62	0.190722	0.245161	0.176471	62	0.0292238		1	62	0.0229358
64	0.19171	0.245161	0.177778	64	0.0301374		1	64	0.0230415
66	0.19171	0.245161	0.177778	66	0.0310502		1	66	0.0230415
68	0.192708	0.251613	0.177778	68	0.0319621		1	68	0.0230415
70	0.193717	0.251613	0.177778	70	0.0328731		1	70	0.0230415
72	0.190476	0.251613	0.179104	72	0.0337833		1	72	0.0230415
74	0.190476	0.251613	0.179104	74	0.0346926		1	74	0.0230415
76	0.190476	0.251613	0.172932	76	0.0356011		1	76	0.0230415
78	0.190476	0.251613	0.172932	78	0.0365087		1	78	0.0230415
80	0.190476	0.251613	0.172932	80	0.0374155		1	80	0.0230415
82	0.190476	0.253247	0.172932	82	0.0383214		1	82	0.0230415
84	0.191489	0.254902	0.174242	84	0.0392265		1	84	0.0276498
86	0.2	0.261438	0.174242	86	0.0401307		1	86	0.0276498
88	0.201087	0.261438	0.175573	88	0.041034		1	88	0.027907
90	0.202186	0.261438	0.175573	90	0.0419365		1	90	0.027907
92	0.203297	0.261438	0.175573	92	0.0428382		1	92	0.027907
94	0.203297	0.261438	0.176923	94	0.043739		1	94	0.0325581
96	0.203297	0.261438	0.176923	96	0.044639		1	96	0.0325581
98	0.203297	0.261438	0.176923	98	0.0455381		1	98	0.0325581
100	0.203297	0.261438	0.178295	100	0.0464363		1	100	0.0325581
102	0.203297	0.261438	0.178295	102	0.0473338		1	102	0.0327103
104	0.203297	0.261438	0.178295	104	0.0482303		1	104	0.0327103
106	0.203297	0.267974	0.178295	106	0.0491261		1	106	0.0373832
108	0.203297	0.267974	0.186047	108	0.050021		1	108	0.0373832
110	0.203297	0.267974	0.186047	110	0.050915		1	110	0.0375587
112	0.203297	0.267974	0.193798	112	0.0518082		1	112	0.0375587
114	0.203297	0.267974	0.20155	114	0.0527006		1	114	0.0377358
116	0.20442	0.267974	0.20155	116	0.0535921		1	116	0.0377358
118	0.20442	0.267974	0.20155	118	0.0544828		1	118	0.0424528
120	0.20442	0.267974	0.20155	120	0.0553726		1	120	0.0471698
122	0.209945	0.267974	0.20155	122	0.0562616		1	122	0.0471698
124	0.209945	0.269737	0.20155	124	0.0571498		1	124	0.0518868
126	0.209945	0.269737	0.20155	126	0.0580372		1	126	0.0518868
128	0.205556	0.269737	0.20155	128	0.0589237		1	128	0.0518868
130	0.205556	0.269737	0.203125	130	0.0598093		1	130	0.0518868
132	0.211111	0.271523	0.203125	132	0.0606942		1	132	0.0518868
134	0.211111	0.271523	0.203125	134	0.0615782		1	134	0.0616114
136	0.211111	0.28	0.203125	136	0.0624613		1	136	0.0616114
138	0.211111	0.28	0.203125	138	0.0633437		1	138	0.0616114
140	0.212291	0.28	0.204724	140	0.0642252		1	140	0.0616114
142	0.213483	0.28	0.204724	142	0.0651059		1	142	0.0616114
144	0.213483	0.28	0.204724	144	0.0659857		1	144	0.0616114
146	0.219101	0.28	0.204724	146	0.0668647		1	146	0.0616114
148	0.219101	0.28	0.204724	148	0.0677429		1	148	0.0663507
150	0.219101	0.28	0.198413	150	0.0686203		1	150	0.0666667
152	0.219101	0.28	0.198413	152	0.0694969		1	152	0.0666667
154	0.219101	0.286667	0.198413	154	0.0703726		1	154	0.0666667
156	0.219101	0.286667	0.198413	156	0.0712475		1	156	0.0714286
158	0.220339	0.286667	0.198413	158	0.0721215		1	158	0.0714286
160	0.220339	0.286667	0.198413	160	0.0729948		1	160	0.0714286
162	0.220339	0.288591	0.206349	162	0.0738672		1	162	0.0717703
164	0.220339	0.288591	0.206349	164	0.0747388		1	164	0.0717703
166	0.221591	0.288591	0.206349	166	0.0756096		1	166	0.0717703
168	0.221591	0.288591	0.206349	168	0.0764796		1	168	0.0717703
170	0.221591	0.288591	0.206349	170	0.0773487		1	170	0.0717703
172	0.227273	0.283784	0.206349	172	0.078217		1	172	0.0717703
174	0.227273	0.283784	0.208	174	0.0790846		1	174	0.0721154
176	0.227273	0.285714	0.208	176	0.0799512		1	176	0.0721154
178	0.227273	0.285714	0.208	178	0.0808171		1	178	0.0724638
180	0.228571	0.285714	0.208	180	0.0816822		1	180	0.0724638
182	0.228571	0.285714	0.208	182	0.0825464		1	182	0.0724638
184	0.228571	0.280822	0.208	184	0.0834099		1	184	0.0724638
186	0.228571	0.280822	0.208	186	0.0842725		1	186	0.0724638
188	0.229885	0.287671	0.208	188	0.0851343		1	188	0.0772947
190	0.225434	0.287671	0.208	190	0.0859953		1	190	0.0772947
192	0.225434	0.289655	0.201613	192	0.0868555		1	192	0.0772947
194	0.225434	0.303448	0.201613	194	0.0877149		1	194	0.0821256
196	0.225434	0.303448	0.201613	196	0.0885735		1	196	0.0869565
198	0.231214	0.303448	0.201613	198	0.0894312		1	198	0.0869565
200	0.231214	0.305556	0.201613	200	0.0902882		1	200	0.0917874
202	0.231214	0.305556	0.201613	202	0.0911443		1	202	0.0926829
204	0.231214	0.305556	0.195122	204	0.0919997		1	204	0.0926829
206	0.231214	0.305556	0.195122	206	0.0928542		1	206	0.0926829
208	0.231214	0.305556	0.195122	208	0.093708		1	208	0.0935961
210	0.231214	0.305556	0.195122	210	0.0945609		1	210	0.0945274
212	0.231214	0.305556	0.195122	212	0.095413		1	212	0.095
214	0.236994	0.305556	0.195122	214	0.0962644		1	214	0.095
216	0.236994	0.3125	0.195122	216	0.0971149		1	216	0.0954774
218	0.238372	0.3125	0.195122	218	0.0979646		1	218	0.10101
220	0.238372	0.3125	0.195122	220	0.0988135		1	220	0.10101
222	0.238372	0.3125	0.196721	222	0.0996617		1	222	0.10101
224	0.244186	0.3125	0.204918	224	0.100509		1	224	0.106061
226	0.251462	0.3125	0.204918	226	0.101356		1	226	0.106061
228	0.251462	0.307692	0.204918	228	0.102201		1	228	0.106061
230	0.247059	0.314685	0.204918	230	0.103046		1	230	0.111111
232	0.247059	0.314685	0.204918	232	0.10389		1	232	0.111111
234	0.247059	0.314685	0.204918	234	0.104734		1	234	0.111111
236	0.247059	0.314685	0.206612	236	0.105576		1	236	0.111675
238	0.247059	0.309859	0.206612	238	0.106418		1	238	0.111675
240	0.247059	0.309859	0.206612	240	0.107259		1	240	0.111675
242	0.247059	0.309859	0.206612	242	0.108099		1	242	0.117347
244	0.242604	0.309859	0.214876	244	0.108939		1	244	0.117949
246	0.244048	0.309859	0.214876	246	0.109777		1	246	0.117949
248	0.245509	0.309859	0.214876	248	0.110615		1	248	0.123077
250	0.245509	0.309859	0.214876	250	0.111452		1	250	0.123711
252	0.245509	0.316901	0.214876	252	0.112288		1	252	0.123711
254	0.246988	0.316901	0.214876	254	0.113124		1	254	0.123711
256	0.246988	0.316901	0.214876	256	0.113958		1	256	0.123711
258	0.246988	0.312057	0.214876	258	0.114792		1	258	0.123711
260	0.25	0.312057	0.22314	260	0.115625		1	260	0.119171
262	0.25	0.312057	0.22314	262	0.116458		1	262	0.124352
264	0.25	0.312057	0.22314	264	0.117289		1	264	0.124352
266	0.246914	0.312057	0.22314	266	0.11812		1	266	0.124352
268	0.246914	0.312057	0.22314	268	0.11895		1	268	0.120419
270	0.246914	0.312057	0.22314	270	0.119779		1	270	0.126316
272	0.242236	0.312057	0.22314	272	0.120607		1	272	0.126984
274	0.242236	0.312057	0.226891	274	0.121435		1	274	0.126984
276	0.24375	0.314286	0.226891	276	0.122262		1	276	0.126984
278	0.24375	0.314286	0.226891	278	0.123088		1	278	0.126984
280	0.24375	0.314286	0.226891	280	0.123913		1	280	0.126984
282	0.24375	0.314286	0.226891	282	0.124738		1	282	0.126984
284	0.24375	0.314286	0.226891	284	0.125561		1	284	0.126984
286	0.24375	0.316547	0.226891	286	0.126384		1	286	0.126984
288	0.238994	0.316547	0.226891	288	0.127207		1	288	0.126984
290	0.238994	0.316547	0.228814	290	0.128028		1	290	0.12766
292	0.238994	0.316547	0.224138	292	0.128849		1	292	0.12766
294	0.238994	0.316547	0.224138	294	0.129668		1	294	0.12766
296	0.238994	0.316547	0.226087	296	0.130488		1	296	0.128342
298	0.246835	0.316547	0.226087	298	0.131306		1	298	0.128342
300	0.246835	0.316547	0.226087	300	0.132123		1	300	0.129032
302	0.246835	0.316547	0.226087	302	0.13294		1	302	0.129032
304	0.246835	0.311594	0.226087	304	0.133756		1	304	0.12973
306	0.246835	0.311594	0.221239	306	0.134571		1	306	0.12973
308	0.246835	0.311594	0.223214	308	0.135386		1	308	0.12973
310	0.246835	0.311594	0.223214	310	0.1362		1	310	0.12973
312	0.248408	0.311594	0.216216	312	0.137013		1	312	0.12973
314	0.248408	0.311594	0.216216	314	0.137825		1	314	0.130435
316	0.248408	0.311594	0.216216	316	0.138636		1	316	0.130435
318	0.248408	0.311594	0.216216	318	0.139447		1	318	0.130435
320	0.248408	0.311594	0.216216	320	0.140257		1	320	0.130435
322	0.248408	0.313869	0.216216	322	0.141066		1	322	0.13587
324	0.248408	0.313869	0.216216	324	0.141874		1	324	0.13587
326	0.248408	0.313869	0.216216	326	0.142682		1	326	0.13587
328	0.25	0.313869	0.216216	328	0.143489		1	328	0.13587
330	0.25	0.313869	0.216216	330	0.144295		1	330	0.13587
332	0.251613	0.313869	0.209091	332	0.1451		1	332	0.137363
334	0.246753	0.313869	0.209091	334	0.145905		1	334	0.137363
336	0.246753	0.321168	0.209091	336	0.146708		1	336	0.132597
338	0.246753	0.321168	0.211009	338	0.147511		1	338	0.132597
340	0.24183	0.321168	0.211009	340	0.148314		1	340	0.132597
342	0.24183	0.321168	0.211009	342	0.149115		1	342	0.132597
344	0.24183	0.321168	0.211009	344	0.149916		1	344	0.138122
346	0.243421	0.321168	0.220183	346	0.150716		1	346	0.143646
348	0.25	0.321168	0.229358	348	0.151515		1	348	0.149171
350	0.25	0.321168	0.229358	350	0.152314		1	350	0.149171
352	0.245033	0.321168	0.229358	352	0.153112		1	352	0.15
354	0.245033	0.321168	0.229358	354	0.153909		1	354	0.150838
356	0.245033	0.321168	0.229358	356	0.154705		1	356	0.162921
358	0.245033	0.321168	0.229358	358	0.155501		1	358	0.162921
360	0.245033	0.328467	0.229358	360	0.156295		1	360	0.163842
362	0.245033	0.328467	0.229358	362	0.157089		1	362	0.159091
364	0.251656	0.328467	0.229358	364	0.157883		1	364	0.164773
366	0.251656	0.328467	0.229358	366	0.158675		1	366	0.164773
368	0.251656	0.328467	0.229358	368	0.159467		1	368	0.165714
370	0.253333	0.328467	0.229358	370	0.160258		1	370	0.165714
372	0.253333	0.328467	0.229358	372	0.161048		1	372	0.171429
374	0.253333	0.328467	0.229358	374	0.161838		1	374	0.171429
376	0.26	0.328467	0.231481	376	0.162627		1	376	0.171429
378	0.26	0.328467	0.231481	378	0.163415		1	378	0.171429
380	0.268456	0.330882	0.231481	380	0.164202		1	380	0.171429
382	0.268456	0.330882	0.231481	382	0.164989		1	382	0.171429
384	0.268456	0.330882	0.231481	384	0.165775		1	384	0.168605
386	0.268456	0.330882	0.233645	386	0.16656		1	386	0.168605
388	0.268456	0.330882	0.233645	388	0.167344		1	388	0.168605
390	0.268456	0.338235	0.233645	390	0.168128		1	390	0.175439
392	0.268456	0.338235	0.233645	392	0.168911		1	392	0.175439
394	0.268456	0.340741	0.233645	394	0.169693		1	394	0.175439
396	0.268456	0.340741	0.233645	396	0.170474		1	396	0.183432
398	0.268456	0.340741	0.233645	398	0.171255		1	398	0.184524
400	0.268456	0.340741	0.233645	400	0.172035		1	400	0.185629
402	0.268456	0.340741	0.233645	402	0.172814		1	402	0.186747
404	0.268456	0.340741	0.233645	404	0.173592		1	404	0.186747
406	0.263514	0.343284	0.233645	406	0.17437		1	406	0.192771
408	0.263514	0.343284	0.233645	408	0.175147		1	408	0.198795
410	0.258503	0.343284	0.233645	410	0.175924		1	410	0.198795
412	0.258503	0.343284	0.233645	412	0.176699		1	412	0.204819
414	0.265306	0.343284	0.233645	414	0.177474		1	414	0.204819
416	0.265306	0.343284	0.245283	416	0.178248		1	416	0.204819
418	0.277778	0.343284	0.245283	418	0.179021		1	418	0.204819
420	0.27972	0.343284	0.245283	420	0.179794		1	420	0.204819
422	0.286713	0.345865	0.245283	422	0.180566		1	422	0.210843
424	0.293706	0.345865	0.245283	424	0.181337		1	424	0.20122
426	0.293706	0.345865	0.245283	426	0.182108		1	426	0.20122
428	0.293706	0.356061	0.245283	428	0.182877		1	428	0.20122
430	0.293706	0.356061	0.245283	430	0.183646		1	430	0.202454
432	0.293706	0.356061	0.247619	432	0.184415		1	432	0.202454
434	0.295775	0.356061	0.247619	434	0.185182		1	434	0.202454
436	0.295775	0.351145	0.247619	436	0.185949		1	436	0.202454
438	0.295775	0.358779	0.247619	438	0.186715		1	438	0.202454
440	0.295775	0.358779	0.247619	440	0.187481		1	440	0.203704
442	0.295775	0.358779	0.247619	442	0.188245		1	442	0.204969
444	0.295775	0.358779	0.247619	444	0.189009		1	444	0.204969
446	0.297872	0.358779	0.247619	446	0.189772		1	446	0.204969
448	0.297872	0.353846	0.247619	448	0.190535		1	448	0.20625
450	0.297872	0.353846	0.247619	450	0.191297		1	450	0.213836
452	0.3	0.353846	0.252427	452	0.192058		1	452	0.213836
454	0.294964	0.353846	0.252427	454	0.192818		1	454	0.21519
456	0.294964	0.353846	0.252427	456	0.193578		1	456	0.21519
458	0.294964	0.353846	0.252427	458	0.194337		1	458	0.21519
460	0.294964	0.353846	0.262136	460	0.195095		1	460	0.217949
462	0.297101	0.356589	0.262136	462	0.195853		1	462	0.219355
464	0.297101	0.356589	0.262136	464	0.196609		1	464	0.220779
466	0.297101	0.359375	0.262136	466	0.197365		1	466	0.220779
468	0.297101	0.359375	0.264706	468	0.198121		1	468	0.220779
470	0.291971	0.359375	0.264706	470	0.198876		1	470	0.220779
472	0.291971	0.359375	0.27451	472	0.199629		1	472	0.215686
474	0.291971	0.367188	0.284314	474	0.200383		1	474	0.223684
476	0.29927	0.367188	0.284314	476	0.201135		1	476	0.226667
478	0.29927	0.367188	0.284314	478	0.201887		1	478	0.226667
480	0.29927	0.367188	0.284314	480	0.202638		1	480	0.226667
482	0.29927	0.367188	0.284314	482	0.203389		1	482	0.228188
484	0.29927	0.370079	0.27	484	0.204138		1	484	0.228188
486	0.29927	0.373016	0.27	486	0.204887		1	486	0.228188
488	0.29927	0.368	0.27	488	0.205636		1	488	0.228188
490	0.29927	0.368	0.27	490	0.206383		1	490	0.222973
492	0.29927	0.368	0.27	492	0.20713		1	492	0.222973
494	0.29927	0.368	0.27	494	0.207876		1	494	0.222973
496	0.29927	0.368	0.27	496	0.208622		1	496	0.231293
498	0.29927	0.370968	0.27	498	0.209367		1	498	0.231293
500	0.29927	0.370968	0.27	500	0.210111		1	500	0.231293
502	0.308824	0.370968	0.27	502	0.210854		1	502	0.226027
504	0.308824	0.370968	0.27	504	0.211597		1	504	0.226027
506	0.308824	0.370968	0.27	506	0.212339		1	506	0.232877
508	0.308824	0.370968	0.27	508	0.21308		1	508	0.232877
510	0.308824	0.370968	0.272727	510	0.213821		1	510	0.232877
512	0.308824	0.370968	0.272727	512	0.21456		1	512	0.232877
514	0.308824	0.370968	0.272727	514	0.2153		1	514	0.234483
516	0.308824	0.365854	0.272727	516	0.216038		1	516	0.234483
518	0.308824	0.365854	0.27551	518	0.216776		1	518	0.236111
520	0.308824	0.373984	0.268041	520	0.217513		1	520	0.237762
522	0.308824	0.382114	0.268041	522	0.21825		1	522	0.232394
524	0.311111	0.382114	0.268041	524	0.218985		1	524	0.232394
526	0.311111	0.382114	0.268041	526	0.21972		1	526	0.232394
528	0.311111	0.382114	0.278351	528	0.220455		1	528	0.232394
530	0.311111	0.382114	0.278351	530	0.221188		1	530	0.239437
532	0.311111	0.382114	0.278351	532	0.221921		1	532	0.239437
534	0.311111	0.382114	0.278351	534	0.222653		1	534	0.239437
536	0.311111	0.382114	0.278351	536	0.223385		1	536	0.239437
538	0.311111	0.382114	0.28125	538	0.224116		1	538	0.241135
540	0.318519	0.382114	0.28125	540	0.224846		1	540	0.235714
542	0.320896	0.382114	0.273684	542	0.225576		1	542	0.235714
544	0.320896	0.382114	0.276596	544	0.226305		1	544	0.235714
546	0.323308	0.382114	0.276596	546	0.227033		1	546	0.235714
548	0.323308	0.382114	0.276596	548	0.22776		1	548	0.235714
550	0.325758	0.385246	0.276596	550	0.228487		1	550	0.235714
552	0.325758	0.385246	0.276596	552	0.229213		1	552	0.235714
554	0.325758	0.385246	0.276596	554	0.229938		1	554	0.235714
556	0.325758	0.385246	0.276596	556	0.230663		1	556	0.235714
558	0.325758	0.385246	0.276596	558	0.231387		1	558	0.235714
560	0.325758	0.385246	0.276596	560	0.232111		1	560	0.235714
562	0.325758	0.385246	0.276596	562	0.232833		1	562	0.235714
564	0.325758	0.385246	0.276596	564	0.233555		1	564	0.235714
566	0.325758	0.385246	0.276596	566	0.234276		1	566	0.235714
568	0.325758	0.385246	0.276596	568	0.234997		1	568	0.235714
570	0.325758	0.385246	0.276596	570	0.235717		1	570	0.235714
572	0.325758	0.385246	0.276596	572	0.236436		1	572	0.235714
574	0.325758	0.385246	0.276596	574	0.237155		1	574	0.235714
576	0.320611	0.380165	0.276596	576	0.237873		1	576	0.235714
578	0.328244	0.38843	0.287234	578	0.23859		1	578	0.235714
580	0.328244	0.391667	0.27957	580	0.239307		1	580	0.242857
582	0.335878	0.391667	0.27957	582	0.240023		1	582	0.242857
584	0.335878	0.391667	0.27957	584	0.240738		1	584	0.242857
586	0.335878	0.391667	0.290323	586	0.241452		1	586	0.244604
588	0.335878	0.391667	0.293478	588	0.242166		1	588	0.244604
590	0.335878	0.391667	0.293478	590	0.24288		1	590	0.244604
592	0.335878	0.391667	0.293478	592	0.243592		1	592	0.244604
594	0.335878	0.391667	0.296703	594	0.244304		1	594	0.246377
596	0.338462	0.391667	0.296703	596	0.245015		1	596	0.248175
598	0.338462	0.391667	0.296703	598	0.245726		1	598	0.248175
600	0.338462	0.391667	0.296703	600	0.246436		1	600	0.248175
602	0.338462	0.391667	0.3	602	0.247145		1	602	0.248175
604	0.338462	0.391667	0.3	604	0.247853		1	604	0.248175
606	0.338462	0.391667	0.303371	606	0.248561		1	606	0.248175
608	0.338462	0.391667	0.303371	608	0.249268		1	608	0.248175
610	0.338462	0.391667	0.303371	610	0.249975		1	610	0.262774
612	0.338462	0.391667	0.303371	612	0.250681		1	612	0.264706
614	0.341085	0.394958	0.303371	614	0.251386		1	614	0.264706
616	0.341085	0.394958	0.303371	616	0.252091		1	616	0.261194
618	0.341085	0.389831	0.306818	618	0.252794		1	618	0.263158
620	0.341085	0.389831	0.310345	620	0.253498		1	620	0.263158
622	0.34375	0.389831	0.310345	622	0.2542		1	622	0.263158
624	0.351562	0.389831	0.310345	624	0.254902		1	624	0.265152
626	0.351562	0.389831	0.310345	626	0.255603		1	626	0.265152
628	0.351562	0.389831	0.310345	628	0.256304		1	628	0.265152
630	0.351562	0.389831	0.310345	630	0.257004		1	630	0.265152
632	0.351562	0.389831	0.310345	632	0.257703		1	632	0.265152
634	0.359375	0.389831	0.310345	634	0.258402		1	634	0.265152
636	0.362205	0.389831	0.310345	636	0.2591		1	636	0.265152
638	0.362205	0.393162	0.310345	638	0.259797		1	638	0.265152
640	0.362205	0.393162	0.310345	640	0.260493		1	640	0.265152
642	0.362205	0.396552	0.321839	642	0.261189		1	642	0.265152
644	0.370079	0.396552	0.321839	644	0.261885		1	644	0.265152
646	0.370079	0.396552	0.321839	646	0.262579		1	646	0.265152
648	0.373016	0.396552	0.321839	648	0.263273		1	648	0.265152
650	0.373016	0.396552	0.333333	650	0.263967		1	650	0.265152
652	0.379032	0.396552	0.333333	652	0.264659		1	652	0.265152
654	0.379032	0.405172	0.333333	654	0.265351		1	654	0.265152
656	0.379032	0.405172	0.333333	656	0.266043		1	656	0.267176
658	0.379032	0.405172	0.333333	658	0.266734		1	658	0.267176
660	0.382114	0.405172	0.337209	660	0.267424		1	660	0.267176
662	0.382114	0.405172	0.341176	662	0.268113		1	662	0.267176
664	0.385246	0.405172	0.341176	664	0.268802		1	664	0.261538
666	0.38843	0.4	0.352941	666	0.26949		1	666	0.261538
668	0.38843	0.4	0.352941	668	0.270178		1	668	0.263566
670	0.38843	0.4	0.352941	670	0.270864		1	670	0.265625
672	0.38843	0.4	0.352941	672	0.271551		1	672	0.265625
674	0.38843	0.4	0.352941	674	0.272236		1	674	0.265625
676	0.383333	0.4	0.364706	676	0.272921		1	676	0.265625
678	0.383333	0.403509	0.364706	678	0.273605		1	678	0.265625
680	0.378151	0.403509	0.364706	680	0.274289		1	680	0.265625
682	0.378151	0.403509	0.364706	682	0.274972		1	682	0.265625
684	0.378151	0.403509	0.364706	684	0.275654		1	684	0.265625
686	0.378151	0.392857	0.364706	686	0.276336		1	686	0.265625
688	0.378151	0.396396	0.364706	688	0.277017		1	688	0.267717
690	0.378151	0.396396	0.364706	690	0.277698		1	690	0.267717
692	0.378151	0.396396	0.364706	692	0.278377		1	692	0.275591
694	0.372881	0.396396	0.364706	694	0.279056		1	694	0.275591
696	0.372881	0.396396	0.364706	696	0.279735		1	696	0.275591
698	0.372881	0.396396	0.364706	698	0.280413		1	698	0.275591
700	0.381356	0.396396	0.369048	700	0.28109		1	700	0.275591
702	0.381356	0.405405	0.369048	702	0.281767		1	702	0.275591
704	0.381356	0.405405	0.369048	704	0.282443		1	704	0.275591
706	0.381356	0.394495	0.369048	706	0.283118		1	706	0.275591
708	0.381356	0.407407	0.369048	708	0.283793		1	708	0.277778
710	0.381356	0.401869	0.369048	710	0.284467		1	710	0.277778
712	0.381356	0.401869	0.369048	712	0.28514		1	712	0.277778
714	0.376068	0.401869	0.369048	714	0.285813		1	714	0.288
716	0.376068	0.401869	0.369048	716	0.286485		1	716	0.288
718	0.376068	0.401869	0.369048	718	0.287156		1	718	0.288
720	0.376068	0.401869	0.369048	720	0.287827		1	720	0.290323
722	0.376068	0.40566	0.369048	722	0.288497		1	722	0.290323
724	0.376068	0.40566	0.369048	724	0.289167		1	724	0.286885
726	0.376068	0.40566	0.369048	726	0.289836		1	726	0.286885
728	0.376068	0.40566	0.369048	728	0.290504		1	728	0.289256
730	0.37931	0.409524	0.369048	730	0.291172		1	730	0.289256
732	0.382609	0.409524	0.369048	732	0.291839		1	732	0.297521
734	0.382609	0.409524	0.373494	734	0.292506		1	734	0.297521
736	0.377193	0.409524	0.373494	736	0.293172		1	736	0.297521
738	0.377193	0.409524	0.373494	738	0.293837		1	738	0.297521
740	0.377193	0.409524	0.382716	740	0.294501		1	740	0.305785
742	0.377193	0.409524	0.382716	742	0.295165		1	742	0.31405
744	0.377193	0.409524	0.382716	744	0.295829		1	744	0.308333
746	0.377193	0.409524	0.382716	746	0.296491		1	746	0.308333
748	0.371681	0.409524	0.382716	748	0.297153		1	748	0.308333
750	0.371681	0.409524	0.382716	750	0.297815		1	750	0.308333
752	0.371681	0.409524	0.382716	752	0.298476		1	752	0.319328
754	0.371681	0.409524	0.382716	754	0.299136		1	754	0.322034
756	0.371681	0.409524	0.375	756	0.299796		1	756	0.322034
758	0.371681	0.409524	0.375	758	0.300455		1	758	0.316239
760	0.371681	0.409524	0.375	760	0.301113		1	760	0.316239
762	0.371681	0.409524	0.375	762	0.301771		1	762	0.313043
764	0.371681	0.409524	0.379747	764	0.302428		1	764	0.321739
766	0.371681	0.409524	0.379747	766	0.303084		1	766	0.321739
768	0.371681	0.409524	0.371795	768	0.30374		1	768	0.321739
770	0.371681	0.409524	0.371795	770	0.304395		1	770	0.321739
772	0.381818	0.409524	0.371795	772	0.30505		1	772	0.321739
774	0.381818	0.409524	0.363636	774	0.305704		1	774	0.321739
776	0.381818	0.409524	0.368421	776	0.306358		1	776	0.321739
778	0.381818	0.409524	0.368421	778	0.30701		1	778	0.324561
780	0.381818	0.409524	0.368421	780	0.307663		1	780	0.324561
782	0.394495	0.409524	0.368421	782	0.308314		1	782	0.321429
784	0.394495	0.413462	0.368421	784	0.308965		1	784	0.321429
786	0.394495	0.407767	0.368421	786	0.309615		1	786	0.321429
788	0.394495	0.407767	0.368421	788	0.310265		1	788	0.321429
790	0.394495	0.407767	0.368421	790	0.310914		1	790	0.321429
792	0.396226	0.407767	0.368421	792	0.311563		1	792	0.321429
794	0.396226	0.407767	0.368421	794	0.312211		1	794	0.321429
796	0.396226	0.411765	0.368421	796	0.312858		1	796	0.321429
798	0.396226	0.411765	0.368421	798	0.313505		1	798	0.321429
800	0.396226	0.411765	0.381579	800	0.314151		1	800	0.324324
802	0.396226	0.411765	0.381579	802	0.314796		1	802	0.327273
804	0.396226	0.411765	0.381579	804	0.315441		1	804	0.330275
806	0.4	0.411765	0.381579	806	0.316085		1	806	0.333333
808	0.4	0.411765	0.381579	808	0.316729		1	808	0.333333
810	0.4	0.411765	0.381579	810	0.317372		1	810	0.333333
812	0.394231	0.411765	0.381579	812	0.318014		1	812	0.333333
814	0.398058	0.411765	0.381579	814	0.318656		1	814	0.333333
816	0.398058	0.411765	0.381579	816	0.319298		1	816	0.327103
818	0.398058	0.411765	0.381579	818	0.319938		1	818	0.327103
820	0.398058	0.411765	0.381579	820	0.320578		1	820	0.327103
822	0.398058	0.411765	0.381579	822	0.321218		1	822	0.330189
824	0.398058	0.411765	0.381579	824	0.321856		1	824	0.330189
826	0.398058	0.411765	0.381579	826	0.322495		1	826	0.330189
828	0.411765	0.411765	0.381579	828	0.323132		1	828	0.330189
830	0.411765	0.411765	0.381579	830	0.323769		1	830	0.330189
832	0.411765	0.405941	0.381579	832	0.324406		1	832	0.330189
834	0.411765	0.405941	0.381579	834	0.325042		1	834	0.330189
836	0.411765	0.415842	0.386667	836	0.325677		1	836	0.330189
838	0.411765	0.415842	0.386667	838	0.326311		1	838	0.330189
840	0.405941	0.415842	0.386667	840	0.326945		1	840	0.339623
842	0.405941	0.415842	0.386667	842	0.327579		1	842	0.339623
844	0.405941	0.425743	0.386667	844	0.328212		1	844	0.339623
846	0.415842	0.425743	0.386667	846	0.328844		1	846	0.339623
848	0.41	0.43	0.386667	848	0.329476		1	848	0.339623
850	0.41	0.424242	0.386667	850	0.330107		1	850	0.339623
852	0.41	0.424242	0.378378	852	0.330737		1	852	0.333333
854	0.41	0.424242	0.378378	854	0.331367		1	854	0.336538
856	0.41	0.424242	0.378378	856	0.331996		1	856	0.336538
858	0.41	0.424242	0.378378	858	0.332625		1	858	0.336538
860	0.41	0.424242	0.378378	860	0.333253		1	860	0.336538
862	0.41	0.424242	0.378378	862	0.33388		1	862	0.336538
864	0.41	0.424242	0.378378	864	0.334507		1	864	0.336538
866	0.41	0.424242	0.405405	866	0.335134		1	866	0.336538
868	0.41	0.424242	0.405405	868	0.335759		1	868	0.336538
870	0.41	0.418367	0.405405	870	0.336384		1	870	0.330097
872	0.42	0.418367	0.405405	872	0.337009		1	872	0.330097
874	0.42	0.418367	0.405405	874	0.337633		1	874	0.330097
876	0.42	0.418367	0.405405	876	0.338256		1	876	0.330097
878	0.42	0.418367	0.405405	878	0.338879		1	878	0.330097
880	0.42	0.418367	0.405405	880	0.339501		1	880	0.330097
882	0.42	0.418367	0.405405	882	0.340123		1	882	0.330097
884	0.42	0.418367	0.405405	884	0.340744		1	884	0.330097
886	0.42	0.418367	0.405405	886	0.341364		1	886	0.330097
888	0.42	0.418367	0.405405	888	0.341984		1	888	0.330097
890	0.42	0.418367	0.405405	890	0.342604		1	890	0.330097
892	0.42	0.418367	0.424658	892	0.343222		1	892	0.339806
894	0.42	0.428571	0.424658	894	0.34384		1	894	0.339806
896	0.42	0.428571	0.424658	896	0.344458		1	896	0.333333
898	0.424242	0.43299	0.416667	898	0.345075		1	898	0.326733
900	0.424242	0.4375	0.416667	900	0.345691		1	900	0.326733
902	0.424242	0.4375	0.416667	902	0.346307		1	902	0.326733
904	0.424242	0.4375	0.416667	904	0.346922		1	904	0.326733
906	0.424242	0.442105	0.416667	906	0.347537		1	906	0.336634
908	0.424242	0.442105	0.416667	908	0.348151		1	908	0.336634
910	0.424242	0.442105	0.416667	910	0.348764		1	910	0.336634
912	0.424242	0.44086	0.428571	912	0.349377		1	912	0.336634
914	0.424242	0.44086	0.428571	914	0.349989		1	914	0.336634
916	0.428571	0.44086	0.428571	916	0.350601		1	916	0.336634
918	0.428571	0.44086	0.42029	918	0.351212		1	918	0.336634
920	0.428571	0.44086	0.42029	920	0.351823		1	920	0.34
922	0.428571	0.44086	0.42029	922	0.352433		1	922	0.34
924	0.428571	0.434783	0.42029	924	0.353042		1	924	0.34
926	0.428571	0.428571	0.42029	926	0.353651		1	926	0.34
928	0.43299	0.428571	0.426471	928	0.35426		1	928	0.34
930	0.43299	0.428571	0.426471	930	0.354867		1	930	0.34
932	0.43299	0.428571	0.426471	932	0.355474		1	932	0.34
934	0.43299	0.433333	0.432836	934	0.356081		1	934	0.34
936	0.43299	0.433333	0.432836	936	0.356687		1	936	0.34
938	0.43299	0.433333	0.432836	938	0.357292		1	938	0.34
940	0.43299	0.433333	0.432836	940	0.357897		1	940	0.34
942	0.43299	0.433333	0.432836	942	0.358502		1	942	0.34
944	0.43299	0.433333	0.432836	944	0.359105		1	944	0.34
946	0.43299	0.433333	0.432836	946	0.359709		1	946	0.34
948	0.43299	0.433333	0.432836	948	0.360311		1	948	0.34
950	0.43299	0.426966	0.432836	950	0.360913		1	950	0.343434
952	0.43299	0.426966	0.432836	952	0.361515		1	952	0.346939
954	0.43299	0.420455	0.432836	954	0.362116		1	954	0.346939
956	0.4375	0.420455	0.447761	956	0.362716		1	956	0.346939
958	0.431579	0.420455	0.447761	958	0.363316		1	958	0.350515
960	0.431579	0.420455	0.447761	960	0.363915		1	960	0.354167
962	0.43617	0.420455	0.447761	962	0.364513		1	962	0.354167
964	0.43617	0.420455	0.447761	964	0.365112		1	964	0.354167
966	0.43617	0.425287	0.439394	966	0.365709		1	966	0.354167
968	0.43617	0.430233	0.439394	968	0.366306		1	968	0.354167
970	0.43617	0.430233	0.439394	970	0.366902		1	970	0.354167
972	0.446809	0.423529	0.439394	972	0.367498		1	972	0.354167
974	0.446809	0.423529	0.439394	974	0.368093		1	974	0.354167
976	0.446809	0.423529	0.454545	976	0.368688		1	976	0.354167
978	0.446809	0.423529	0.454545	978	0.369282		1	978	0.357895
980	0.446809	0.423529	0.454545	980	0.369876		1	980	0.357895
982	0.446809	0.423529	0.454545	982	0.370469		1	982	0.357895
984	0.446809	0.423529	0.454545	984	0.371061		1	984	0.357895
986	0.451613	0.423529	0.454545	986	0.371653		1	986	0.361702
988	0.456522	0.423529	0.454545	988	0.372245		1	988	0.361702
990	0.456522	0.423529	0.454545	990	0.372835		1	990	0.361702
992	0.456522	0.423529	0.454545	992	0.373426		1	992	0.361702
994	0.456522	0.423529	0.454545	994	0.374015		1	994	0.354839
996	0.450549	0.423529	0.454545	996	0.374604		1	996	0.354839
998	0.450549	0.423529	0.454545	998	0.375193		1	998	0.354839
1000	0.450549	0.423529	0.454545	1000	0.375781		1	1000	0.369565
1002	0.450549	0.423529	0.454545	1002	0.376369		1	1002	0.369565
1004	0.450549	0.423529	0.454545	1004	0.376955		1	1004	0.369565
1006	0.450549	0.428571	0.454545	1006	0.377542		1	1006	0.369565
1008	0.450549	0.428571	0.461538	1008	0.378128		1	1008	0.373626
1010	0.450549	0.428571	0.461538	1010	0.378713		1	1010	0.373626
1012	0.450549	0.428571	0.461538	1012	0.379298		1	1012	0.366667
1014	0.450549	0.428571	0.461538	1014	0.379882		1	1014	0.370787
1016	0.450549	0.428571	0.461538	1016	0.380465		1	1016	0.370787
1018	0.450549	0.428571	0.461538	1018	0.381048		1	1018	0.370787
1020	0.450549	0.428571	0.461538	1020	0.381631		1	1020	0.370787
1022	0.450549	0.428571	0.461538	1022	0.382213		1	1022	0.382022
1024	0.450549	0.428571	0.461538	1024	0.382794		1	1024	0.382022
1026	0.450549	0.428571	0.461538	1026	0.383375		1	1026	0.382022
1028	0.450549	0.428571	0.453125	1028	0.383955		1	1028	0.382022
1030	0.450549	0.433735	0.453125	1030	0.384535		1	1030	0.386364
1032	0.444444	0.433735	0.453125	1032	0.385114		1	1032	0.386364
1034	0.455556	0.433735	0.453125	1034	0.385693		1	1034	0.386364
1036	0.455556	0.433735	0.453125	1036	0.386271		1	1036	0.386364
1038	0.455556	0.433735	0.453125	1038	0.386849		1	1038	0.386364
1040	0.455556	0.433735	0.453125	1040	0.387426		1	1040	0.386364
1042	0.455556	0.433735	0.453125	1042	0.388002		1	1042	0.386364
1044	0.455556	0.433735	0.453125	1044	0.388578		1	1044	0.386364
1046	0.455556	0.433735	0.453125	1046	0.389154		1	1046	0.372093
1048	0.454545	0.426829	0.453125	1048	0.389729		1	1048	0.372093
1050	0.454545	0.426829	0.451613	1050	0.390303		1	1050	0.372093
1052	0.448276	0.426829	0.451613	1052	0.390877		1	1052	0.372093
1054	0.448276	0.426829	0.451613	1054	0.39145		1	1054	0.372093
1056	0.453488	0.426829	0.451613	1056	0.392023		1	1056	0.372093
1058	0.453488	0.432099	0.451613	1058	0.392595		1	1058	0.372093
1060	0.453488	0.432099	0.451613	1060	0.393167		1	1060	0.372093
1062	0.453488	0.432099	0.451613	1062	0.393738		1	1062	0.372093
1064	0.465116	0.432099	0.451613	1064	0.394308		1	1064	0.372093
1066	0.476744	0.432099	0.451613	1066	0.394878		1	1066	0.372093
1068	0.476744	0.432099	0.451613	1068	0.395448		1	1068	0.372093
1070	0.470588	0.432099	0.451613	1070	0.396017		1	1070	0.364706
1072	0.481928	0.432099	0.451613	1072	0.396585		1	1072	0.364706
1074	0.481928	0.432099	0.451613	1074	0.397153		1	1074	0.373494
1076	0.47561	0.425	0.451613	1076	0.397721		1	1076	0.373494
1078	0.47561	0.425	0.451613	1078	0.398287		1	1078	0.373494
1080	0.47561	0.425	0.451613	1080	0.398854		1	1080	0.373494
1082	0.47561	0.425	0.451613	1082	0.399419		1	1082	0.373494
1084	0.47561	0.425	0.451613	1084	0.399985		1	1084	0.373494
1086	0.47561	0.425	0.451613	1086	0.400549		1	1086	0.373494
1088	0.481481	0.425	0.451613	1088	0.401113		1	1088	0.373494
1090	0.4875	0.425	0.451613	1090	0.401677		1	1090	0.373494
1092	0.493671	0.425	0.451613	1092	0.40224		1	1092	0.373494
1094	0.493671	0.425	0.451613	1094	0.402803		1	1094	0.373494
1096	0.493671	0.425	0.459016	1096	0.403365		1	1096	0.373494
1098	0.487179	0.417722	0.459016	1098	0.403926		1	1098	0.373494
1100	0.5	0.417722	0.459016	1100	0.404487		1	1100	0.373494
1102	0.5	0.417722	0.459016	1102	0.405048		1	1102	0.373494
1104	0.5	0.417722	0.459016	1104	0.405608		1	1104	0.373494
1106	0.5	0.417722	0.459016	1106	0.406167		1	1106	0.373494
1108	0.5	0.417722	0.459016	1108	0.406726		1	1108	0.365854
1110	0.5	0.417722	0.459016	1110	0.407284		1	1110	0.365854
1112	0.5	0.417722	0.459016	1112	0.407842		1	1112	0.365854
1114	0.5	0.417722	0.459016	1114	0.408399		1	1114	0.365854
1116	0.5	0.417722	0.459016	1116	0.408956		1	1116	0.365854
1118	0.5	0.417722	0.459016	1118	0.409512		1	1118	0.365854
1120	0.5	0.417722	0.459016	1120	0.410068		1	1120	0.365854
1122	0.5	0.417722	0.459016	1122	0.410623		1	1122	0.365854
1124	0.5	0.417722	0.459016	1124	0.411178		1	1124	0.37037
1126	0.5	0.441558	0.459016	1126	0.411732		1	1126	0.375
1128	0.5	0.441558	0.47541	1128	0.412286		1	1128	0.375
1130	0.5	0.441558	0.47541	1130	0.412839		1	1130	0.375
1132	0.5	0.441558	0.47541	1132	0.413391		1	1132	0.375
1134	0.5	0.441558	0.47541	1134	0.413944		1	1134	0.375
1136	0.5	0.441558	0.47541	1136	0.414495		1	1136	0.375
1138	0.5	0.441558	0.47541	1138	0.415046		1	1138	0.379747
1140	0.5	0.441558	0.47541	1140	0.415597		1	1140	0.379747
1142	0.493506	0.441558	0.47541	1142	0.416147		1	1142	0.379747
1144	0.5	0.441558	0.483333	1144	0.416696		1	1144	0.379747
1146	0.5	0.441558	0.483333	1146	0.417245		1	1146	0.379747
1148	0.5	0.441558	0.474576	1148	0.417793		1	1148	0.379747
1150	0.5	0.441558	0.474576	1150	0.418341		1	1150	0.379747
1152	0.5	0.447368	0.474576	1152	0.418889		1	1152	0.379747
1154	0.5	0.447368	0.474576	1154	0.419436		1	1154	0.371795
1156	0.5	0.447368	0.474576	1156	0.419982		1	1156	0.371795
1158	0.5	0.447368	0.474576	1158	0.420528		1	1158	0.371795
1160	0.506667	0.447368	0.474576	1160	0.421073		1	1160	0.371795
1162	0.506667	0.447368	0.474576	1162	0.421618		1	1162	0.371795
1164	0.513514	0.447368	0.474576	1164	0.422163		1	1164	0.371795
1166	0.513514	0.447368	0.474576	1166	0.422706		1	1166	0.371795
1168	0.513514	0.447368	0.474576	1168	0.42325		1	1168	0.371795
1170	0.513514	0.447368	0.474576	1170	0.423792		1	1170	0.371795
1172	0.527027	0.447368	0.474576	1172	0.424335		1	1172	0.371795
1174	0.527027	0.447368	0.474576	1174	0.424876		1	1174	0.363636
1176	0.527027	0.447368	0.482759	1176	0.425418		1	1176	0.363636
1178	0.527027	0.447368	0.482759	1178	0.425958		1	1178	0.363636
1180	0.534247	0.447368	0.482759	1180	0.426499		1	1180	0.363636
1182	0.534247	0.447368	0.482759	1182	0.427038		1	1182	0.363636
1184	0.527778	0.447368	0.482759	1184	0.427578		1	1184	0.363636
1186	0.527778	0.447368	0.482759	1186	0.428116		1	1186	0.363636
1188	0.527778	0.447368	0.482759	1188	0.428655		1	1188	0.363636
1190	0.527778	0.447368	0.482759	1190	0.429192		1	1190	0.363636
1192	0.527778	0.447368	0.482759	1192	0.42973		1	1192	0.363636
1194	0.521127	0.447368	0.482759	1194	0.430266		1	1194	0.363636
1196	0.521127	0.447368	0.482759	1196	0.430802		1	1196	0.363636
1198	0.521127	0.447368	0.491228	1198	0.431338		1	1198	0.363636
1200	0.528571	0.447368	0.491228	1200	0.431873		1	1200	0.363636
1202	0.528571	0.453333	0.491228	1202	0.432408		1	1202	0.363636
1204	0.528571	0.453333	0.491228	1204	0.432942		1	1204	0.363636
1206	0.528571	0.453333	0.491228	1206	0.433476		1	1206	0.363636
1208	0.528571	0.453333	0.491228	1208	0.434009		1	1208	0.363636
1210	0.528571	0.453333	0.491228	1210	0.434542		1	1210	0.363636
1212	0.528571	0.445946	0.491228	1212	0.435074		1	1212	0.363636
1214	0.521739	0.445946	0.491228	1214	0.435605		1	1214	0.368421
1216	0.514706	0.445946	0.491228	1216	0.436137		1	1216	0.368421
1218	0.514706	0.445946	0.5	1218	0.436667		1	1218	0.368421
1220	0.515152	0.445946	0.5	1220	0.437197		1	1220	0.368421
1222	0.515152	0.445946	0.5	1222	0.437727		1	1222	0.368421
1224	0.515152	0.445946	0.5	1224	0.438256		1	1224	0.368421
1226	0.515152	0.445946	0.5	1226	0.438785		1	1226	0.368421
1228	0.515152	0.445946	0.5	1228	0.439313		1	1228	0.368421
1230	0.507692	0.445946	0.5	1230	0.439841		1	1230	0.373333
1232	0.507692	0.445946	0.5	1232	0.440368		1	1232	0.373333
1234	0.507692	0.445946	0.5	1234	0.440895		1	1234	0.373333
1236	0.507692	0.445946	0.5	1236	0.441421		1	1236	0.373333
1238	0.507692	0.445946	0.5	1238	0.441947		1	1238	0.373333
1240	0.5	0.445946	0.5	1240	0.442472		1	1240	0.373333
1242	0.5	0.445946	0.5	1242	0.442996		1	1242	0.373333
1244	0.492063	0.459459	0.5	1244	0.443521		1	1244	0.373333
1246	0.492063	0.459459	0.5	1246	0.444044		1	1246	0.373333
1248	0.492063	0.459459	0.5	1248	0.444568		1	1248	0.373333
1250	0.492063	0.472973	0.5	1250	0.44509		1	1250	0.373333
1252	0.492063	0.472973	0.5	1252	0.445613		1	1252	0.373333
1254	0.492063	0.472973	0.5	1254	0.446134		1	1254	0.373333
1256	0.492063	0.472973	0.5	1256	0.446656		1	1256	0.373333
1258	0.492063	0.472973	0.509091	1258	0.447176		1	1258	0.373333
1260	0.492063	0.472973	0.509091	1260	0.447697		1	1260	0.373333
1262	0.492063	0.472973	0.509091	1262	0.448216		1	1262	0.373333
1264	0.492063	0.472973	0.509091	1264	0.448736		1	1264	0.373333
1266	0.492063	0.472973	0.509091	1266	0.449255		1	1266	0.364865
1268	0.492063	0.472973	0.509091	1268	0.449773		1	1268	0.369863
1270	0.492063	0.472973	0.509091	1270	0.450291		1	1270	0.383562
1272	0.492063	0.472973	0.509091	1272	0.450808		1	1272	0.380282
1274	0.492063	0.472973	0.509091	1274	0.451325		1	1274	0.380282
1276	0.5	0.472973	0.509091	1276	0.451841		1	1276	0.380282
1278	0.5	0.479452	0.509091	1278	0.452357		1	1278	0.380282
1280	0.5	0.479452	0.509091	1280	0.452873		1	1280	0.380282
1282	0.5	0.479452	0.509091	1282	0.453387		1	1282	0.380282
1284	0.491803	0.479452	0.509091	1284	0.453902		1	1284	0.380282
1286	0.491803	0.479452	0.509091	1286	0.454416		1	1286	0.385714
1288	0.491803	0.479452	0.509091	1288	0.454929		1	1288	0.385714
1290	0.491803	0.479452	0.509091	1290	0.455442		1	1290	0.385714
1292	0.491803	0.479452	0.509091	1292	0.455955		1	1292	0.385714
1294	0.5	0.479452	0.509091	1294	0.456467		1	1294	0.385714
1296	0.5	0.479452	0.509091	1296	0.456978		1	1296	0.385714
1298	0.491525	0.479452	0.509091	1298	0.457489		1	1298	0.391304
1300	0.491525	0.479452	0.509091	1300	0.458		1	1300	0.391304
1302	0.491525	0.472222	0.509091	1302	0.45851		1	1302	0.405797
1304	0.491525	0.472222	0.509091	1304	0.45902		1	1304	0.405797
1306	0.491525	0.478873	0.509091	1306	0.459529		1	1306	0.405797
1308	0.491525	0.478873	0.509091	1308	0.460037		1	1308	0.42029
1310	0.491525	0.478873	0.509091	1310	0.460546		1	1310	0.42029
1312	0.491525	0.478873	0.5	1312	0.461053		1	1312	0.42029
1314	0.491525	0.478873	0.5	1314	0.46156		1	1314	0.42029
1316	0.491525	0.478873	0.5	1316	0.462067		1	1316	0.411765
1318	0.491525	0.478873	0.5	1318	0.462573		1	1318	0.411765
1320	0.491525	0.485714	0.5	1320	0.463079		1	1320	0.411765
1322	0.491525	0.485714	0.5	1322	0.463585		1	1322	0.411765
1324	0.491525	0.485714	0.5	1324	0.464089		1	1324	0.411765
1326	0.491525	0.485714	0.5	1326	0.464594		1	1326	0.411765
1328	0.491525	0.492754	0.5	1328	0.465098		1	1328	0.411765
1330	0.491525	0.492754	0.518519	1330	0.465601		1	1330	0.411765
1332	0.491525	0.492754	0.509434	1332	0.466104		1	1332	0.402985
1334	0.491525	0.492754	0.509434	1334	0.466606		1	1334	0.41791
1336	0.491525	0.492754	0.509434	1336	0.467108		1	1336	0.41791
1338	0.491525	0.492754	0.509434	1338	0.46761		1	1338	0.41791
1340	0.491525	0.492754	0.519231	1340	0.468111		1	1340	0.41791
1342	0.491525	0.492754	0.519231	1342	0.468612		1	1342	0.41791
1344	0.491525	0.492754	0.519231	1344	0.469112		1	1344	0.41791
1346	0.491525	0.492754	0.519231	1346	0.469611		1	1346	0.41791
1348	0.491525	0.492754	0.519231	1348	0.47011		1	1348	0.41791
1350	0.482759	0.492754	0.519231	1350	0.470609		1	1350	0.41791
1352	0.491228	0.492754	0.519231	1352	0.471107		1	1352	0.41791
1354	0.491228	0.492754	0.519231	1354	0.471605		1	1354	0.41791
1356	0.491228	0.5	0.519231	1356	0.472102		1	1356	0.41791
1358	0.491228	0.5	0.519231	1358	0.472599		1	1358	0.41791
1360	0.491228	0.5	0.509804	1360	0.473096		1	1360	0.41791
1362	0.491228	0.5	0.509804	1362	0.473591		1	1362	0.41791
1364	0.491228	0.5	0.509804	1364	0.474087		1	1364	0.409091
1366	0.491228	0.507463	0.509804	1366	0.474582		1	1366	0.409091
1368	0.482143	0.507463	0.509804	1368	0.475076		1	1368	0.409091
1370	0.472727	0.507463	0.509804	1370	0.47557		1	1370	0.409091
1372	0.472727	0.507463	0.509804	1372	0.476064		1	1372	0.409091
1374	0.472727	0.507463	0.509804	1374	0.476557		1	1374	0.4
1376	0.472727	0.507463	0.509804	1376	0.47705		1	1376	0.4
1378	0.472727	0.515152	0.5	1378	0.477542		1	1378	0.4
1380	0.472727	0.515152	0.5	1380	0.478033		1	1380	0.4
1382	0.472727	0.515152	0.5	1382	0.478525		1	1382	0.4
1384	0.472727	0.515152	0.5	1384	0.479015		1	1384	0.4
1386	0.472727	0.523077	0.5	1386	0.479506		1	1386	0.4
1388	0.472727	0.523077	0.5	1388	0.479996		1	1388	0.4
1390	0.472727	0.523077	0.5	1390	0.480485		1	1390	0.4
1392	0.472727	0.523077	0.5	1392	0.480974		1	1392	0.4
1394	0.472727	0.53125	0.5	1394	0.481462		1	1394	0.4
1396	0.472727	0.53125	0.5	1396	0.48195		1	1396	0.4
1398	0.472727	0.52381	0.5	1398	0.482438		1	1398	0.4
1400	0.472727	0.52381	0.5	1400	0.482925		1	1400	0.4
1402	0.472727	0.52381	0.5	1402	0.483412		1	1402	0.390625
1404	0.472727	0.52381	0.5	1404	0.483898		1	1404	0.390625
1406	0.472727	0.52381	0.489796	1406	0.484384		1	1406	0.390625
1408	0.472727	0.52381	0.489796	1408	0.484869		1	1408	0.390625
1410	0.472727	0.52381	0.479167	1410	0.485354		1	1410	0.390625
1412	0.472727	0.516129	0.479167	1412	0.485838		1	1412	0.396825
1414	0.472727	0.516129	0.479167	1414	0.486322		1	1414	0.396825
1416	0.472727	0.516129	0.479167	1416	0.486805		1	1416	0.396825
1418	0.472727	0.516129	0.479167	1418	0.487288		1	1418	0.396825
1420	0.472727	0.516129	0.479167	1420	0.487771		1	1420	0.387097
1422	0.472727	0.516129	0.479167	1422	0.488253		1	1422	0.355932
1424	0.472727	0.516129	0.479167	1424	0.488735		1	1424	0.355932
1426	0.472727	0.516129	0.489362	1426	0.489216		1	1426	0.362069
1428	0.472727	0.516129	0.489362	1428	0.489696		1	1428	0.362069
1430	0.472727	0.516129	0.489362	1430	0.490177		1	1430	0.362069
1432	0.472727	0.516129	0.489362	1432	0.490656		1	1432	0.362069
1434	0.472727	0.516129	0.489362	1434	0.491136		1	1434	0.362069
1436	0.472727	0.516129	0.489362	1436	0.491615		1	1436	0.362069
1438	0.472727	0.516129	0.5	1438	0.492093		1	1438	0.362069
1440	0.472727	0.516129	0.488889	1440	0.492571		1	1440	0.362069
1442	0.472727	0.516129	0.488889	1442	0.493049		1	1442	0.362069
1444	0.490909	0.516129	0.488889	1444	0.493526		1	1444	0.368421
1446	0.5	0.516129	0.488889	1446	0.494002		1	1446	0.368421
1448	0.5	0.516129	0.488889	1448	0.494479		1	1448	0.368421
1450	0.5	0.516129	0.488889	1450	0.494954		1	1450	0.368421
1452	0.5	0.516129	0.488889	1452	0.49543		1	1452	0.368421
1454	0.5	0.516129	0.488889	1454	0.495905		1	1454	0.368421
1456	0.5	0.516129	0.488889	1456	0.496379		1	1456	0.368421
1458	0.5	0.516129	0.488889	1458	0.496853		1	1458	0.368421
1460	0.5	0.516129	0.488889	1460	0.497327		1	1460	0.368421
1462	0.5	0.508197	0.477273	1462	0.4978		1	1462	0.368421
1464	0.5	0.508197	0.477273	1464	0.498272		1	1464	0.375
1466	0.490566	0.508197	0.477273	1466	0.498744		1	1466	0.375
1468	0.490566	0.508197	0.477273	1468	0.499216		1	1468	0.375
1470	0.490566	0.508197	0.477273	1470	0.499687		1	1470	0.375
1472	0.490566	0.508197	0.477273	1472	0.500158		1	1472	0.375
1474	0.490566	0.516667	0.477273	1474	0.500629		1	1474	0.375
1476	0.490566	0.516667	0.477273	1476	0.501099		1	1476	0.375
1478	0.5	0.516667	0.488372	1478	0.501568		1	1478	0.375
1480	0.5	0.516667	0.488372	1480	0.502037		1	1480	0.375
1482	0.5	0.516667	0.488372	1482	0.502506		1	1482	0.375
1484	0.5	0.516667	0.488372	1484	0.502974		1	1484	0.375
1486	0.490196	0.516667	0.488372	1486	0.503442		1	1486	0.375
1488	0.490196	0.516667	0.488372	1488	0.503909		1	1488	0.375
1490	0.490196	0.516667	0.488372	1490	0.504376		1	1490	0.375
1492	0.5	0.516667	0.488372	1492	0.504843		1	1492	0.375
1494	0.5	0.516667	0.488372	1494	0.505309		1	1494	0.375
1496	0.510204	0.508475	0.488372	1496	0.505774		1	1496	0.375
1498	0.510204	0.508475	0.488372	1498	0.506239		1	1498	0.375
1500	0.510204	0.5	0.488372	1500	0.506704		1	1500	0.375
1502	0.520833	0.508772	0.488372	1502	0.507168		1	1502	0.375
1504	0.520833	0.508772	0.488372	1504	0.507632		1	1504	0.375
1506	0.520833	0.508772	0.5	1506	0.508095		1	1506	0.375
1508	0.520833	0.5	0.5	1508	0.508558		1	1508	0.375
1510	0.520833	0.5	0.5	1510	0.509021		1	1510	0.375
1512	0.520833	0.5	0.5	1512	0.509483		1	1512	0.375
1514	0.510638	0.5	0.5	1514	0.509945		1	1514	0.375
1516	0.5	0.5	0.5	1516	0.510406		1	1516	0.375
1518	0.5	0.5	0.5	1518	0.510867		1	1518	0.375
1520	0.488889	0.5	0.5	1520	0.511327		1	1520	0.375
1522	0.488889	0.490909	0.5	1522	0.511787		1	1522	0.375
1524	0.488889	0.490909	0.487805	1524	0.512246		1	1524	0.375
1526	0.511111	0.481481	0.487805	1526	0.512705		1	1526	0.375
1528	0.511111	0.481481	0.487805	1528	0.513164		1	1528	0.375
1530	0.5	0.481481	0.487805	1530	0.513622		1	1530	0.375
1532	0.5	0.481481	0.487805	1532	0.51408		1	1532	0.381818
1534	0.5	0.481481	0.487805	1534	0.514537		1	1534	0.381818
1536	0.5	0.481481	0.487805	1536	0.514994		1	1536	0.381818
1538	0.5	0.481481	0.487805	1538	0.51545		1	1538	0.381818
1540	0.5	0.481481	0.487805	1540	0.515906		1	1540	0.381818
1542	0.5	0.481481	0.487805	1542	0.516362		1	1542	0.381818
1544	0.5	0.481481	0.487805	1544	0.516817		1	1544	0.37037
1546	0.5	0.481481	0.487805	1546	0.517272		1	1546	0.37037
1548	0.5	0.471698	0.487805	1548	0.517726		1	1548	0.37037
1550	0.522727	0.471698	0.487805	1550	0.51818		1	1550	0.37037
1552	0.522727	0.471698	0.487805	1552	0.518634		1	1552	0.37037
1554	0.522727	0.471698	0.487805	1554	0.519087		1	1554	0.37037
1556	0.522727	0.471698	0.487805	1556	0.519539		1	1556	0.37037
1558	0.522727	0.471698	0.487805	1558	0.519991		1	1558	0.37037
1560	0.511628	0.480769	0.487805	1560	0.520443		1	1560	0.377358
1562	0.511628	0.470588	0.487805	1562	0.520894		1	1562	0.377358
1564	0.511628	0.470588	0.487805	1564	0.521345		1	1564	0.377358
1566	0.511628	0.470588	0.487805	1566	0.521796		1	1566	0.377358
1568	0.511628	0.48	0.487805	1568	0.522246		1	1568	0.365385
1570	0.511628	0.48	0.487805	1570	0.522696		1	1570	0.365385
1572	0.5	0.469388	0.487805	1572	0.523145		1	1572	0.365385
1574	0.5	0.469388	0.487805	1574	0.523593		1	1574	0.365385
1576	0.5	0.469388	0.475	1576	0.524042		1	1576	0.365385
1578	0.5	0.469388	0.447368	1578	0.52449		1	1578	0.365385
1580	0.5	0.469388	0.447368	1580	0.524937		1	1580	0.365385
1582	0.487805	0.469388	0.447368	1582	0.525384		1	1582	0.365385
1584	0.487805	0.469388	0.447368	1584	0.525831		1	1584	0.365385
1586	0.487805	0.469388	0.459459	1586	0.526277		1	1586	0.365385
1588	0.487805	0.469388	0.459459	1588	0.526723		1	1588	0.365385
1590	0.487805	0.469388	0.459459	1590	0.527169		1	1590	0.365385
1592	0.487805	0.479167	0.459459	1592	0.527614		1	1592	0.365385
1594	0.487805	0.479167	0.459459	1594	0.528058		1	1594	0.365385
1596	0.487805	0.489362	0.459459	1596	0.528502		1	1596	0.365385
1598	0.487805	0.489362	0.459459	1598	0.528946		1	1598	0.384615
1600	0.5	0.489362	0.459459	1600	0.529389		1	1600	0.384615
1602	0.487179	0.489362	0.486486	1602	0.529832		1	1602	0.384615
1604	0.487179	0.489362	0.486486	1604	0.530275		1	1604	0.384615
1606	0.487179	0.478261	0.486486	1606	0.530717		1	1606	0.384615
1608	0.487179	0.488889	0.486486	1608	0.531158		1	1608	0.384615
1610	0.512821	0.488889	0.486486	1610	0.5316		1	1610	0.384615
1612	0.512821	0.488889	0.486486	1612	0.532041		1	1612	0.384615
1614	0.512821	0.488889	0.486486	1614	0.532481		1	1614	0.384615
1616	0.512821	0.488889	0.486486	1616	0.532921		1	1616	0.384615
1618	0.512821	0.488889	0.486486	1618	0.53336		1	1618	0.384615
1620	0.5	0.488889	0.486486	1620	0.5338		1	1620	0.384615
1622	0.5	0.488889	0.486486	1622	0.534238		1	1622	0.384615
1624	0.5	0.488889	0.486486	1624	0.534677		1	1624	0.384615
1626	0.5	0.488889	0.472222	1626	0.535115		1	1626	0.392157
1628	0.5	0.488889	0.472222	1628	0.535552		1	1628	0.392157
1630	0.5	0.488889	0.472222	1630	0.535989		1	1630	0.392157
1632	0.5	0.488889	0.472222	1632	0.536426		1	1632	0.392157
1634	0.486486	0.488889	0.472222	1634	0.536862		1	1634	0.392157
1636	0.472222	0.488889	0.472222	1636	0.537298		1	1636	0.392157
1638	0.472222	0.488889	0.472222	1638	0.537734		1	1638	0.392157
1640	0.470588	0.488889	0.472222	1640	0.538169		1	1640	0.392157
1642	0.470588	0.5	0.472222	1642	0.538603		1	1642	0.392157
1644	0.470588	0.5	0.472222	1644	0.539038		1	1644	0.4
1646	0.470588	0.5	0.472222	1646	0.539471		1	1646	0.4
1648	0.470588	0.5	0.472222	1648	0.539905		1	1648	0.4
1650	0.470588	0.5	0.472222	1650	0.540338		1	1650	0.4
1652	0.470588	0.5	0.472222	1652	0.54077		1	1652	0.4
1654	0.470588	0.488372	0.485714	1654	0.541203		1	1654	0.4
1656	0.470588	0.488372	0.485714	1656	0.541634		1	1656	0.4
1658	0.470588	0.488372	0.485714	1658	0.542066		1	1658	0.4
1660	0.470588	0.488372	0.485714	1660	0.542497		1	1660	0.4
1662	0.484848	0.5	0.485714	1662	0.542927		1	1662	0.4
1664	0.484848	0.5	0.485714	1664	0.543357		1	1664	0.4
1666	0.484848	0.5	0.485714	1666	0.543787		1	1666	0.4
1668	0.46875	0.5	0.485714	1668	0.544217		1	1668	0.4
1670	0.46875	0.5	0.485714	1670	0.544645		1	1670	0.4
1672	0.46875	0.5	0.485714	1672	0.545074		1	1672	0.408163
1674	0.483871	0.5	0.485714	1674	0.545502		1	1674	0.408163
1676	0.483871	0.5	0.485714	1676	0.54593		1	1676	0.408163
1678	0.483871	0.5	0.485714	1678	0.546357		1	1678	0.408163
1680	0.483871	0.5	0.485714	1680	0.546784		1	1680	0.408163
1682	0.483871	0.5	0.485714	1682	0.547211		1	1682	0.408163
1684	0.483871	0.5	0.485714	1684	0.547637		1	1684	0.408163
1686	0.483871	0.5	0.485714	1686	0.548063		1	1686	0.416667
1688	0.483871	0.5	0.485714	1688	0.548488		1	1688	0.416667
1690	0.483871	0.5	0.485714	1690	0.548913		1	1690	0.416667
1692	0.483871	0.5	0.485714	1692	0.549337		1	1692	0.416667
1694	0.483871	0.5	0.485714	1694	0.549761		1	1694	0.416667
1696	0.483871	0.5	0.485714	1696	0.550185		1	1696	0.416667
1698	0.483871	0.5	0.485714	1698	0.550609		1	1698	0.416667
1700	0.483871	0.5	0.485714	1700	0.551031		1	1700	0.416667
1702	0.483871	0.512195	0.485714	1702	0.551454		1	1702	0.416667
1704	0.483871	0.512195	0.485714	1704	0.551876		1	1704	0.416667
1706	0.483871	0.512195	0.485714	1706	0.552298		1	1706	0.416667
1708	0.483871	0.512195	0.485714	1708	0.552719		1	1708	0.416667
1710	0.483871	0.512195	0.485714	1710	0.55314		1	1710	0.404255
1712	0.483871	0.512195	0.485714	1712	0.553561		1	1712	0.404255
1714	0.483871	0.512195	0.485714	1714	0.553981		1	1714	0.404255
1716	0.483871	0.512195	0.485714	1716	0.554401		1	1716	0.404255
1718	0.483871	0.512195	0.485714	1718	0.55482		1	1718	0.413043
1720	0.483871	0.512195	0.485714	1720	0.555239		1	1720	0.413043
1722	0.483871	0.512195	0.485714	1722	0.555658		1	1722	0.413043
1724	0.483871	0.512195	0.485714	1724	0.556076		1	1724	0.413043
1726	0.483871	0.512195	0.5	1726	0.556494		1	1726	0.434783
1728	0.483871	0.512195	0.5	1728	0.556911		1	1728	0.434783
1730	0.483871	0.512195	0.5	1730	0.557328		1	1730	0.434783
1732	0.516129	0.512195	0.5	1732	0.557745		1	1732	0.434783
1734	0.533333	0.512195	0.5	1734	0.558161		1	1734	0.434783
1736	0.533333	0.512195	0.5	1736	0.558577		1	1736	0.444444
1738	0.533333	0.512195	0.5	1738	0.558992		1	1738	0.444444
1740	0.533333	0.512195	0.5	1740	0.559407		1	1740	0.444444
1742	0.533333	0.5	0.5	1742	0.559822		1	1742	0.444444
1744	0.533333	0.5	0.5	1744	0.560236		1	1744	0.444444
1746	0.533333	0.5	0.5	1746	0.56065		1	1746	0.444444
1748	0.533333	0.487179	0.5	1748	0.561063		1	1748	0.444444
1750	0.533333	0.487179	0.5	1750	0.561476		1	1750	0.444444
1752	0.533333	0.5	0.515152	1752	0.561889		1	1752	0.444444
1754	0.533333	0.5	0.515152	1754	0.562301		1	1754	0.444444
1756	0.533333	0.5	0.515152	1756	0.562713		1	1756	0.444444
1758	0.517241	0.5	0.515152	1758	0.563125		1	1758	0.444444
1760	0.517241	0.5	0.515152	1760	0.563536		1	1760	0.444444
1762	0.517241	0.5	0.515152	1762	0.563947		1	1762	0.444444
1764	0.517241	0.5	0.515152	1764	0.564357		1	1764	0.444444
1766	0.517241	0.5	0.515152	1766	0.564767		1	1766	0.444444
1768	0.517241	0.5	0.515152	1768	0.565177		1	1768	0.444444
1770	0.517241	0.5	0.515152	1770	0.565586		1	1770	0.444444
1772	0.517241	0.5	0.515152	1772	0.565995		1	1772	0.444444
1774	0.517241	0.486486	0.515152	1774	0.566403		1	1774	0.444444
1776	0.517241	0.486486	0.515152	1776	0.566811		1	1776	0.444444
1778	0.517241	0.486486	0.515152	1778	0.567219		1	1778	0.466667
1780	0.517241	0.486486	0.545455	1780	0.567626		1	1780	0.466667
1782	0.517241	0.486486	0.545455	1782	0.568033		1	1782	0.466667
1784	0.517241	0.486486	0.545455	1784	0.56844		1	1784	0.466667
1786	0.517241	0.486486	0.545455	1786	0.568846		1	1786	0.466667
1788	0.517241	0.486486	0.5625	1788	0.569252		1	1788	0.466667
1790	0.517241	0.486486	0.5625	1790	0.569657		1	1790	0.466667
1792	0.517241	0.5	0.5625	1792	0.570062		1	1792	0.466667
1794	0.517241	0.5	0.5625	1794	0.570467		1	1794	0.477273
1796	0.517241	0.5	0.5625	1796	0.570871		1	1796	0.477273
1798	0.517241	0.5	0.5625	1798	0.571275		1	1798	0.477273
1800	0.517241	0.5	0.5625	1800	0.571678		1	1800	0.477273
1802	0.517241	0.5	0.5625	1802	0.572081		1	1802	0.477273
1804	0.5	0.5	0.5625	1804	0.572484		1	1804	0.477273
1806	0.5	0.5	0.5625	1806	0.572887		1	1806	0.477273
1808	0.5	0.5	0.5625	1808	0.573288		1	1808	0.477273
1810	0.5	0.5	0.5625	1810	0.57369		1	1810	0.465116
1812	0.5	0.485714	0.5625	1812	0.574091		1	1812	0.47619
1814	0.5	0.485714	0.5625	1814	0.574492		1	1814	0.47619
1816	0.5	0.485714	0.5625	1816	0.574893		1	1816	0.47619
1818	0.5	0.485714	0.5625	1818	0.575293		1	1818	0.47619
1820	0.5	0.485714	0.5625	1820	0.575692		1	1820	0.5
1822	0.5	0.485714	0.5625	1822	0.576092		1	1822	0.5
1824	0.5	0.485714	0.5625	1824	0.576491		1	1824	0.5
1826	0.5	0.485714	0.5625	1826	0.576889		1	1826	0.5
1828	0.5	0.485714	0.580645	1828	0.577287		1	1828	0.5
1830	0.518519	0.485714	0.580645	1830	0.577685		1	1830	0.5
1832	0.518519	0.485714	0.580645	1832	0.578083		1	1832	0.5
1834	0.518519	0.485714	0.580645	1834	0.57848		1	1834	0.5
1836	0.518519	0.485714	0.580645	1836	0.578876		1	1836	0.5
1838	0.518519	0.485714	0.580645	1838	0.579273		1	1838	0.5
1840	0.518519	0.485714	0.580645	1840	0.579669		1	1840	0.5
1842	0.518519	0.485714	0.580645	1842	0.580064		1	1842	0.5
1844	0.518519	0.470588	0.580645	1844	0.58046		1	1844	0.512195
1846	0.518519	0.470588	0.580645	1846	0.580854		1	1846	0.512195
1848	0.538462	0.470588	0.580645	1848	0.581249		1	1848	0.512195
1850	0.538462	0.470588	0.566667	1850	0.581643		1	1850	0.512195
1852	0.538462	0.470588	0.566667	1852	0.582037		1	1852	0.5
1854	0.538462	0.470588	0.566667	1854	0.58243		1	1854	0.5
1856	0.538462	0.470588	0.551724	1856	0.582823		1	1856	0.5
1858	0.538462	0.470588	0.551724	1858	0.583216		1	1858	0.5
1860	0.538462	0.470588	0.551724	1860	0.583608		1	1860	0.5
1862	0.538462	0.470588	0.551724	1862	0.584		1	1862	0.5
1864	0.56	0.470588	0.551724	1864	0.584391		1	1864	0.512821
1866	0.541667	0.470588	0.571429	1866	0.584782		1	1866	0.512821
1868	0.541667	0.470588	0.571429	1868	0.585173		1	1868	0.512821
1870	0.541667	0.470588	0.571429	1870	0.585564		1	1870	0.512821
1872	0.541667	0.470588	0.571429	1872	0.585954		1	1872	0.512821
1874	0.541667	0.470588	0.571429	1874	0.586343		1	1874	0.512821
1876	0.541667	0.470588	0.571429	1876	0.586733		1	1876	0.512821
1878	0.541667	0.470588	0.571429	1878	0.587122		1	1878	0.512821
1880	0.541667	0.470588	0.571429	1880	0.58751		1	1880	0.512821
1882	0.565217	0.470588	0.571429	1882	0.587898		1	1882	0.512821
1884	0.565217	0.470588	0.571429	1884	0.588286		1	1884	0.512821
1886	0.565217	0.470588	0.571429	1886	0.588674		1	1886	0.512821
1888	0.565217	0.470588	0.571429	1888	0.589061		1	1888	0.512821
1890	0.565217	0.470588	0.571429	1890	0.589447		1	1890	0.512821
1892	0.565217	0.470588	0.571429	1892	0.589834		1	1892	0.512821
1894	0.565217	0.470588	0.571429	1894	0.59022		1	1894	0.5
1896	0.545455	0.470588	0.571429	1896	0.590605		1	1896	0.5
1898	0.52381	0.470588	0.571429	1898	0.590991		1	1898	0.5
1900	0.52381	0.470588	0.571429	1900	0.591376		1	1900	0.5
1902	0.5	0.470588	0.571429	1902	0.59176		1	1902	0.5
1904	0.5	0.470588	0.571429	1904	0.592144		1	1904	0.5
1906	0.5	0.454545	0.571429	1906	0.592528		1	1906	0.5
1908	0.5	0.454545	0.571429	1908	0.592912		1	1908	0.5
1910	0.5	0.454545	0.571429	1910	0.593295		1	1910	0.513514
1912	0.5	0.454545	0.592593	1912	0.593678		1	1912	0.513514
1914	0.5	0.454545	0.592593	1914	0.59406		1	1914	0.513514
1916	0.5	0.454545	0.592593	1916	0.594442		1	1916	0.513514
1918	0.5	0.454545	0.592593	1918	0.594824		1	1918	0.513514
1920	0.5	0.454545	0.592593	1920	0.595205		1	1920	0.513514
1922	0.5	0.454545	0.615385	1922	0.595586		1	1922	0.513514
1924	0.5	0.454545	0.615385	1924	0.595967		1	1924	0.513514
1926	0.5	0.454545	0.615385	1926	0.596347		1	1926	0.513514
1928	0.5	0.454545	0.615385	1928	0.596727		1	1928	0.513514
1930	0.5	0.454545	0.615385	1930	0.597106		1	1930	0.527778
1932	0.5	0.454545	0.615385	1932	0.597486		1	1932	0.527778
1934	0.5	0.454545	0.615385	1934	0.597864		1	1934	0.527778
1936	0.5	0.454545	0.615385	1936	0.598243		1	1936	0.527778
1938	0.5	0.454545	0.615385	1938	0.598621		1	1938	0.527778
1940	0.5	0.454545	0.615385	1940	0.598999		1	1940	0.527778
1942	0.473684	0.454545	0.615385	1942	0.599376		1	1942	0.527778
1944	0.473684	0.454545	0.615385	1944	0.599753		1	1944	0.527778
1946	0.473684	0.46875	0.615385	1946	0.60013		1	1946	0.527778
1948	0.473684	0.46875	0.615385	1948	0.600506		1	1948	0.527778
1950	0.473684	0.46875	0.615385	1950	0.600882		1	1950	0.527778
1952	0.473684	0.46875	0.615385	1952	0.601258		1	1952	0.527778
1954	0.473684	0.46875	0.615385	1954	0.601633		1	1954	0.527778
1956	0.473684	0.46875	0.615385	1956	0.602008		1	1956	0.527778
1958	0.473684	0.46875	0.615385	1958	0.602382		1	1958	0.527778
1960	0.473684	0.46875	0.615385	1960	0.602757		1	1960	0.527778
1962	0.473684	0.46875	0.64	1962	0.60313		1	1962	0.527778
1964	0.473684	0.46875	0.666667	1964	0.603504		1	1964	0.527778
1966	0.473684	0.46875	0.666667	1966	0.603877		1	1966	0.555556
1968	0.473684	0.46875	0.666667	1968	0.60425		1	1968	0.555556
1970	0.473684	0.46875	0.666667	1970	0.604622		1	1970	0.555556
1972	0.473684	0.451613	0.666667	1972	0.604994		1	1972	0.555556
1974	0.473684	0.451613	0.666667	1974	0.605366		1	1974	0.542857
1976	0.473684	0.451613	0.666667	1976	0.605738		1	1976	0.542857
1978	0.473684	0.451613	0.652174	1978	0.606109		1	1978	0.542857
1980	0.473684	0.451613	0.652174	1980	0.606479		1	1980	0.542857
1982	0.473684	0.451613	0.652174	1982	0.60685		1	1982	0.542857
1984	0.473684	0.451613	0.652174	1984	0.60722		1	1984	0.571429
1986	0.473684	0.466667	0.652174	1986	0.607589		1	1986	0.571429
1988	0.473684	0.466667	0.652174	1988	0.607959		1	1988	0.571429
1990	0.473684	0.448276	0.681818	1990	0.608328		1	1990	0.571429
1992	0.473684	0.448276	0.681818	1992	0.608696		1	1992	0.571429
1994	0.473684	0.448276	0.681818	1994	0.609065		1	1994	0.571429
1996	0.473684	0.448276	0.681818	1996	0.609432		1	1996	0.571429
1998	0.473684	0.448276	0.681818	1998	0.6098		1	1998	0.571429
2000	0.473684	0.448276	0.681818	2000	0.610167		1	2000	0.571429
2002	0.473684	0.448276	0.681818	2002	0.610534		1	2002	0.571429
2004	0.473684	0.448276	0.681818	2004	0.610901		1	2004	0.571429
2006	0.473684	0.448276	0.681818	2006	0.611267		1	2006	0.571429
2008	0.473684	0.448276	0.681818	2008	0.611633		1	2008	0.571429
2010	0.473684	0.448276	0.681818	2010	0.611998		1	2010	0.571429
2012	0.473684	0.448276	0.681818	2012	0.612363		1	2012	0.571429
2014	0.473684	0.448276	0.681818	2014	0.612728		1	2014	0.558824
2016	0.473684	0.448276	0.681818	2016	0.613093		1	2016	0.558824
2018	0.473684	0.448276	0.666667	2018	0.613457		1	2018	0.558824
2020	0.473684	0.448276	0.666667	2020	0.613821		1	2020	0.558824
2022	0.473684	0.448276	0.666667	2022	0.614184		1	2022	0.558824
2024	0.473684	0.464286	0.666667	2024	0.614547		1	2024	0.558824
2026	0.473684	0.481481	0.666667	2026	0.61491		1	2026	0.558824
2028	0.444444	0.481481	0.666667	2028	0.615272		1	2028	0.558824
2030	0.444444	0.481481	0.666667	2030	0.615634		1	2030	0.558824
2032	0.444444	0.481481	0.666667	2032	0.615996		1	2032	0.558824
2034	0.411765	0.481481	0.666667	2034	0.616357		1	2034	0.558824
2036	0.411765	0.481481	0.666667	2036	0.616719		1	2036	0.558824
2038	0.411765	0.481481	0.65	2038	0.617079		1	2038	0.558824
2040	0.411765	0.481481	0.65	2040	0.61744		1	2040	0.545455
2042	0.411765	0.481481	0.65	2042	0.6178		1	2042	0.545455
2044	0.411765	0.481481	0.65	2044	0.618159		1	2044	0.545455
2046	0.411765	0.518519	0.65	2046	0.618519		1	2046	0.545455
2048	0.411765	0.518519	0.684211	2048	0.618878		1	2048	0.545455
2050	0.411765	0.518519	0.684211	2050	0.619236		1	2050	0.545455
2052	0.411765	0.518519	0.684211	2052	0.619595		1	2052	0.545455
2054	0.411765	0.518519	0.684211	2054	0.619953		1	2054	0.545455
2056	0.411765	0.518519	0.684211	2056	0.62031		1	2056	0.545455
2058	0.411765	0.518519	0.684211	2058	0.620668		1	2058	0.545455
2060	0.411765	0.518519	0.684211	2060	0.621025		1	2060	0.545455
2062	0.411765	0.518519	0.684211	2062	0.621381		1	2062	0.545455
2064	0.411765	0.518519	0.684211	2064	0.621738		1	2064	0.545455
2066	0.411765	0.518519	0.684211	2066	0.622094		1	2066	0.545455
2068	0.411765	0.518519	0.684211	2068	0.622449		1	2068	0.545455
2070	0.411765	0.518519	0.684211	2070	0.622805		1	2070	0.545455
2072	0.411765	0.538462	0.684211	2072	0.62316		1	2072	0.545455
2074	0.375	0.538462	0.684211	2074	0.623514		1	2074	0.53125
2076	0.375	0.538462	0.684211	2076	0.623869		1	2076	0.53125
2078	0.375	0.538462	0.684211	2078	0.624223		1	2078	0.53125
2080	0.375	0.538462	0.684211	2080	0.624576		1	2080	0.53125
2082	0.375	0.538462	0.684211	2082	0.62493		1	2082	0.53125
2084	0.375	0.56	0.684211	2084	0.625283		1	2084	0.53125
2086	0.375	0.56	0.666667	2086	0.625635		1	2086	0.516129
2088	0.375	0.56	0.666667	2088	0.625988		1	2088	0.516129
2090	0.375	0.56	0.666667	2090	0.62634		1	2090	0.516129
2092	0.375	0.56	0.666667	2092	0.626691		1	2092	0.516129
2094	0.375	0.56	0.666667	2094	0.627043		1	2094	0.516129
2096	0.4	0.56	0.666667	2096	0.627394		1	2096	0.516129
2098	0.4	0.56	0.666667	2098	0.627744		1	2098	0.516129
2100	0.4	0.56	0.666667	2100	0.628095		1	2100	0.533333
2102	0.4	0.56	0.666667	2102	0.628445		1	2102	0.533333
2104	0.4	0.541667	0.666667	2104	0.628794		1	2104	0.533333
2106	0.4	0.541667	0.666667	2106	0.629144		1	2106	0.533333
2108	0.4	0.541667	0.666667	2108	0.629493		1	2108	0.533333
2110	0.4	0.521739	0.666667	2110	0.629841		1	2110	0.533333
2112	0.4	0.521739	0.666667	2112	0.63019		1	2112	0.551724
2114	0.4	0.5	0.647059	2114	0.630538		1	2114	0.551724
2116	0.4	0.5	0.647059	2116	0.630885		1	2116	0.535714
2118	0.4	0.5	0.647059	2118	0.631233		1	2118	0.535714
2120	0.4	0.5	0.647059	2120	0.63158		1	2120	0.535714
2122	0.4	0.5	0.647059	2122	0.631927		1	2122	0.535714
2124	0.4	0.5	0.625	2124	0.632273		1	2124	0.535714
2126	0.4	0.5	0.625	2126	0.632619		1	2126	0.535714
2128	0.4	0.5	0.625	2128	0.632965		1	2128	0.535714
2130	0.4	0.5	0.625	2130	0.63331		1	2130	0.535714
2132	0.4	0.5	0.625	2132	0.633655		1	2132	0.535714
2134	0.4	0.5	0.625	2134	0.634		1	2134	0.535714
2136	0.4	0.5	0.625	2136	0.634345		1	2136	0.555556
2138	0.4	0.5	0.625	2138	0.634689		1	2138	0.555556
2140	0.466667	0.5	0.625	2140	0.635033		1	2140	0.555556
2142	0.466667	0.5	0.625	2142	0.635376		1	2142	0.576923
2144	0.466667	0.5	0.625	2144	0.635719		1	2144	0.6
2146	0.466667	0.5	0.625	2146	0.636062		1	2146	0.625
2148	0.466667	0.5	0.625	2148	0.636405		1	2148	0.625
2150	0.466667	0.5	0.625	2150	0.636747		1	2150	0.625
2152	0.466667	0.5	0.625	2152	0.637089		1	2152	0.625
2154	0.466667	0.5	0.6	2154	0.63743		1	2154	0.625
2156	0.5	0.5	0.6	2156	0.637771		1	2156	0.625
2158	0.5	0.5	0.6	2158	0.638112		1	2158	0.625
2160	0.5	0.5	0.6	2160	0.638453		1	2160	0.625
2162	0.5	0.5	0.6	2162	0.638793		1	2162	0.625
2164	0.5	0.52381	0.6	2164	0.639133		1	2164	0.625
2166	0.5	0.52381	0.6	2166	0.639473		1	2166	0.625
2168	0.5	0.52381	0.6	2168	0.639812		1	2168	0.625
2170	0.5	0.52381	0.6	2170	0.640151		1	2170	0.625
2172	0.5	0.5	0.6	2172	0.64049		1	2172	0.625
2174	0.5	0.5	0.6	2174	0.640828		1	2174	0.625
2176	0.5	0.5	0.6	2176	0.641166		1	2176	0.625
2178	0.5	0.5	0.6	2178	0.641504		1	2178	0.625
2180	0.5	0.5	0.6	2180	0.641841		1	2180	0.625
2182	0.5	0.5	0.571429	2182	0.642178		1	2182	0.625
2184	0.538462	0.5	0.571429	2184	0.642515		1	2184	0.625
2186	0.538462	0.5	0.571429	2186	0.642851		1	2186	0.625
2188	0.583333	0.5	0.571429	2188	0.643187		1	2188	0.625
2190	0.583333	0.5	0.571429	2190	0.643523		1	2190	0.625
2192	0.583333	0.5	0.571429	2192	0.643859		1	2192	0.625
2194	0.583333	0.5	0.571429	2194	0.644194		1	2194	0.625
2196	0.583333	0.5	0.571429	2196	0.644529		1	2196	0.625
2198	0.583333	0.5	0.571429	2198	0.644863		1	2198	0.625
2200	0.583333	0.5	0.571429	2200	0.645198		1	2200	0.625
2202	0.545455	0.526316	0.571429	2202	0.645531		1	2202	0.625
2204	0.545455	0.526316	0.571429	2204	0.645865		1	2204	0.625
2206	0.545455	0.526316	0.571429	2206	0.646198		1	2206	0.608696
2208	0.545455	0.526316	0.538462	2208	0.646531		1	2208	0.608696
2210	0.545455	0.526316	0.538462	2210	0.646864		1	2210	0.608696
2212	0.545455	0.526316	0.538462	2212	0.647196		1	2212	0.608696
2214	0.545455	0.526316	0.538462	2214	0.647528		1	2214	0.608696
2216	0.545455	0.526316	0.538462	2216	0.64786		1	2216	0.608696
2218	0.545455	0.526316	0.538462	2218	0.648191		1	2218	0.636364
2220	0.545455	0.5	0.538462	2220	0.648523		1	2220	0.636364
2222	0.545455	0.5	0.538462	2222	0.648853		1	2222	0.619048
2224	0.545455	0.5	0.538462	2224	0.649184		1	2224	0.619048
2226	0.5	0.5	0.538462	2226	0.649514		1	2226	0.619048
2228	0.444444	0.5	0.538462	2228	0.649844		1	2228	0.619048
2230	0.444444	0.5	0.538462	2230	0.650173		1	2230	0.65
2232	0.444444	0.5	0.538462	2232	0.650503		1	2232	0.65
2234	0.444444	0.5	0.538462	2234	0.650832		1	2234	0.65
2236	0.444444	0.5	0.538462	2236	0.65116		1	2236	0.65
2238	0.444444	0.5	0.5	2238	0.651488		1	2238	0.65
2240	0.5	0.5	0.5	2240	0.651816		1	2240	0.631579
2242	0.5	0.5	0.5	2242	0.652144		1	2242	0.647059
2244	0.5	0.5	0.454545	2244	0.652472		1	2244	0.647059
2246	0.5	0.5	0.454545	2246	0.652799		1	2246	0.647059
2248	0.5	0.5	0.454545	2248	0.653125		1	2248	0.647059
2250	0.5	0.470588	0.454545	2250	0.653452		1	2250	0.647059
2252	0.5	0.470588	0.454545	2252	0.653778		1	2252	0.647059
2254	0.5	0.470588	0.454545	2254	0.654104		1	2254	0.647059
2256	0.5	0.470588	0.454545	2256	0.654429		1	2256	0.647059
2258	0.5	0.470588	0.454545	2258	0.654755		1	2258	0.647059
2260	0.5	0.470588	0.454545	2260	0.655079		1	2260	0.647059
2262	0.5	0.470588	0.454545	2262	0.655404		1	2262	0.647059
2264	0.5	0.470588	0.454545	2264	0.655728		1	2264	0.647059
2266	0.5	0.470588	0.454545	2266	0.656052		1	2266	0.647059
2268	0.5	0.5	0.454545	2268	0.656376		1	2268	0.647059
2270	0.5	0.5	0.4	2270	0.656699		1	2270	0.647059
2272	0.5	0.5	0.4	2272	0.657023		1	2272	0.647059
2274	0.5	0.5	0.444444	2274	0.657345		1	2274	0.647059
2276	0.5	0.5	0.444444	2276	0.657668		1	2276	0.647059
2278	0.5	0.5	0.444444	2278	0.65799		1	2278	0.647059
2280	0.5	0.5	0.444444	2280	0.658312		1	2280	0.647059
2282	0.5	0.5	0.444444	2282	0.658633		1	2282	0.647059
2284	0.5	0.5	0.444444	2284	0.658955		1	2284	0.647059
2286	0.5	0.466667	0.444444	2286	0.659276		1	2286	0.625
2288	0.5	0.466667	0.444444	2288	0.659596		1	2288	0.625
2290	0.5	0.466667	0.444444	2290	0.659917		1	2290	0.625
2292	0.5	0.466667	0.444444	2292	0.660237		1	2292	0.625
2294	0.5	0.466667	0.444444	2294	0.660557		1	2294	0.625
2296	0.5	0.466667	0.444444	2296	0.660876		1	2296	0.625
2298	0.5	0.466667	0.444444	2298	0.661195		1	2298	0.625
2300	0.5	0.5	0.444444	2300	0.661514		1	2300	0.625
2302	0.5	0.5	0.444444	2302	0.661833		1	2302	0.625
2304	0.5	0.5	0.444444	2304	0.662151		1	2304	0.666667
2306	0.5	0.5	0.444444	2306	0.662469		1	2306	0.666667
2308	0.5	0.5	0.444444	2308	0.662786		1	2308	0.692308
2310	0.5	0.5	0.444444	2310	0.663104		1	2310	0.692308
2312	0.5	0.5	0.444444	2312	0.663421		1	2312	0.692308
2314	0.5	0.5	0.444444	2314	0.663738		1	2314	0.692308
2316	0.5	0.5	0.444444	2316	0.664054		1	2316	0.692308
2318	0.5	0.5	0.444444	2318	0.66437		1	2318	0.692308
2320	0.5	0.5	0.444444	2320	0.664686		1	2320	0.692308
2322	0.5	0.5	0.444444	2322	0.665002		1	2322	0.692308
2324	0.5	0.5	0.444444	2324	0.665317		1	2324	0.692308
2326	0.5	0.5	0.444444	2326	0.665632		1	2326	0.692308
2328	0.5	0.5	0.444444	2328	0.665947		1	2328	0.692308
2330	0.5	0.5	0.5	2330	0.666261		1	2330	0.692308
2332	0.5	0.5	0.5	2332	0.666575		1	2332	0.692308
2334	0.5	0.5	0.5	2334	0.666889		1	2334	0.692308
2336	0.5	0.5	0.5	2336	0.667202		1	2336	0.692308
2338	0.5	0.5	0.5	2338	0.667516		1	2338	0.692308
2340	0.5	0.5	0.5	2340	0.667828		1	2340	0.692308
2342	0.5	0.5	0.5	2342	0.668141		1	2342	0.692308
2344	0.5	0.5	0.5	2344	0.668453		1	2344	0.666667
2346	0.5	0.5	0.5	2346	0.668765		1	2346	0.666667
2348	0.5	0.5	0.5	2348	0.669077		1	2348	0.666667
2350	0.5	0.5	0.5	2350	0.669389		1	2350	0.666667
2352	0.5	0.5	0.5	2352	0.6697		1	2352	0.666667
2354	0.5	0.5	0.5	2354	0.670011		1	2354	0.666667
2356	0.5	0.5	0.5	2356	0.670321		1	2356	0.666667
2358	0.5	0.5	0.5	2358	0.670631		1	2358	0.666667
2360	0.5	0.5	0.5	2360	0.670941		1	2360	0.666667
2362	0.5	0.5	0.5	2362	0.671251		1	2362	0.666667
2364	0.5	0.5	0.5	2364	0.671561		1	2364	0.666667
2366	0.5	0.5	0.5	2366	0.67187		1	2366	0.666667
2368	0.5	0.5	0.625	2368	0.672178		1	2368	0.666667
2370	0.5	0.5	0.625	2370	0.672487		1	2370	0.666667
2372	0.571429	0.5	0.625	2372	0.672795		1	2372	0.636364
2374	0.571429	0.5	0.625	2374	0.673103		1	2374	0.636364
2376	0.666667	0.5	0.625	2376	0.673411		1	2376	0.636364
2378	0.666667	0.5	0.625	2378	0.673718		1	2378	0.636364
2380	0.666667	0.5	0.625	2380	0.674025		1	2380	0.636364
2382	0.666667	0.5	0.571429	2382	0.674332		1	2382	0.636364
2384	0.666667	0.5	0.571429	2384	0.674638		1	2384	0.636364
2386	0.666667	0.5	0.571429	2386	0.674945		1	2386	0.636364
2388	0.666667	0.5	0.571429	2388	0.675251		1	2388	0.7
2390	0.666667	0.461538	0.571429	2390	0.675556		1	2390	0.777778
2392	0.666667	0.461538	0.666667	2392	0.675862		1	2392	0.777778
2394	0.6	0.461538	0.666667	2394	0.676167		1	2394	0.777778
2396	0.6	0.461538	0.666667	2396	0.676471		1	2396	0.777778
2398	0.6	0.461538	0.666667	2398	0.676776		1	2398	0.875
2400	0.6	0.461538	0.666667	2400	0.67708		1	2400	0.875
2402	0.6	0.461538	0.666667	2402	0.677384		1	2402	0.875
2404	0.6	0.461538	0.666667	2404	0.677688		1	2404	0.875
2406	0.6	0.461538	0.666667	2406	0.677991		1	2406	0.875
2408	0.6	0.461538	0.666667	2408	0.678294		1	2408	0.875
2410	0.6	0.461538	0.666667	2410	0.678597		1	2410	0.875
2412	0.6	0.461538	0.666667	2412	0.678899		1	2412	0.857143
2414	0.6	0.461538	0.666667	2414	0.679201		1	2414	0.857143
2416	0.6	0.461538	0.666667	2416	0.679503		1	2416	0.857143
2418	0.6	0.461538	0.666667	2418	0.679805		1	2418	0.857143
2420	0.6	0.5	0.666667	2420	0.680106		1	2420	0.857143
2422	0.5	0.454545	0.666667	2422	0.680407		1	2422	0.857143
2424	0.5	0.454545	0.666667	2424	0.680708		1	2424	0.857143
2426	0.5	0.454545	0.666667	2426	0.681009		1	2426	0.857143
2428	0.5	0.454545	0.666667	2428	0.681309		1	2428	0.857143
2430	0.5	0.5	0.666667	2430	0.681609		1	2430	0.857143
2432	0.5	0.555556	0.666667	2432	0.681908		1	2432	0.857143
2434	0.5	0.555556	0.666667	2434	0.682208		1	2434	0.857143
2436	0.5	0.625	0.666667	2436	0.682507		1	2436	0.857143
2438	0.5	0.625	0.666667	2438	0.682806		1	2438	0.857143
2440	0.5	0.625	0.666667	2440	0.683104		1	2440	0.857143
2442	0.5	0.625	0.5	2442	0.683402		1	2442	0.857143
2444	0.5	0.625	0.5	2444	0.6837		1	2444	0.857143
2446	0.5	0.625	0.5	2446	0.683998		1	2446	0.857143
2448	0.5	0.625	0.5	2448	0.684295		1	2448	0.857143
2450	0.5	0.625	0.5	2450	0.684593		1	2450	0.857143
2452	0.5	0.571429	0.5	2452	0.684889		1	2452	0.857143
2454	0.5	0.571429	0.5	2454	0.685186		1	2454	0.857143
2456	0.5	0.571429	0.5	2456	0.685482		1	2456	0.857143
2458	0.5	0.571429	0.5	2458	0.685778		1	2458	0.857143
2460	0.5	0.571429	0.5	2460	0.686074		1	2460	0.857143
2462	0.5	0.571429	0.5	2462	0.686369		1	2462	0.857143
2464	0.5	0.571429	0.5	2464	0.686665		1	2464	0.857143
2466	0.5	0.571429	0.5	2466	0.686959		1	2466	0.857143
2468	0.5	0.571429	0.5	2468	0.687254		1	2468	0.857143
2470	0.5	0.571429	0.5	2470	0.687548		1	2470	0.857143
2472	0.5	0.571429	0.666667	2472	0.687842		1	2472	0.857143
2474	0.5	0.571429	0.666667	2474	0.688136		1	2474	0.857143
2476	0.5	0.571429	0.666667	2476	0.68843		1	2476	0.857143
2478	0.5	0.571429	0.666667	2478	0.688723		1	2478	0.857143
2480	0.5	0.571429	0.666667	2480	0.689016		1	2480	0.857143
2482	0.5	0.571429	0.666667	2482	0.689309		1	2482	0.857143
2484	0.5	0.571429	0.666667	2484	0.689601		1	2484	0.857143
2486	0.5	0.571429	0.666667	2486	0.689893		1	2486	0.857143
2488	0.5	0.571429	0.666667	2488	0.690185		1	2488	0.833333
2490	0.5	0.571429	0.666667	2490	0.690477		1	2490	0.8
2492	0.5	0.571429	0.5	2492	0.690768		1	2492	0.8
2494	0.5	0.571429	0.5	2494	0.691059		1	2494	0.8
2496	0.5	0.666667	0.5	2496	0.69135		1	2496	0.8
2498	0.5	0.666667	0.5	2498	0.69164		1	2498	0.8
2500	0.75	0.666667	0.5	2500	0.69193		1	2500	0.8
2502	0.75	0.666667	0.5	2502	0.69222		1	2502	0.8
2504	0.75	0.666667	0.5	2504	0.69251		1	2504	0.8
2506	0.75	0.666667	0.5	2506	0.692799		1	2506	0.8
2508	0.75	0.666667	0.5	2508	0.693088		1	2508	0.8
2510	0.75	0.666667	0.5	2510	0.693377		1	2510	0.8
2512	0.75	0.666667	0.5	2512	0.693666		1	2512	0.8
2514	0.75	0.666667	0.5	2514	0.693954		1	2514	0.8
2516	0.75	0.666667	0.5	2516	0.694242		1	2516	0.8
2518	0.75	0.666667	0.5	2518	0.69453		1	2518	0.8
2520	0.75	0.666667	0.5	2520	0.694817		1	2520	0.8
2522	0.75	0.666667	0.5	2522	0.695105		1	2522	0.8
2524	1	0.666667	0.5	2524	0.695392		1	2524	0.8
2526	1	0.666667	0.5	2526	0.695678		1	2526	0.8
2528	1	0.666667	0.5	2528	0.695965		1	2528	0.8
2530	1	0.666667	0.5	2530	0.696251		1	2530	0.8
2532	1	0.666667	0.5	2532	0.696537		1	2532	0.8
2534	1	0.666667	0.5	2534	0.696822		1	2534	0.8
2536	1	0.666667	0.5	2536	0.697108		1	2536	0.8
2538	1	0.666667	0.5	2538	0.697393		1	2538	0.8
2540	1	0.666667	0.5	2540	0.697677		1	2540	0.8
2542	1	0.666667	0.5	2542	0.697962		1	2542	0.8
2544	1	0.666667	0.5	2544	0.698246		1	2544	0.8
2546	1	0.666667	0.5	2546	0.69853		1	2546	0.8
2548	1	0.666667	0.5	2548	0.698814		1	2548	0.8
2550	1	0.8	0.5	2550	0.699097		1	2550	0.75
2552	1	0.8	0.5	2552	0.69938		1	2552	0.75
2554	1	0.8	0.5	2554	0.699663		1	2554	0.75
2556	1	0.8	0.5	2556	0.699946		1	2556	0.75
2558	1	0.8	0.5	2558	0.700228		1	2558	1
2560	1	0.8	0.5	2560	0.700511		1	2560	1
2562	1	0.8	0.5	2562	0.700792		1	2562	1
2564	1	0.8	0.5	2564	0.701074		1	2564	1
2566	1	0.8	0.5	2566	0.701355		1	2566	1
2568	1	0.8	0.5	2568	0.701636		1	2568	1
2570	1	0.8	0.5	2570	0.701917		1	2570	1
2572	1	0.8	0.5	2572	0.702198		1	2572	1
2574	1	0.8	0.5	2574	0.702478		1	2574	1
2576	1	0.8	0.5	2576	0.702758		1	2576	1
2578	1	0.8	0.5	2578	0.703038		1	2578	1
2580	1	0.8	0.5	2580	0.703317		1	2580	1
2582	1	0.8	0.5	2582	0.703596		1	2582	1
2584	1	0.8	0.5	2584	0.703875		1	2584	1
2586	1	0.8	0.5	2586	0.704154		1	2586	1
2588	1	0.8	0.5	2588	0.704433		1	2588	1
2590	1	0.8	0.5	2590	0.704711		1	2590	1
2592	1	0.8	0.5	2592	0.704989		1	2592	1
2594	1	0.8	0.5	2594	0.705266		1	2594	1
2596	1	0.8	0.5	2596	0.705544		1	2596	1
2598	1	0.8	0.5	2598	0.705821		1	2598	1
2600	1	0.8	0.5	2600	0.706098		1	2600	1
2602	1	0.8	0.5	2602	0.706374		1	2602	1
2604	1	0.8	0.5	2604	0.706651		1	2604	1
2606	1	0.8	0.5	2606	0.706927		1	2606	1
2608	1	0.8	0.5	2608	0.707202		1	2608	1
2610	1	0.8	0.5	2610	0.707478		1	2610	1
2612	1	0.8	0.5	2612	0.707753		1	2612	1
2614	1	0.8	0.5	2614	0.708028		1	2614	1
2616	1	0.8	0.5	2616	0.708303		1	2616	1
2618	1	0.8	0.5	2618	0.708578		1	2618	1
2620	1	0.8	0.5	2620	0.708852		1	2620	1
2622	1	0.8	0.5	2622	0.709126		1	2622	1
2624	1	0.8	0.5	2624	0.7094		1	2624	1
2626	1	0.8	0.5	2626	0.709673		1	2626	1
2628	1	0.8	0.5	2628	0.709946		1	2628	1
2630	1	0.8	0.5	2630	0.710219		1	2630	1
2632	1	0.8	0.5	2632	0.710492		1	2632	1
2634	1	0.75	0.5	2634	0.710765		1	2634	1
2636	1	0.75	0.5	2636	0.711037		1	2636	1
2638	1	0.75	0.5	2638	0.711309		1	2638	1
2640	1	1	0.5	2640	0.71158		1	2640	1
2642	1	1	0.5	2642	0.711852		1	2642	1
2644	1	1	0.5	2644	0.712123		1	2644	1
2646	1	1	0.5	2646	0.712394		1	2646	1
2648	1	1	0.5	2648	0.712665		1	2648	1
2650	1	1	0.5	2650	0.712935		1	2650	1
2652	1	1	0.5	2652	0.713205		1	2652	1
2654	1	1	0.5	2654	0.713475		1	2654	1
2656	1	1	0.5	2656	0.713745		1	2656	1
2658	1	1	0	2658	0.714014		1	2658	1
2660	1	1	0	2660	0.714283		1	2660	1
2662	1	1	0	2662	0.714552		1	2662	1
2664	1	1	0	2664	0.714821		1	2664	1
2666	1	1	0	2666	0.715089		1	2666	1
2668	1	1	0	2668	0.715357		1	2668	1
2670	1	1	0	2670	0.715625		1	2670	1
2672	1	1	0	2672	0.715893		1	2672	1
2674	1	1	0	2674	0.71616		1	2674	1
2676	1	1	0	2676	0.716427		1	2676	1
2678	NA	1	0	2678	0.716694		1	2678	1
2680	NA	1	0	2680	0.716961		1	2680	1
2682	NA	1	0	2682	0.717227		1	2682	1
2684	NA	NA	0	2684	0.717493		1	2684	1
2686	NA	NA	0	2686	0.717759		1	2686	1
2688	NA	NA	0	2688	0.718025		1	2688	1
2690	NA	NA	0	2690	0.71829		1	2690	1
2692	NA	NA	0	2692	0.718555		1	2692	1
2694	NA	NA	0	2694	0.71882		1	2694	1
2696	NA	NA	0	2696	0.719085		1	2696	1
2698	NA	NA	0	2698	0.719349		1	2698	1
2700	NA	NA	0	2700	0.719613		1	2700	1
2702	NA	NA	0	2702	0.719877		1	2702	1
2704	NA	NA	NA	2704	0.720141		1	2704	1
2706	NA	NA	NA	2706	0.720404		1	2706	1
2708	NA	NA	NA	2708	0.720667		1	2708	1
2710	NA	NA	NA	2710	0.72093		1	2710	1
2712	NA	NA	NA	2712	0.721193		1	2712	1
2714	NA	NA	NA	2714	0.721455		1	2714	1
2716	NA	NA	NA	2716	0.721717		1	2716	1
2718	NA	NA	NA	2718	0.721979		1	2718	1
2720	NA	NA	NA	2720	0.722241		1	2720	NA
2722	NA	NA	NA	2722	0.722502		1	2722	NA
2724	NA	NA	NA	2724	0.722764		1	2724	NA
2726	NA	NA	NA	2726	0.723025		1	2726	NA
2728	NA	NA	NA	2728	0.723285		1	2728	NA
2730	NA	NA	NA	2730	0.723546		1	2730	NA
2732	NA	NA	NA	2732	0.723806		1	2732	NA
2734	NA	NA	NA	2734	0.724066		1	2734	NA
2736	NA	NA	NA	2736	0.724325		1	2736	NA
2738	NA	NA	NA	2738	0.724585		1	2738	NA
2740	NA	NA	NA	2740	0.724844		1	2740	NA
2742	NA	NA	NA	2742	0.725103		1	2742	NA
2744	NA	NA	NA	2744	0.725362		1	2744	NA
2746	NA	NA	NA	2746	0.72562		1	2746	NA
2748	NA	NA	NA	2748	0.725878		1	2748	NA
2750	NA	NA	NA	2750	0.726136		1	2750	NA
2752	NA	NA	NA	2752	0.726394		1	2752	NA
2754	NA	NA	NA	2754	0.726652		1	2754	NA
2756	NA	NA	NA	2756	0.726909		1	2756	NA
2758	NA	NA	NA	2758	0.727166		1	2758	NA
2760	NA	NA	NA	2760	0.727423		1	2760	NA
2762	NA	NA	NA	2762	0.727679		1	2762	NA
2764	NA	NA	NA	2764	0.727935		1	2764	NA
2766	NA	NA	NA	2766	0.728192		1	2766	NA
2768	NA	NA	NA	2768	0.728447		1	2768	NA
2770	NA	NA	NA	2770	0.728703		1	2770	NA
2772	NA	NA	NA	2772	0.728958		1	2772	NA
2774	NA	NA	NA	2774	0.729213		1	2774	NA
2776	NA	NA	NA	2776	0.729468		1	2776	NA
2778	NA	NA	NA	2778	0.729723		1	2778	NA
2780	NA	NA	NA	2780	0.729977		1	2780	NA
2782	NA	NA	NA	2782	0.730231		1	2782	NA
2784	NA	NA	NA	2784	0.730485		1	2784	NA
2786	NA	NA	NA	2786	0.730739		1	2786	NA
2788	NA	NA	NA	2788	0.730992		1	2788	NA
2790	NA	NA	NA	2790	0.731245		1	2790	NA
2792	NA	NA	NA	2792	0.731498		1	2792	NA
2794	NA	NA	NA	2794	0.731751		1	2794	NA
2796	NA	NA	NA	2796	0.732003		1	2796	NA
2798	NA	NA	NA	2798	0.732256		1	2798	NA
2800	NA	NA	NA	2800	0.732508		1	2800	NA
							2	0	0
							2	2	0
							2	4	0
							2	6	0
							2	8	0
							2	10	0
							2	12	0
							2	14	0
							2	16	0.00423729
							2	18	0.0127119
							2	20	0.0127119
							2	22	0.0127119
							2	24	0.0127119
							2	26	0.0170213
							2	28	0.0170213
							2	30	0.0213675
							2	32	0.0213675
							2	34	0.0257511
							2	36	0.0257511
							2	38	0.0257511
							2	40	0.0257511
							2	42	0.0257511
							2	44	0.0300429
							2	46	0.0300429
							2	48	0.0300429
							2	50	0.0300429
							2	52	0.0344828
							2	54	0.0344828
							2	56	0.0344828
							2	58	0.0347826
							2	60	0.0347826
							2	62	0.0391304
							2	64	0.0391304
							2	66	0.0391304
							2	68	0.0391304
							2	70	0.0391304
							2	72	0.0434783
							2	74	0.0478261
							2	76	0.0436681
							2	78	0.0480349
							2	80	0.0567686
							2	82	0.0655022
							2	84	0.0655022
							2	86	0.0657895
							2	88	0.0657895
							2	90	0.0704846
							2	92	0.0748899
							2	94	0.0748899
							2	96	0.0884956
							2	98	0.0884956
							2	100	0.0884956
							2	102	0.0884956
							2	104	0.0933333
							2	106	0.0933333
							2	108	0.0941704
							2	110	0.0945946
							2	112	0.0945946
							2	114	0.0950226
							2	116	0.0954545
							2	118	0.0954545
							2	120	0.0954545
							2	122	0.0958904
							2	124	0.100917
							2	126	0.105991
							2	128	0.105991
							2	130	0.105991
							2	132	0.106481
							2	134	0.106481
							2	136	0.106481
							2	138	0.106481
							2	140	0.111111
							2	142	0.111111
							2	144	0.116279
							2	146	0.116279
							2	148	0.116279
							2	150	0.116279
							2	152	0.116822
							2	154	0.121495
							2	156	0.121495
							2	158	0.121495
							2	160	0.121495
							2	162	0.121495
							2	164	0.121495
							2	166	0.121495
							2	168	0.126761
							2	170	0.126761
							2	172	0.126761
							2	174	0.126761
							2	176	0.131455
							2	178	0.131455
							2	180	0.131455
							2	182	0.131455
							2	184	0.131455
							2	186	0.127358
							2	188	0.127358
							2	190	0.127962
							2	192	0.132701
							2	194	0.132701
							2	196	0.132701
							2	198	0.132701
							2	200	0.132701
							2	202	0.132701
							2	204	0.137441
							2	206	0.133333
							2	208	0.129808
							2	210	0.134615
							2	212	0.134615
							2	214	0.134615
							2	216	0.134615
							2	218	0.134615
							2	220	0.134615
							2	222	0.134615
							2	224	0.135266
							2	226	0.135266
							2	228	0.140097
							2	230	0.140097
							2	232	0.140097
							2	234	0.140097
							2	236	0.140777
							2	238	0.140777
							2	240	0.140777
							2	242	0.140777
							2	244	0.141463
							2	246	0.146341
							2	248	0.15122
							2	250	0.15122
							2	252	0.15122
							2	254	0.151961
							2	256	0.157635
							2	258	0.159204
							2	260	0.164179
							2	262	0.164179
							2	264	0.165
							2	266	0.165
							2	268	0.165
							2	270	0.160804
							2	272	0.160804
							2	274	0.160804
							2	276	0.165829
							2	278	0.165829
							2	280	0.165829
							2	282	0.165829
							2	284	0.166667
							2	286	0.167513
							2	288	0.169231
							2	290	0.169231
							2	292	0.179487
							2	294	0.180412
							2	296	0.181347
							2	298	0.181347
							2	300	0.181347
							2	302	0.181347
							2	304	0.181347
							2	306	0.181347
							2	308	0.181347
							2	310	0.181347
							2	312	0.181347
							2	314	0.181347
							2	316	0.186528
							2	318	0.186528
							2	320	0.186528
							2	322	0.1875
							2	324	0.1875
							2	326	0.1875
							2	328	0.1875
							2	330	0.188482
							2	332	0.188482
							2	334	0.188482
							2	336	0.193717
							2	338	0.193717
							2	340	0.193717
							2	342	0.193717
							2	344	0.2
							2	346	0.206349
							2	348	0.206349
							2	350	0.206349
							2	352	0.206349
							2	354	0.206349
							2	356	0.206349
							2	358	0.206349
							2	360	0.206349
							2	362	0.206349
							2	364	0.206349
							2	366	0.206349
							2	368	0.207447
							2	370	0.207447
							2	372	0.207447
							2	374	0.203209
							2	376	0.204301
							2	378	0.204301
							2	380	0.209677
							2	382	0.209677
							2	384	0.215054
							2	386	0.215054
							2	388	0.215054
							2	390	0.216216
							2	392	0.221622
							2	394	0.221622
							2	396	0.221622
							2	398	0.221622
							2	400	0.221622
							2	402	0.222826
							2	404	0.228261
							2	406	0.224044
							2	408	0.224044
							2	410	0.224044
							2	412	0.224044
							2	414	0.224044
							2	416	0.224044
							2	418	0.224044
							2	420	0.225275
							2	422	0.225275
							2	424	0.225275
							2	426	0.233333
							2	428	0.233333
							2	430	0.233333
							2	432	0.234637
							2	434	0.235955
							2	436	0.237288
							2	438	0.237288
							2	440	0.237288
							2	442	0.237288
							2	444	0.237288
							2	446	0.237288
							2	448	0.238636
							2	450	0.238636
							2	452	0.238636
							2	454	0.238636
							2	456	0.24
							2	458	0.24
							2	460	0.24
							2	462	0.245714
							2	464	0.251429
							2	466	0.257143
							2	468	0.257143
							2	470	0.257143
							2	472	0.257143
							2	474	0.257143
							2	476	0.258621
							2	478	0.258621
							2	480	0.264368
							2	482	0.265896
							2	484	0.265896
							2	486	0.265896
							2	488	0.265896
							2	490	0.265896
							2	492	0.265896
							2	494	0.267442
							2	496	0.269006
							2	498	0.280702
							2	500	0.280702
							2	502	0.280702
							2	504	0.280702
							2	506	0.282353
							2	508	0.282353
							2	510	0.284024
							2	512	0.284024
							2	514	0.284024
							2	516	0.284024
							2	518	0.284024
							2	520	0.284024
							2	522	0.284024
							2	524	0.289941
							2	526	0.289941
							2	528	0.289941
							2	530	0.289941
							2	532	0.289941
							2	534	0.289941
							2	536	0.289941
							2	538	0.289941
							2	540	0.289941
							2	542	0.289941
							2	544	0.289941
							2	546	0.289941
							2	548	0.289941
							2	550	0.289941
							2	552	0.285714
							2	554	0.285714
							2	556	0.285714
							2	558	0.285714
							2	560	0.285714
							2	562	0.285714
							2	564	0.285714
							2	566	0.285714
							2	568	0.285714
							2	570	0.285714
							2	572	0.285714
							2	574	0.281437
							2	576	0.283133
							2	578	0.278788
							2	580	0.280488
							2	582	0.280488
							2	584	0.280488
							2	586	0.276074
							2	588	0.277778
							2	590	0.283951
							2	592	0.279503
							2	594	0.279503
							2	596	0.279503
							2	598	0.279503
							2	600	0.279503
							2	602	0.279503
							2	604	0.279503
							2	606	0.2875
							2	608	0.2875
							2	610	0.2875
							2	612	0.2875
							2	614	0.289308
							2	616	0.289308
							2	618	0.28481
							2	620	0.28481
							2	622	0.28481
							2	624	0.28481
							2	626	0.280255
							2	628	0.280255
							2	630	0.280255
							2	632	0.280255
							2	634	0.282051
							2	636	0.282051
							2	638	0.282051
							2	640	0.283871
							2	642	0.290323
							2	644	0.290323
							2	646	0.290323
							2	648	0.290323
							2	650	0.290323
							2	652	0.290323
							2	654	0.290323
							2	656	0.298701
							2	658	0.294118
							2	660	0.294118
							2	662	0.289474
							2	664	0.284768
							2	666	0.286667
							2	668	0.286667
							2	670	0.288591
							2	672	0.288591
							2	674	0.288591
							2	676	0.288591
							2	678	0.288591
							2	680	0.290541
							2	682	0.290541
							2	684	0.290541
							2	686	0.290541
							2	688	0.290541
							2	690	0.290541
							2	692	0.287671
							2	694	0.287671
							2	696	0.287671
							2	698	0.289655
							2	700	0.291667
							2	702	0.286713
							2	704	0.28169
							2	706	0.28169
							2	708	0.28169
							2	710	0.28169
							2	712	0.28169
							2	714	0.28169
							2	716	0.28169
							2	718	0.28169
							2	720	0.28169
							2	722	0.28169
							2	724	0.28169
							2	726	0.28169
							2	728	0.28169
							2	730	0.28169
							2	732	0.288732
							2	734	0.295775
							2	736	0.297872
							2	738	0.3
							2	740	0.307143
							2	742	0.307143
							2	744	0.314286
							2	746	0.314286
							2	748	0.314286
							2	750	0.314286
							2	752	0.316547
							2	754	0.316547
							2	756	0.316547
							2	758	0.316547
							2	760	0.316547
							2	762	0.316547
							2	764	0.316547
							2	766	0.316547
							2	768	0.316547
							2	770	0.316547
							2	772	0.316547
							2	774	0.316547
							2	776	0.318841
							2	778	0.318841
							2	780	0.318841
							2	782	0.318841
							2	784	0.318841
							2	786	0.318841
							2	788	0.318841
							2	790	0.318841
							2	792	0.318841
							2	794	0.318841
							2	796	0.318841
							2	798	0.326087
							2	800	0.326087
							2	802	0.326087
							2	804	0.326087
							2	806	0.326087
							2	808	0.326087
							2	810	0.328467
							2	812	0.328467
							2	814	0.328467
							2	816	0.328467
							2	818	0.328467
							2	820	0.328467
							2	822	0.328467
							2	824	0.328467
							2	826	0.328467
							2	828	0.328467
							2	830	0.323529
							2	832	0.325926
							2	834	0.325926
							2	836	0.333333
							2	838	0.340741
							2	840	0.340741
							2	842	0.340741
							2	844	0.343284
							2	846	0.343284
							2	848	0.345865
							2	850	0.345865
							2	852	0.345865
							2	854	0.345865
							2	856	0.345865
							2	858	0.345865
							2	860	0.353383
							2	862	0.353383
							2	864	0.353383
							2	866	0.356061
							2	868	0.356061
							2	870	0.353846
							2	872	0.353846
							2	874	0.353846
							2	876	0.353846
							2	878	0.356589
							2	880	0.356589
							2	882	0.356589
							2	884	0.362205
							2	886	0.362205
							2	888	0.362205
							2	890	0.362903
							2	892	0.362903
							2	894	0.362903
							2	896	0.362903
							2	898	0.362903
							2	900	0.365854
							2	902	0.365854
							2	904	0.365854
							2	906	0.365854
							2	908	0.365854
							2	910	0.360656
							2	912	0.363636
							2	914	0.363636
							2	916	0.358333
							2	918	0.358333
							2	920	0.358333
							2	922	0.366667
							2	924	0.366667
							2	926	0.372881
							2	928	0.372881
							2	930	0.372881
							2	932	0.372881
							2	934	0.381356
							2	936	0.381356
							2	938	0.376068
							2	940	0.376068
							2	942	0.376068
							2	944	0.384615
							2	946	0.384615
							2	948	0.384615
							2	950	0.384615
							2	952	0.37931
							2	954	0.37931
							2	956	0.373913
							2	958	0.373913
							2	960	0.373913
							2	962	0.373913
							2	964	0.373913
							2	966	0.373913
							2	968	0.373913
							2	970	0.377193
							2	972	0.377193
							2	974	0.371681
							2	976	0.371681
							2	978	0.371681
							2	980	0.371681
							2	982	0.371681
							2	984	0.371681
							2	986	0.371681
							2	988	0.366071
							2	990	0.375
							2	992	0.375
							2	994	0.375
							2	996	0.375
							2	998	0.375
							2	1000	0.375
							2	1002	0.383929
							2	1004	0.383929
							2	1006	0.383929
							2	1008	0.392857
							2	1010	0.392857
							2	1012	0.396396
							2	1014	0.396396
							2	1016	0.396396
							2	1018	0.4
							2	1020	0.4
							2	1022	0.4
							2	1024	0.407407
							2	1026	0.407407
							2	1028	0.411215
							2	1030	0.411215
							2	1032	0.411215
							2	1034	0.411215
							2	1036	0.411215
							2	1038	0.411215
							2	1040	0.411215
							2	1042	0.411215
							2	1044	0.411215
							2	1046	0.411215
							2	1048	0.415094
							2	1050	0.415094
							2	1052	0.415094
							2	1054	0.415094
							2	1056	0.415094
							2	1058	0.415094
							2	1060	0.424528
							2	1062	0.424528
							2	1064	0.424528
							2	1066	0.424528
							2	1068	0.419048
							2	1070	0.419048
							2	1072	0.419048
							2	1074	0.419048
							2	1076	0.413462
							2	1078	0.413462
							2	1080	0.407767
							2	1082	0.407767
							2	1084	0.407767
							2	1086	0.407767
							2	1088	0.407767
							2	1090	0.407767
							2	1092	0.407767
							2	1094	0.401961
							2	1096	0.401961
							2	1098	0.401961
							2	1100	0.411765
							2	1102	0.411765
							2	1104	0.411765
							2	1106	0.411765
							2	1108	0.411765
							2	1110	0.411765
							2	1112	0.411765
							2	1114	0.411765
							2	1116	0.411765
							2	1118	0.411765
							2	1120	0.411765
							2	1122	0.411765
							2	1124	0.405941
							2	1126	0.405941
							2	1128	0.405941
							2	1130	0.405941
							2	1132	0.405941
							2	1134	0.41
							2	1136	0.41
							2	1138	0.41
							2	1140	0.41
							2	1142	0.414141
							2	1144	0.414141
							2	1146	0.414141
							2	1148	0.418367
							2	1150	0.418367
							2	1152	0.418367
							2	1154	0.418367
							2	1156	0.418367
							2	1158	0.428571
							2	1160	0.428571
							2	1162	0.428571
							2	1164	0.438776
							2	1166	0.443299
							2	1168	0.443299
							2	1170	0.452632
							2	1172	0.452632
							2	1174	0.452632
							2	1176	0.452632
							2	1178	0.457447
							2	1180	0.457447
							2	1182	0.457447
							2	1184	0.462366
							2	1186	0.462366
							2	1188	0.467391
							2	1190	0.467391
							2	1192	0.467391
[truncated: 418,302+ more rows]
