# Supplementary material for: Real-time monitoring of replication errors’ fate reveals the origin and dynamics of spontaneous mutations
Source: Nat Commun. 2024 Mar 27;15:2702. doi: 10.1038/s41467-024-46950-0 (PMC10973407; doi:10.1038/s41467-024-46950-0)
Supplement: Supplementary file 4 — Source Data [file 41467_2024_46950_MOESM4_ESM.zip › Source_Data/Source_Data_SupplementaryTables.xlsx]

## Sheet: Data_SupplTable_2
WT 1	WT 2	WT 3		mutH 1	mutH 2		MF1R 1	MF1R 2		MF1R ara0.1% 1	MF1R ara 0.1% 2		MF1R ara 0.5% 1	MF1R ara 0.5% 2
0	0	0		0	0		0	0		0	0		0	0
0	0	0		0	0		0	0		0	0		0	0
0	0	0		0	0		0	0		0	0		0	4
0	0	0		0	0		0	0		0	0		0	0
0	0	0		0	0		0	4		0	0		4	0
0	0	0		0	0		0	0		0	0		0	4
0	0	0		0	0		0	0		0	0		4	4
0	0	0		0	0		0	0		0	0		0	0
0	0	0		0	0		0	0		0	0		0	4
0	0	0		0	0		0	0		0	0		0	0
0	0	0		0	0		0	0		0	0		0	0
0	0	0		0	0		0	0		0	0		0	0
0	0	0		0	0		0	0		0	0		4	0
0	0	0		0	0		0	0		0	4		8	0
0	0	0		0	0		0	0		0	0		0	0
0	0	0		0	0		0	0		0	0		4	4
0	0	0		0	0		0	0		4	0		0	0
0	0	0		0	0		0	0		0	0		0	0
0	0	0		0	0		0	4		0	4		4	4
0	0	0		0	0		0	0		0	0		0	0
0	0	0		0	0		0	0		0	0		0	0
0	0	0		0	0		0	0		0	0		0	4
0	0	0		0	0		0	0		0	0		0	0
0	0	0		0	0		0	0		0	0		0	0
0	0	0		0	0		0	0		0	4		0	4
0	0	0		0	0		0	0		0	0		0	0
0	0	0		0	0		0	0		0	0		0	0
0	0	0		0	0		0	0		0	0		0	0
8	0	0		0	0		0	0		0	0		0	0
0	0	0		0	0		0	0		4	0		0	0
0	0	0		0	0		0	0		0	0		0	0
0	0	0		0	0		0	0		4	0		4	4
0	0	0		0	0		0	0		0	0		0	0
0	0	0		0	0		0	0		0	0		0	0
0	0	0		0	0		0	0		0	0		0	0
0	0	0		0	0		0	0		0	0		0	0
0	0	0		0	0		0	0		0	0		0	0
0	0	0		0	0		0	0		0	0		0	0
0	0	0		0	0		0	0		0	0		0	0
0	0	0		0	0		0	0		0	0		0	0
0	0	0		0	0		0	0		0	0		0	0
0	0	0		0	0		0	0		0	0		0	0
0	0	0		0	0		0	0		0	0		0	0
0	0	0		0	0		0	0		0	0		0	0
0	0	0		0	0		0	0		0	4		4	0
0	0	0		0	0		0	0		0	0		8	0
0	0	0		0	0		0	0		0	0		0	0
0	0	0		0	0		0	0		0	0		0	0
0	0	0		0	0		0	0		0	0		0	0
0	0	0		0	0		0	0		0	0		0	0
0	0	0		0	0		0	0		0	0		8	0
0	0	0		0	0		0	0		0	0		0	0
0	0	0		0	0		0	0		0	0		0	0
0	0	0		0	0		0	0		0	0		0	0
0	0	0		0	0		0	0		0	0		4	0
0	0	0		0	0		0	0		0	0		0	0
0	0	8		0	0		0	0		0	0		0	0
0	0	0		0	0		0	0		0	0		0	0
0	0	0		0	0		0	0		0	0		0	0
0	0	0		0	0		0	0		4	0		0	0
0	0	0		0	0		0	0		0	0		0	4
0	0	0		0	0		0	0		0	0		0	0
0	0	0		0	0		0	0		0	0		0	0
0	0	0		0	0		0	0		0	0		4	0
0	0	0		0	0		0	0		0	0		0	0
0	0	0		0	0		0	0		0	0		0	0
0	0	0		0	0		0	0		0	0		0	0
0	0	0		0	0		0	0		0	0		0	0
0	0	0		0	0		0	0		0	0		0	0
0	0	0		0	0		0	4		0	0		0	0
0	0	0		0	0		0	0		0	0		0	0
0	8	0		0	0		0	0		4	0		0	0
0	0	0		0	0		0	0		0	0		0	0
0	0	0		0	0		0	0		0	0		4	4
0	0	0		0	0		0	0		0	0		0	0
0	0	0		0	0		0	0		0	0		0	0
0	0	0		0	0		0	0		0	0		0	0
0	8	0		0	0		0	4		0	0		0	0
0	0	0		0	0		0	4		0	0		0	0
0	0	0		0	0		0	0		0	0		0	0
0	0	0		0	0		0	0		0	0		0	0
0	0	0		0	0		0	0		0	4		0	8
0	0	0		0	0		0	0		0	0		4	0
0	0	0		0	0		0	0		0	0		0	0
0	0	0		0	0		0	0		0	0		0	0
0	0	0		0	0		0	0		0	0		0	0
0	0	0		0	0		0	0		0	0		0	0
0	0	0		0	0		0	0		0	0		0	0
0	0	0		0	0		0	0		0	0		0	4
0	0	0		0	0		0	0		0	0		0	4
0	0	0		0	0		0	0		4	0		0	0
0	0	0		0	0		0	0		0	0		0	0
0	0	0		0	0		0	0		0	4		4	0
0	0	0		0	0		0	0		0	0		0	0
0	0	0		0	0		0	0		0	0		4	0
0	0	0		0	0		0	0		0	0		4	0
0	0	0		0	0		0	0		0	0		0	0
0	0	0		0	0		0	0		0	0		0	0
0	0	0		0	0		0	0		0	0		4	0
0	0	0		0	0		0	0		4	4		0	0
0	0	0		0	0		0	0		0	0		0	0
0	0	0		0	0		0	0		0	0		0	0
0	0	0		0	0		0	0		0	0		0	0
0	0	0		0	0		0	0		0	0		0	0
0	0	0		0	0		0	0		0	0		0	0
0	0	0		0	0		0	0		0	0		0	0
0	0	0		0	0		0	0		0	0		4	0
0	0	0		0	0		0	0		0	0		0	0
0	0	0		0	0		0	0		0	0		4	0
0	0	0		0	0		0	0		0	0		0	0
0	0	0		0	0		0	0		0	0		0	0
0	0	0		0	0		0	0		0	0		0	0
0	0	0		0	0		0	0		0	0		0	0
0	0	0		0	0		0	0		0	0		4	4
0	0	0		0	0		0	0		0	4		0	0
0	0	0		0	0		0	0		0	0		0	0
0	0	0		0	0		0	0		0	0		4	0
0	0	0		0	8		0	0		0	0		8	0
0	0	0		0	0		0	4		0	0		0	4
0	0	0		0	0		0	0		0	0		0	0
0	0	0		0	0		0	0		0	0		0	0
0	0	0		0	0		0	0		0	0		0	0
0	0	0		0	0		0	0		0	0		0	4
0	0	0		0	0		0	0		0	0		0	0
0	0	0		0	0		0	0		0	4		0	0
0	0	0		0	0		0	0		0	0		0	0
0	0	0		0	0		0	0		0	0		0	0
0	0	0		0	0		0	0		0	0		0	0
0	0	0		0	0		0	0		0	4		0	4
0	0	0		0	0		0	4		0	0		0	0
0	0	0		0	0		0	0		0	0		0	0
0	0	0		0	0		0	0		0	0		0	4
0	0	0		0	0		0	0		0	0		4	0
0	0	0		0	0		0	0		0	0		0	0
0	0	0		0	0		0	0		0	0		8	0
0	0	0		0	0		0	0		0	0		0	0
0	0	0		0	0		0	0		0	0		0	0
0	0	0		0	0		0	0		0	0		4	0
0	0	0		0	0		0	0		0	0		0	0
0	0	0		0	0		0	0		0	0		0	0
0	0	0		0	0		0	0		0	0		0	4
0	0	0		0	0		0	0		0	0		0	0
0	0	0		0	0		0	0		0	0		0	0
0	0	0		0	0		0	0		0	0		0	0
0	0	0		0	0		0	4		0	0		0	0
0	0	0		0	0		0	0		0	0		4	4
0	0	0		0	0		0	0		0	0		0	0
0	0	0		0	0		0	0		0	0		0	0
0	0	0		0	0		0	0		0	0		0	0
0	0	0		0	0		0	0		0	0		0	0
0	0	0		0	0		0	0		0	0		4	0
0	0	0		0	0		0	0		0	0		0	4
0	0	0		0	0		0	0		0	0		0	0
0	0	0		0	0		0	0		0	0		4	0
0	0	0		0	0		0	0		0	0		0	0
0	0	0		0	0		0	0		0	0		0	0
0	0	0		0	0		0	0		0	0		0	0
0	0	0		0	0		0	0		0	0		0	0
0	0	0		0	0		0	0		0	0		0	0
0	0	0		0	8		0	0		0	0		4	0
0	0	0		0	0		0	0		0	0		4	0
0	0	0		0	0		0	0		0	0		0	0
0	0	0		0	0		0	0		0	0		0	0
0	0	0		0	0		0	0		0	0		0	0
0	0	0		0	0		0	0		0	0		4	0
0	0	0		0	0		0	0		0	0		0	4
0	0	0		0	0		0	0		0	0		0	0
0	0	0		0	0		0	0		0	0		0	0
0	0	0		0	0		0	0		0	0		0	0
0	0	0		0	0		0	0		0	0		0	0
0	0	0		0	0		0	0		0	0		0	0
0	0	0		0	0		0	0		0	0		0	0
0	0	0		8	0		0	0		0	0		0	0
0	0	0		0	0		0	0		0	0		0	0
0	0	0		0	0		0	0		0	0		0	0
0	0	0		0	0		0	0		0	0		0	0
0	0	0		0	0		0	0		0	0		0	0
0	0	0		0	0		0	0		0	0		0	0
0	0	0		0	0		0	0		0	0		0	4
0	0	0		0	0		0	0		0	0		0	0
0	0	0		0	0		0	0		0	0		0	0
0	0	0		0	0		0	0		0	0		0	4
0	0	0		0	0		0	0		0	0		0	0
0	0	0		0	0		0	0		0	0		0	0
0	0	0		0	0		0	0		0	0		0	4
0	0	0		0	0		0	0		4	0		0	0
0	8	0		0	0		0	0		0	0		0	0
0	0	0		0	0		0	0		0	0		0	8
0	0	0		0	0		0	0		0	0		0	0
0	0	0		0	0		0	0		0	0		0	0
0	0	0		0	0		0	0		0	0		0	0
0	0	0		0	0		0	0		0	0		0	0
0	0	0		0	0		0	0		0	0		0	0
0	0	0		0	0		0	0		0	0		0	4
0	0	0		0	0		0	0		0	4		0	0
0	0	0		0	0		0	0		0	0		0	4
0	0	0		0	0		0	0		0	0		0	0
0	0	0		0	0		0	0		0	0		0	0
0	0	0		0	0		0	0		0	0		0	0
0	0	0		0	0		0	0		0	0		0	0
0	0	0		0	0		0	0		0	0		0	0
0	0	0		0	0		0	0		0	0		0	0
0	0	0		0	0		0	0		0	0		0	0
0	0	0		0	0		0	0		0	0		0	0
0	0	0		0	0		0	0		0	0		4	0
0	0	0		0	0		0	0		0	0		0	0
0	0	0		0	0		0	0		0	0		0	4
0	0	0		0	0		0	0		0	0		4	0
0	0	0		0	0		0	0		0	0		0	0
0	0	0		0	0		0	0		0	0		0	0
0	0	0		0	0		0	0		0	0		0	0
0	0	0		0	0		0	0		0	0		0	0
0	0	0		0	0		0	0		0	0		0	0
0	0	0		0	0		0	0		0	0		0	4
0	0	0		0	0		0	0		0	0		0	0
0	0	0		0	0		0	0		0	0		0	4
0	0	0		0	0		0	0		0	0		4	0
0	8	0		0	0		0	0		0	0		0	0
0	0	0		0	0		0	0		0	0		0	0
0	0	0		0	0		4	0		0	0		0	0
0	0	0		0	0		4	0		0	0		0	0
0	0	0		0	0		0	0		0	0		4	8
0	0	0		0	0		0	0		0	0		0	0
0	0	0		0	0		0	0		0	0		4	0
0	0	0		0	0		0	0		0	0		0	0
0	0	0		0	0		0	0		0	0		0	0
0	0	0		0	0		0	0		0	0		4	0
8	0	0		0	0		0	0		0	0		0	0
0	0	0		0	0		0	0		0	0		0	0
0	0	0		0	0		0	0		0	0		0	0
0	0	0		0	0		0	0		4	0		0	0
0	0	0		0	0		0	0		0	4		0	0
0	0	0		0	0		0	0		0	0		0	0
0	0	0		0	0		0	0		0	0		0	4
0	0	0		0	0		0	0		0	0		0	0
0	0	0		0	0		0	0		0	0		0	0
0	0	0		0	0		0	0		0	0		0	0
0	0	0		0	0		0	0		0	0		0	0
0	0	0		0	0		0	0		0	0		0	4
0	0	0		0	0		0	0		0	0		0	0
0	0	0		0	0		0	0		0	0		0	0
0	0	0		0	0		0	0		0	0		0	0
0	0	0		0	0		0	0		4	0		0	0
0	0	0		0	0		0	0		0	0		0	4
0	0	0		0	0		0	0		0	0		4	0
0	0	0		0	0		0	0		0	0		0	0
0	0	0		0	0		0	0		0	0		0	0
0	0	0		0	0		0	0		0	0		0	0
0	0	0		0	0		0	0		0	0		0	0
0	0	0		0	0		0	0		0	0		0	0
0	0	0		0	0		0	0		0	0		0	0
0	0	0		0	0		0	0		0	0		0	4
0	0	0		0	0		0	0		0	0		0	0
0	0	0		0	0		0	0		0	4		4	0
0	0	0		0	0		0	0		0	0		0	8
0	0	0		0	0		0	0		0	0		0	0
0	0	0		0	0		0	0		0	0		0	4
0	0	0		0	0		0	0		0	0		0	0
0	0	0		0	0		0	0		0	0		0	0
0	0	0		0	0		0	0		0	0		0	0
0	0	0		0	0		0	4		0	0		0	0
0	0	0		0	0		0	0		0	0		0	0
0	0	0		0	0		0	4		0	0		0	0
0	0	0		0	0		0	0		0	0		0	0
8	0	0		0	0		0	0		0	0		0	0
0	0	0		0	0		0	0		0	4		0	0
0	0	0		0	0		0	0		0	0		0	0
0	0	0		0	0		0	0		0	0		0	0
0	0	0		0	0		0	0		0	0		4	0
0	0	0		0	0		0	0		0	0		4	4
0	0	0		0	0		0	0		0	0		0	0
0	0	0		0	0		0	0		0	0		4	0
0	0	0		0	0		0	0		0	0		0	0
0	0	0		0	0		0	0		0	0		4	0
0	0	0		0	0		0	0		0	0		0	0
0	0	0		0	0		0	0		0	0		0	0
0	0	0		0	0		0	0		0	0		0	4
0	0	0		0	0		0	0		0	0		4	0
0	0	0		0	0		0	4		0	0		0	0
0	0	0		0	0		0	4		0	0		0	0
0	0	0		0	0		0	0		0	0		0	0
0	0	0		0	0		0	0		4	0		0	0
0	0	0		0	0		0	0		0	0		0	0
0	0	0		0	0		0	0		0	0		0	0
0	0	0		0	0		0	0		0	0		0	0
0	0	0		0	0		0	0		0	0		0	0
0	0	0		0	0		0	0		0	0		0	0
0	0	0		0	0		0	0		0	0		0	4
0	0	0		0	0		0	0		0	0		0	0
0	0	0		0	0		0	0		0	0		0	0
0	0	0		0	0		0	0		0	0		0	0
0	0	0		0	0		0	0		4	0		4	0
0	0	0		0	0		0	0		0	0		0	0
0	0	0		0	0		0	0		0	0		4	0
0	0	0		0	0		0	0		0	0		4	0
0	0	0		0	0		0	0		0	0		0	0
0	0	0		0	0		0	0		0	0		0	0
0	0	0		0	0		0	0		0	0		8	0
0	0	0		0	0		0	0		0	0		8	0
0	0	0		0	0		0	0		0	0		0	0
0	0	0		0	0		0	0		0	0		0	0
0	0	0		0	0		0	0		4	0		0	0
0	0	0		0	0		0	0		0	0		0	0
0	0	0		8	0		0	0		0	0		0	0
0	0	0		0	0		0	0		0	0		0	0
0	0	0		0	0		0	0		0	0		0	0
0	0	0		0	0		0	0		0	0		0	0
0	0	0		0	0		0	0		4	0		0	0
0	0	0		0	0		0	0		0	0		0	4
0	0	0		0	0		0	0		0	0		0	0
0	0	0		0	0		0	0		0	0		0	0
0	0	0		0	0		0	0		0	0		0	0
0	0	0		0	0		0	0		0	0		0	4
0	0	0		0	0		0	0		0	0		4	0
0	0	0		0	0		0	0		0	0		0	0
0	0	0		0	0		4	0		0	0		0	0
0	0	0		0	0		0	0		0	0		0	4
0	0	0		0	0		0	0		0	0		0	0
0	0	0		0	0		0	4		0	0		0	0
0	0	0		0	0		0	0		0	0		0	0
0	0	0		0	0		0	0		0	0		0	0
0	0	0		0	0		0	0		0	0		0	4
0	0	0		0	0		0	0		0	0		4	0
0	0	0		0	0		0	0		0	0		0	0
0	0	0		0	0		0	0		0	0		0	8
0	0	0		0	0		0	0		0	0		0	0
0	0	0		0	0		0	0		4	0		0	0
0	0	0		0	0		0	0		0	0		0	0
0	0	0		0	0		0	0		0	0		0	0
0	0	0		0	0		0	0		0	0		0	0
0	0	0		0	0		0	0		0	0		0	0
0	0	0		0	0		0	0		0	0		0	0
0	0	0		0	0		0	0		0	0		4	0
0	0	0		0	0		0	0		0	0		0	4
0	0	0		0	0		0	0		0	0		0	0
0	0	0		0	0		0	0		4	0		0	0
0	0	0		0	0		0	0		4	0		0	0
0	0	0		0	0		0	0		4	0		0	0
0	0	0		0	0		0	0		0	0		4	4
0	0	0		0	0		0	0		0	0		0	0
0	0	0		0	0		0	0		0	0		0	0
0	0	0		0	0		0	0		0	0		0	0
0	0	0		0	0		0	0		0	0		4	0
0	0	0		0	0		0	0		0	0		0	4
0	0	0		0	0		0	0		0	0		0	0
0	0	0		0	0		0	0		0	0		0	0
0	0	0		0	0		0	0		0	0		0	0
0	0	0		0	0		0	0		0	0		0	0
0	0	0		0	0		0	0		0	0		0	0
0	0	0		0	0		0	0		0	0		0	0
0	0	0		0	0		0	0		0	0		0	0
0	0	0		0	0		0	0		0	0		4	0
0	0	0		0	0		0	0		0	0		0	0
0	0	0		0	0		0	0		0	0		0	0
0	0	0		0	0		0	0		0	0		0	0
0	0	0		0	0		0	0		0	0		0	0
0	0	0		0	0		0	0		0	0		0	0
0	0	0		0	0		0	0		0	0		4	0
0	0	0		0	0		0	4		0	0		0	4
0	0	0		0	0		0	0		0	0		0	0
0	0	0		0	0		0	0		0	0		0	4
0	0	0		0	0		0	0		0	0		0	0
0	0	0		0	0		0	0		4	0		0	0
0	0	0		0	0		0	0		0	0		0	0
0	0	0		0	0		0	0		0	0		0	4
8	0	0		0	0		0	0		0	0		0	0
8	0	0		0	0		0	0		0	0		0	0
0	0	0		0	0		0	0		0	0		0	0
0	0	0		0	0		0	0		0	0		0	0
0	0	0		0	0		0	0		0	0		0	0
0	0	0		0	0		0	0		0	0		0	0
0	0	0		0	0		0	0		0	0		0	4
0	0	0		0	0		0	0		0	0		4	0
0	0	0		0	0		0	0		0	0		0	0
0	0	0		0	0		0	4		0	0		0	0
0	0	0		0	0		0	0		0	0		0	4
0	0	0		0	0		0	0		0	0		0	0
0	0	0		0	0		0	0		0	0		0	4
0	0	0		0	0		0	0		0	0		0	0
0	0	0		0	0		0	0		0	0		0	0
0	0	0		0	0		0	0		0	0		0	0
0	0	0		0	0		0	0		0	0		4	0
0	0	0		0	0		0	0		0	0		0	0
0	0	0		0	0		0	0		0	0		0	0
0	0	0		0	0		0	0		0	0		0	0
0	0	0		0	0		0	0		4	0		0	0
0	0	0		0	0		4	0		0	0		0	0
0	0	0		0	0		0	0		0	0		0	0
0	0	0		0	0		0	0		0	0		0	0
0	0	0		0	0		0	0		0	0		0	0
0	0	0		0	0		0	0		0	0		0	0
0	0	0		0	0		0	0		0	0		4	0
0	0	0		0	0		0	0		0	0		0	4
0	0	0		0	0		0	4		0	0		0	0
0	0	0		0	0		0	0		0	0		4	0
0	0	0		0	0		0	0		0	0		0	0
0	0	0		0	0		0	0		0	0		0	0
0	0	0		0	0		0	0		0	0		0	0
0	0	0		0	0		0	0		0	0		0	0
0	0	0		0	0		0	0		0	0		4	4
0	0	0		0	0		0	0		0	0		0	0
0	0	0		0	0		0	0		0	0		0	0
0	0	0		0	0		0	0		0	0		0	0
0	0	0		8	0		0	0		0	0		0	0
0	0	0		0	0		0	0		0	0		0	4
0	0	0		0	0		0	0		0	0		0	0
0	0	0		0	0		0	0		0	0		0	0
0	0	0		0	0		0	0		0	0		0	0
0	0	0		0	0		0	0		0	0		0	0
0	0	0		0	0		0	0		0	0		0	0
0	0	0		0	0		0	0		0	0		0	0
0	0	0		0	0		0	0		0	0		4	0
0	0	0		0	0		0	0		0	0		0	0
0	0	0		0	0		0	0		0	0		0	0
0	0	0		0	0		0	0		0	0		0	0
0	0	0		0	0		0	0		0	0		0	0
0	0	0		0	0		0	0		0	0		4	4
0	0	0		0	0		0	0		0	0		4	0
0	0	0		0	0		0	4		0	0		0	0
0	0	0		0	0		0	0		0	0		0	8
0	0	0		0	0		0	0		0	0		0	0
0	0	0		0	0		0	0		0	0		0	0
0	0	0		0	0		0	0		0	4		0	0
0	0	0		0	0		0	0		0	0		0	0
0	0	0		0	0		0	0		0	4		0	0
0	0	8		0	0		0	0		0	0		0	0
0	0	0		0	0		0	0		0	0		0	0
0	8	0		0	0		0	0		0	0		4	4
0	0	0		0	0		0	0		0	4		0	0
0	0	0		0	0		0	0		0	0		0	0
0	0	0		0	0		0	0		4	0		0	0
0	0	0		0	0		0	0		0	0		4	0
0	8	0		0	0		0	0		0	0		8	0
0	0	0		0	0		0	0		0	0		4	0
0	0	0		0	0		0	0		0	0		0	0
0	0	0		0	0		0	0		0	0		0	0
0	0	0		0	0		0	0		0	0		0	8
0	0	0		0	0		0	0		0	0		0	0
0	0	0		0	0		0	0		0	0		0	0
0	0	0		0	0		0	0		0	0		0	0
0	0	0		0	0		0	0		0	0		0	4
0	0	0		0	0		0	0		0	0		4	0
0	0	0		0	0		0	0		0	0		0	0
0	0	0		0	0		0	0		0	0		0	0
0	0	0		0	0		0	0		0	0		0	0
0	0	0		0	0		0	0		0	0		0	0
0	0	0		0	0		0	0		0	0		0	0
0	0	0		0	0		0	0		0	0		0	0
0	0	0		0	0		0	0		0	0		0	0
0	0	0		0	0		0	0		0	0		0	0
0	0	0		0	0		0	0		0	0		0	0
0	0	0		0	0		0	0		0	0		0	4
0	0	0		0	0		0	0		0	0		8	0
0	0	0		0	0		0	0		0	0		0	0
0	0	0		0	0		0	0		0	0		0	0
0	0	0		0	0		0	0		0	0		0	0
0	0	0		0	0		4	0		0	0		0	0
0	0	0		0	0		0	0		0	0		0	0
0	0	0		0	0		0	0		0	0		0	0
0	0	0		0	0		0	0		0	0		0	0
0	0	0		0	0		0	0		0	0		0	4
0	0	0		0	0		0	0		0	4		0	0
0	0	0		0	0		0	0		4	0		0	8
0	0	0		0	0		0	0		0	0		0	0
0	0	0		0	0		0	0		0	0		0	0
0	0	0		0	0		0	0		0	0		0	0
0	0	0		0	0		0	0		0	0		0	0
0	0	0		0	0		0	0		0	0		0	0
0	0	0		0	0		0	0		4	0		0	0
0	0	0		0	0		0	0		0	0		0	0
0	0	0		0	0		4	0		0	0		0	0
0	0	0		0	0		0	0		0	0		0	0
0	0	0		0	0		0	0		0	0		0	0
0	0	0		0	0		0	0		0	0		4	4
0	0	0		0	0		0	0		0	0		0	0
0	0	0		0	0		0	4		0	0		4	0
0	0	0		0	8		0	0		0	0		0	0
0	0	0		0	0		0	0		0	0		0	0
0	0	0		0	0		0	0		0	0		0	0
0	0	0		0	0		0	0		0	0		0	0
0	0	0		0	0		0	0		0	0		0	0
0	0	0		0	0		0	0		0	0		0	0
0	0	0		0	0		0	0		4	0		0	0
0	0	0		0	0		0	0		0	0		0	0
0	0	0		0	0		0	0		0	0		0	0
0	0	0		0	0		0	0		0	0		0	0
0	0	0		0	0		0	0		0	0		0	0
0	0	0		0	0		0	0		0	0		0	0
0	0	0		0	0		0	0		0	0		0	0
0	0	0		0	0		0	0		0	0		0	0
0	0	0		0	0		0	0		0	0		0	0
0	0	0		0	0		0	0		0	0		8	0
0	0	0		0	0		0	0		0	0		0	0
0	0	0		0	0		0	0		0	0		4	0
0	0	0		0	0		0	0		0	4		4	0
0	0	0		0	0		0	0		0	0		0	0
0	0	0		0	0		0	0		0	0		0	0
0	0	0		0	0		0	0		0	0		0	0
0	0	0		0	0		0	0		0	0		4	0
0	0	0		0	0		0	0		0	0		4	4
0	0	0		0	0		0	0		0	0		4	0
0	0	0		0	0		0	0		0	0		0	0
0	0	0		0	0		0	0		0	0		0	0
0	0	0		0	0		0	0		0	0		4	0
0	0	0		0	0		0	0		0	0		0	0
0	0	0		0	0		0	0		0	0		0	4
0	0	0		0	0		0	0		0	4		0	0
0	0	0		0	0		0	0		0	0		0	4
0	0	0		0	0		0	0		0	0		0	0
0	0	0		0	0		0	4		4	0		0	0
0	0	0		0	0		0	0		0	0		0	0
0	0	0		0	0		0	0		0	0		0	0
0	0	0		0	0		0	0		0	0		0	0
0	0	0		0	0		0	0		0	0		0	0
0	0	0		0	0		0	0		0	0		0	0
0	0	0		0	0		0	0		0	0		0	0
0	0	0		0	0		0	0		0	0		0	0
0	0	0		0	0		0	0		0	4		0	8
0	0	0		0	0		0	0		0	0		0	0
0	0	0		8	0		0	0		0	0		0	0
0	0	0		0	0		0	0		0	0		0	4
0	0	0		0	0		0	0		0	0		0	4
0	0	0		0	0		0	0		0	0		0	0
0	0	0		0	0		0	0		0	0		0	0
0	0	0		0	0		0	0		0	0		0	0
0	0	0		0	0		0	0		0	0		0	0
0	0	0		0	0		0	0		0	4		0	4
0	0	0		0	0		0	0		0	0		0	0
0	0	0		0	0		0	0		0	0		0	0
0	0	0		0	8		0	0		0	4		8	4
0	0	0		0	0		0	0		0	0		0	0
0	0	0		0	0		0	0		0	0		0	0
0	0	0		0	0		0	0		0	0		4	0
0	0	0		0	0		0	0		0	0		4	0
0	0	0		0	0		0	0		0	0		0	0
0	0	0		0	0		0	0		0	0		0	0
0	0	0		0	0		0	0		0	0		0	0
0	0	0		0	0		0	0		0	0		0	4
0	0	0		0	0		0	0		0	0		0	0
0	0	0		0	0		0	0		0	0		0	0
0	0	0		8	0		0	4		0	0		0	0
0	0	0		0	0		0	0		0	0		0	0
0	0	0		0	0		0	0		0	0		0	0
0	0	0		0	0		0	0		0	0		0	4
0	0	0		0	0		0	0		0	0		0	0
0	0	0		0	0		0	0		0	0		0	0
0	0	0		0	0		0	0		0	0		0	0
0	0	0		0	0		0	0		0	0		0	4
0	0	0		0	0		0	0		0	0		0	0
0	0	0		0	0		0	4		0	0		0	0
0	0	0		0	0		0	0		0	0		0	0
0	0	0		0	0		0	0		0	0		0	4
0	0	0		0	0		0	0		0	0		0	0
0	0	0		0	0		0	0		0	0		4	0
0	0	0		0	0		0	0		0	0		0	4
8	0	0		0	0		0	0		0	0		0	0
0	0	0		0	0		0	0		0	0		0	0
0	0	0		0	0		0	0		0	0		0	0
0	0	0		0	0		0	0		0	0		4	0
0	0	0		0	0		0	0		0	0		0	0
0	0	0		0	0		0	0		0	0		0	0
0	0	0		0	0		0	0		0	0		0	0
0	0	0		0	0		0	0		0	0		0	0
0	0	0		0	0		0	0		8	0		0	0
0	0	0		0	0		0	0		0	0		0	0
0	0	0		0	0		0	0		0	0		0	0
0	0	0		0	0		0	0		0	0		0	0
0	0	0		0	0		0	0		0	0		4	0
0	0	0		0	0		0	0		0	0		0	0
0	0	0		0	0		0	0		4	0		0	4
0	0	0		0	0		0	0		0	0		0	0
0	0	0		0	0		0	0		0	0		0	0
0	0	0		0	0		0	0		0	4		0	0
0	0	0		0	0		0	0		0	0		0	0
0	0	0		0	0		0	0		0	0		0	0
0	0	0		0	0		0	0		0	0		0	0
0	0	0		0	0		0	0		0	0		4	0
0	0	0		0	0		0	0		0	0		0	4
0	0	0		0	0		0	0		0	0		0	0
0	0	0		0	0		0	0		4	0		0	4
0	0	0		0	0		0	0		0	0		4	0
0	0	0		0	0		0	0		0	0		0	0
0	0	0		0	0		0	0		0	0		0	0
0	0	0		0	0		0	0		0	0		0	0
0	0	0		0	0		0	0		0	0		0	0
0	0	0		0	0		0	0		0	0		0	0
0	0	0		0	0		0	0		0	0		0	0
0	0	0		0	0		0	0		0	0		0	4
0	0	0		0	0		0	0		0	0		0	0
0	0	0		0	0		0	0		0	0		0	0
0	0	0		0	0		0	0		0	0		0	0
0	0	0		0	0		0	0		0	0		0	0
0	0	0		0	0		0	0		0	0		0	0
0	0	0		0	0		0	4		0	0		0	0
0	0	0		0	0		0	0		0	0		0	0
0	0	0		0	0		4	0		0	0		0	0
0	0	0		0	0		0	0		0	0		0	0
0	0	0		0	0		0	0		0	0		0	0
0	0	0		0	0		0	0		0	0		4	4
0	0	0		0	0		0	0		0	0		0	0
0	0	0		0	0		0	0		0	0		4	4
0	0	0		0	0		0	0		0	0		0	0
0	0	0		0	0		0	0		0	0		0	0
0	0	0		0	0		0	0		0	0		0	4
0	0	0		0	0		0	0		0	0		0	0
0	0	0		0	0		0	0		0	0		0	0
0	0	0		0	0		0	0		0	0		0	0
0	0	0		0	0		0	0		4	0		0	4
0	0	0		0	0		0	0		0	0		0	0
0	0	0		0	0		0	0		0	0		0	0
0	0	0		0	8		0	0		0	0		0	4
0	0	0		0	0		0	0		4	0		0	0
0	0	0		0	0		0	0		0	0		0	0
0	0	0		0	0		0	0		4	0		0	0
0	0	0		0	0		0	0		0	0		0	0
0	0	0		0	0		0	0		0	0		0	4
0	0	0		0	0		0	0		0	0		0	0
0	0	0		0	0		0	0		0	0		0	0
0	0	0		0	0		0	0		0	4		0	0
0	0	0		0	0		0	0		0	0		0	0
0	0	0		0	0		0	0		0	0		0	0
0	0	0		0	0		0	0		0	0		0	0
0	0	0		0	0		0	0		0	0		0	0
0	0	0		0	0		0	0		0	0		0	0
0	0	0		0	0		0	0		0	0		0	0
0	0	0		0	0		0	0		0	4		0	0
0	0	0		0	0		0	0		0	0		0	0
0	0	0		0	0		0	0		0	0		0	0
0	0	0		0	0		0	0		0	0		0	4
0	0	0		0	0		0	0		0	0		0	0
0	0	0		0	0		0	0		0	0		0	0
0	0	0		0	0		0	0		0	0		0	0
0	0	0		0	0		0	0		0	0		0	0
0	0	0		0	0		0	0		0	4		0	0
0	0	0		0	0		0	0		0	0		4	0
0	0	0		0	0		0	0		0	0		0	0
0	0	0		0	0		0	0		4	0		0	0
0	0	0		0	0		0	0		0	4		0	0
0	0	0		0	0		0	0		0	0		0	0
0	0	0		0	0		0	0		0	0		4	0
0	0	0		0	0		0	0		0	0		4	0
0	0	0		0	0		0	0		4	0		0	0
0	0	0		0	0		0	0		0	0		0	0
0	0	0		0	0		0	0		0	0		0	0
0	0	0		0	0		0	0		0	0		0	0
0	0	0		0	0		0	0		0	0		4	4
0	0	0		0	0		0	0		0	0		0	0
0	0	0		0	0		0	0		0	0		0	0
0	0	0		0	0		0	0		0	0		0	0
0	0	0		0	0		0	0		0	0		0	0
0	0	0		0	0		0	0		0	0		0	0
0	0	0		0	0		0	0		0	0		0	0
0	0	0		8	0		0	0		0	0		0	0
0	0	0		0	0		0	0		0	0		0	4
0	0	0		0	0		0	0		0	0		0	0
0	0	0		0	0		0	0		4	0		0	4
0	0	0		0	0		0	0		0	0		4	0
0	0	0		0	0		0	0		0	0		0	0
8	0	0		0	0		4	0		0	0		0	0
0	0	0		0	0		0	0		0	0		0	0
0	0	0		0	0		0	0		0	0		4	0
0	0	0		0	0		0	0		0	0		0	0
0	0	0		0	0		0	0		0	0		0	0
0	0	0		0	0		0	0		0	0		0	4
0	0	0		0	0		0	4		0	0		0	0
0	0	0		0	0		0	0		0	4		0	0
0	0	0		0	0		0	0		4	0		0	0
0	0	0		0	0		0	0		0	0		0	0
0	0	0		0	0		0	0		0	0		0	0
0	0	0		0	0		0	0		0	0		0	0
0	0	0		0	0		0	0		0	0		0	4
0	0	0		0	0		0	0		0	0		0	0
0	0	8		0	0		4	0		0	0		0	4
0	0	0		0	0		0	0		0	0		0	0
0	0	0		0	0		0	0		0	0		0	0
0	0	0		0	0		0	0		0	0		0	4
0	0	0		0	0		0	0		0	0		0	0
0	0	0		0	0		0	0		0	0		0	0
0	0	0		0	0		0	0		0	0		0	4
8	0	0		0	0		0	0		0	0		0	0
0	0	0		0	0		0	0		0	0		0	0
0	0	0		0	0		0	0		0	0		0	0
0	0	0		0	0		0	4		0	0		0	0
0	0	0		0	0		0	0		0	0		0	0
0	0	0		0	0		0	0		0	0		0	4
0	0	0		0	0		0	0		4	0		0	0
0	0	0		0	0		0	0		0	0		0	0
0	0	0		0	0		0	0		0	0		0	0
0	0	0		0	0		0	0		0	0		0	0
0	0	0		0	0		0	0		0	0		0	0
0	0	0		0	0		0	0		0	0		0	0
0	0	0		0	0		0	0		0	0		0	0
0	0	0		0	0		0	0		0	0		0	0
0	0	0		0	0		0	0		0	0		0	4
0	8	0		0	0		0	0		0	0		0	0
0	0	0		0	0		0	0		0	0		0	0
0	0	0		0	0		0	0		0	0		0	0
0	0	0		0	0		0	0		0	0		0	0
0	0	0		0	0		0	0		0	0		0	0
0	0	0		0	0		0	4		0	0		0	0
0	0	0		0	0		0	0		0	0		0	0
0	0	0		0	0		0	0		0	0		0	0
0	0	0		0	0		0	0		0	0		0	0
0	0	0		0	0		0	0		0	0		0	0
0	0	0		0	0		0	0		0	0		0	0
0	0	0		0	0		0	0		0	0		0	0
0	0	0		0	0		0	0		0	0		0	0
0	0	0		0	0		0	0		0	0		0	0
0	0	0		0	0		0	0		0	0		0	0
0	0	0		0	0		0	0		0	0		0	0
0	0	0		0	0		0	0		0	0		0	0
0	0	0		0	0		0	0		0	0		0	0
0	0	8		0	0		0	0		0	0		0	0
0	0	0		0	0		0	0		0	0		4	0
0	8	0		0	0		0	0		0	0		0	0
0	0	0		0	0		0	0		0	0		4	0
0	0	0		0	0		0	0		0	0		8	0
0	0	0		0	0		0	0		0	0		0	0
0	0	0		0	0		0	0		0	0		0	0
0	0	0		0	0		0	0		0	0		0	0
0	0	0		0	0		0	0		0	0		0	0
0	0	0		0	0		0	0		0	0		0	0
0	0	0		0	0		0	0		0	0		0	4
0	0	0		0	0		0	0		0	0		0	0
0	0	0		0	0		0	0		0	0		0	4
0	0	0		0	0		0	0		0	0		0	0
0	0	0		0	0		0	0		0	0		4	0
0	0	0		0	0		0	4		0	0		4	0
0	0	0		0	0		0	0		0	0		0	0
0	0	0		0	0		0	0		0	0		0	0
0	0	0		0	0		0	0		0	0		4	0
0	0	0		0	0		0	0		0	0		0	0
0	0	0		0	0		0	0		0	0		4	0
0	0	0		0	0		0	0		0	4		0	0
0	0	0		0	0		0	0		0	0		0	0
0	0	0		0	0		0	0		0	0		0	4
0	0	0		0	0		0	0		0	0		0	4
0	0	0		0	0		0	0		0	0		0	0
0	0	0		0	0		0	0		0	0		0	0
0	0	0		0	0		0	0		0	0		0	0
0	0	0		0	0		0	0		0	0		0	0
0	0	0		0	0		0	0		0	0		0	0
0	0	0		0	0		0	0		0	0		0	0
0	0	0		0	0		0	0		0	0		0	0
0	0	0		0	0		0	0		0	0		0	4
0	0	0		0	0		0	4		0	0		0	0
0	0	0		0	0		0	0		0	0		0	0
0	0	0		0	0		0	0		0	0		0	0
0	0	0		0	0		0	0		0	0		0	0
0	0	0		0	0		0	0		4	0		0	0
0	0	0		0	0		0	0		0	0		0	0
0	0	0		0	0		0	0		0	0		0	0
0	0	0		0	0		0	0		0	0		0	0
0	0	0		0	0		0	0		0	0		4	4
0	0	0		0	0		0	0		0	0		4	0
0	0	0		0	0		0	0		4	0		0	0
0	0	0		0	0		0	0		0	0		0	0
0	0	0		0	0		0	0		4	0		0	0
0	0	0		0	0		0	0		0	0		0	0
0	0	0		0	0		0	0		0	0		4	4
0	0	0		0	0		0	0		0	0		0	0
0	0	0		0	0		0	0		0	0		0	0
0	0	0		0	0		0	0		0	0		0	0
0	0	0		0	0		0	0		0	0		0	0
0	0	0		0	0		0	0		0	0		0	4
0	0	0		0	0		0	0		0	0		0	0
0	0	0		0	0		0	0		0	0		0	0
0	0	0		0	0		0	0		0	0		4	0
0	0	0		0	0		0	0		4	0		0	0
0	0	0		0	0		0	0		0	0		0	4
0	0	0		0	0		0	0		0	0		0	0
8	0	0		0	0		0	0		0	0		0	0
8	0	0		0	0		0	0		0	0		4	4
0	0	0		0	0		0	0		0	0		0	4
0	0	0		0	0		0	0		4	0		0	0
0	0	0		0	0		0	0		0	0		0	0
0	0	0		0	0		0	0		0	0		0	0
0	0	0		0	0		0	0		4	0		0	0
0	0	0		0	0		0	0		0	0		0	4
0	0	0		0	0		0	0		0	0		0	0
0	0	0		0	0		0	0		0	0		0	0
0	0	0		0	0		0	0		0	0		0	0
0	0	0		0	0		0	0		0	0		0	0
0	0	0		0	0		0	0		0	0		0	0
0	0	0		0	0		0	0		0	0		0	4
0	0	0		0	0		0	0		0	0		0	0
0	0	0		0	0		0	0		0	0		0	0
0	0	0		0	0		0	0		0	0		0	0
0	0	0		0	0		0	0		0	0		0	0
0	0	0		0	0		0	0		0	0		0	0
0	0	0		0	0		0	0		0	0		0	0
0	0	0		0	0		0	0		0	0		0	0
0	0	0		0	0		0	0		0	0		0	0
0	0	0		0	0		0	0		0	0		0	8
0	0	0		0	0		0	0		0	0		0	0
0	0	0		0	0		0	0		0	0		0	0
0	0	0		0	0		0	4		0	0		0	0
0	0	0		0	0		0	0		0	0		4	0
0	0	0		0	0		0	0		0	0		0	0
0	0	0		0	0		0	0		0	0		0	0
0	0	0		0	0		4	0		0	0		0	0
0	0	0		0	0		0	0		0	0		0	0
0	0	0		0	0		0	0		4	0		0	0
0	0	0		0	0		0	0		0	0		4	0
0	0	0		0	0		0	0		0	0		0	0
0	0	0		0	0		0	0		0	0		0	0
0	0	0		0	0		0	0		0	0		0	0
0	0	0		0	0		0	0		0	0		0	0
0	0	0		0	0		0	0		0	0		0	0
0	0	0		0	0		0	0		0	0		0	0
0	0	0		0	0		0	0		0	0		0	0
0	0	0		0	0		0	0		0	0		0	0
0	0	0		0	0		0	0		0	0		0	0
0	0	0		0	0		0	0		0	0		0	0
0	0	0		0	0		0	0		0	0		0	0
0	0	0		0	0		0	0		0	0		0	0
0	0	0		0	0		0	0		0	0		0	0
0	0	0		0	0		0	0		0	0		0	0
0	0	0		0	0		0	0		0	0		0	0
0	0	0		0	0		0	0		0	0		4	0
0	0	0		0	0		0	0		0	0		0	0
0	0	0		0	0		0	0		0	0		0	0
0	0	0		0	0		0	0		0	0		4	0
0	0	0		0	0		0	0		0	0		4	0
0	0	0		0	0		0	0		0	0		0	0
0	0	0		0	0		0	0		0	0		0	0
0	0	0		0	0		0	0		0	0		0	0
0	0	0		0	0		0	0		0	0		0	0
0	0	0		0	0		0	0		0	0		0	0
8	0	0		0	0		0	0		0	0		0	0
0	0	0		0	0		0	0		0	4		0	0
0	0	0		0	0		0	0		4	0		4	0
0	0	0		0	0		0	0		0	0		0	0
0	0	0		0	0		0	0		0	0		0	0
0	0	0		0	0		0	0		0	0		0	4
0	0	8		0	0		0	0		0	0		0	0
8	0	0		0	0		0	0		0	0		0	0
0	0	0		0	0		0	0		0	0		0	0
0	0	0		0	0		0	0		0	0		0	0
0	0	0		0	0		0	0		0	0		4	0
0	0	0		0	0		0	0		0	0		0	0
0	0	0		0	0		0	0		0	0		0	0
0	0	0		0	0		0	0		0	0		4	0
0	0	0		0	0		0	0		0	0		0	0
0	0	0		0	0		0	0		4	0		0	0
0	0	0		0	0		0	0		0	0		0	0
0	0	0		0	0		0	0		0	4		4	0
0	0	0		0	0		0	0		0	0		0	4
0	0	0		0	0		0	0		0	0		4	4
0	0	0		0	0		0	0		0	0		0	0
0	0	0		0	0		0	0		0	0		0	0
0	0	0		0	0		0	0		0	0		0	0
0	0	0		0	0		0	0		0	0		0	0
0	0	0		0	0		0	0		0	0		0	0
0	0	0		0	0		0	0		0	0		0	4
0	0	0		0	0		0	0		0	0		0	0
0	0	0		0	0		0	0		0	0		0	0
0	0	0		0	0		0	0		0	0		0	0
0	0	0		0	0		0	0		4	0		0	0
0	0	0		0	0		0	0		0	0		0	0
0	0	0		0	0		0	0		0	0		4	4
0	0	0		0	0		0	0		0	0		0	4
0	0	0		0	0		4	0		0	0		0	0
0	0	0		0	0		0	0		0	0		4	0
0	0	0		0	0		0	0		0	0		0	0
0	0	0		0	0		0	0		0	0		0	0
0	0	0		0	0		0	0		0	0		4	0
0	0	0		0	0		0	0		0	0		0	0
0	0	0		0	0		0	0		0	0		0	0
0	0	0		0	0		0	0		0	0		0	4
0	0	0		0	0		0	0		0	0		0	0
0	0	0		0	0		0	0		4	0		0	0
0	0	0		0	0		0	0		0	0		0	0
0	0	0		0	0		0	0		0	0		0	0
0	0	0		0	0		0	0		0	0		4	0
0	0	0		0	0		0	0		0	0		0	0
0	0	0		0	0		0	0		0	0		0	0
0	0	0		0	0		0	0		0	0		0	0
0	0	0		0	0		0	0		0	0		0	0
0	0	0		0	0		0	0		0	0		0	0
0	0	0		0	0		0	0		4	0		0	0
0	0	0		0	0		0	0		0	0		0	0
0	0	0		0	0		0	0		0	0		4	0
0	0	0		0	0		0	0		0	0		0	0
0	0	0		0	0		0	0		0	0		0	0
0	0	0		0	0		0	0		0	0		0	0
0	0	0		0	0		0	0		0	0		0	0
0	0	0		0	0		0	0		0	0		0	4
0	0	0		0	0		0	0		0	0		0	0
0	0	0		0	0		0	0		0	0		0	0
0	0	0		0	0		0	0		0	0		0	4
0	0	0		0	0		0	0		0	0		0	4
0	0	0		0	0		0	0		0	4		0	0
0	0	0		0	0		0	0		0	0		0	0
0	0	0		0	0		0	0		0	0		0	0
0	0	0		0	0		0	0		0	0			0
0	0	0		0	0		0	0		0	0			0
0	0	0		0	0		0	4		0	0			0
0	0	0		0	0		0	0		0	0			4
0	0	0		0	0		0	0		0	0			0
0	0	0		0	0		0	0		0	0			0
0	0	0		0	0		0	0		0	0			0
0	0	0		0	0		0	0		0	0			0
0	0	0		0	0		0	0		0	0			4
0	0	0		0	0		0	0		0	0			0
0	0	0		0	0		0	0		4	0			4
0	0	0		0	0		0	0		0	0			0
0	0	0		0	0		0	0		0	0			0
0	0	0		0	0		0	0		0	0			0
0	0	0		0	0		0	0		0	0			0
0	0	0		0	0		0	0		0	0			0
0	0	0		0	0		0	0		0	0			0
0	0	0		0	0		0	0		0	0			8
0	0	0		0	0		0	0		0	0			4
0	0	0		0	0		0	0		0	0			0
0	0	0		0	0		0	0		0	0			4
0	0	0		0	0		0	0		0	0			0
0	0	0		0	0		0	0		0	0			0
0	0	0		0	0		0	0		0	0			4
0	0	0		0	0		0	0		0	0			0
0	0	0		0	0		0	0		0	0			0
0	0	0		0	0		4	4		0	0			0
0	0	0		0	0		0	0		0	0			4
0	0	0		0	0		0	0		0	0			0
0	0	0		0	0		0	0		0	0			0
0	0	0		0	0		0	0		0	4			4
8	0	0		0	0		0	0		0	0			4
0	0	0		0	0		0	0		0	0			0
0	0	0		0	0		0	0		0	0			0
0	0	0		0	0		0	0		0	0			0
0	0	0		0	0		0	0		0	0			0
0	0	0		0	0		0	0		0	0			0
0	0	0		0	0		0	0		0	0			0
0	0	0		0	0		0	0		0	0			0
0	0	0		0	0		0	0		0	0			0
0	0	0		0	0		0	0		0	0			4
0	0	0		0	0		0	0		0	0			0
0	0	0		0	0		0	0		0	0			0
0	0	0		0	0		0	0		0	0			0
0	0	0		0	0		0	0		0	0			0
0	0	0		0	0		0	0		4	0			0
0	0	0		0	0		0	0		0	0			0
0	0	0		0	0		0	0		0	0			0
0	0	0		0	0		0	0		0	0			0
0	0	0		0	0		0	0		0	0			0
0	0	0		0	0		0	0		4	0			0
0	0	0		0	0		0	0		0	0			0
0	0	0		0	0		0	0		0	0			0
0	0	0		0	0		0	0		0	0			0
0	0	0		0	0		0	0		0	0			0
0	0	0		0	0		0	0		0	0			0
0	0	0		0	0		0	0		0	0			0
0	0	0		0	0		0	0		0	0			4
0	0	0		0	0		0	0		4	0			4
0	0	0		0	0		0	0		0	0			0
0	0	0		0	0		0	0		0	0			0
0	0	0		0	0		0	0		0	0			0
0	0	0		0	0		0	0		4	0			0
0	0	0		0	0		0	0		0	0			0
0	0	0		0	0		0	0		0	0			0
0	0	0		0	0		0	0		0	0			0
0	0	0		0	0		0	0		0	0			0
0	0	0		0	0		0	0		0	0			0
0	0	0		0	0		0	0		0	0			0
0	0	0		0	0		0	0		0	0			0
0	0	0		0	0		0	0		0	0			0
0	0	0		0	0		0	0		0	0			0
0	0	0		0	0		0	0		0	0			0
0	0	0		0	0		0	0		0	0			0
0	0	0		0	0		0	0		0	0			0
0	0	0		0	0		0	0		0	0			0
0	0	0		0	0		0	0		0	0			0
0	0	0		0	0		0	0		0	0			0
0	0	0		0	0		0	0		0	0			0
0	0	0		0	0		4	0		0	0			0
0	0	0		0	0		0	0		0	0			0
0	0	0		0	0		0	0		0	0			0
0	0	0		0	0		0	0		0	0			0
0	0	0		0	0		0	0		0	0			0
0	0	0		0	0		0	0		0	0			0
0	0	0		0	0		0	0		0	0			8
0	0	0		0	0		0	0		0	0			0
0	0	0		0	0		0	0		4	0			4
0	0	0		0	0		0	0		4	0			0
0	0	0		0	0		0	0		0	0			0
0	0	0		0	0		0	0		0	0			0
0	0	0		0	0		0	4		0	0			0
0	0	0		0	0		0	0		0	0			0
0	0	0		0	0		0	0		0	0			0
0	0	0		0	0		0	0		0	0			0
0	0	0		0	0		0	0		0	0			0
0	0	0		0	0		0	0		0	0			0
0	0	0		0	0		0	0		0	0			0
0	0	0		0	0		0	4		0	4			4
0	0	0		0	0		0	0		0	0			0
0	0	0		0	0		0	0		0	0			0
0	0	0		0	0		0	0		0	0			0
0	0	0		0	0		0	0		0	0			0
0	0	0		0	0		0	0		0	0			0
0	0	0		0	0		0	0		0	0			0
0	0	0		0	0		0	0		0	0			0
0	0	0		0	0		0	0		0	0			0
0	0	0		0	0		0	0		0	0			0
0	0	0		0	0		0	0		0	0			0
0	0	0		0	0		0	0		0	0			0
0	0	0		0	0		0	0		0	0			0
0	0	0		0	0		0	0		0	0			0
0	0	0		0	0		0	0		0	4			0
0	0	0		0	0		0	0		0	0			0
0	0	0		0	0		0	0		0	0			0
0	0	0		0	0		0	0		0	0			0
0	0	0		0	0		0	0		0	0			0
0	0	0		0	0		0	4		0	0			0
0	0	0		0	0		0	0		0	4			0
0	0	0		0	0		0	0		0	0			0
0	0	0		0	0		0	0		0	0			0
0	0	0		0	0		0	0		0	0			0
0	0	0		0	0		0	0		0	0			4
0	0	0		0	0		0	0		0	0			0
0	0	8		0	0		0	0		0	0			0
0	0	0		0	0		0	0		0	0			0
8	0	0		0	0		0	0		0	0			4
0	0	0		0	0		0	0		0	0			0
0	0	0		0	0		0	0		0	0			4
0	0	0		0	0		0	0		0	0			0
0	0	0		0	0		0	0		4	0			0
0	0	0		0	0		0	0		0	0			0
0	0	0		0	0		0	0		0	0			4
0	0	0		0	0		0	4		0	0			0
0	0	0		0	0		0	0		0	0			0
0	0	0		0	0		0	0		0	0			0
0	0	0		0	0		0	0		0	0			0
0	0	0		0	0		0	4		0	0			0
0	0	0		0	0		0	0		0	0			0
0	0	0		0	0		0	0		0	0			0
0	0	0		0	0		0	0		0	0			0
0	0	0		0	0		0	0		0	0			0
0	0	0		0	0		0	0		0	0			0
0	0	0		0	0		0	0		0	0			0
0	0	0		0	0		0	0		0	0			0
0	0	0		0	0		0	0		0	0			0
0	0	0		0	0		0	0		0	0			0
0	0	0		0	0		0	0		0	0			0
0	0	0		0	0		0	0		0	0			0
0	0	0		0	0		0	0		0	0			0
0	0	0		0	0		0	0		0	0			0
0	0	0		0	0		0	0		0	0			0
0	0	0		0	0		0	0		0	0			0
0	0	0		0	0		0	0		0	0			0
0	0	0		0	0		0	0		0	0			0
0	0	0		0	0		0	0		0	0			0
0	0	0		0	0		0	0		0	0			0
0	0	0		0	0		0	0		0	0			0
0	0	0		0	0		0	0		0	0			4
0	0	0		0	0		0	0		0	0			0
0	0	0		0	0		0	0		0	0			0
0	0	0		0	0		0	0		0	0			0
0	0	0		0	0		0	0		0	0			0
0	0	0		0	0		0	0		0	0			0
8	0	0		0	0		0	0		0	4			0
8	0	0		0	0		0	0		0	0			0
0	0	0		0	0		0	0		0	0			0
0	0	0		0	0		0	0		0	0			0
0	0	0		0	0		0	0		0	0			0
0	8	0		0	0		0	0		0	0			0
0	0	0		0	0		0	4		0	0			0
0	0	0		0	0		0	0		0	0			0
0	0	0		0	0		0	0		0	0			0
0	0	0		0	0		0	0		4	0			0
0	0	0		0	0		0	0		0	0			0
0	0	0		0	0		0	0		0	0			0
0	0	0		0	0		0	0		0	0			0
0	0	0		0	0		0	0		0	0			0
0	0	0		0	0		0	0		0	0			0
0	0	0		0	0		0	0		0	0			0
0	0	0		0	0		0	0		0	0			0
0	0	0		0	0		0	0		0	0			0
0	0	0		0	0		0	0		0	0			0
0	0	0		0	0		0	0		0	0			0
0	0	0		0	0		0	0		0	0			0
0	0	0		0	0		0	0		0	0			0
0	0	0		0	0		0	0		0	0			0
0	0	0		0	0		0	0		0	0			4
0	0	0		0	0		0	0		0	0			0
0	0	0		0	0		0	0		0	0			0
0	0	0		0	0		0	0		0	0			0
0	0	0		0	0		0	0		0	0			0
0	0	0		0	0		0	0		4	0			0
0	0	0		0	0		0	0		0	0			0
0	0	0		0	0		0	0		0	0			0
0	0	0		0	0		0	0		0	0			0
0	0	0		0	0		0	0		0	0			0
0	0	0		0	0		0	0		0	0			0
0	0	0		0	0		0	0		0	0			0
0	0	0		0	0		0	0		0	0			0
0	0	0		0	0		0	0		0	0			0
0	0	0		8	0		0	0		0	0			0
0	0	0		0	0		0	0		0	0			0
0	0	0		0	0		0	0		0	0			0
0	0	0		0	0		0	0		0	0			0
0	0	0		0	0		0	0		0	0			0
0	0	0		0	0		0	0		0	0			0
0	0	0		0	0		0	0		0	0			0
0	0	0		0	0		0	0		0	0			0
0	0	0		0	0		0	0		0	0			0
0	0	0		0	0		0	0		0	0			0
0	0	0		0	0		0	0		0	0			0
0	0	0		0	0		0	0		0	0			0
0	0	0		0	0		0	0		0	0			0
0	0	0		0	0		0	0		0	0			0
0	0	0		0	0		0	0		0	0			0
0	0	0		0	0		0	0		0	0			4
0	0	0		0	0		0	0		0	0			0
0	0	0		0	0		0	0		0	0			0
0	0	0		0	0		0	0		0	0			0
0	0	0		0	0		0	0		0	0			0
0	0	0		0	0		0	0		0	0			0
0	0	0		0	0		0	0		4	0			0
0	0	0		0	0		0	0		0	0			0
0	0	0		0	0		0	0		0	0			0
0	0	0		0	0		0	0		0	0			0
0	0	0		0	0		0	0		0	0			0
0	0	0		0	0		0	0		0	0			0
0	0	0		0	0		0	0		0	0			0
0	0	0		0	0		0	0		0	0			0
0	0	0		0	0		0	0		0	0			0
0	8	0		0	0		0	0		0	0			0
0	0	0		0	0		0	4		0	0			4
0	0	0		0	0		0	0		0	0			0
0	0	0		0	0		0	0		0	0			0
0	0	0		0	0		0	0		0	0			0
0	0	0		0	0		0	0		0	0			4
0	0	0		0	0		0	0		0	4			0
0	0	0		0	0		0	0		0	0			0
0	0	0		0	0		0	0		0	0			0
0	0	0		0	0		0	0		0	0			0
0	0	0		0	0		0	0		0	0			0
0	0	0		0	0		0	0		0	0			0
0	0	0		0	0		0	0		0	0			0
0	0	0		0	0		0	0		0	0			0
0	0	0		0	0		0	0		0	0			0
0	0	0		0	0		0	0		0	0			0
0	0	0		0	0		0	0		0	0			0
0	0	0		0	0		0	0		0	0			4
0	0	0		0	0		0	0		0	0			0
0	8	0		0	0		0	0		0	0			0
0	0	0		0	0		0	0		0	0			4
0	0	0		0	0		0	0		0	0			0
0	0	0		0	0		0	0		0	0			0
0	0	0		0	0		0	0		0	0			0
0	0	0		0	0		0	0		0	0			4
0	0	0		0	0		0	0		0	4			0
0	0	0		0	0		0	0		0	0			0
0	0	0		0	0		0	0		0	0			0
0	0	0		0	0		0	0		0	0			0
0	0	0		0	0		0	0		0	0			0
0	0	0		0	0		0	0		0	0			0
0	0	0		0	0		0	0		0	0			0
0	0	0		0	0		0	0		0	0			4
0	0	0		0	0		0	0		4	0			0
0	0	0		0	0		0	0		0	0			0
0	0	0		0	0		0	0		0	0			0
0	0	0		0	0		0	0		0	0			0
0	0	0		0	0		0	0		0	4			0
0	0	0		0	0		0	0		4	0			0
0	0	0		0	0		0	0		0	0			4
0	0	0		0	0		0	0		0	0			0
0	0	0		0	0		0	0		0	0			0
0	0	0		0	0		0	0		0	0			0
0	0	0		0	0		0	0		0	0			0
0	0	0		0	0		0	0		0	0			0
0	0	0		0	0		0	0		4	0			0
0	0	0		0	0		0	4		0	0			0
0	0	0		0	0		0	0		0	0			0
0	0	0		0	0		0	0		0	0			0
0	8	0		0	0		0	0		0	0			0
0	0	0		0	0		0	0		0	0			0
0	0	0		0	0		0	0		0	0			0
0	0	0		0	0		0	0		0	0			0
0	0	0		0	0		0	0		0	0			0
8	0	0		0	0		0	0		0	0			0
0	0	0		0	0		0	0		0	0			0
0	0	0		0	0		0	0		0	0			0
0	0	0		0	0		0	0		0	0			0
0	0	0		0	0		0	0		0	0			4
0	0	0		0	0		0	0		0	0			0
0	0	0		0	0		0	0		0	0			0
0	0	0		0	0		0	0		0	0			0
0	0	0		0	0		0	0		0	0			0
0	0	0		0	0		0	0		0	0			0
0	0	0		0	0		0	0		0	0			0
0	0	0		0	0		0	0		0	0			0
0	0	0		0	0		0	0		0	0			4
0	0	0		0	0		0	0		0	0			0
0	0	0		0	0		0	0		0	0			0
0	0	0		0	0		0	0		0	0			0
0	0	0		0	0		0	0		0	0			0
0	0	0		0	0		0	0		0	4			0
0	0	0		0	0		0	0		0	0			0
0	0	0		0	0		0	0		0	0			0
0	0	0		0	0		0	0		4	0			0
0	0	0		0	0		4	0		0	0			0
0	0	0		0	0		0	0		0	0			0
0	0	0		0	0		0	0		0	0			0
0	0	0		0	0		0	0		0	0			0
0	0	0		0	0		0	0		0	0			0
0	0	0		0	0		0	0		0	0			0
0	0	0		0	0		0	0		0	0			0
0	0	0		0	0		0	0		0	0			0
0	0	0		0	0		0	0		0	0			0
0	0	0		0	0		0	0		0	0			0
0	0	0		0	0		0	0		0	0			0
0	0	0		0	0		0	0		0	0			0
0	0	0		0	0		0	0		0	0			0
0	0	0		0	0		0	0		0	0			0
0	0	0		0	0		0	0		0	0			0
0	0	0		0	0		0	0		0	0			8
0	0	0		0	0		0	0		0	0			4
0	0	0		0	0		0	0		0	0			4
0	0	0		0	0		0	0		0	0			0
0	0	0		0	0		0	0		0	0			4
0	0	0		0	0		0	0		0	0			0
0	0	0		0	0		0	0		0	0			0
8	0	0		0	0		0	0		0	0			0
0	0	0		0	0		0	0		0	0			0
0	0	0		0	0		0	0		0	0			0
0	0	0		0	0		0	0		0	0			4
0	0	0		0	0		0	0		0	0			0
0	0	0		0	0		0	0		0	0			0
8	0	8		0	0		0	0		0	0			0
0	0	0		0	0		0	0		0	0			4
0	0	0		0	0		0	0		0	0			4
0	0	0		0	0		0	0		0	0			4
0	0	0		0	0		0	0		0	0			0
0	0	0		0	0		0	0		0	0			0
0	0	0		0	0		0	0		0	0			0
0	0	0		0	0		0	0		0	0			0
0	0	0		0	0		0	0		0	0			0
0	0	0		0	0		0	0		0	0			0
0	0	0		0	0		0	0		0	4			0
0	0	0		0	0		0	0		4	0			4
0	0	0		0	0		0	0		0	0			8
0	0	0		0	0		0	0		0	0			0
0	0	0		0	0		0	0		0	0			0
0	0	0		0	0		0	0		0	0			0
0	0	0		0	0		0	0		0	0			0
0	0	0		0	0		0	0		4	0			0
0	0	0		0	0		0	0		0	0			4
0	0	0		0	0		0	0		0	0			0
0	0	0		0	0		0	0		0	0			0
0	0	0		0	0		0	0		0	0			0
0	0	0		0	0		0	0		0	0			0
0	0	0		0	0		0	0		0	0			0
0	0	0		0	0		0	0		0	0			0
0	0	0		0	0		0	0		0	0			0
0	0	0		0	0		0	0		0	0			0
0	0	0		0	0		0	0		0	0			4
0	0	0		0	0		0	0		4	0			0
0	0	0		0	0		0	0		0	4			0
0	0	0		0	0		0	0		0	0			0
0	0	0		0	0		0	0		0	0			4
0	0	0		0	0		0	0		0	0			0
0	0	0		0	0		0	0		0	0			0
0	0	0		0	0		0	0		0	0			4
0	0	0		0	0		0	0		0	0			0
0	0	0		0	0		0	0		0	0			0
0	0	0		0	0		0	0		0	0			0
0	0	0		0	0		0	0		0	0			0
0	0	0		0	0		0	0		0	0			0
0	8	0		0	0		0	0		0	0			0
0	0	0		0	0		0	0		0	0			0
0	0	0		0	0		0	0		0	0			0
0	0	0		0	0		0	0		0	0			0
0	0	0		0	0		0	0		0	0			0
0	0	0		0	0		0	0		0	0			0
0	0	0		0	0		0	0		0	0			0
0	0	0		0	0		0	0		0	0			0
0	0	0		0	0		0	0		0	0			0
0	0	0		0	0		0	0		0	4			0
0	0	0		0	0		0	0		0	0			0
0	0	0		0	0		0	0		0	0			4
0	0	0		0	0		0	0		4	0			0
0	0	0		0	0		0	0		0	0			0
0	0	0		0	0		0	0		0	0			0
0	0	0		0	0		0	0		0	0			0
0	0	0		0	0		0	0		0	0			0
0	0	0		0	0		0	0		0	0			4
0	0	0		0	0		0	0		0	0			0
0	0	0		0	0		0	0		0	0			0
0	0	0		0	0		0	0		0	0			0
0	0	0		0	0		0	0		0	0			0
0	0	0		0	0		0	0		0	0			0
0	0	0		0	0		0	0		0	0			0
0	0	0		0	0		0	0		0	0			0
0	0	0		0	0		4	0		4	0			0
0	0	0		0	0		0	0		0	0			4
0	0	0		0	0		0	0		0	0			4
0	0	0		0	0		0	0		0	0			0
0	0	0		0	0		0	0		0	0			0
0	0	0		0	0		0	0		0	0			0
0	0	0		0	0		0	0		0	0			0
0	0	0		0	0		0	0		0	0			0
0	0	0		0	0		0	0		4	0			4
0	0	0		0	0		0	0		0	4			0
0	0	0		0	0		4	0		0	0			0
0	0	0		0	0		0	0		0	4			0
0	0	0		0	0		0	4		0	0			0
0	0	0		0	0		0	0		0	0			0
0	0	0		0	0		0	0		0	0			0
0	0	0		0	0		0	0		0	0			0
0	0	0		0	0		0	0		0	0			0
0	0	0		0	0		0	0		0	0			0
0	0	0		0	0		0	0		0	0			0
0	0	0		0	0		0	0		0	0			0
0	0	0		0	0		0	0		0	0			0
0	0	0		0	0		0	0		0	0			0
0	0	0		0	0		0	0		0	0			0
0	0	0		0	0		0	0		0	0			0
0	0	0		0	0		0	0		0	0			0
0	0	0		0	0		0	0		0	0			0
0	0	0		0	0		0	0		0	0			0
0	0	0		0	0		0	0		0	0			0
0	0	0		0	0		0	0		0	0			0
0	0	0		0	0		0	0		0	4			4
0	0	0		0	0		4	0		0	0			0
0	0	0		0	0		0	0		0	0			0
0	0	0		0	0		0	0		0	0			0
0	0	0		0	0		0	0		0	0			0
0	0	0		0	0		4	0		0	0			0
0	0	0		0	0		0	0		0	0			0
0	0	0		0	0		0	0		0	0			0
0	0	0		0	0		0	0		0	0			0
0	0	0		0	0		0	4		0	0			0
0	0	0		0	0		0	0		0	0			0
0	0	0		0	0		0	0		0	0			0
0	0	0		0	0		0	0		0	0			0
0	0	0		0	0		0	0		4	0			0
0	0	0		0	0		0	0		0	0			0
0	0	0		0	0		0	0		0	0			0
0	0	0		0	0		0	0		0	0			0
0	0	0		0	0		0	0		4	0			0
0	0	0		0	0		0	0		4	0			4
0	0	0		0	0		0	0		0	0			0
0	0	0		0	0		0	0		0	0			0
0	0	0		0	0		0	0		0	0			0
0	0	0		0	0		0	0		0	0			0
0	0	0		0	0		0	0		0	0			0
0	0	0		0	0		0	0		4	0			0
0	0	0		0	0		0	0		0	0			0
0	0	0		0	0		0	0		0	0			0
0	0	0		0	0		0	0		0	0			0
0	0	0		8	0		0	0		0	0			0
0	0	0		0	0		0	0		0	0			0
0	0	0		0	0		0	0		0	0			0
0	0	0		0	0		0	0		0	0			4
0	0	0		0	0		0	0		0	0			0
0	0	0		0	0		0	0		0	0			0
0	0	0		0	0		0	0		0	0			0
0	0	0		0	0		0	0		0	0			0
0	0	0		0	0		0	0		0	0			0
0	0	0		0	0		0	0		0	0			0
0	0	0		0	0		0	4		0	0			0
0	0	0		0	0		0	0		0	0			0
0	0	0		0	0		0	0		0	0			0
0	0	0		0	0		0	0		4	0			0
0	0	0		8	0		0	0		0	0			0
0	0	0		0	0		0	0		0	4			0
0	0	0		0	0		0	0		0	0			0
0	0	0		0	0		0	0		0	0			0
0	0	0		0	0		0	0		0	0			0
0	0	0		0	0		0	0		0	0			0
0	0	0		0	0		0	0		4	0			0
0	0	0		0	0		0	0		0	0			0
0	0	0		0	0		0	0		0	0			0
0	0	0		0	0		0	0		0	0			4
0	0	0		0	0		0	0		0	0			0
0	0	0		0	0		0	0		0	0			0
0	0	0		0	0		0	0		0	0			0
0	0	0		0	0		0	0		0	0			0
0	0	0		0	0		0	0		0	0			0
0	0	0		0	0		0	0		0	0			0
0	0	0		0	0		0	0		0	0			4
0	0	0		0	0		0	0		0	0			0
0	0	0		0	0		0	0		0	0			4
0	0	0		0	0		0	0		0	0			0
0	0	0		0	0		0	0		0	0			0
0	0	0		0	0		0	0		0	0			0
0	0	0		0	0		0	0		0	0			0
0	0	0		0	0		0	0		0	0			0
0	0	0		0	0		0	0		0	0			0
0	0	0		0	0		0	0		0	0			0
0	0	0		0	0		0	0		0	0			4
0	0	0		0	0		0	0		0	0			0
0	0	0		0	0		0	0		0	0			0
0	0	0		0	0		0	0		0	0			0
0	0	0		0	0		0	0		0	0			0
0	0	0		0	0		0	0		0	0			0
0	0	0		0	0		0	0		0	0			0
0	0	0		0	0		0	0		0	0			0
0	0	0		0	0		0	0		0	0			0
0	0	0		0	0		0	0		0	0			0
0	0	0		0	0		0	4		0	0			4
0	0	0		0	0		0	0		0	0			0
0	0	0		0	0		0	0		0	0			0
0	0	0		0	0		0	0		0	0			0
0	0	0		0	0		0	0		0	0			0
0	0	0		0	0		0	0		0	0			0
0	0	0		0	0		0	0		0	4			0
0	0	0		0	0		0	0		0	0			0
8	0	0		0	0		0	0		0	0			4
0	0	0		0	0		0	0		0	0			0
0	0	0		0	0		0	0		0	0			0
0	0	0		0	0		0	0		0	0			0
0	0	0		0	0		0	0		0	0			0
0	0	0		0	0		0	0		0	0			0
0	0	0		0	0		0	0		0	4			0
0	0	0		0	0		0	0		4	0			0
0	0	0		0	0		0	0		0	0			0
0	0	0		0	0		0	0		4	0			0
0	0	0		0	0		0	0		0	0			0
0	0	0		0	0		0	0		0	0			0
0	0	0		0	0		0	0		0	0			0
0	0	0		0	0		0	0		0	0			0
0	0	0		0	0		0	0		0	0			0
0	0	0		0	0		0	0		0	0			0
0	0	0		0	0		0	0		0	0			0
0	0	0		0	0		0	0		4	0			0
0	0	0		0	0		0	0		0	0			0
0	0	0		0	0		0	0		0	0			0
0	0	0		0	0		0	0		0	0			0
0	0	0		0	0		0	0		0	0			0
0	0	0		0	0		0	0		0	0			0
0	0	0		0	0		0	4		0	0			4
0	0	0		0	0		0	0		0	0			0
0	0	0		0	0		0	0		0	0			0
0	0	0		0	0		0	0		0	0			4
0	0	0		0	0		0	0		0	0			0
0	0	0		0	0		0	0		0	0			4
0	0	0		0	0		0	0		0	0			0
0	0	0		0	0		0	0		0	0			0
0	0	0		0	0		0	0		0	0			0
0	0	0		0	0		0	0		0	0			0
0	0	0		0	0		0	0		0	0			0
0	0	0		0	0		0	0		0	0			0
0	0	0		0	0		0	0		0	0			0
0	0	0		0	0		0	0		0	0			0
0	0	0		0	0		0	0		0	0			4
0	0	0		0	0		0	0		0	0			0
0	0	0		0	0		0	0		0	0			0
8	0	0		0	0		0	0		4	0			0
0	0	0		0	0		0	0		0	0			0
0	0	0		0	0		0	0		0	0			0
0	0	0		0	0		0	0		0	0			0
0	0	0		0	0		0	0		0	0			0
0	0	0		0	0		0	0		0	0			0
0	0	0		0	0		0	0		4	0			0
0	0	0		0	0		0	0		4	0			0
0	0	0		0	0		0	0		0	0			0
0	0	0		0	0		0	0		0	0			0
0	0	0		0	0		0	0		0	0			0
0	0	0		0	0		0	0		0	0			0
0	0	0		0	0		0	0		0	0			0
0	0	0		0	0		0	0		0	0			0
0	0	0		0	0		4	0		0	0			0
0	0	0		0	0		0	0		0	0			4
0	0	0		0	0		0	0		0	0			0
0	0	0		0	0		0	0		0	0			0
0	0	0		0	0		0	0		0	0			0
0	0	0		0	0		0	0		0	0
0	0	0		0	0		0	0		0	0
0	0	0		0	0		0	0		0	0
0	0	0		0	0		0	0		0	0
0	0	0		0	0		0	0		0	0
0	0	0		0	0		0	0		0	0
0	0	0		0	0		0	0		0	0
0	0	0		0	0		0	0		0	0
0	0	0		0	0		0	0		0	0
0	0	0		0	0		0	0		0	0
0	0	0		0	0		0	0		0	0
0	0	0		0	0		0	0		0	0
0	0	0		0	0		0	0		0	0
0	0	0		0	0		0	0		0	0
0	0	0		0	0		0	0		0	0
0	0	0		0	0		0	0		0	0
0	0	0		0	0		0	0		0	0
0	0	0		0	0		0	0		0	0
0	0	0		0	0		0	0		0	0
0	0	0		0	0		0	0		0	0
0	0	0		0	0		0	0		0	0
0	0	0		0	0		0	0		0	0
0	0	0		0	0		0	0		0	0
0	0	0		0	0		0	0		0	0
0	0	0		0	0		0	0		0	0
0	0	0		0	0		0	0		0	0
0	0	0		0	0		4	0		0	0
0	0	0		0	0		0	0		0	0
0	0	0		0	0		0	0		0	0
0	0	0		0	0		0	0		0	0
0	0	0		0	0		0	0		0	0
0	0	0		0	0		0	0		0	4
0	0	0		0	0		0	0		0	0
0	8	0		0	0		0	0		0	0
0	0	0		0	0		0	0		0	0
0	0	0		0	0		0	0		0	0
0	0	0		0	0		0	0		0	0
0	0	0		0	0		0	0		0	0
0	0	0		0	0		0	0		0	0
0	0	0		0	0		0	0		0	0
0	0	0		0	0		0	4		0	4
0	0	0		0	0		0	0		0	0
0	0	0		0	0		0	0		0	4
0	0	0		0	0		0	0		0	0
0	0	0		0	0		0	0		0	0
0	0	0		0	0		0	0		0	0
0	0	0		0	0		0	0		0	0
0	0	0		0	0		0	0		0	0
0	0	0		0	0		0	0		0	4
0	0	0		0	0		0	0		0	0
0	0	0		0	0		0	0		0	0
0	0	0		0	0		0	0		0	0
0	0	0		0	0		0	0		0	0
0	0	0		0	0		0	0		0	0
0	0	0		0	0		0	0		0	0
0	0	0		0	0		0	0		0	0
0	0	0		0	0		0	0		0	0
0	0	0		0	0		0	0		0	0
0	0	0		0	0		0	0		0	0
0	0	0		0	0		0	0		0	0
0	0	0		0	0		0	0		0	0
0	0	0		8	0		0	0		0	0
0	0	0		0	0		0	0		0	0
0	0	0		0	0		0	0		0	4
0	0	0		0	0		0	0		4	0
0	0	0		0	0		0	0		0	0
0	0	0		0	0		0	0		0	0
0	0	0		0	0		0	0		0	0
0	0	0		0	0		0	0		0	0
0	0	0		0	0		0	0		0	0
0	0	0		0	0		0	0		0	0
0	0	0		0	0		0	0		0	0
0	0	0		0	0		0	0		0	0
0	0	0		0	0		0	0		0	0
0	0	0		0	0		0	0		0	0
0	0	0		0	0		0	0		0	0
0	0	0		0	0		0	0		0	0
0	0	0		0	0		0	0		0	0
0	0	0		0	0		0	0		0	0
0	0	0		0	0		0	0		0	0
0	0	0		0	0		0	0		0	0
0	0	0		0	0		0	0		0	0
8	8	0		0	0		0	0		0	0
0	0	0		0	8		0	0		0	0
0	0	0		0	0		0	0		4	0
0	0	0		0	0		0	0		0	0
0	0	0		0	0		0	0		0	0
0	0	0		0	0		0	0		0	0
0	0	0		0	0		0	0		0	0
0	0	0		0	0		0	0		4	0
0	0	0		0	0		0	0		0	0
0	0	0		0	0		0	0		0	0
0	0	0		0	0		0	0		0	0
0	0	0		0	0		0	0		0	0
0	0	0		0	0		0	0		0	0
0	0	0		0	0		0	0		0	0
0	0	0		0	0		0	0		0	0
0	0	0		0	0		0	0		0	4
0	0	0		0	0		0	0		0	0
0	0	0		0	0		0	0		0	0
0	0	0		0	0		0	0		0	0
0	0	0		0	0		0	0		0	0
8	0	0		0	0		0	0		0	0
0	0	0		0	0		0	0		0	0
0	0	0		0	0		0	0		0	0
0	0	0		0	0		0	0		0	0
0	0	0		0	0		0	0		0	0
0	0	0		0	0		0	0		0	0
0	0	0		0	0		0	0		0	0
0	0	0		0	0		0	0		0	0
0	0	0		0	0		0	0		0	0
0	0	0		0	0		0	0		0	0
0	0	0		0	0		0	0		0	0
0	0	0		0	0		0	0		0	0
0	0	0		0	0		0	0		0	0
0	0	0		0	0		0	0		0	0
0	0	0		0	0		0	0		0	4
0	0	0		0	0		0	0		0	0
0	0	0		0	0		0	0		0	0
0	0	0		0	0		0	0		0	0
0	0	0		0	0		0	0		0	0
0	0	0		0	0		0	4		0	0
0	0	0		0	0		0	0		0	0
0	0	0		0	0		0	0		0	0
0	0	0		0	0		0	0		0	0
0	0	0		0	0		0	0		0	0
0	0	0		0	0		0	0		0	4
0	0	0		0	0		0	0		0	0
0	8	0		0	0		0	0		0	0
0	0	0		0	0		0	0		0	0
0	0	0		0	0		0	0		0	0
0	0	0		0	0		0	0		0	0
0	0	0		0	0		0	0		0	0
0	0	0		0	0		0	0		0	0
0	0	0		0	0		0	0		4	0
0	0	0		0	0		0	0		0	0
0	0	0		0	0		0	0		0	0
0	0	0		0	0		0	0		0	0
0	0	0		0	0		0	0		0	0
0	0	0		0	0		0	0		0	0
0	0	0		0	0		0	0		0	0
0	0	0		8	0		0	0		0	0
0	0	0		0	0		0	0		0	0
0	0	0		0	0		0	0		0	0
0	0	0		0	0		0	0		0	0
0	0	0		0	0		0	0		0	0
0	0	0		0	0		0	0		0	0
0	0	8		0	0		0	0		0	0
0	0	0		0	0		0	0		0	0
0	0	0		0	0		0	0		0	0
0	0	0		0	0		0	0		0	0
0	0	0		0	0		0	0		0	0
0	0	0		0	0		0	0		0	0
0	0	0		0	0		0	0		0	0
0	0	0		0	0		0	0		0	0
0	0	0		0	0		0	0		0	0
0	0	0		0	0		0	0		0	0
0	0	0		0	8		0	0		0	0
0	0	0		0	0		0	0		0	0
0	0	0		0	0		0	0		0	0
0	0	0		0	0		0	0		0	0
0	0	0		0	0		0	0		0	0
0	0	0		0	0		0	0		0	0
0	0	0		0	0		0	0		0	0
0	0	0		0	0		0	0		0	0
0	0	0		0	0		0	0		0	0
0	0	0		0	0		0	0		0	0
0	0	0		0	0		0	0		4	0
0	0	0		0	0		0	0		0	0
0	0	0		0	0		0	0		0	0
0	0	0		0	0		0	0		0	0
0	0	0		0	0		0	0		0	0
0	0	0		0	0		0	0		4	0
0	0	0		0	0		0	0		0	0
0	0	0		0	0		0	0		0	0
0	0	0		0	0		4	0		0	0
0	0	0		0	0		0	0		0	0
0	0	0		0	0		0	0		0	0
0	0	0		0	0		0	0		0	0
0	0	0		0	0		0	0		4	0
0	0	0		0	0		0	0		0	0
0	0	0		0	0		0	0		0	0
0	0	0		0	0		0	0		0	0
0	0	0		0	0		0	0		0	0
0	0	0		0	0		0	0		0	0
0	0	0		0	0		0	0		0	0
0	0	0		0	0		4	0		0	0
0	0	0		0	0		0	0		0	0
0	0	0		0	0		0	4		0	0
0	0	0		0	0		0	0		0	0
0	0	0		0	0		0	0		0	0
0	0	0		0	0		0	0		0	0
0	0	0		0	0		0	0		0	0
0	0	0		0	0		0	0		0	0
0	0	0		0	0		0	0		0	0
0	0	0		0	0		0	0		0	0
0	0	0		0	0		0	0		0	0
0	0	0		0	0		0	0		0	0
0	0	0		0	0		0	0		0	0
0	0	0		0	0		0	0		0	0
0	0	0		0	0		0	0		0	0
0	0	0		0	0		0	0		0	0
0	0	0		0	0		0	0		0	0
0	0	0		0	0		0	0		0	0
0	0	0		0	0		0	0		0	0
0	0	0		0	0		0	0		0	0
0	0	0		0	0		0	0		0	0
0	0	0		0	0		0	0		0	0
0	0	0		0	0		0	0		0	0
0	0	0		0	0		0	0		0	0
0	0	0		0	0		0	0		0	0
0	0	0		0	0		0	0		0	0
0	0	0		0	0		0	0		0	0
0	0	0		0	0		0	0		0	0
0	0	0		0	0		0	0		0	0
0	0	0		0	0		0	0		0	4
0	0	0		0	0		0	0		0	0
0	0	0		0	0		0	0		0	0
0	0	0		0	0		0	0		0	0
0	0	0		0	0		0	0		0	0
0	0	0		0	0		0	0		0	0
0	0	0		0	0		0	0		0	0
0	0	0		0	0		0	0		0	0
0	0	0		0	0		0	0		0	0
0	0	0		0	0		0	0		0	0
0	0	0		0	0		0	0		4	0
0	0	0		0	0		0	0		0	0
0	0	0		0	0		0	0		0	0
0	0	0		0	0		0	0		0	0
0	0	0		0	0		0	0		0	0
0	0	0		0	0		0	0		0	0
0	0	0		0	0		0	0		0	0
0	0	0		0	0		0	0		0	0
0	0	0		0	0		0	0		0	0
0	0	0		0	0		0	0		0	0
0	0	0		0	0		0	0		0	0
0	0	0		0	0		0	0		0	0
0	0	0		0	0		0	0		0	0
0	0	0		0	0		0	0		0	0
0	0	0		0	0		0	0		0	0
0	0	0		0	0		0	0		0	0
8	0	0		0	0		0	0		0	0
0	0	0		0	0		0	0		0	0
0	0	0		0	0		0	0		0	0
0	0	0		0	0		0	0		0	0
0	0	0		0	0		0	0		0	0
0	0	0		0	0		0	0		0	0
0	0	0		0	0		0	0		0	0
0	0	0		0	0		0	0		0	0
0	0	0		0	0		0	0		0	0
0	0	0		0	0		0	0		0	0
0	0	0		0	0		0	0		0	0
0	0	0		0	0		0	0		0	0
0	0	0		0	0		0	0		0	0
0	0	0		0	0		0	0		0	0
0	0	0		0	0		0	0		0	0
0	0	0		0	0		0	0		0	0
0	0	0		0	0		0	0		0	0
0	0	0		0	0		0	0		0	0
0	0	0		0	0		0	0		0	0
0	0	0		0	0		0	0		0	0
0	0	0		0	0		0	0		0	0
0	0	0		0	0		0	0		0	0
0	0	0		0	0		0	0		0	0
0	0	0		8	0		0	0		0	0
0	0	0		0	0		0	0		0	0
0	0	0		0	0		0	0		4	0
0	0	0		8	0		0	0		4	0
0	0	0		0	0		0	0		0	0
0	0	0		0	0		0	0		0	0
0	0	0		0	0		0	0		0	0
0	0	0		0	0		0	0		0	0
0	0	0		0	0		0	0		0	0
0	0	0		0	0		0	0		0	0
0	0	0		0	0		0	0		0	0
0	0	0		0	0		0	0		0	0
0	0	0		0	0		0	0		0	4
0	0	0		0	0		0	4		0	0
0	0	0		0	0		0	0		0	0
0	0	0		0	0		0	0		0	0
0	0	0		0	0		0	0		0	0
0	0	0		0	0		0	0		0	0
0	0	0		0	0		0	0		0	0
0	0	0		0	0		0	0		0	0
0	0	0		0	0		0	0		0	0
0	0	0		0	0		0	4		0	0
0	0	0		0	0		0	0		0	0
0	0	0		0	0		0	0		0	0
0	0	0		0	0		0	0		0	0
0	0	0		0	0		0	0		0	0
0	0	0		0	0		0	0		0	0
0	0	8		0	0		0	0		0	0
0	0	0		0	0		0	0		0	0
0	0	0		0	0		0	0		0	0
0	0	0		0	0		0	0		0	0
0	0	0		0	0		0	0		0	0
0	0	0		0	0		0	0		0	0
0	0	0		0	0		0	0		0	0
0	0	0		0	0		0	0		0	0
0	0	0		0	0		0	0		0	0
0	0	0		0	0		0	0		0	0
0	0	0		0	0		0	0		0	0
0	0	0		0	0		0	0		0	0
0	0	0		0	0		0	0		0	0
0	0	0		0	0		0	0		0	0
0	0	0		0	0		0	0		0	0
8	0	0		0	0		0	0		0	0
0	0	0		0	0		0	0		0	0
0	0	0		0	0		0	0		0	0
0	0	0		0	0		0	0		0	0
0	0	0		0	0		0	0		0	0
0	0	0		0	0		0	0		0	0
0	0	0		0	0		0	0		0	0
0	0	0		0	0		0	0		0	0
0	0	0		0	0		0	0		0	0
0	0	0		0	0		0	0		4	0
0	0	0		0	0		0	0		0	0
0	0	0		0	0		0	0		0	0
0	0	0		0	0		0	0		0	0
0	0	0		0	0		0	0		0	0
0	0	0		0	0		0	0		0	0
0	0	0		0	0		0	0		0	0
0	0	0		0	0		0	0		0	0
0	0	0		0	0		0	0		0	0
0	0	0		0	0		0	0		0	0
0	0	0		0	0		0	0		0	0
0	0	0		0	0		0	0		0	0
0	0	0		0	0		0	0		0	0
0	0	0		0	0		0	0		0	0
0	0	0		0	0		0	0		0	0
0	0	0		0	0		0	0		0	0
0	0	0		0	0		0	0		0	0
0	0	0		0	0		0	0		0	0
0	0	0		0	0		0	0		0	0
0	0	0		0	0		0	0		0	0
0	0	0		0	0		0	0		0	0
0	0	0		0	0		0	0		0	0
0	0	0		0	0		0	0		0	0
0	0	0		0	0		0	0		0	0
0	0	0		0	0		0	0		0	0
0	0	0		0	0		0	0		0	0
0	0	0		0	0		0	0		0	0
0	0	0		0	0		0	0		0	0
0	0	0		0	0		0	4		0	0
0	0	0		0	0		0	0		0	0
0	0	0		0	0		0	0		4	0
0	8	0		0	0		0	0		0	4
0	0	0		0	0		0	0		0	0
0	0	0		0	0		0	0		0	0
0	0	0		0	0		0	0		0	0
0	0	0		0	0		0	0		0	0
0	0	0		0	0		0	0		0	0
0	0	0		0	0		0	0		0	0
0	0	0		0	0		0	0		0	0
0	0	0		0	0		0	0		0	0
0	0	0		0	0		0	0		0	0
0	0	0		0	0		0	0		0	0
0	0	0		0	0		0	0		0	4
0	0	0		0	0		0	0		0	0
0	0	0		0	0		0	0		0	0
0	0	0		0	0		0	0		0	0
0	0	0		0	0		0	0		0	4
0	0	0		0	0		0	0		0	0
0	0	0		0	0		0	0		0	0
0	0	0		0	0		0	0		0	0
0	0	0		0	0		0	0		0	0
0	0	0		0	0		0	0		0	0
0	0	0		0	0		0	0		0	0
0	0	0		0	8		0	0		0	0
0	0	0		0	0		0	0		0	0
0	0	0		0	0		0	0		0	0
0	0	0		0	0		0	0		0	0
0	0	0		0	0		0	0		0	0
0	0	0		0	0		0	0		0	0
0	0	0		0	0		0	0		0	0
0	0	0		0	0		0	0		0	0
0	0	0		0	0		0	0		0	0
0	0	0		0	0		0	4		0	0
0	0	0		0	0		0	0		0	0
0	0	0		0	0		0	0		0	0
0	0	0		0	0		0	0		0	0
0	0	0		0	0		0	0		0	0
0	0	0		0	0		0	0		0	0
0	0	0		0	0		0	0		0	0
0	0	0		0	0		0	0		0	4
0	0	0		0	0		0	0		0	0
0	0	0		0	0		0	0		0	0
0	0	0		0	0		0	0		0	0
0	0	0		0	0		0	0		0	0
0	0	0		0	0		0	0		0	0
0	0	0		0	0		0	0		0	0
0	0	0		0	0		0	0		0	0
0	0	0		0	0		4	0		0	0
0	0	0		0	0		0	0		4	0
0	0	0		0	0		0	0		0	0
0	0	0		0	0		0	0		0	0
0	0	0		0	0		0	0		0	0
0	0	0		0	0		0	0		0	0
0	0	0		0	0		0	0		0	0
0	0	0		8	0		0	0		0	0
0	0	0		0	0		0	0		0	0
0	0	0		0	0		0	0		0	0
0	0	0		0	0		0	0		0	0
0	0	0		0	0		0	0		0	0
0	0	0		0	0		0	0		0	0
0	0	0		0	0		0	0		0	0
0	0	0		0	0		4	0		0	0
0	0	0		0	0		0	0		0	0
0	0	0		0	0		0	0		0	0
0	0	0		0	0		0	0		0	0
0	0	0		0	0		0	0		0	0
0	0	0		0	0		0	0		0	0
0	0	0		0	0		0	0		0	0
0	0	0		0	0		0	0		0	0
0	0	0		0	0		0	0		4	0
0	0	0		0	0		0	0		4	0
0	0	0		0	0		0	0		0	0
0	0	0		0	0		0	0		0	0
0	0	0		0	0		0	0		0	0
0	0	0		0	0		0	0		0	0
0	0	0		0	0		0	0		0	0
0	0	0		0	0		0	0		0	0
0	0	0		0	0		0	0		0	0
0	0	0		0	0		0	0		0	0
0	0	0		0	0		0	0		4	0
0	0	0		0	0		0	0		0	4
0	0	0		0	0		0	0		4	0
0	0	0		0	0		0	0		0	0
0	0	0		0	0		0	0		0	0
0	0	0		0	0		0	0		0	0
0	0	0		0	0		0	0		0	0
0	0	8		0	0		0	0		0	0
0	0	0		0	0		0	0		0	0
0	0	0		0	0		0	0		0	0
0	0	0		0	8		0	0		0	0
0	0	0		0	0		0	0		0	0
0	0	0		0	0		0	0		0	0
0	0	0		0	0		0	0		0	0
0	0	0		0	0		0	0		0	0
0	0	0		0	0		0	0		0	0
0	0	0		0	0		0	0		0	0
0	0	0		0	0		0	0		0	0
0	0	0		0	0		0	0		0	0
0	0	0		0	0		0	0		0	0
0	0	0		0	0		0	0		0	0
0	0	0		0	0		0	0		4	0
0	0	0		0	0		0	0		0	0
0	0	0		0	0		0	0		0	0
0	0	0		0	0		0	0		4	0
0	0	0		0	0		0	0		0	0
0	0	0		0	0		0	0		0	0
0	0	0		0	0		0	0		0	0
0	0	0		0	0		0	0		0	0
0	0	0		0	0		0	0		0	0
0	0	0		0	0		0	0		0	0
0	0	0		0	0		0	0		0	0
0	0	0		0	0		0	0		0	4
0	0	0		0	0		0	0		0	0
0	0	0		0	0		0	0		0	0
0	0	0		0	0		0	0		0	0
0	0	0		0	0		0	0		0	0
0	0	0		0	0		0	0		0	0
0	0	0		0	0		0	0		0	0
0	0	0		0	0		0	0		0	0
0	0	0		0	0		0	0		0	0
0	0	0		0	0		0	0		0	0
0	0	0		0	0		0	0		0	0
0	0	0		0	0		0	0		0	0
0	0	0		0	0		0	0		0	4
0	0	0		0	0		0	0		0	0
0	0	0		0	0		0	0		0	0
0	0	0		0	0		0	0		0	0
0	0	0		0	0		0	0		0	0
0	0	0		0	0		0	0		0	0
0	0	0		0	0		0	0		0	0
0	0	0		0	0		0	0		0	0
0	0	0		0	0		0	0		0	0
0	0	0		0	0		0	0		0	0
0	0	0		0	0		0	0		0	0
0	0	0		0	0		0	0		0	0
0	0	0		0	0		0	0		0	0
0	0	0		0	0		0	0		0	4
0	0	0		0	0		0	0		0	0
0	0	0		0	0		0	0		0	4
0	0	0		0	0		0	0		0	0
0	0	0		0	8		0	0		0	0
0	0	0		0	0		0	0		0	0
0	0	0		0	0		0	0		0	0
0	0	0		0	0		0	0		0	0
0	0	0		0	0		0	0		0	4
0	0	0		0	0		0	4		0	0
0	0	0		0	0		0	0		0	0
0	0	0		0	0		0	0		0	0
0	0	0		0	0		0	0		0	4
0	0	0		0	0		0	0		0	0
0	0	0		0	0		0	0		0	0
0	0	0		0	0		0	0		0	0
0	0	0		0	0		0	0		0	0
0	0	0		0	0		0	0		0	0
0	0	0		0	0		0	0		0	0
0	0	0		0	0		0	0		0	0
0	0	0		0	0		0	0		0	4
0	0	0		0	0		0	0		0	0
0	0	0		0	0		0	0		0	0
0	0	0		8	0		0	0		0	4
0	0	0		0	0		0	0		4	0
0	0	0		0	0		0	0		0	0
0	0	0		0	0		0	0		4	0
0	0	0		0	0		0	0		0	0
0	0	0		0	0		0	0		0	0
0	0	0		0	0		0	0		0	0
0	0	0		0	0		4	0		0	0
0	0	0		0	0		0	0		0	0
0	0	0		0	0		0	0		0	0
0	0	0		0	0		0	0		0	0
0	0	0		0	0		0	0		0	0
0	0	0		0	0		0	0		0	4
0	0	0		0	0		0	0		0	0
0	0	0		0	0		0	0		0	0
0	0	0		0	0		0	0		0	0
0	0	0		0	0		0	0		0	0
0	0	0		0	0		0	0		0	0
0	0	0		0	0		0	0		0	0
0	0	0		0	0		0	0		0	0
0	0	0		0	0		0	0		0	0
0	0	0		0	0		0	0		4	0
0	0	0		0	0		0	0		0	0
0	0	0		0	0		0	0		0	0
0	0	0		0	0		0	0		0	0
0	0	0		0	0		0	0		0	0
0	0	0		0	0		0	0		0	0
[truncated: 11,173 more rows]

## Sheet: Data_SupplTable_9
Legend		Rates mutH (min^-1)							Rates WT (min^-1)							Rates WT pMutH (min^-1)							Rates WT PLtetO1-dam (min^-1)							Rates dam (min^-1)
RateAll = rate of all YFP-MutL foci		RateAll mutH 1	RateLong mutH 1	RateAll mutH 2	RateLong mutH 2	RateAll mutH 3	RateLong mutH 3		RateAll WT 1	RateLong WT 1	RateAll WT 2	RateLong WT 2	RateAll WT 3	RateLong WT 3		RateAll WTpMutH 1	RateLong WTpMutH 1	RateAll WTpMutH 2	RateLong WTpMutH 2	RateAll WTpMutH 3	RateLong WTpMutH 3		RateAll WT PLtetO1-dam 1	RateLong WT PLtetO1-dam 1	RateAll WT PLtetO1-dam 2	RateLong WT PLtetO1-dam 2	RateAll WT PLtetO1-dam 3	RateLong WT PLtetO1-dam 3		RateAll dam 1	RateLong dam 1	RateAll dam 2	RateLong dam 2	RateAll dam 3	RateLong dam 3	RateAll dam 4	RateLong dam 4
RateLong = rate of long-lived YFP-MutL foci		0	0	0	0	0	0		0	0	0	0	0	0		0	0	0	0	0	0		0	0	0	0	0	0		0	0	0	0	0	0	0	0
		0	0	0	0	0	0		0	0	0	0	0	0		0	0	0	0	0	0		0	0	0	0	0	0		0	0	0	0	0	0	0	0
		0	0	0	0	0	0		0	0	0	0	0.5	0		0	0	0	0	0	0		0	0	0.5	0	0	0		0	0	0	0	0	0	0	0
		0	0	0	0	0	0		0	0	0	0	0	0		0	0	0	0	0	0		0	0	0	0	0	0		0	0	0	0	0	0	0	0
		0	0	0	0	0	0		0	0	0	0	0	0		0	0	0	0	0	0		0	0	0	0	0	0		0	0	0	0	0	0	0	0
		0	0	0	0	0	0		0	0	0	0	0	0		0	0	0	0	0	0		0	0	0	0	0	0		0	0	0	0	0	0	0	0
		0	0	0	0	0	0		0	0	0	0	0	0		0	0	0	0	0	0		0	0	0	0	0	0		0	0	0	0	0	0	0	0
		0	0	0	0	0	0		0	0	0	0	0	0		0	0	0	0	0	0		0	0	0	0	0	0		0	0	0	0	0	0	0	0
		0	0	0	0	0	0		0	0	0	0	0	0		0	0	0	0	0	0		0	0	0.5	0.5	0.5	0		0	0	0	0	0	0	0	0
		0	0	0	0	0	0		0	0	0	0	0	0		0	0	0	0	0	0		0	0	0	0	0	0		0	0	0	0	0	0	0	0
		0	0	0	0	0	0		0	0	0	0	0	0		0	0	0	0	0	0		0	0	0	0	0	0		0	0	0	0	0	0	0	0
		0	0	0	0	0	0		0	0	0	0	0	0		0	0	0	0	0	0		0	0	0	0	0.5	0.5		0	0	0	0	0	0	0	0
		0	0	0	0	0	0		0	0	0	0	0	0		0	0	0	0	0	0		0	0	0	0	0	0		0.5	0	0	0	0	0	0	0
		0	0	0	0	0	0		0	0	0	0	0.5	0		0	0	0	0	0	0		0	0	0	0	0	0		0	0	0	0	0	0	0	0
		0	0	0	0	0.5	0.5		0	0	0	0	0	0		0	0	0	0	0	0		0	0	0	0	0	0		0	0	0	0	0	0	0	0
		0	0	0	0	0	0		0	0	0	0	0	0		0	0	0	0	0	0		0	0	0	0	0	0		0	0	0	0	0	0	0	0
		0	0	0	0	0	0		0	0	0	0	0	0		0	0	0	0	0	0		0	0	0	0	0	0		0.5	0	0	0	0	0	0	0
		0	0	0	0	0	0		0	0	0	0	0	0		0	0	0	0	0	0		0	0	0	0	0.5	0		0	0	0	0	0	0	0	0
		0	0	0	0	0	0		0	0	0	0	0	0		0	0	0	0	0	0		0	0	0	0	0	0		0	0	0	0	0	0	0	0
		0	0	0	0	0	0		0	0	0	0	0	0		0	0	0	0	0	0		0	0	0	0	0	0		0	0	0	0	0	0	0	0
		0	0	0	0	0.5	0.5		0	0	0.5	0	0	0		0	0	0	0	0	0		0	0	0	0	0	0		0	0	0	0	0	0	0	0
		0	0	0	0	0	0		0	0	0	0	0	0		0	0	0	0	0	0		0	0	0	0	0	0		0	0	0	0	0	0	0	0
		0	0	0	0	0	0		0	0	0	0	0	0		0	0	0	0	0	0		0	0	0	0	0	0		0	0	0	0	0	0	0	0
		0	0	0	0	0	0		0	0	0	0	0	0		0	0	0	0	0	0		0	0	0	0	0	0		0	0	0	0	0	0	0	0
		0	0	0	0	0	0		0	0	0	0	0	0		0	0	0	0	0	0		0	0	0	0	0	0		0	0	0	0	0	0	0	0
		0	0	0	0	0	0		0	0	0	0	0	0		0	0	0	0	0	0		0.5	0	0	0	0	0		0	0	0	0	0	0	0	0
		0	0	0.5	0.5	0	0		0	0	0	0	0	0		0	0	0	0	0	0		0	0	0	0	0	0		0	0	0	0	0	0	0	0
		0	0	0.5	0.5	0	0		0	0	0	0	0	0		0	0	0	0	0	0		0	0	0	0	0	0		0	0	0	0	0	0	0	0
		0.5	0.5	0.5	0.5	0	0		0	0	0	0	0	0		0	0	0	0	0	0		0	0	0	0	0	0		0	0	0	0	0.5	0	0	0
		0.5	0.5	0.5	0.5	0	0		0	0	0	0	0	0		0	0	0	0	0	0		0	0	0	0	0	0		0	0	0	0	0	0	0	0
		0.5	0.5	0	0	0.5	0.5		0	0	0	0	0	0		0	0	0	0	0	0		0	0	0	0	0	0		0	0	0	0	0	0	0	0
		0	0	0	0	0.5	0.5		0	0	0	0	0	0		0	0	0	0	0	0		0	0	0	0	0	0		0	0	0	0	0	0	0	0
		0	0	0	0	0.5	0.5		0	0	0	0	0	0		0	0	0	0	0	0		0	0	0	0	0	0		0	0	0	0	0	0	0	0
		0	0	0.5	0.5	0	0		0	0	0	0	0	0		0	0	0	0	0	0		0	0	0	0	1	0		0	0	0	0	0	0	0	0
		0.5	0.5	0	0	0	0		0	0	0	0	0	0		0	0	0	0	0	0		0	0	0	0	0	0		0	0	0	0	0	0	0	0
		0	0	0	0	0	0		0	0	0	0	0	0		0	0	0	0	0	0		0	0	0	0	0	0		0	0	0	0	0	0	0	0
		0	0	0	0	0	0		0	0	0	0	0	0		0	0	0	0	0	0		0	0	0	0	0	0		0	0	0	0	0	0	0	0
		0	0	0	0	0	0		0	0	0	0	0	0		0	0	0	0	0	0		0	0	0	0	0	0		0	0	0	0	0	0	0	0
		0	0	0	0	0	0		0	0	0	0	0	0		0	0	0	0	0	0		0	0	0	0	0	0		0.5	0	0	0	0	0	0	0
		0	0	0	0	0	0		0	0	0	0	0	0		0	0	0	0	0	0		0	0	0.5	0	0	0		0	0	0	0	0	0	0	0
		0	0	0	0	0	0		0	0	0	0	0	0		0	0	0	0	0	0		0	0	0	0	0	0		0	0	0	0	0	0	0	0
		0	0	0	0	0	0		0	0	0	0	0	0		0	0	0	0	0	0		0	0	0	0	0	0		0	0	0	0	0	0	0	0
		0	0	0	0	0.5	0.5		0.5	0	0	0	0	0		0	0	0	0	0	0		0	0	0	0	0.5	0		0	0	0	0	0	0	0	0
		0	0	0	0	0.5	0		0	0	0	0	0	0		0	0	0	0	0	0		0.5	0	0	0	0	0		0	0	0	0	0	0	0	0
		0	0	0	0	0	0		0	0	0	0	0	0		0	0	0	0	0	0		0	0	0	0	0	0		0	0	0	0	0	0	0	0
		0	0	0	0	0	0		0	0	0	0	0	0		0	0	0	0	0	0		0	0	0	0	0	0		0	0	0	0	0	0	0	0
		0	0	0	0	0	0		0	0	0	0	0	0		0	0	0	0	0	0		0	0	0	0	0	0		0	0	0	0	0	0	0	0
		0	0	0	0	0	0		0	0	0	0	0	0		0	0	0	0	0	0		0	0	1	0	0	0		0	0	0	0	0	0	0	0
		0	0	0	0	0	0		0	0	0	0	0	0		0	0	0	0	0	0		0	0	0	0	0	0		0	0	0	0	0	0	0	0
		0	0	0	0	0	0		0	0	0	0	0	0		0	0	0	0	0	0		0	0	0	0	0	0		0	0	0	0	0	0	0	0
		0	0	0	0	0.5	0		0	0	0	0	0	0		0	0	0	0	0	0		0	0	0	0	0	0		0	0	0	0	0.5	0	0	0
		0	0	0	0	0	0		0	0	0	0	0	0		0	0	0	0	0	0		0	0	0	0	0	0		0	0	0	0	0	0	0	0
		0	0	0.5	0.5	0	0		0	0	0	0	0	0		0	0	0	0	0	0		0	0	0	0	0	0		0.5	0	0	0	0	0	0	0
		0	0	0	0	0.5	0.5		0.5	0	0	0	0	0		0	0	0	0	0	0		0	0	0	0	0	0		0	0	0	0	0	0	0	0
		0	0	0	0	0.5	0.5		0	0	0	0	0	0		0	0	0	0	0	0		0	0	0	0	0	0		0	0	0	0	0	0	0	0
		0	0	0	0	0	0		0	0	0	0	0	0		0	0	0	0	0	0		0	0	0	0	1	0.5		0	0	0	0	0	0	0	0
		0	0	0	0	0	0		0	0	0	0	0	0		0	0	0	0	0	0		0	0	0	0	0.5	0		0	0	0	0	0	0	0	0
		0	0	0	0	0	0		0	0	0	0	0	0		0	0	0	0	0	0		0	0	0.5	0	0	0		0	0	0	0	0	0	0	0
		0.5	0.5	0	0	0	0		0	0	0	0	0	0		0.5	0	0	0	0	0		0	0	0	0	0	0		0	0	0	0	0	0	0	0
		0	0	0.5	0.5	0	0		0	0	0	0	0	0		0	0	0	0	0	0		0	0	0.5	0	0	0		0	0	0	0	0	0	0	0
		0	0	0	0	0	0		0	0	0	0	0	0		0	0	0	0	0	0		0	0	0	0	0	0		0	0	0	0	0	0	0	0
		0	0	0	0	0	0		0	0	0	0	0	0		0	0	0	0	0	0		0	0	0	0	0	0		0	0	0	0	0	0	0	0
		0	0	0	0	0	0		0	0	0	0	0	0		0	0	0	0	0	0		0	0	0	0	0	0		0	0	0	0	0	0	0	0
		0	0	0	0	0	0		0	0	0.5	0	0	0		0	0	0	0	0	0		0	0	0	0	0	0		0	0	0.5	0	0	0	0	0
		0	0	0	0	0	0		0	0	0	0	0	0		0	0	0	0	0	0		0	0	0	0	0	0		0	0	0	0	0.5	0	0	0
		0	0	0	0	0	0		0	0	0	0	0	0		0	0	0	0	0	0		0	0	0	0	0	0		0	0	0	0	0	0	0	0
		0	0	0	0	0	0		0	0	0	0	0	0		0	0	0	0	0	0		0	0	0	0	0	0		0	0	0	0	0	0	0	0
		0	0	0	0	0	0		0	0	0	0	0	0		0	0	0	0	0	0		0	0	0	0	0	0		0	0	0	0	0	0	0	0
		0	0	0	0	0	0		0	0	0	0	0	0		0	0	0	0	0	0		0	0	0	0	0	0		0	0	0	0	0	0	0	0
		0	0	0	0	0	0		0	0	0	0	0	0		0	0	0	0	0	0		0	0	0	0	0	0		0	0	0	0	0	0	0	0
		0.5	0.5	0	0	0	0		0	0	0	0	0	0		0	0	0	0	0	0		0	0	0	0	0	0		0	0	0	0	0	0	0	0
		0	0	0	0	0	0		0	0	0	0	0	0		0	0	0.5	0	0	0		0	0	0	0	0	0		0	0	0	0	0.5	0	0	0
		0	0	0.5	0.5	0.5	0.5		0	0	0	0	0	0		0	0	0	0	0	0		0	0	0	0	0	0		0	0	0	0	0	0	0	0
		0	0	0	0	0	0		0	0	0	0	0	0		0	0	0	0	0	0		0	0	0	0	0	0		0	0	0	0	0	0	0	0
		0	0	0	0	0	0		0	0	0	0	0	0		0	0	0	0	0	0		0	0	0.5	0	0	0		0	0	0	0	0	0	0	0
		0	0	0	0	0	0		0	0	0	0	0	0		0	0	0	0	0	0		0	0	0	0	0	0		0.5	0	0	0	0	0	0	0
		0	0	0	0	0	0		0	0	0	0	0	0		0	0	0	0	0	0		0	0	0	0	0	0		0	0	0	0	0	0	0	0
		0	0	0	0	0	0		0	0	0	0	0	0		0	0	0	0	0	0		0	0	0	0	0	0		0	0	0	0	0	0	0	0
		0	0	0	0	0	0		0	0	0	0	0	0		0	0	0	0	0	0		0	0	0	0	0	0		0	0	0.5	0	0	0	0	0
		0	0	0	0	0	0		0	0	0	0	0	0		0	0	0	0	0	0		0	0	0	0	0	0		0	0	0	0	0	0	0	0
		0	0	0	0	0	0		0	0	0	0	0	0		0	0	0	0	0	0		0	0	0.5	0.5	0	0		0	0	0	0	0	0	0	0
		0	0	0.5	0.5	0	0		0	0	0	0	0	0		0	0	0	0	0	0		0	0	0	0	0	0		0	0	0	0	0	0	0	0
		0	0	0.5	0.5	0	0		0	0	0	0	0	0		0	0	0	0	0	0		0	0	0	0	0	0		0	0	0.5	0	0	0	0	0
		0	0	0	0	0	0		0	0	0	0	0.5	0		0	0	0	0	0	0		0	0	0	0	0	0		0	0	0	0	0	0	0.5	0
		0	0	0	0	0	0		0	0	0	0	0	0		0	0	0	0	0	0		0	0	0	0	0	0		0.5	0	0	0	0	0	0	0
		0	0	0.5	0.5	0	0		0	0	0	0	0.5	0		0	0	0	0	0	0		0	0	0	0	0	0		0.5	0	0	0	1	0	0	0
		0	0	0	0	0	0		0	0	0	0	0	0		0	0	0	0	0	0		0	0	0	0	0	0		0	0	0	0	0	0	0	0
		0	0	0	0	0	0		0	0	0	0	0	0		0	0	0	0	0	0		0	0	0	0	0	0		0	0	0	0	0	0	0	0
		0.5	0.5	0	0	0	0		0	0	0	0	0	0		0.5	0	0	0	0	0		0	0	0	0	0	0		0	0	0	0	0	0	0	0
		0	0	0	0	0	0		0	0	0	0	0	0		0	0	0	0	0	0		0	0	0	0	0	0		0	0	0	0	0	0	0	0
		0	0	0	0	0	0		0	0	0	0	0	0		0	0	0	0	0	0		0	0	0	0	0	0		0	0	0	0	0	0	0	0
		0	0	0	0	0.5	0.5		0	0	0	0	0	0		0	0	0	0	0	0		0	0	0	0	0	0		0	0	0	0	0	0	0	0
		0	0	0	0	0	0		0	0	0	0	0	0		0	0	0	0	0	0		0	0	0	0	0	0		0	0	0	0	0.5	0	0	0
		0	0	0	0	0	0		0	0	0	0	0	0		0	0	0	0	0	0		0	0	0	0	0	0		0	0	0	0	0	0	0	0
		0	0	0	0	0.5	0.5		0	0	0	0	0	0		0	0	0	0	0	0		0	0	0	0	0	0		0	0	0	0	0	0	0	0
		0	0	1	1	0	0		0	0	0	0	0	0		0	0	0	0	0	0		0	0	0	0	0	0		0	0	0	0	0	0	0	0
		0	0	0	0	0	0		0	0	0	0	0	0		0	0	0	0	0	0		0	0	0	0	0	0		0	0	0	0	0	0	0	0
		0	0	0	0	0	0		0	0	0	0	0	0		0	0	0	0	0	0		0	0	0	0	0	0		0	0	0	0	0	0	0	0
		0	0	0	0	0	0		0	0	0	0	0	0		0	0	0	0	0	0		0	0	0	0	0	0		0	0	0	0	0	0	0	0
		0	0	0.5	0.5	0	0		0	0	0	0	0.5	0		0	0	0	0	0	0		0	0	0	0	0	0		0	0	0	0	0	0	0	0
		0	0	0.5	0.5	0	0		0	0	0	0	0	0		0	0	0	0	0	0		0	0	0	0	0	0		0	0	0	0	0	0	0	0
		0	0	0	0	0.5	0.5		0	0	0	0	0	0		0	0	0	0	0	0		0	0	0	0	0	0		0	0	0	0	0	0	0	0
		0.5	0.5	0	0	0	0		0	0	0	0	0	0		0	0	0	0	0	0		0	0	0	0	0	0		0	0	0	0	0	0	0	0
		0	0	0	0	0	0		0	0	0	0	0	0		0	0	0	0	0	0		0	0	0.5	0	0	0		0	0	0	0	0	0	0	0
		0	0	0	0	0	0		0	0	0	0	0	0		0	0	0	0	0	0		0	0	0	0	0	0		0	0	0	0	0	0	0	0
		0	0	0	0	0	0		0	0	0	0	0	0		0	0	0	0	0	0		0	0	0	0	0	0		0	0	0	0	0	0	0	0
		0	0	0	0	0	0		0	0	0	0	0	0		0	0	0	0	0	0		0	0	0	0	0	0		0	0	0	0	0	0	0	0
		0	0	0	0	0	0		0	0	0	0	0	0		0	0	0	0	0	0		0.5	0.5	0	0	0	0		0	0	0	0	0	0	0	0
		0	0	0	0	0	0		0	0	0	0	0	0		0	0	0	0	0	0		0	0	0	0	0	0		0	0	0	0	0	0	0	0
		0	0	0	0	0	0		0	0	0	0	0	0		0	0	0	0	0	0		0	0	0	0	0	0		0	0	0	0	0	0	0	0
		0	0	0.5	0.5	0	0		0	0	0	0	0	0		0	0	0	0	0	0		0.5	0	0	0	0	0		0	0	0	0	0	0	0	0
		0	0	0	0	0	0		0	0	0	0	0	0		0	0	0	0	0	0		0	0	0.5	0.5	0.5	0.5		0	0	0	0	0	0	0	0
		0	0	0	0	0	0		0	0	0	0	0	0		0	0	0	0	0	0		0	0	0	0	0	0		0	0	0	0	0	0	0	0
		0.5	0.5	0	0	0	0		0	0	0	0	0	0		0	0	0	0	0	0		0	0	0	0	0	0		0	0	0	0	0	0	0	0
		0	0	0	0	0	0		0	0	0	0	0	0		0	0	0	0	0	0		0	0	0	0	0	0		0	0	0	0	0	0	0	0
		0	0	0	0	0	0		0	0	0	0	0	0		0	0	0	0	0	0		0	0	0	0	0	0		0	0	0	0	0	0	0	0
		0	0	0.5	0.5	0	0		0	0	0	0	0	0		0	0	0	0	0	0		0	0	0	0	0	0		0	0	0	0	0	0	0	0
		0	0	0	0	0	0		0	0	0	0	0	0		0	0	0	0	0	0		0.5	0	0	0	0	0		0	0	0	0	0	0	0	0
		0	0	0	0	0	0		0	0	0	0	0	0		0	0	0	0	0	0		0	0	0	0	0	0		0	0	0	0	0	0	0	0
		0	0	0.5	0.5	0	0		0	0	0	0	0	0		0	0	0	0	0	0		0	0	0	0	0.5	0		0	0	0	0	0	0	0	0
		0	0	0	0	0	0		0	0	0	0	0	0		0	0	0	0	0	0		0	0	0	0	0	0		0	0	0	0	0	0	0	0
		0	0	0	0	0	0		0	0	0	0	0	0		0	0	0	0	0	0		0	0	0	0	0	0		0.5	0	0	0	0	0	0	0
		0	0	0	0	0	0		0	0	0	0	0	0		0	0	0	0	0	0		0	0	0	0	0	0		0	0	0	0	0	0	0	0
		0.5	0.5	0	0	0	0		0	0	0	0	0	0		0	0	0	0	0.5	0		0	0	0	0	0	0		0	0	0	0	0	0	0	0
		0.5	0.5	0.5	0.5	0	0		0.5	0	0	0	0	0		0	0	0	0	0.5	0		0	0	0	0	0	0		0	0	0	0	0	0	0	0
		0	0	0	0	0	0		0	0	0	0	0	0		0	0	0	0	0	0		0	0	0	0	0.5	0		0	0	0	0	0	0	0	0
		0	0	0	0	0.5	0.5		0	0	0	0	0	0		0.5	0	0	0	0	0		0	0	0	0	0	0		0	0	0	0	0	0	0	0
		0	0	0	0	0.5	0.5		0	0	0	0	0	0		0	0	0	0	0	0		0.5	0	0	0	0	0		0	0	0	0	0	0	0	0
		0	0	0	0	0	0		0	0	0	0	0	0		0	0	0	0	0	0		0	0	0	0	0	0		0	0	0	0	0	0	0	0
		0	0	0	0	0	0		0	0	0.5	0	0	0		0	0	0	0	0	0		0	0	0	0	0	0		0	0	0	0	0	0	0	0
		0	0	0	0	0	0		0	0	0	0	0	0		0	0	0	0	0	0		0	0	0	0	0.5	0		0	0	0	0	0	0	0	0
		0	0	0	0	0	0		0	0	0	0	0	0		0	0	0	0	0	0		0	0	0	0	0	0		0	0	0	0	0	0	0	0
		0	0	0	0	0	0		0	0	0	0	0	0		0	0	0	0	0	0		0	0	0	0	0	0		0	0	0	0	0	0	0	0
		0	0	0	0	0	0		0	0	0	0	0	0		0	0	0	0	0	0		0	0	0	0	0	0		0	0	0	0	0	0	0	0
		0	0	0	0	0	0		0	0	0	0	0	0		0	0	0	0	0	0		0	0	0	0	0	0		0	0	0	0	0	0	0	0
		0	0	0.5	0.5	0	0		0	0	0	0	0	0		0	0	0	0	0	0		0	0	0	0	0	0		0	0	0	0	0	0	0	0
		0	0	0	0	0	0		0	0	0	0	0	0		0	0	0	0	0	0		0	0	0	0	0	0		0	0	0	0	0	0	0	0
		0	0	0	0	0	0		0	0	0	0	0	0		0	0	0	0	0.5	0		0	0	0	0	0	0		0	0	0	0	0	0	0	0
		0.5	0.5	0	0	0	0		0	0	0	0	0	0		0	0	0	0	0	0		0	0	0	0	0.5	0		0	0	0	0	0	0	0	0
		0.5	0.5	0	0	0	0		0	0	0	0	0	0		0	0	0	0	0	0		0	0	0	0	0.5	0		0	0	0	0	0	0	0	0
		0	0	0	0	0	0		0	0	0	0	0	0		0	0	0	0	0	0		0	0	0	0	0	0		0	0	0	0	0	0	0	0
		0	0	0	0	0	0		0	0	0	0	0	0		0	0	0	0	0	0		0	0	0	0	0	0		0	0	0	0	0	0	0	0
		0	0	0	0	0	0		0	0	0	0	0	0		0	0	0	0	0	0		0	0	0	0	0	0		0	0	0	0	0	0	0	0
		0	0	0	0	0	0		0	0	0	0	0	0		0	0	0	0	0	0		0	0	0	0	0	0		0	0	0	0	0	0	0	0
		0	0	0	0	0	0		0	0	0	0	0	0		0	0	0	0	0	0		0.5	0	1	0	0	0		0	0	0	0	0.5	0	0	0
		0.5	0.5	0	0	0	0		0	0	0	0	0	0		0	0	0	0	0	0		0	0	0	0	0.5	0		0	0	0	0	0	0	0	0
		0.5	0.5	0	0	0.5	0.5		0	0	0	0	0	0		0	0	0	0	0	0		0	0	0	0	0	0		0	0	0	0	0	0	0	0
		0	0	0	0	0	0		0	0	0	0	0	0		0	0	0	0	0	0		0	0	0	0	0	0		0	0	0	0	0	0	0	0
		0	0	0	0	0	0		0	0	0	0	0	0		0	0	0	0	0	0		0	0	0	0	0	0		0	0	0	0	0	0	0	0
		0	0	0	0	0	0		0	0	0	0	0	0		0	0	0	0	0	0		0	0	0	0	0	0		0	0	0	0	0	0	0	0
		0	0	0	0	0	0		0	0	0.5	0	0	0		0	0	0	0	0	0		0	0	0	0	0	0		0	0	0	0	0	0	0	0
		0	0	0	0	0	0		0	0	0	0	0	0		0	0	0	0	0	0		0	0	0	0	0	0		0	0	0	0	0	0	0	0
		0	0	0	0	0.5	0.5		0	0	0	0	0	0		0	0	0	0	0	0		0	0	0	0	0.5	0.5		0	0	0	0	0	0	0	0
		0	0	0	0	0	0		0	0	0	0	0	0		0	0	0	0	0	0		0	0	0	0	0	0		0	0	0	0	0	0	0	0
		0	0	0	0	0	0		0	0	0	0	0	0		0.5	0	0	0	0	0		0	0	0	0	0	0		0	0	0	0	0	0	0	0
		0	0	0	0	0	0		0	0	0	0	0	0		0	0	0	0	0	0		0	0	0	0	0	0		0	0	0	0	0	0	0	0
		0	0	0.5	0.5	0	0		0	0	0	0	0	0		0	0	0	0	0	0		0	0	0	0	0.5	0		0	0	0	0	0	0	0	0
		0	0	0	0	0	0		0	0	0	0	0	0		0	0	0	0	0	0		0	0	0	0	0	0		0	0	0	0	0	0	0	0
		0	0	0	0	0	0		0	0	0	0	0	0		0	0	0	0	0	0		0	0	0	0	0	0		0	0	0	0	0	0	0	0
		0	0	0	0	0	0		0	0	0	0	0	0		0	0	0	0	0	0		0	0	0	0	0	0		0	0	0	0	0	0	0	0
		0	0	0	0	0.5	0.5		0	0	0	0	0	0		0	0	0	0	0	0		0	0	0	0	0	0		0	0	0	0	0	0	0	0
		0	0	0	0	0	0		0	0	0	0	0	0		0	0	0	0	0	0		0	0	0	0	0	0		0	0	0	0	0	0	0	0
		0	0	0	0	0	0		0	0	0	0	0	0		0	0	0	0	0	0		0	0	0	0	0	0		0	0	0	0	0	0	0	0
		0	0	0	0	0	0		0	0	0	0	0	0		0	0	0	0	0	0		0	0	0	0	0	0		0	0	0.5	0	0.5	0	0	0
		0	0	0	0	0.5	0.5		0	0	0	0	0	0		0	0	0	0	0	0		0	0	0	0	0	0		0	0	0	0	0	0	0	0
		0	0	0	0	0	0		0	0	0	0	0	0		0	0	0	0	0	0		0	0	0	0	0	0		0	0	0	0	0.5	0	0	0
		0	0	0	0	0	0		0	0	0	0	0	0		0	0	0	0	0	0		0	0	0	0	0	0		0	0	0	0	0	0	0	0
		0	0	0	0	0	0		0	0	0	0	0	0		0	0	0	0	0	0		0	0	0	0	0	0		0	0	0	0	0	0	0	0
		0	0	0	0	0	0		0	0	0	0	0	0		0	0	0	0	0	0		0	0	0	0	0	0		0	0	0	0	0	0	0	0
		0.5	0.5	0	0	0	0		0	0	0	0	0	0		0	0	0	0	0	0		0	0	0	0	0.5	0		0	0	0	0	0	0	0	0
		0.5	0.5	0	0	0	0		0	0	0	0	0	0		0	0	0	0	0	0		0	0	0.5	0	0	0		0	0	0	0	0	0	0	0
		0	0	0	0	0.5	0.5		0	0	0	0	0	0		0	0	0	0	0	0		0	0	0.5	0	0	0		0	0	0	0	0	0	0	0
		0	0	0	0	0	0		0	0	0	0	0	0		0	0	0.5	0	0	0		0	0	0	0	0	0		0.5	0	0	0	0	0	0	0
		0.5	0.5	0.5	0.5	0	0		0	0	0	0	0	0		0	0	0	0	0	0		0	0	0	0	0	0		0	0	0	0	0	0	0	0
		0	0	0.5	0.5	0	0		0.5	0	0	0	0	0		0	0	0	0	0	0		0	0	0	0	0	0		0	0	0	0	0	0	0	0
		0	0	0	0	0	0		0	0	0	0	0	0		0	0	0	0	0	0		0	0	0	0	0	0		0	0	0	0	0	0	0	0
		0	0	1	1	0	0		0	0	0	0	0	0		0	0	0	0	0	0		0	0	0	0	0	0		0	0	0	0	0	0	0	0
		0	0	0.5	0	0	0		0	0	0	0	0	0		0	0	0	0	0	0		0	0	0	0	0	0		0	0	0	0	0	0	0	0
		0	0	0	0	0	0		0	0	0	0	0	0		0	0	0	0	0	0		0	0	0	0	0	0		0	0	0.5	0	0	0	0	0
		0	0	0	0	0	0		0	0	0.5	0	0	0		0	0	0	0	0	0		0	0	0	0	0	0		0	0	0	0	0	0	0	0
		0	0	0	0	0	0		0	0	0	0	0	0		0	0	0	0	0	0		0	0	0	0	0	0		0	0	0	0	0	0	0	0
		0	0	0	0	0	0		0	0	0	0	0	0		0	0	0	0	0	0		0	0	0	0	0	0		0	0	0	0	0	0	0	0
		0.5	0.5	0	0	0	0		0	0	0	0	0	0		0	0	0	0	0	0		0	0	0.5	0	0	0		0	0	0	0	0	0	0.5	0
		0	0	0	0	0.5	0.5		0	0	0	0	0	0		0	0	0	0	0	0		0.5	0	0	0	0	0		0	0	0	0	0	0	0	0
		0	0	0	0	0	0		0	0	0	0	0	0		0	0	0	0	0	0		0	0	0	0	0	0		0	0	0	0	0	0	0	0
		0	0	0	0	0	0		0	0	0.5	0.5	0	0		0	0	0	0	0	0		0	0	0	0	0	0		0	0	0	0	0	0	0	0
		0	0	0	0	0	0		0	0	0	0	0	0		0	0	0	0	0	0		0	0	0	0	0	0		0	0	0	0	0	0	0	0
		0	0	0	0	0.5	0.5		0	0	0	0	0	0		0	0	0	0	0	0		0.5	0.5	0	0	0	0		0	0	0.5	0	0	0	0	0
		0	0	0	0	0.5	0.5		0	0	0	0	0	0		0	0	0	0	0	0		0.5	0	0	0	0	0		0	0	0	0	0	0	0	0
		0	0	0	0	0.5	0.5		0	0	0	0	0	0		0	0	0	0	0	0		0	0	0	0	0	0		0.5	0	0	0	0.5	0	0	0
		0.5	0.5	0	0	0	0		0	0	0	0	0	0		0	0	0	0	0	0		0	0	0	0	0	0		0	0	0	0	0	0	0	0
		0	0	0.5	0.5	0	0		0	0	0	0	0	0		0	0	0	0	0	0		0	0	1	0.5	0	0		0.5	0	0	0	0	0	0	0
		0	0	0	0	0	0		0	0	0	0	0	0		0	0	0	0	0.5	0		0	0	0	0	0	0		0	0	0	0	0	0	0	0
		0	0	0	0	0	0		0	0	0	0	0	0		0	0	0	0	0	0		0	0	0	0	0	0		0.5	0	0	0	0	0	0	0
		0	0	0	0	0	0		0	0	0.5	0	0	0		0	0	0	0	0	0		0	0	0	0	0	0		0	0	0	0	0	0	0	0
		0.5	0.5	0.5	0.5	0	0		0	0	0	0	0	0		0	0	0	0	0	0		0	0	0	0	0	0		0	0	0	0	0	0	0	0
		0	0	0	0	0	0		0	0	0	0	0	0		0	0	0	0	0	0		0.5	0	0	0	0.5	0		0	0	0	0	0.5	0	0	0
		0	0	0	0	0	0		0	0	0	0	0	0		0	0	0	0	0	0		0	0	0	0	0	0		0	0	0	0	0	0	0	0
		0	0	0	0	0	0		0	0	0	0	0	0		0	0	0	0	0	0		0	0	0	0	0.5	0		0	0	0	0	0	0	0	0
		0	0	0	0	0.5	0.5		0	0	0	0	0	0		0	0	0	0	0	0		0	0	0	0	0.5	0.5		0	0	0	0	0	0	0	0
		0	0	0	0	0	0		0	0	0	0	0	0		0	0	0	0	0	0		0	0	0.5	0	0	0		0	0	0	0	0	0	0	0
		0	0	0	0	0	0		0	0	0	0	0	0		0	0	0	0	0	0		0	0	0	0	0	0		0	0	0	0	0	0	0	0
		0	0	0	0	0	0		0	0	0	0	0	0		0	0	0	0	0	0		0	0	0	0	0.5	0.5		0	0	0	0	0.5	0	0	0
		0	0	0	0	0	0		0	0	0	0	0	0		0	0	0	0	0	0		0	0	0	0	0	0		0	0	0	0	0	0	0	0
		0.5	0.5	0	0	0	0		0	0	0	0	0	0		0	0	0	0	0	0		0	0	0	0	0	0		0	0	0	0	0	0	0	0
		0	0	0	0	0	0		0	0	0	0	0	0		0	0	0	0	0	0		0	0	0	0	0.5	0		0	0	0	0	0	0	0	0
		0	0	0.5	0.5	0	0		0	0	0	0	0	0		0	0	0	0	0	0		0	0	0.5	0	0	0		0	0	0	0	0	0	0	0
		0	0	0	0	0	0		0	0	0	0	0	0		0	0	0	0	0	0		0	0	0	0	0	0		0	0	0	0	0	0	0	0
		0	0	0	0	0	0		0	0	0	0	0	0		0	0	0	0	0	0		0	0	0	0	0	0		0	0	0	0	0	0	0	0
		0	0	0	0	0.5	0.5		0	0	0	0	0	0		0	0	0	0	0	0		0	0	0	0	0	0		0	0	0	0	0	0	0	0
		0.5	0.5	0	0	0	0		0	0	0	0	0	0		0	0	0	0	0	0		0	0	0	0	0.5	0		0	0	0	0	0	0	0	0
		0	0	0	0	0	0		0	0	0	0	0	0		0	0	0	0	0	0		0	0	0	0	0.5	0		0	0	0	0	0	0	0	0
		0	0	0	0	0	0		0	0	0	0	0	0		0	0	0	0	0	0		0	0	0	0	0	0		0	0	0	0	0	0	0	0
		0	0	0	0	0	0		0	0	0	0	0	0		0	0	0	0	0	0		0	0	0	0	0	0		0	0	0	0	0	0	0	0
		0	0	0.5	0.5	0	0		0	0	0	0	0	0		0	0	0	0	0	0		0	0	0	0	0.5	0		0	0	0	0	0	0	0.5	0
		0	0	0	0	0	0		0	0	0	0	0	0		0	0	0	0	0	0		0	0	0.5	0	0.5	0		0	0	0	0	0	0	0	0
		0	0	0	0	0	0		0	0	0	0	0	0		0	0	0	0	0	0		0	0	0	0	0.5	0		0	0	0	0	0	0	0	0
		0	0	0	0	0	0		0	0	0	0	0	0		0	0	0	0	0	0		0	0	0	0	0	0		0	0	0	0	0	0	0	0
		0	0	0	0	0.5	0.5		0	0	0	0	0	0		0	0	0	0	0	0		0.5	0	0	0	0	0		0	0	0.5	0	0	0	0	0
		0	0	0	0	0	0		0	0	0	0	0	0		0	0	0	0	0	0		0	0	0	0	0	0		0.5	0	0	0	0	0	0	0
		0	0	0	0	0	0		0	0	0	0	0	0		0	0	0	0	0	0		0	0	0	0	0	0		0	0	0	0	0	0	0	0
		0	0	0	0	0	0		0	0	0	0	0	0		0	0	0	0	0	0		0	0	0.5	0	0	0		0	0	0	0	0	0	0	0
		0.5	0.5	0	0	0	0		0	0	0	0	0	0		0	0	0	0	0	0		0	0	0	0	0	0		0	0	0	0	0	0	0	0
		0	0	0.5	0.5	0	0		0	0	0	0	0	0		0	0	0	0	0	0		0	0	0	0	0	0		0	0	0	0	0.5	0	0	0
		0	0	0.5	0.5	0	0		0	0	0	0	0	0		0	0	0	0	0	0		0	0	0	0	0	0		0.5	0	0	0	0	0	0	0
		0	0	0	0	0	0		0	0	0	0	0	0		0	0	0	0	0	0		0.5	0.5	0	0	0	0		0	0	0	0	0	0	0	0
		0	0	0	0	0	0		0	0	0.5	0	0.5	0		0	0	0	0	0	0		0.5	0	0	0	0	0		0	0	0	0	0	0	0	0
		0	0	0	0	0	0		0	0	0	0	0	0		0	0	0	0	0	0		0	0	0	0	0	0		0	0	0	0	0	0	0	0
		0	0	0.5	0.5	0	0		0	0	0	0	0	0		0	0	0	0	0	0		0.5	0.5	0	0	0	0		0	0	0	0	0	0	0	0
		0	0	0	0	0	0		0	0	0	0	0	0		0	0	0	0	0	0		0	0	0	0	0	0		0	0	0	0	0	0	0	0
		0	0	0	0	0	0		0	0	0	0	0	0		0	0	0	0	0.5	0		0	0	0	0	0	0		0	0	0	0	0	0	0	0
		0	0	0	0	0.5	0.5		0	0	0	0	0	0		0	0	0	0	0	0		0	0	0	0	0	0		0	0	0	0	0	0	0	0
		0	0	0	0	0	0		0	0	0.5	0	0	0		0	0	0	0	0	0		0	0	0	0	0	0		0	0	0	0	0	0	0	0
		0	0	0	0	0	0		0	0	0	0	0	0		0	0	0	0	0	0		0	0	0	0	0	0		0.5	0	0	0	0	0	0	0
		0	0	0	0	0.5	0.5		0	0	0	0	0	0		0	0	0	0	0	0		0	0	0	0	0	0		0	0	0	0	0	0	0	0
		0	0	0	0	0	0		0	0	0	0	0	0		0	0	0	0	0	0		0	0	0	0	0	0		0	0	0	0	0	0	0	0
		0.5	0.5	0	0	0	0		0	0	0	0	0	0		0	0	0	0	0	0		0	0	1	0.5	0.5	0		0	0	0	0	0	0	0	0
		0	0	0	0	0	0		0	0	0	0	0	0		0	0	0	0	0	0		0	0	0	0	0	0		0	0	0	0	0	0	0	0
		0	0	0	0	0	0		0	0	0	0	0	0		0	0	0	0	0	0		0	0	0	0	0	0		0	0	0	0	0	0	0	0
		0	0	0.5	0.5	0	0		0	0	0	0	0	0		0	0	0	0	0	0		0	0	0	0	0	0		0	0	0	0	0	0	0.5	0
		0	0	0	0	0	0		0.5	0.5	0	0	0	0		0	0	0	0	0	0		0	0	0	0	0	0		0	0	0	0	0	0	0	0
		0	0	0	0	0	0		0	0	0.5	0	0	0		0	0	0	0	0	0		0	0	0	0	0	0		0	0	0	0	0	0	0	0
		0	0	0	0	0.5	0.5		0	0	0	0	0	0		0	0	0	0	0	0		0	0	0.5	0	0	0		0	0	0	0	0	0	0	0
		0.5	0.5	0	0	0	0		0	0	0	0	0	0		0	0	0	0	0	0		0	0	0	0	0	0		0.5	0	0	0	0	0	0.5	0
		0	0	0	0	0	0		0	0	0	0	0	0		0	0	0	0	0	0		0	0	0	0	0	0		0	0	0	0	0	0	0	0
		0	0	0	0	0	0		0	0	0	0	0	0		0	0	0	0	0	0		0.5	0.5	0	0	0	0		0	0	0	0	0	0	0	0
		0	0	0	0	0	0		0	0	0	0	0	0		0	0	0	0	0	0		0	0	0	0	0	0		0	0	0	0	0	0	0	0
		0	0	0.5	0.5	0	0		0	0	0	0	0	0		0	0	0	0	0	0		0	0	0	0	0	0		0	0	0	0	0	0	0	0
		0	0	0	0	0	0		0	0	0	0	0	0		0	0	0	0	0	0		0	0	0.5	0	0	0		0	0	0	0	0	0	0	0
		0	0	0	0	0	0		0	0	0	0	0	0		0	0	0	0	0	0		0	0	0	0	0	0		0	0	0	0	0	0	0	0
		0.5	0.5	0	0	0	0		0	0	0	0	0	0		0	0	0	0	0	0		0	0	0	0	0	0		0	0	0.5	0	0	0	0	0
		0	0	0	0	0	0		0	0	0	0	0	0		0	0	0	0	0	0		0	0	0	0	0	0		0	0	0	0	0	0	0	0
		0	0	0	0	0	0		0	0	0	0	0	0		0	0	0	0	0	0		0	0	0	0	0	0		0	0	0	0	0	0	0	0
		0	0	0	0	0	0		0	0	0.5	0	0	0		0	0	0	0	0	0		0	0	0	0	0	0		0	0	0	0	0	0	0	0
		0	0	0	0	0	0		0	0	0	0	0	0		0	0	0	0	0	0		0	0	0	0	0	0		0	0	0	0	0	0	0	0
		0	0	0	0	0	0		0	0	0	0	0	0		0	0	0	0	0	0		0	0	0	0	0	0		0	0	0	0	0	0	0	0
		0	0	0	0	0	0		0.5	0	0	0	0.5	0		0	0	0	0	0	0		0	0	0	0	0	0		0	0	0	0	0	0	0	0
		0.5	0.5	0.5	0	1	0.5		0	0	0	0	0	0		0	0	0	0	0	0		0	0	0.5	0	0	0		0	0	0	0	0	0	0	0
		0	0	0	0	0	0		0	0	0	0	0	0		0	0	0	0	0	0		1	0	0	0	0	0		0	0	0	0	0	0	0	0
		0	0	0	0	0	0		0	0	0	0	0	0		0	0	0	0	0	0		0	0	0	0	0.5	0.5		0	0	0	0	0	0	0	0
		0.5	0.5	0	0	0	0		0	0	0	0	0	0		0	0	0	0	0	0		0	0	0	0	0	0		0	0	0	0	0	0	0	0
		0	0	0	0	0	0		0	0	0	0	0	0		0	0	0	0	0	0		0	0	0	0	0	0		0	0	0	0	0	0	0.5	0
		0	0	0	0	0	0		0	0	0	0	0	0		0	0	0	0	0	0		0	0	0	0	0	0		0	0	0	0	0	0	0	0
		0	0	0	0	0	0		0	0	0	0	0	0		0	0	0	0	0	0		0	0	0	0	0	0		0	0	0	0	0	0	0	0
		0	0	0	0	0	0		0	0	0	0	0	0		0	0	0	0	0	0		0	0	0	0	0	0		0	0	0	0	0	0	0	0
		0	0	0	0	0	0		0	0	0	0	0	0		0	0	0	0	0	0		0	0	0	0	0	0		0	0	0	0	0	0	0	0
		0	0	0	0	0	0		0	0	0	0	0	0		0	0	0	0	0	0		0	0	0	0	0	0		0	0	0	0	0	0	0	0
		0	0	0	0	0	0		0	0	0	0	0	0		0	0	0	0	0	0		0	0	0	0	0	0		0	0	0	0	0	0	0	0
		0.5	0.5	0	0	0	0		0	0	0	0	0	0		0	0	0	0	0	0		0.5	0	0	0	0	0		0.5	0	0	0	0	0	0	0
		0	0	0	0	0	0		1	0	0	0	0	0		0	0	0	0	0	0		0	0	0	0	0.5	0		0	0	0	0	0	0	0	0
		0	0	0	0	0	0		0.5	0	0	0	0	0		0	0	0	0	0	0		0.5	0.5	0	0	0	0		0	0	0	0	0	0	0	0
		0	0	0.5	0.5	0	0		0	0	0	0	0	0		0	0	0	0	0	0		0	0	0	0	0	0		0	0	0	0	0	0	0	0
		0	0	0	0	0	0		0	0	0	0	0	0		0	0	0	0	0	0		0.5	0.5	0	0	0	0		0	0	0	0	0	0	0	0
		0	0	0	0	0	0		0	0	0	0	0	0		0	0	0	0	0	0		0	0	0	0	0	0		0	0	0	0	0	0	0	0
		0	0	0	0	0	0		0	0	0	0	0	0		0	0	0	0	0	0		0	0	0	0	0	0		0	0	0	0	0	0	0	0
		0	0	0	0	0	0		0	0	0	0	0	0		0	0	0	0	0	0		0	0	0	0	0	0		0	0	0	0	0	0	0	0
		0.5	0	0	0	0	0		0	0	0	0	0	0		0	0	0	0	0	0		0	0	0	0	0.5	0		0	0	0	0	0	0	0	0
		0	0	0.5	0.5	0	0		0	0	0	0	0	0		0	0	0	0	0	0		0	0	0	0	0.5	0		0	0	0	0	0	0	0	0
		0.5	0.5	0	0	0	0		0	0	0	0	0	0		0	0	0	0	0	0		0	0	0	0	0	0		0	0	0	0	0	0	0	0
		0	0	0	0	0	0		0	0	0	0	0	0		0	0	0	0	0	0		0	0	0	0	0	0		0	0	0	0	0	0	0	0
		0	0	0	0	0	0		0	0	0	0	0	0		0	0	0	0	0	0		0	0	0	0	0.5	0		0	0	0	0	0	0	0	0
		0	0	0	0	0	0		0	0	0	0	0	0		0	0	0	0	0	0		0	0	0	0	0	0		0	0	0	0	0	0	0	0
		0.5	0.5	0	0	0	0		0	0	0	0	0	0		0	0	0	0	0	0		0	0	0	0	0	0		0	0	0	0	0	0	0	0
		0	0	0	0	0	0		0	0	0	0	0	0		0	0	0	0	0	0		0.5	0.5	0	0	0.5	0.5		0	0	0	0	0	0	0	0
		0	0	0	0	0	0		0	0	0	0	0	0		0	0	0	0	0	0		0	0	0	0	0	0		0	0	0	0	0	0	0	0
		0	0	0	0	0	0		0	0	0	0	0	0		0	0	0	0	0	0		0	0	0	0	0	0		0	0	0	0	0	0	0	0
		0	0	0	0	0	0		0	0	0	0	0	0		0	0	0	0	0	0		0	0	0	0	0	0		0	0	0	0	0	0	0	0
		0	0	0	0	0	0		0	0	0	0	0.5	0		0	0	0	0	0	0		0	0	0	0	0	0		0	0	0	0	0	0	0	0
		0	0	0	0	0	0		0	0	0	0	0	0		0	0	0	0	0	0		0	0	0	0	0	0		0	0	0	0	0	0	0	0
		0.5	0	0	0	0.5	0.5		0	0	0	0	0	0		0	0	0	0	0	0		0	0	0	0	0	0		0	0	0	0	0	0	0	0
		0	0	0	0	0	0		0	0	0	0	0	0		0	0	0	0	0	0		0	0	0	0	0	0		0	0	0	0	0	0	0	0
		0	0	0	0	0	0		0	0	0	0	0	0		0	0	0	0	0	0		0	0	0	0	0	0		0	0	0	0	0	0	0	0
		0	0	0	0	0	0		0	0	0	0	0	0		0	0	0	0	0	0		0	0	0	0	0.5	0		0	0	0	0	0	0	0	0
		0.5	0.5	0.5	0.5	0.5	0.5		0	0	0	0	0	0		0	0	0	0	0	0		0	0	0	0	0	0		0	0	0	0	0	0	0	0
		0	0	0	0	0	0		0	0	0	0	0	0		0	0	0	0	0	0		0.5	0	0	0	0	0		0	0	0	0	0	0	0	0
		0.5	0.5	0	0	0	0		0	0	0	0	0	0		0	0	0	0	0	0		0	0	0.5	0	0	0		0	0	0	0	0	0	0	0
		0	0	0	0	0	0		0	0	0	0	0	0		0	0	0	0	0	0		0	0	0	0	0	0		0	0	0	0	0	0	0	0
		0	0	0	0	0	0		0	0	0	0	0	0		0	0	0	0	0	0		0.5	0.5	0	0	0	0		0	0	0	0	0	0	0	0
		0	0	0	0	0.5	0.5		0	0	0	0	0	0		0	0	0	0	0	0		0	0	0	0	0	0		0	0	0	0	0	0	0	0
		0	0	0	0	0	0		0	0	0	0	0	0		0	0	0	0	0	0		0	0	0	0	0	0		0	0	0	0	0	0	0	0
		0	0	0	0	0	0		0	0	0	0	0	0		0	0	0	0	0	0		0	0	0	0	0	0		0	0	0	0	0	0	0	0
		0	0	0	0	0	0		0	0	0.5	0	0	0		0	0	0	0	0	0		0	0	0	0	0	0		0	0	0	0	0	0	0	0
		0	0	0	0	0	0		0	0	0	0	0	0		0	0	0	0	0	0		0	0	0.5	0.5	0	0		0	0	0	0	0	0	0.5	0
		0	0	0	0	0	0		0	0	0	0	0	0		0	0	0	0	0	0		0	0	0	0	0	0		0	0	0	0	0	0	0	0
		0	0	0	0	0	0		0	0	0	0	0	0		0	0	0	0	0	0		0	0	0	0	0	0		0	0	0	0	0	0	0	0
		0.5	0.5	0	0	0	0		0	0	0	0	0	0		0	0	0	0	0	0		0	0	0	0	0	0		0	0	0	0	0	0	0	0
		0	0	0	0	0.5	0.5		0	0	0	0	0	0		0	0	0	0	0	0		0	0	0	0	0.5	0		0	0	0	0	0	0	0	0
		0	0	0	0	0	0		0	0	0	0	0	0		0	0	0	0	0	0		0	0	0.5	0.5	0	0		0	0	0	0	0	0	0	0
		0	0	0	0	0	0		0	0	0	0	0	0		0	0	0	0	0	0		0	0	0	0	0	0		0	0	0	0	0	0	0	0
		0	0	0	0	0	0		0	0	0	0	0	0		0	0	0	0	0	0		0	0	0	0	0	0		0	0	0	0	0.5	0	0	0
		0	0	0	0	0	0		0	0	0	0	0	0		0	0	0	0	0	0		0.5	0	0	0	0	0		0	0	0	0	0	0	0	0
		0.5	0	0.5	0.5	0	0		0	0	0	0	0.5	0		0	0	0	0	0	0		0	0	0	0	0	0		0	0	0	0	0	0	0	0
		0	0	0	0	0	0		0	0	0	0	0	0		0	0	0	0	0	0		0	0	0	0	0	0		0	0	0	0	0	0	0	0
		0	0	0	0	0	0		0	0	0	0	0	0		0	0	0	0	0	0		0	0	0	0	0	0		0	0	0	0	0	0	0	0
		0	0	0	0	0	0		0	0	0	0	0	0		0	0	0	0	0	0		0	0	0	0	0.5	0		0	0	0	0	0	0	0	0
		0.5	0.5	0	0	0	0		0	0	0	0	0.5	0.5		0	0	0	0	0	0		0	0	0	0	0.5	0		0	0	0	0	0.5	0	0	0
		0	0	0	0	0	0		0	0	0	0	0	0		0	0	0	0	0	0		0	0	0	0	0	0		0	0	0	0	0	0	0	0
		0	0	0	0	0	0		0	0	0	0	0.5	0		0	0	0	0	0	0		0	0	0	0	0	0		0	0	0	0	0	0	0	0
		0.5	0.5	0	0	0	0		0	0	0	0	0	0		0	0	0	0	0	0		0.5	0.5	0	0	0	0		0	0	0.5	0	0	0	0	0
		0	0	0	0	0	0		0	0	0	0	0	0		0	0	0	0	0	0		0	0	0	0	0	0		0	0	0	0	0	0	0	0
		0	0	0.5	0.5	0	0		0	0	0.5	0	0	0		0	0	0	0	0	0		0	0	0	0	0	0		0.5	0	0	0	0	0	0	0
		0.5	0.5	0	0	0.5	0		0	0	0	0	0	0		0	0	0	0	0	0		0	0	0	0	0.5	0		0	0	0	0	0	0	0	0
		0	0	0	0	0	0		0	0	0	0	0	0		0	0	0	0	0	0		0.5	0	0	0	0	0		0	0	0	0	0	0	0	0
		0	0	0.5	0.5	0	0		0	0	0	0	0	0		0	0	0	0	0	0		0	0	0	0	0	0		0	0	0	0	0	0	0	0
		0	0	0	0	0	0		0	0	0	0	0	0		0	0	0	0	0	0		0	0	0	0	0	0		0	0	0	0	0	0	0	0
		0	0	0	0	0	0		0	0	0	0	0.5	0		0	0	0	0	0	0		0.5	0	0	0	0.5	0.5		0	0	0	0	0	0	0	0
		0.5	0.5	0	0	0	0		0	0	0	0	0	0		0	0	0	0	0	0		0	0	0	0	0	0		0	0	0	0	0	0	0	0
		0.5	0.5	0	0	0	0		0	0	0	0	0	0		0	0	0	0	0	0		0	0	0	0	0	0		0	0	0	0	0	0	0	0
		0	0	0	0	0	0		0	0	0	0	0	0		0	0	0	0	0	0		0	0	0	0	0	0		0	0	0	0	0	0	0.5	0
		0	0	0	0	0	0		0	0	0	0	0	0		0	0	0.5	0	0	0		0	0	0	0	0	0		0	0	0	0	0	0	0	0
		0	0	0	0	0	0		0	0	0	0	0	0		0	0	0	0	0	0		0.5	0	0	0	0	0		0	0	0	0	0	0	0	0
		0	0	0	0	0	0		0	0	0	0	0	0		0	0	0	0	0	0		0	0	0	0	0	0		0	0	0.5	0	0	0	0	0
		0	0	0	0	0	0		0	0	0	0	0	0		0	0	0	0	0	0		0.5	0	0	0	0	0		0	0	0	0	0	0	0	0
		0	0	0	0	0	0		0	0	0	0	0	0		0	0	0	0	0	0		0	0	0	0	1	0		0	0	0	0	0	0	0	0
		0	0	0	0	0	0		0	0	0	0	0	0		0	0	0	0	0	0		0	0	0	0	0	0		0	0	0	0	0	0	0	0
		0	0	0	0	0	0		0	0	0	0	0	0		0	0	0	0	0	0		0	0	0	0	0	0		0	0	0	0	0	0	0	0
		0	0	0	0	0.5	0.5		0	0	0	0	0	0		0	0	0	0	0	0		0	0	0	0	0	0		0	0	0	0	0	0	0	0
		0	0	0	0	0	0		0.5	0	0	0	0	0		0	0	0	0	0	0		0	0	0	0	0	0		0	0	0	0	0	0	0	0
		0	0	0	0	0	0		0	0	0	0	0	0		0	0	0	0	0	0		0	0	0	0	0	0		0	0	0	0	0	0	0	0
		0	0	0	0	0	0		0	0	0	0	0	0		0	0	0	0	0	0		0	0	0	0	0	0		0	0	0	0	0	0	0	0
		0	0	0	0	0	0		0	0	0	0	0	0		0	0	0	0	0	0		0	0	0	0	0	0		0	0	0	0	0	0	0	0
		0	0	0	0	0	0		0	0	0	0	0	0		0	0	0	0	0	0		0	0	0	0	0	0		0	0	0	0	0	0	0	0
		0	0	0	0	0	0		0	0	0	0	0	0		0	0	0	0	0	0		0	0	0	0	0	0		0	0	0.5	0	0	0	0	0
		0	0	0.5	0.5	0	0		0	0	0	0	0	0		0	0	0	0	0	0		0.5	0	0	0	0	0		0	0	0	0	0	0	0	0
		0	0	0	0	0	0		0	0	0	0	0	0		0	0	0	0	0	0		0.5	0	0	0	0	0		0	0	0	0	0	0	0	0
		0	0	0	0	0	0		0	0	0	0	0	0		0	0	0	0	0	0		0	0	0	0	0.5	0		0	0	0	0	0	0	0	0
		0	0	0	0	0	0		0	0	0	0	0	0		0	0	0	0	0	0		0	0	0	0	0	0		0	0	0	0	0	0	0	0
		0	0	0	0	0	0		0	0	0	0	0	0		0	0	0	0	0	0		0	0	0	0	0	0		0	0	0	0	0	0	0	0
		0	0	0	0	0	0		0	0	0	0	0	0		0	0	0	0	0.5	0		0	0	0	0	0	0		0	0	0	0	0	0	0	0
		0	0	0	0	0.5	0.5		0	0	0.5	0	0	0		0	0	0	0	0	0		1	0.5	0	0	0	0		0	0	0.5	0	0	0	0	0
		0	0	0	0	0	0		0	0	0	0	0	0		0	0	0	0	0	0		0	0	0	0	0	0		0	0	0	0	0	0	0	0
		0	0	0	0	0	0		0	0	0	0	0	0		0	0	0	0	0	0		0	0	0	0	0	0		0	0	0	0	0	0	0	0
		0	0	0	0	0.5	0.5		0	0	0	0	0	0		0	0	0	0	0	0		0	0	0	0	0	0		0	0	0	0	0	0	0	0
		0	0	0	0	0	0		0	0	0	0	0	0		0	0	0	0	0	0		0	0	0	0	0.5	0		0	0	0	0	0	0	0	0
		0	0	0	0	0	0		0	0	0	0	0	0		0	0	0	0	0	0		0	0	0	0	0	0		0	0	0	0	0	0	0	0
		0	0	0	0	0	0		0	0	0	0	0	0		0	0	0	0	0	0		0	0	0	0	0	0		0	0	0	0	0	0	0	0
		0	0	0	0	0	0		0	0	0	0	0	0		0	0	0	0	0	0		0	0	0	0	0	0		0	0	0	0	0	0	0	0
		0	0	0	0	0	0		0	0	0	0	0	0		0	0	0	0	0	0		0	0	0	0	0	0		0.5	0	0	0	0	0	0	0
		0	0	0	0	0	0		0	0	0	0	0	0		0	0	0	0	0	0		0	0	0	0	0	0		0	0	0	0	0	0	0	0
		0	0	0	0	0	0		0	0	0	0	0	0		0	0	0	0	0	0		0	0	0	0	0	0		0	0	0	0	0	0	0	0
		0	0	0	0	0	0		0	0	0	0	0	0		0	0	0	0	0	0		0	0	0	0	0	0		0	0	0	0	0	0	0	0
		0	0	0	0	0	0		0	0	0	0	0	0		0	0	0	0	0	0		0	0	0	0	0	0		0	0	0	0	0	0	0	0
		0	0	0	0	0	0		0	0	0	0	0	0		0	0	0	0	0	0		0	0	0	0	0.5	0		0	0	0	0	0	0	0	0
		0	0	0.5	0.5	0	0		0	0	0	0	0	0		0	0	0	0	0	0		0.5	0.5	0	0	0	0		0	0	0	0	0.5	0	0	0
		0	0	0	0	0	0		0	0	0	0	0	0		0	0	0	0	0	0		0	0	0	0	0	0		0	0	0	0	0	0	0	0
		0	0	0	0	0	0		0	0	0	0	0	0		0	0	0	0	0	0		0	0	0.5	0	0	0		0	0	0.5	0	0	0	0	0
		0	0	0	0	0	0		0.5	0	0	0	0	0		0	0	0	0	0	0		0	0	0	0	0	0		0	0	0	0	0	0	0	0
		0.5	0.5	0	0	0	0		0	0	0	0	0	0		0	0	0	0	0	0		0	0	0	0	0	0		0	0	0	0	0	0	0	0
		0	0	0	0	0	0		0.5	0	0	0	0	0		0	0	0	0	0	0		0	0	0	0	0	0		0	0	0	0	0	0	0	0
		0	0	0	0	0	0		0	0	0	0	0	0		0	0	0	0	0	0		0	0	0.5	0.5	0	0		0	0	0	0	0	0	0	0
		0	0	0.5	0.5	0	0		0	0	0	0	0	0		0	0	0	0	0	0		0	0	0	0	0	0		0	0	0	0	0.5	0	0	0
		0	0	0	0	0	0		0	0	0	0	0	0		0	0	0	0	0	0		0.5	0	0	0	0	0		0	0	0	0	0	0	0	0
		0.5	0.5	0	0	0	0		0	0	0	0	0	0		0	0	0	0	0	0		0	0	0	0	0	0		0	0	0	0	0	0	0	0
		0	0	0	0	0	0		0	0	0	0	0	0		0	0	0	0	0	0		0	0	0	0	0.5	0		0	0	0	0	0	0	0	0
		0	0	0	0	0	0		0	0	0	0	0	0		0	0	0	0	0	0		0	0	0	0	0	0		0	0	0	0	0	0	0	0
		0	0	0	0	0	0		0	0	0	0	0	0		0	0	0	0	0	0		0	0	0	0	0	0		0	0	0	0	0	0	0	0
		0	0	0	0	0	0		0	0	0	0	0	0		0	0	0	0	0	0		0	0	0	0	0	0		0	0	0.5	0	0	0	0	0
		0	0	0	0	0	0		0	0	0	0	0	0		0	0	0	0	0	0		0.5	0	0	0	0	0		0	0	0	0	0	0	0	0
		0	0	0	0	0.5	0.5		0	0	0	0	0	0		0.5	0	0	0	0	0		0	0	0	0	0.5	0		0.5	0	0	0	0	0	0	0
		0.5	0.5	0	0	0	0		0	0	0	0	0	0		0	0	0	0	0	0		0	0	0	0	0	0		0	0	0	0	0.5	0	0	0
		0.5	0.5	0	0	0	0		0	0	0	0	0	0		0	0	0	0	0	0		0	0	0	0	0	0		0	0	0	0	0	0	0	0
		0	0	0.5	0.5	0	0		0	0	0	0	0	0		0	0	0	0	0	0		0.5	0	0	0	0	0		0	0	0	0	0	0	0	0
		0	0	0	0	0	0		0	0	0	0	0	0		0	0	0	0	0	0		0	0	0	0	0	0		0	0	0	0	0	0	0	0
		0	0	0	0	0	0		0	0	0	0	0	0		0.5	0	0	0	0	0		0	0	0	0	0	0		0	0	0	0	0.5	0	0	0
		0	0	0	0	0	0		0.5	0	0	0	0	0		0	0	0	0	0	0		0	0	0	0	0.5	0.5		0	0	0	0	0	0	0	0
		0	0	0	0	0	0		0	0	0	0	0	0		0	0	0	0	0.5	0		0	0	0	0	0	0		0	0	0	0	0	0	0	0
		0	0	0	0	0.5	0.5		0	0	0	0	0	0		0	0	0	0	0	0		0	0	0	0	0	0		0	0	0	0	0	0	0	0
		0	0	0	0	0	0		0	0	0	0	0	0		0	0	0	0	0	0		0	0	0	0	0	0		0	0	0	0	0	0	0	0
		0	0	0	0	0.5	0.5		0	0	0	0	0	0		0	0	0	0	0	0		0	0	0	0	0	0		0	0	0	0	0	0	0	0
		0	0	0	0	0.5	0		0	0	0	0	0	0		0	0	0	0	0	0		0	0	0	0	0	0		0	0	0	0	0	0	0	0
		0	0	0	0	0	0		0	0	0	0	0	0		0	0	0	0	0	0		0	0	0	0	0.5	0		0.5	0	0	0	0	0	0	0
		0	0	0	0	0	0		0	0	0	0	0	0		0	0	0	0	0	0		0	0	0	0	0	0		0	0	0	0	0	0	0	0
		0	0	0	0	0	0		0	0	0	0	0	0		0	0	0	0	0	0		0.5	0	0	0	0	0		0	0	0	0	0	0	0	0
		0	0	0	0	0	0		0	0	0	0	0	0		0	0	0	0	0	0		0	0	0	0	0	0		0	0	0	0	0	0	0	0
		0.5	0.5	0	0	0	0		0	0	0	0	0	0		0	0	0	0	0	0		0	0	0	0	0	0		0	0	0	0	0	0	0	0
		0	0	0	0	0	0		0	0	0	0	0	0		0	0	0	0	0	0		0	0	0	0	0.5	0.5		0	0	0	0	0	0	0	0
		0	0	0	0	0.5	0.5		0	0	0	0	0	0		0	0	0	0	0	0		0.5	0	0	0	0	0		0	0	0	0	0	0	0	0
		0	0	0	0	0	0		0	0	0	0	0	0		0	0	0	0	0	0		0	0	0	0	0	0		0	0	0	0	0	0	0	0
		0	0	0	0	0	0		0	0	0	0	0	0		0	0	0	0	0	0		0	0	0	0	0	0		0	0	0	0	0	0	0	0
		0	0	0	0	0	0		0	0	0	0	0	0		0	0	0	0	0	0		0	0	0	0	0	0		0	0	0	0	0	0	0	0
		0	0	0.5	0.5	0	0		0	0	0	0	0	0		0	0	0	0	0	0		0	0	0	0	0	0		0	0	0	0	0	0	0	0
		0	0	0.5	0	0	0		0	0	0	0	0	0		0	0	0	0	0	0		0	0	0	0	0	0		0	0	0	0	0	0	0	0
		0	0	0.5	0.5	0	0		0	0	0	0	0	0		0	0	0	0	0	0		0.5	0.5	0	0	0	0		0	0	0	0	0	0	0	0
		0	0	0	0	0	0		0	0	0	0	0	0		0	0	0	0	0	0		0	0	0	0	0	0		0	0	0	0	0	0	0	0
		0	0	0	0	0	0		0	0	0	0	0	0		0	0	0	0	0	0		0	0	0	0	0	0		0	0	0	0	0	0	0	0
		0	0	0	0	0	0		0	0	0	0	0	0		0	0	0	0	0	0		0	0	0	0	0	0		0	0	0	0	0	0	0	0
		0	0	0	0	0	0		0	0	0	0	0	0		0	0	0	0	0	0		0	0	0	0	0	0		0	0	0	0	0	0	0	0
		0	0	0.5	0.5	0	0		0	0	0	0	0	0		0	0	0	0	0	0		0	0	0	0	0	0		0	0	0	0	0	0	0	0
		0	0	0.5	0.5	0.5	0.5		0	0	0	0	0	0		0	0	0	0	0	0		0	0	0.5	0	0.5	0		0	0	0	0	0	0	0	0
		0	0	0	0	0	0		0	0	0	0	0	0		0	0	0	0	0	0		0	0	0	0	0	0		0	0	0	0	0	0	0	0
		0	0	0	0	0	0		0	0	0	0	0	0		0	0	0	0	0	0		0	0	0	0	0	0		0	0	0	0	0	0	0	0
		0	0	0	0	0	0		0	0	0	0	0	0		0	0	0	0	0	0		0	0	0	0	0	0		0	0	0	0	0	0	0	0
		0.5	0.5	0	0	0	0		0	0	0	0	0	0		0	0	0	0	0	0		0	0	0	0	0	0		0	0	0	0	0	0	0	0
		0	0	0	0	0	0		0	0	0	0	0	0		0	0	0	0	0	0		0	0	0	0	0	0		0	0	0	0	0	0	0	0
		0.5	0.5	0	0	0	0		0	0	0	0	0	0		0	0	0	0	0	0		0	0	0.5	0.5	0	0		0	0	0	0	0	0	0	0
		0	0	0	0	0.5	0.5		0	0	0	0	0	0		0	0	0	0	0	0		0	0	0	0	0	0		0	0	0	0	0	0	0	0
		0	0	0	0	0	0		0	0	0	0	0	0		0	0	0	0	0	0		1	0.5	0	0	0	0		0	0	0	0	0	0	0	0
		0	0	0	0	0	0		0	0	0	0	0	0		0	0	0	0	0	0		0	0	0	0	0	0		0	0	0	0	0	0	0	0
		0	0	0	0	0	0		0	0	0	0	0	0		0	0	0	0	0	0		0	0	0	0	0	0		0	0	0	0	0	0	0	0
		0	0	0	0	0	0		0	0	0	0	0	0		0	0	0	0	0	0		0	0	0	0	0	0		0	0	0	0	0	0	0	0
		0	0	0	0	0	0		0	0	0	0	0	0		0	0	0	0	0	0		0	0	0.5	0	0	0		0	0	0	0	0	0	0	0
		0	0	0.5	0.5	0	0		0	0	0	0	0	0		0	0	0	0	0	0		0	0	0	0	0	0		0	0	0	0	0	0	0	0
		0	0	0	0	0	0		0	0	0.5	0.5	0	0		0	0	0	0	0	0		0	0	0	0	0	0		0	0	0	0	0	0	0	0
		0	0	0	0	0	0		0	0	0	0	0	0		0	0	0	0	0	0		0	0	0	0	0	0		0	0	0	0	0	0	0	0
		0	0	0	0	0	0		0	0	0	0	0	0		0	0	0	0	0	0		0	0	0	0	0	0		0	0	0	0	0	0	0	0
		0	0	0	0	0	0		0	0	0	0	0.5	0		0	0	0	0	0	0		0	0	0.5	0	0	0		0	0	0	0	0	0	0	0
		0	0	0	0	0.5	0.5		0	0	0	0	0	0		0	0	0	0	0	0		0	0	0.5	0	0	0		0	0	0	0	0	0	0	0
		0	0	0	0	0	0		0	0	0	0	0	0		0	0	0	0	0	0		0	0	0	0	0	0		0	0	0	0	0	0	0	0
		0	0	0	0	0	0		0	0	0	0	0	0		0	0	0	0	0	0		0	0	0	0	0	0		0	0	0	0	0	0	0	0
		0	0	0	0	0	0		0	0	0	0	0	0		0	0	0	0	0	0		0	0	0	0	0	0		0	0	0	0	0	0	0	0
		0	0	0	0	0.5	0.5		0	0	0	0	0	0		0	0	0	0	0	0		0	0	0	0	0	0		0	0	0	0	0	0	0	0
		0	0	0	0	0	0		0.5	0	0	0	0	0		0	0	0	0	0	0		0.5	0	0	0	0	0		0	0	0	0	0	0	0	0
		0	0	0	0	0	0		0	0	0	0	0	0		0	0	0	0	0	0		0	0	0	0	0	0		0	0	0	0	0	0	0	0
		0	0	0	0	0	0		0	0	0	0	0	0		0	0	0	0	0	0		0.5	0.5	0	0	0	0		0	0	0	0	0	0	0	0
		0	0	0	0	0.5	0.5		0	0	0	0	0	0		0	0	0	0	0	0		0	0	0	0	0	0		0	0	0	0	0	0	0	0
		0	0	0	0	0	0		0	0	0	0	0	0		0	0	0	0	0	0		0	0	0	0	0	0		0	0	0	0	0	0	0	0
		0	0	0	0	0	0		0	0	0	0	0	0		0	0	0	0	0	0		0	0	0	0	0	0		0	0	0	0	0	0	0	0
		0	0	0	0	0	0		0	0	0	0	0	0		0	0	0	0	0	0		0	0	0	0	0	0		0	0	0	0	0	0	0	0
		0	0	0	0	0	0		0	0	0	0	0	0		0	0	0	0	0	0		0	0	0.5	0	0	0		0	0	0.5	0	0	0	0	0
		0.5	0.5	0	0	0	0		0	0	0	0	0	0		0	0	0	0	0	0		0	0	0	0	0	0		0	0	0	0	0	0	0	0
		0	0	0	0	0	0		0	0	0	0	0	0		0	0	0	0	0	0		0	0	0	0	0	0		0	0	0	0	0	0	0	0
		0	0	0	0	0	0		0	0	0	0	0	0		0	0	0	0	0	0		0	0	0	0	0	0		0	0	0.5	0	0	0	0	0
		0	0	0	0	0	0		0	0	0	0	0	0		0	0	0	0	0	0		0	0	0	0	0	0		0	0	0	0	0	0	0	0
		0	0	0	0	0	0		0	0	0	0	0	0		0	0	0	0	0	0		0	0	0	0	0	0		0	0	0	0	0	0	0	0
		0	0	0	0	0	0		0	0	0	0	0.5	0		0.5	0	0	0	0	0		0.5	0	0	0	0	0		0	0	0	0	0	0	0	0
		0	0	0	0	0	0		0	0	0	0	0	0		0	0	0	0	0	0		0	0	0	0	0	0		0	0	0	0	0	0	0	0
		0	0	0.5	0.5	0	0		0	0	0	0	0	0		0	0	0	0	0	0		0	0	0.5	0.5	0	0		0	0	0	0	0	0	0	0
		0	0	0	0	0	0		0	0	0	0	0	0		0	0	0	0	0	0		0.5	0	0	0	0	0		0	0	0	0	0	0	0	0
		0	0	0	0	0	0		0	0	0	0	0	0		0	0	0	0	0	0		0	0	0	0	0	0		0	0	0	0	0	0	0	0
		0	0	0	0	0	0		0	0	0	0	0	0		0	0	0	0	0	0		0	0	0	0	0	0		0.5	0	0	0	0	0	0	0
		0	0	0	0	0	0		0	0	0	0	0	0		0	0	0	0	0	0		0	0	0.5	0	0	0		0	0	0	0	0	0	0	0
		0	0	0	0	0	0		0	0	0	0	0	0		0	0	0	0	0	0		0	0	0.5	0.5	0	0		0	0	0	0	0	0	0	0
		0.5	0.5	0	0	0	0		0	0	0	0	0	0		0	0	0	0	0	0		0	0	0	0	0	0		0	0	0	0	0	0	0	0
		0	0	0	0	0	0		0	0	0	0	0	0		0	0	0	0	0	0		0	0	0	0	0	0		0	0	0	0	0	0	0	0
		0	0	0	0	0	0		0	0	0	0	0	0		0	0	0	0	0	0		0	0	0.5	0.5	0	0		0	0	0	0	0	0	0	0
		0	0	0	0	0	0		0	0	0	0	0	0		0	0	0	0	0	0		0	0	0	0	0	0		0	0	0	0	0	0	0	0
		0	0	0	0	0	0		0	0	0	0	0	0		0	0	0	0	0	0		0	0	0	0	0	0		0	0	0	0	0	0	0	0
		0	0	0.5	0.5	0.5	0.5		0.5	0	0.5	0	0	0		0	0	0	0	0	0		0	0	0	0	0	0		0	0	0.5	0	0	0	0	0
		0	0	0	0	0	0		0	0	0	0	0	0		0	0	0	0	0	0		0	0	0	0	0	0		0	0	0	0	0	0	0	0
		0	0	0.5	0.5	0	0		0	0	0.5	0	0.5	0		0	0	0	0	0	0		0	0	0	0	0	0		0	0	0	0	0	0	0	0
		0	0	0	0	0	0		0	0	0	0	0.5	0		0	0	0	0	0	0		0	0	0	0	0	0		0	0	0	0	0	0	0	0
		0	0	0	0	0	0		0	0	0	0	0	0		0	0	0	0	0	0		0	0	0	0	0	0		0	0	0	0	0	0	0	0
		0	0	0	0	0	0		0	0	0	0	0	0		0	0	0	0	0	0		0	0	0.5	0.5	0	0		0	0	0	0	0	0	0	0
		0	0	0	0	0	0		0	0	0	0	0	0		0	0	0	0	0	0		0	0	0	0	0	0		0	0	0	0	0	0	0	0
		0	0	0	0	0	0		0	0	0	0	0	0		0	0	0	0	0	0		0	0	0	0	0	0		0	0	0	0	0	0	0	0
		0	0	0.5	0.5	1	1		0	0	0	0	0	0		0	0	0	0	0	0		0	0	0	0	0	0		0	0	0	0	0	0	0	0
		0	0	0	0	0	0		0	0	0	0	0	0		0	0	0	0	0	0		0	0	0	0	0.5	0		0	0	0	0	0	0	0	0
		0	0	0	0	0	0		0	0	0	0	0	0		0	0	0	0	0	0		0	0	0	0	0	0		0	0	0	0	0	0	0	0
		0	0	0	0	0	0		0	0	0	0	0	0		0	0	0	0	0	0		0	0	0	0	0	0		0	0	0	0	0	0	0	0
		0	0	0	0	0	0		0	0	0	0	0	0		0	0	0	0	0	0		0	0	0	0	0	0		0	0	0	0	0	0	0	0
		0.5	0.5	0	0	0	0		0	0	0	0	0	0		0	0	0	0	0	0		0	0	0	0	0	0		0	0	0	0	0	0	0	0
		0	0	0	0	0.5	0.5		0	0	0	0	0	0		0	0	0	0	0	0		0	0	0	0	0.5	0		0	0	0	0	0	0	0	0
		0	0	0	0	0	0		0	0	0	0	0	0		0	0	0	0	0	0		0	0	0	0	0	0		0	0	0	0	0	0	0	0
		0	0	0	0	0	0		0	0	0.5	0	0	0		0	0	0	0	0	0		0	0	0	0	0	0		0	0	0	0	0	0	0	0
		0	0	0	0	0	0		0	0	0	0	0	0		0	0	0	0	0	0		0	0	0	0	0	0		0	0	0	0	0	0	0	0
		0	0	0	0	0	0		0	0	0	0	0	0		0	0	0	0	0	0		0	0	0	0	0	0		0	0	0	0	0	0	0	0
		0	0	0	0	0	0		0	0	0	0	0	0		0	0	0	0	0	0		0	0	0	0	0.5	0		0	0	0	0	0	0	0	0
		0.5	0.5	0	0	0	0		0	0	0	0	0	0		0	0	0	0	0	0		0	0	0	0	0	0		0	0	0	0	0	0	0	0
		0	0	0	0	0	0		0	0	0.5	0	0	0		0	0	0	0	0	0		0.5	0	0	0	0	0		0	0	0	0	0	0	0	0
		0	0	0	0	0	0		0	0	0.5	0	0	0		0	0	0	0	0	0		0	0	0	0	0	0		0	0	0	0	0	0	0	0
		0	0	0	0	0	0		0	0	0	0	0	0		0	0	0	0	0	0		0	0	0	0	0	0		0	0	0	0	0	0	0	0
		0.5	0.5	0	0	0	0		0	0	0	0	0	0		0	0	0	0	0	0		0	0	0	0	0	0		0	0	0	0	0	0	0	0
		0	0	0	0	0	0		0	0	0	0	0	0		0	0	0	0	0	0		0	0	0	0	0	0		0	0	0	0	0	0	0	0
		0	0	0	0	0	0		0	0	0	0	0	0		0	0	0	0	0	0		0	0	0	0	0	0		0	0	0	0	0	0	0	0
		0	0	0.5	0.5	0	0		0	0	0	0	0	0		0	0	0	0	0	0		0	0	0	0	0	0		0	0	0	0	0.5	0	0	0
		0	0	0	0	0	0		0	0	0	0	0	0		0	0	0	0	0	0		0	0	0	0	0	0		0	0	0	0	0	0	0	0
		0.5	0.5	0	0	0	0		0	0	0	0	0	0		0	0	0	0	0	0		0	0	0	0	0	0		0	0	0	0	0	0	0	0
		0	0	0	0	0	0		0	0	0	0	0	0		0	0	0	0	0	0		0	0	0	0	0	0		0	0	0	0	0	0	0	0
		0	0	0	0	0	0		0	0	0	0	0	0		0	0	0	0	0	0		0	0	0	0	0	0		0	0	0	0	0	0	0	0
		0	0	0	0	0	0		0	0	0	0	0	0		0	0	0	0	0	0		0	0	0	0	0	0		0	0	0	0	0	0	0	0
		0	0	0	0	0	0		0	0	0	0	0	0		0	0	0	0	0	0		0	0	0	0	0	0		0	0	0	0	0	0	0	0
		0	0	0.5	0.5	0	0		0	0	0	0	0	0		0	0	0	0	0	0		0	0	0	0	0	0		0	0	0	0	0	0	0	0
		0	0	0	0	0	0		0	0	0	0	0	0		0	0	0	0	0	0		0	0	0	0	0	0		0	0	0	0	0.5	0	0	0
		0	0	0	0	0	0		0	0	0	0	0	0		0	0	0	0	0	0		0	0	0	0	0	0		0	0	0.5	0	0	0	0	0
		0	0	0	0	0	0		0.5	0	0	0	0	0		0	0	0	0	0	0		0	0	0	0	0	0		0	0	0	0	0	0	0	0
		0	0	0	0	0	0		0	0	0	0	0	0		0	0	0	0	0	0		0	0	0	0	0	0		0	0	0	0	0	0	0	0
		0	0	0	0	0.5	0.5		0	0	0	0	0	0		0	0	0	0	0	0		0	0	0	0	0	0		0	0	0	0	0	0	0	0
		0	0	0	0	0	0		0	0	0	0	0	0		0	0	0	0	0	0		0	0	0	0	0	0		0	0	0	0	0	0	0	0
		0	0	0.5	0.5	0	0		0	0	0	0	0	0		0	0	0	0	0	0		0	0	0	0	0	0		0	0	0	0	0	0	0	0
		0	0	0	0	0.5	0.5		0	0	0	0	0	0		0	0	0	0	0	0		0	0	0	0	0	0		0.5	0	0	0	0	0	0	0
		0	0	0	0	0	0		0	0	0	0	0	0		0	0	0.5	0	0	0		0	0	0	0	0.5	0		0	0	0	0	0	0	0	0
		0	0	0.5	0.5	0	0		0	0	0	0	0	0		0	0	0	0	0	0		0	0	0	0	0	0		0	0	0	0	0	0	0.5	0
		0	0	0	0	0	0		0	0	0	0	0	0		0	0	0	0	0	0		0.5	0	0	0	0	0		0	0	0	0	0	0	0	0
		0	0	0	0	0	0		0	0	0	0	0	0		0	0	0	0	0	0		0.5	0.5	0	0	0	0		0.5	0	0	0	0	0	0	0
		0.5	0	0	0	0	0		0	0	0	0	0	0		0	0	0	0	0	0		0	0	0	0	0	0		0	0	0	0	0	0	0	0
		0.5	0.5	0	0	0	0		0	0	0	0	0	0		0	0	0	0	0	0		0	0	0	0	0	0		0	0	0	0	0	0	0	0
		0	0	0	0	0	0		0	0	0	0	0	0		0	0	0	0	0	0		0	0	0	0	0	0		0	0	0	0	0	0	0	0
		0	0	0	0	0	0		0	0	0	0	0	0		0	0	0	0	0	0		0	0	0	0	0	0		0	0	0	0	0	0	0	0
		0	0	0	0	0	0		0	0	0	0	0	0		0	0	0	0	0	0		0.5	0	0	0	0	0		0	0	0	0	0.5	0	0	0
		0	0	0	0	0	0		0	0	0	0	0	0		0	0	0	0	0	0		0	0	0	0	0	0		0.5	0	0	0	0	0	0	0
		0	0	0	0	0	0		0	0	0	0	0	0		0	0	0	0	0	0		0	0	0	0	0	0		0	0	0	0	0	0	0	0
		0	0	0	0	0	0		0	0	0	0	0	0		0	0	0	0	0	0		0	0	0	0	0	0		0	0	0	0	0	0	0	0
		0	0	0	0	0	0		0	0	0	0	0	0		0	0	0	0	0	0		0	0	0	0	0.5	0		0	0	0	0	0	0	0	0
		0	0	0.5	0.5	0	0		0	0	0	0	0	0		0	0	0	0	0	0		0	0	0	0	0	0		0	0	0	0	0	0	0	0
		0	0	0.5	0.5	0.5	0.5		0	0	0	0	0	0		0	0	0	0	0	0		0	0	0	0	0	0		0	0	0	0	0	0	0	0
		0	0	0	0	0	0		0	0	0	0	0	0		0	0	0	0	0	0		0	0	0	0	0	0		0	0	0	0	0	0	0	0
		0	0	0	0	0	0		0	0	0	0	0	0		0	0	0	0	0	0		0	0	0	0	0	0		0	0	0	0	0	0	0	0
		0	0	0	0	0	0		0	0	0	0	0	0		0	0	0	0	0	0		0	0	0	0	0.5	0		0	0	0	0	0	0	0	0
		0	0	0	0	0	0		0	0	0	0	0	0		0	0	0	0	0	0		0	0	0	0	0	0		0	0	0.5	0	0	0	0	0
		0	0	0.5	0.5	0	0		0	0	0	0	0	0		0	0	0	0	0	0		0	0	0.5	0.5	0	0		0	0	0	0	0	0	0	0
		0	0	0	0	0	0		0	0	0	0	0.5	0		0	0	0	0	0	0		0	0	0	0	0	0		0	0	0	0	0	0	0	0
		0	0	0	0	0	0		0	0	0	0	0	0		0	0	0	0	0	0		0	0	0	0	0	0		0	0	0	0	0	0	0	0
		0	0	0	0	0	0		0	0	0	0	0	0		0	0	0	0	0	0		0	0	0	0	0	0		0	0	0	0	0	0	0	0
		0	0	0	0	0	0		0.5	0	0.5	0	0	0		0	0	0	0	0	0		0	0	0	0	0	0		0	0	0	0	0	0	0	0
		0	0	0	0	0	0		0	0	0	0	0	0		0	0	0	0	0	0		0	0	0	0	0	0		0	0	0	0	0.5	0	0	0
		0	0	0	0	0	0		0	0	0	0	0	0		0	0	0	0	0	0		0	0	0	0	0	0		0	0	0	0	0	0	0	0
		0.5	0.5	0	0	0	0		0	0	0	0	0	0		0	0	0	0	0	0		0	0	0	0	0	0		0	0	0	0	0	0	0	0
		0	0	0.5	0	0	0		0	0	0	0	0	0		0	0	0	0	0	0		0	0	0	0	0	0		0	0	0	0	0	0	0	0
		0	0	0	0	0	0		0	0	0	0	0	0		0	0	0	0	0	0		0	0	0	0	0	0		0	0	0	0	0	0	0	0
		0	0	0	0	0	0		0	0	0	0	0	0		0	0	0	0	0	0		0.5	0.5	0	0	0	0		0	0	0	0	0	0	0	0
		0	0	0	0	0	0		0	0	0	0	0	0		0	0	0	0	0	0		0	0	0.5	0.5	0	0		0	0	0	0	0	0	0	0
		0	0	0	0	0	0		0	0	0.5	0	0	0		0	0	0	0	0	0		0	0	0	0	0	0		0	0	0	0	0	0	0	0
		0	0	0.5	0.5	0	0		0	0	0	0	0	0		0	0	0	0	0	0		0	0	0	0	0	0		0	0	0	0	0	0	0	0
		0	0	0	0	0	0		0	0	0	0	0	0		0	0	0	0	0	0		0	0	0	0	0	0		0	0	0	0	0	0	0	0
		0	0	0	0	0	0		0	0	0	0	0	0		0	0	0	0	0	0		0	0	0	0	0	0		0	0	0	0	0	0	0	0
		0	0	0	0	0	0		0	0	0	0	0	0		0	0	0	0	0	0		0	0	0.5	0.5	0	0		0	0	0	0	0	0	0	0
		0	0	0	0	0	0		0	0	0.5	0	0	0		0	0	0	0	0	0		0	0	0	0	0	0		0	0	0	0	0	0	0	0
		0	0	0	0	0	0		0	0	0	0	0	0		0	0	0	0	0	0		0	0	0	0	0	0		0	0	0	0	0	0	0	0
		0	0	0	0	0	0		0	0	0	0	0	0		0	0	0	0	0	0		0	0	0.5	0	0	0		0.5	0	0	0	0	0	0	0
		0	0	0	0	0	0		0	0	0	0	0	0		0	0	0	0	0	0		0	0	0	0	0	0		0	0	0	0	0	0	0	0
		0	0	0	0	0.5	0.5		0	0	0	0	0	0		0	0	0	0	0	0		0	0	0	0	0	0		0	0	0	0	0	0	0	0
		0	0	0	0	0	0		0	0	0	0	0	0		0	0	0	0	0	0		0	0	0.5	0	0	0		0	0	0	0	0	0	0	0
		0	0	0	0	0	0		0	0	0	0	0	0		0	0	0	0	0	0		0	0	0	0	0	0		0	0	0	0	0	0	0	0
		0	0	0	0	0.5	0.5		0	0	0	0	0	0		0	0	0	0	0	0		0	0	0	0	0	0		0	0	0	0	0	0	0	0
		0	0	0	0	0	0		0	0	0	0	0	0		0	0	0	0	0	0		0	0	0	0	0	0		0	0	0	0	0	0	0	0
		0	0	0	0	0.5	0		0	0	0	0	0	0		0	0	0	0	0	0		0	0	0	0	0	0		0	0	0	0	0	0	0	0
		0	0	0	0	0	0		0	0	0	0	0	0		0	0	0	0	0	0		0	0	0	0	0.5	0		0	0	0.5	0	0	0	0	0
		0.5	0.5	0	0	0	0		0	0	0	0	0	0		0	0	0	0	0	0		0	0	0	0	0	0		0	0	0	0	0	0	0	0
		0	0	0	0	0	0		0.5	0	0	0	0	0		0	0	0	0	0	0		0	0	0	0	0	0		0	0	0	0	0	0	0	0
		0	0	0.5	0.5	0	0		0	0	0	0	0	0		0	0	0	0	0	0		0	0	0	0	0.5	0		0	0	0	0	0	0	0	0
		0	0	0.5	0.5	0	0		0	0	0	0	0	0		0	0	0	0	0	0		0	0	0	0	0	0		0	0	0	0	0	0	0	0
		0	0	0	0	0	0		0	0	0	0	0	0		0	0	0	0	0	0		0	0	0	0	0	0		0	0	0	0	0	0	0	0
		0	0	0	0	0	0		0	0	0	0	0	0		0	0	0	0	0	0		0	0	0	0	0	0		0.5	0	0	0	0	0	0	0
		0	0	0	0	0	0		0	0	0	0	0	0		0	0	0	0	0	0		0	0	0	0	0	0		0	0	0.5	0	0	0	0	0
		0	0	0	0	0	0		0	0	0	0	0	0		0	0	0	0	0	0		0	0	0	0	0	0		0	0	0	0	0	0	0	0
		0.5	0.5	0.5	0.5	0	0		0	0	0	0	0	0		0	0	0	0	0.5	0		0.5	0	0	0	0	0		0.5	0	0	0	0	0	0	0
		0	0	0	0	0.5	0.5		0	0	0	0	0	0		0	0	0	0	0	0		0	0	0	0	0	0		0	0	0	0	0	0	0	0
		0.5	0.5	0	0	0	0		0	0	0	0	0	0		0	0	0	0	0	0		0	0	0	0	0.5	0		0	0	0	0	0	0	0	0
		0	0	0	0	0	0		0	0	0	0	0	0		0	0	0	0	0	0		0	0	0	0	0	0		0	0	0	0	0	0	0	0
		0	0	0	0	0	0		0	0	0	0	0	0		0	0	0	0	0	0		0	0	0	0	0	0		0	0	0	0	0	0	0	0
		0.5	0.5	0	0	0	0		0	0	0	0	0	0		0	0	0	0	0	0		0	0	0	0	0.5	0		0	0	0	0	0	0	0	0
		0	0	0	0	0	0		0	0	0	0	0	0		0	0	0	0	0	0		0	0	0	0	0	0		0	0	0	0	0	0	0	0
		0	0	0	0	0.5	0		0	0	0	0	0	0		0	0	0	0	0	0		0	0	0	0	0	0		0	0	0	0	0	0	0	0
		0	0	0	0	0	0		0	0	0	0	0	0		0	0	0	0	0	0		0	0	0	0	0.5	0		0	0	0	0	0	0	0	0
		0	0	0	0	0	0		0	0	0.5	0	0	0		0	0	0	0	0	0		0	0	0	0	0	0		0	0	0	0	0	0	0	0
		0	0	0	0	0	0		0	0	0	0	0	0		0	0	0	0	0	0		0	0	0	0	0	0		0	0	0	0	0	0	0	0
		0	0	0.5	0.5	0	0		0	0	0	0	0	0		0	0	0	0	0	0		0.5	0	0	0	0	0		0	0	0	0	0	0	0	0
		0	0	0	0	0	0		0	0	0.5	0	0	0		0	0	0	0	0	0		0	0	0	0	0.5	0		0	0	0	0	0	0	0	0
		0	0	0	0	0	0		1	0	0	0	0	0		0	0	0	0	0	0		0	0	0	0	0	0		0	0	0	0	0	0	0	0
		0	0	0.5	0.5	0	0		0	0	0.5	0	0.5	0		0	0	0	0	0	0		0	0	0	0	0	0		0	0	0	0	0	0	0	0
		0	0	0	0	0	0		0	0	0	0	0	0		0	0	0	0	0	0		0	0	0	0	0	0		0	0	0	0	0	0	0	0
		0	0	0	0	0	0		0	0	0	0	0	0		0	0	0	0	0	0		0	0	0	0	0	0		0	0	0.5	0	0	0	0	0
		0	0	0	0	0	0		0	0	0	0	0	0		0	0	0	0	0	0		0	0	0	0	0	0		0	0	0	0	0	0	0	0
		0	0	0	0	0.5	0		0	0	0	0	0	0		0	0	0	0	0	0		0	0	0	0	0.5	0		0	0	0	0	0	0	0	0
		0	0	0	0	0	0		0	0	0	0	0	0		0	0	0	0	0	0		0	0	0	0	0	0		0	0	0	0	0	0	0	0
		0	0	0	0	0.5	0.5		0	0	0	0	0	0		0	0	0	0	0	0		0.5	0.5	0	0	0	0		0	0	0	0	0.5	0	0	0
		0	0	0	0	0	0		0	0	0	0	0	0		0	0	0	0	0	0		0	0	0	0	0	0		0	0	0	0	0	0	0	0
		0	0	0.5	0.5	0	0		0	0	0	0	0	0		0	0	0	0	0	0		0	0	0	0	0	0		0	0	0	0	0	0	0	0
		0	0	0	0	0	0		0.5	0	0	0	0	0		0	0	0	0	0	0		0	0	0	0	0	0		0	0	0	0	0.5	0	0	0
		0	0	0	0	0	0		0	0	0	0	0.5	0.5		0	0	0	0	0	0		0	0	0	0	0	0		0	0	0	0	0	0	0	0
		0	0	0	0	0.5	0.5		0	0	0	0	0.5	0		0	0	0	0	0	0		0	0	0	0	0	0		0	0	0	0	0	0	0	0
		0	0	0	0	0	0		0	0	0	0	0	0		0	0	0	0	0	0		0	0	0	0	0	0		0	0	0	0	0	0	0	0
		0	0	0	0	0	0		0	0	0	0	0	0		0	0	0	0	0	0		0.5	0	0	0	0	0		0	0	0	0	0	0	0	0
		0.5	0.5	0	0	0	0		0	0	0	0	0	0		0	0	0	0	0	0		0	0	0	0	0	0		0	0	0	0	0	0	0	0
		0	0	0	0	0	0		0	0	0	0	0	0		0	0	0	0	0	0		0	0	0	0	0	0		0	0	0	0	0	0	0	0
		0	0	0	0	0	0		0	0	0	0	0	0		0	0	0	0	0	0		0	0	0	0	0	0		0	0	0	0	0	0	0	0
		0	0	0	0	0	0		0	0	0	0	0	0		0	0	0	0	0	0		0	0	0	0	0	0		0	0	0	0	0	0	0	0
		0	0	0	0	0	0		0	0	0	0	0	0		0	0	0	0	0	0		0	0	0	0	0	0		0	0	0	0	0	0	0	0
		0	0	1	1	0	0		0	0	0	0	0	0		0	0	0	0	0	0		0	0	0	0	0	0		0	0	0	0	0	0	0	0
		0	0	0	0	0	0		0	0	0	0	0	0		0	0	0	0	0	0		0	0	0	0	0	0		0	0	0	0	0	0	0	0
		0	0	0	0	0	0		0.5	0	0	0	0.5	0		0	0	0	0	0	0		0	0	0	0	0.5	0		0	0	0	0	0	0	0	0
		0	0	0	0	0	0		0	0	0	0	0	0		0	0	0	0	0	0		0	0	0	0	0	0		0	0	0	0	0	0	0	0
		0	0	0	0	0.5	0.5		0	0	0	0	0.5	0		0	0	0	0	0	0		0	0	0.5	0.5	0.5	0.5		0	0	0	0	0	0	0	0
		0	0	0	0	0	0		0	0	0	0	0	0		0	0	0	0	0	0		0	0	0	0	0	0		0	0	0	0	0	0	0	0
		0	0	0	0	0	0		0	0	0	0	0	0		0	0	0	0	0	0		0	0	0	0	0	0		0	0	0	0	0	0	0	0
		0	0	0	0	0	0		0	0	0	0	0	0		0	0	0	0	0	0		0	0	0	0	0	0		0	0	0	0	0	0	0	0
		0	0	0	0	0	0		0	0	0	0	0	0		0	0	0	0	0	0		0	0	0	0	0	0		0	0	0	0	0	0	0	0
		0	0	0	0	0.5	0.5		0.5	0	0	0	0	0		0	0	0	0	0	0		0	0	0	0	0	0		0	0	0	0	0	0	0	0
		0	0	0	0	0.5	0		0	0	0	0	0	0		0	0	0	0	0	0		0	0	0	0	0	0		0	0	0.5	0	0	0	0	0
		0	0	0	0	0	0		0	0	0	0	0	0		0	0	0	0	0	0		0.5	0	0	0	0.5	0		0	0	0	0	0	0	0	0
		0	0	0	0	0.5	0.5		0.5	0	0	0	0.5	0		0	0	0	0	0	0		0	0	0	0	0	0		0	0	0	0	0	0	0	0
		0.5	0	0	0	0	0		0	0	0	0	0	0		0	0	0	0	0	0		0	0	0	0	0	0		0	0	0	0	0	0	0	0
		0	0	0	0	0	0		0	0	0	0	0	0		0	0	0	0	0	0		0	0	0	0	0	0		0	0	0	0	0	0	0	0
		0	0	0.5	0.5	0	0		0	0	0	0	0	0		0	0	0	0	0	0		0	0	0	0	0	0		0	0	0	0	0.5	0	0	0
		0	0	0.5	0.5	0	0		0	0	0	0	0	0		0	0	0	0	0	0		0	0	0	0	0	0		0	0	0	0	0	0	0	0
		0	0	0	0	0	0		0	0	0	0	0	0		0	0	0	0	0	0		0	0	0	0	0	0		0	0	0	0	0	0	0	0
		0	0	0	0	0	0		0	0	0	0	0	0		0	0	0	0	0	0		0	0	0	0	0	0		0	0	0.5	0	0	0	0	0
		0	0	0	0	0	0		0	0	0	0	0	0		0	0	0	0	0	0		0	0	0	0	0	0		0	0	0	0	0	0	0	0
		0	0	0	0	0	0		0	0	0	0	0	0		0	0	0	0	0	0		0	0	0	0	0	0		0	0	0	0	0	0	0	0
		0	0	0	0	0	0		0	0	0	0	0	0		0	0	0	0	0	0		0	0	0	0	0	0		0	0	0	0	0	0	0	0
		0	0	0	0	0	0		0	0	0	0	0	0		0	0	0	0	0	0		0	0	0	0	0	0		0	0	0	0	0	0	0	0
		0	0	0	0	0	0		0	0	0	0	0	0		0	0	0	0	0	0		0	0	0.5	0.5	0	0		0	0	0	0	0	0	0	0
		0	0	0	0	0	0		0	0	0	0	0	0		0	0	0	0	0	0		0	0	0	0	0	0		0	0	0	0	0	0	0	0
		0.5	0.5	0	0	0	0		0	0	0	0	0	0		0	0	0	0	0	0		0	0	0	0	0.5	0		0	0	0	0	0	0	0	0
		0.5	0.5	0	0	0	0		0	0	0.5	0	0	0		0	0	0	0	0	0		0.5	0	0	0	0	0		0	0	0	0	0	0	0	0
		0	0	0	0	0.5	0.5		0	0	0	0	0	0		0	0	0	0	0	0		0	0	0	0	0	0		0	0	0	0	0	0	0	0
		0	0	0	0	0	0		0	0	0	0	0	0		0	0	0	0	0	0		0	0	0	0	0	0		0	0	0	0	0	0	0	0
		0	0	0	0	0	0		0	0	0	0	0	0		0	0	0	0	0	0		0	0	0	0	0	0		0	0	0	0	0	0	0	0
		0	0	0	0	0.5	0.5		0	0	0	0	0	0		0	0	0	0	0	0		0	0	0	0	0	0		0	0	0	0	0	0	0	0
		0	0	0	0	0	0		0	0	0	0	0	0		0	0	0	0	0	0		0	0	0	0	0	0		0	0	0	0	0	0	0	0
		0	0	0	0	0	0		0	0	0	0	0	0		0	0	0	0	0	0		0	0	0	0	0	0		0	0	0	0	0	0	0	0
		0	0	0	0	0	0		0	0	0	0	0	0		0	0	0	0	0	0		0.5	0.5	0	0	0	0		0	0	0	0	0	0	0	0
		0.5	0.5	1	1	0	0		0	0	0	0	0	0		0	0	0	0	0	0		0	0	0	0	0	0		0	0	0	0	0	0	0	0
		0	0	0	0	0	0		0	0	0	0	0	0		0	0	0	0	0	0		0	0	0	0	0	0		0	0	0	0	0	0	0	0
		0	0	0	0	0	0		0	0	0	0	0	0		0	0	0	0	0	0		0	0	0	0	0	0		0	0	0	0	0	0	0	0
		0	0	0	0	0	0		0	0	0	0	0	0		0	0	0	0	0	0		0	0	0	0	0	0		0	0	0	0	0	0	0	0
		0	0	0	0	0	0		0	0	0	0	0	0		0	0	0	0	0	0		0	0	0.5	0	0	0		0	0	0	0	0	0	0	0
		0	0	0.5	0	0	0		0	0	0	0	0	0		0	0	0	0	0	0		0	0	0	0	0	0		0	0	0	0	0	0	0.5	0
		0	0	0	0	0	0		0	0	0	0	0	0		0	0	0	0	0	0		0	0	0	0	0.5	0		0	0	0	0	0	0	0	0
		0	0	0	0	0	0		0	0	0	0	0	0		0	0	0	0	0	0		0	0	0	0	0.5	0		0	0	0	0	0	0	0	0
		0	0	0	0	0	0		0	0	0	0	0	0		0	0	0	0	0	0		0	0	0	0	0	0		0	0	0.5	0	0	0	0	0
		0	0	0	0	0	0		0	0	0	0	0	0		0	0	0	0	0	0		0	0	0	0	0	0		0	0	0	0	0	0	0	0
		0	0	0.5	0.5	0	0		0	0	0	0	0	0		0	0	0	0	0	0		0	0	0	0	0	0		0	0	0	0	0	0	0	0
		0	0	0	0	0.5	0.5		0	0	0	0	0	0		0	0	0	0	0	0		0	0	0	0	0	0		0	0	0	0	0	0	0	0
		0	0	0	0	0	0		0	0	0	0	0	0		0	0	0	0	0	0		0	0	0	0	0.5	0		0	0	0	0	0	0	0	0
		0	0	0.5	0.5	0	0		0	0	0	0	0	0		0	0	0	0	0	0		0	0	0	0	0	0		0	0	0	0	0	0	0	0
		0	0	0	0	0	0		0	0	0	0	0	0		0.5	0	0	0	0	0		0	0	0	0	0	0		0	0	0	0	0.5	0	0	0
		0	0	0	0	0	0		0	0	0	0	0	0		0	0	0	0	0	0		0	0	0	0	0	0		0	0	0	0	0	0	0	0
		0	0	0	0	0.5	0.5		0	0	0	0	0	0		0	0	0	0	0	0		0.5	0.5	0	0	0	0		0	0	0	0	0	0	0	0
		0	0	0	0	0	0		0	0	0	0	0	0		0	0	0	0	0	0		0	0	0	0	0	0		0	0	0	0	0	0	0	0
		0	0	0	0	0	0		0	0	0	0	0	0		0	0	0	0	0	0		0	0	0	0	0.5	0		0	0	0	0	0	0	0	0
		0	0	0	0	0	0		0	0	0	0	0	0		0	0	0	0	0	0		0	0	0	0	0	0		0	0	0	0	0	0	0	0
		0	0	0	0	0	0		0	0	0	0	0.5	0		0	0	0	0	0	0		0	0	0	0	0.5	0		0	0	0	0	0	0	0	0
		0	0	0	0	0	0		0	0	0	0	0	0		0	0	0	0	0	0		0.5	0.5	0	0	0	0		0	0	0	0	0	0	0.5	0
		0	0	0	0	0	0		0	0	0	0	0	0		0	0	0	0	0	0		0.5	0.5	0	0	0	0		0	0	0	0	0	0	0	0
		0	0	0.5	0.5	0	0		0	0	0	0	0	0		0	0	0	0	0	0		0	0	0	0	0	0		0	0	0	0	0	0	0	0
		0	0	0	0	0	0		0	0	0	0	0	0		0	0	0	0	0	0		0	0	0	0	0	0		0	0	0	0	0	0	0	0
		0	0	0	0	0	0		0	0	0	0	0	0		0	0	0	0	0	0		0	0	0	0	0	0		0	0	0	0	0	0	0	0
		0	0	0	0	0	0		0	0	0	0	0.5	0		0	0	0	0	0	0		0	0	0.5	0.5				0	0	0	0	0	0	0	0
		0	0	0	0	0	0		0	0	0	0	0	0		0	0	0	0	0	0		0	0	0	0				0	0	0	0	0	0	0	0
		0	0	0	0	0	0		0	0	0	0	0	0		0	0	0	0	0	0		0	0	0	0				0	0	0	0	0	0	0	0
		0	0	0	0	0.5	0.5		0	0	0	0	0	0		0	0	0	0	0	0		0	0	0	0				0	0	0	0	0	0	0	0
		0	0	0	0	0	0		0	0	0	0	0	0		0	0	0	0	0	0		0	0	0	0				0	0	0	0	0	0	0	0
		0	0	0	0	0	0		0	0	0	0	0	0		0	0	0	0	0	0		0	0	0	0				0	0	0	0	0	0	0	0
		0	0	0	0	0.5	0.5		0	0	0	0	0	0		0	0	0	0	0	0		0.5	0	0	0				0	0	0	0	0	0	0	0
		0	0	0	0	0	0		0	0	0	0	0	0		0	0	0	0	0	0		0	0	0	0				0	0	0	0	0	0	0	0
		0	0	0	0	0	0		0	0	0	0	0	0		0	0	0	0	0	0		0	0	0	0				0	0	0.5	0	0	0	0	0
		0	0	0	0	0	0		0	0	0	0	0	0		0	0	0	0	0	0		0	0	0	0				0	0	0.5	0	0	0	0.5	0
		0	0	0	0	0	0		0	0	0	0	0	0		0	0	0	0	0	0		0	0	0	0				0	0	0.5	0	0	0	0.5	0
		0	0	0.5	0.5	0	0		0	0	0	0	0	0		0	0	0	0	0	0		0	0	0	0				0	0	0	0	0	0	0	0
		0	0	0	0	0.5	0.5		0	0	0	0	0	0		0	0	0	0	0	0		0	0	0	0				0	0	0	0	0	0	0	0
		0	0	0	0	0	0		0	0	0	0	0	0		0	0	0	0	0	0		0.5	0	0	0				0	0	0	0	0	0	0	0
		0	0	0	0	0	0		0	0	0	0	0	0		0	0	0	0	0	0		0	0	0	0				0	0	0	0	0	0	0	0
		0	0	0	0	0	0		0	0	0	0	0	0		0	0	0	0	0	0		0	0	0	0				0	0	1	0	0	0	0	0
		0	0	0.5	0.5	0.5	0.5		0	0	0.5	0	0	0		0	0	0	0	0	0		0	0	0	0				0	0	0	0	0	0	0	0
		0	0	0	0	0	0		0	0	0	0	0	0		0.5	0	0	0	0	0		0	0	0	0				0	0	0	0	0	0	0	0
		0	0	0	0	0	0		0	0	0.5	0	0	0		0	0	0	0	0	0		0	0	0	0				0	0	0	0	0	0	0	0
		0	0	0	0	0	0		0	0	0	0	0	0		0	0	0	0	0	0		0	0	0	0				0	0	0	0	0	0	0	0
		0	0	0	0	0	0		0	0	0	0	0	0		0	0	0	0	0	0		0	0	0	0				0	0	0	0	0	0	0	0
		0	0	0	0	0	0		0	0	0	0	0	0		0	0	0	0	0	0		0	0	0	0				0	0	0.5	0	0	0	0	0
		0	0	0	0	0	0		0	0	0	0	0	0		0	0	0	0	0	0		0	0	0	0				0	0	0	0	0	0	0	0
		0	0	0	0	0	0		0	0	0	0	0	0		0	0	0	0	0	0		0	0	0	0				0	0	0	0	0	0	0	0
		0	0	0	0	0	0		0	0	0	0	0	0		0	0	0	0	0	0		0	0	0	0				0	0	0	0	0	0	0	0
		0	0	0	0	0	0		0	0	0	0	0	0		0	0	0	0	0	0		0	0	0	0				0	0	0	0	0	0	0.5	0
		0	0	0	0	0	0		0	0	0.5	0	0	0		0	0	0	0	0	0		0	0	0	0				0	0	0	0	0	0	0	0
		0	0	0	0	0	0		0	0	0	0	0	0		0	0	0	0	0	0		0	0	0	0				0	0	0	0	0	0	0	0
		0	0	0	0	0	0		0	0	0	0	0	0		0	0	0	0	0	0		0	0	0	0				0	0	0	0	0	0	0	0
		0	0	0	0	0	0		0	0	0	0	0	0		0	0	0	0	0	0		0	0	0	0				0	0	0	0	0	0	0	0
		0	0	0	0	0	0		0	0	0	0	0	0		0	0	0	0	0	0		0	0	0.5	0				0	0	0	0	0	0	0	0
		0	0	0	0	0	0		0	0	0	0	0	0		0	0	0	0	0	0		0	0	0	0				0	0	0	0	0	0	0	0
		0	0	0	0	0	0		0	0	0	0	0	0		0	0	0	0	0	0		0	0	0	0				0	0	0	0	0.5	0	0	0
		0	0	0	0	0	0		0	0	0	0	0	0		0	0	0	0	0	0		0	0	0	0				0	0	0	0	0	0	0	0
		0	0	0	0	0.5	0.5		0	0	0	0	0	0		0	0	0	0	0	0		0.5	0	0	0				0	0	0	0	0	0	0	0
		0	0	0	0	0	0		0	0	0	0	0	0		0	0	0	0	0	0		0	0	0	0				0	0	0	0	0	0	0	0
		0	0	0	0	0	0		0.5	0	0	0	0.5	0		0	0	0	0	0	0		0	0	0	0				0	0	0	0	0	0	0	0
		0	0	0	0	0	0		0	0	0	0	0	0		0	0	0	0	0	0		0	0	0	0				0	0	0	0	0	0	0	0
		0	0	0	0	0	0		0	0	0	0	0	0		0	0	0	0	0	0		0.5	0	0	0				0	0	0	0	0	0	0.5	0
		0	0	0	0	0	0		0	0	0	0	0	0		0	0	0	0	0	0		0	0	0	0				0	0	0	0	0	0	0	0
		0	0	0	0	0	0		0	0	0	0	0	0		0	0	0	0	0	0		0	0	0	0				0	0	0	0	0	0	0	0
		0	0	0	0	0	0		0	0	0	0	0	0		0	0	0.5	0	0	0		0	0	0	0				0	0	0	0	0	0	0	0
		0	0	0	0	0	0		0	0	0	0	0	0		0	0	0	0	0	0		0	0	0	0				0	0	0	0	0	0	0	0
		0	0	0	0	0	0		0	0	0	0	0	0		0	0	0	0	0	0		0	0	0	0				0	0	0	0	0	0	0	0
		0.5	0.5	0	0	0	0		0	0	0	0	0	0		0	0	0	0	0	0		0.5	0	0	0				0	0	0	0	0	0	0	0
		0	0	0	0	0	0		0	0	0	0	0	0		0	0	0	0	0	0		0	0	0	0				0	0	0	0	0	0	0	0
		0	0	0	0	0	0		0	0	0	0	0	0		0	0	0	0	0	0		0	0	0	0				0	0	0	0	0	0	0	0
		0.5	0.5	0.5	0.5	0	0		0	0	0	0	0	0		0	0	0	0	0	0		0	0	0	0				0	0	0	0	0	0	0	0
		0	0	0	0	0	0		0	0	0	0	0	0		0	0	0	0	0	0		0	0	0	0				0	0	0	0	0	0	0	0
		0	0	0	0	0	0		0	0	0	0	0	0		0	0	0	0	0	0		0	0	0	0				0	0	0.5	0	0	0	0	0
		0	0	0	0	0	0		0	0	0	0	0	0		0	0	0	0	0	0		0	0	0	0				0	0	0	0	0	0	0.5	0
		0	0	0	0	0	0		0	0	0	0	0	0		0	0	0	0	0	0		0	0	0.5	0				0	0	0	0	0	0	0	0
		1	0.5	0	0	0	0		0	0	0.5	0	0	0		0	0	0	0	0	0		0	0	0	0				0	0	0	0	0	0	0	0
		0	0	0	0	0	0		0	0	0	0	0	0		0	0	0	0	0	0		0	0	0.5	0				0	0	0.5	0	0	0	0	0
		0	0	0.5	0	0	0		0	0	0	0	0	0		0	0	0	0	0	0		0	0	0	0				0	0	0	0	0	0	0	0
		0	0	0	0	0	0		0	0	0	0	0	0		0	0	0	0	0	0		0.5	0	0	0				0	0	0	0	0	0	0	0
		0	0	0	0	0	0		0	0	0	0	0	0		0	0	0	0	0	0		0	0	0	0				0	0	0	0	0	0	0	0
		0	0	0.5	0.5	0	0		0	0	0	0	0	0		0	0	0	0	0	0		0	0	0	0				0	0	0	0	0	0	0	0
		0	0	0	0	0	0		0	0	0	0	0	0		0	0	0	0	0	0		0	0	0	0				0	0	0	0	0	0	0	0
		0	0	0	0	0	0		0	0	0	0	0	0		0	0	0	0	0	0		0	0	0	0				0	0	0	0	0	0	0	0
		0	0	0	0	0	0		0	0	0	0	0	0		0	0	0	0	0	0		0	0	0.5	0				0	0	0	0	0	0	0	0
		0	0	0	0	0	0		0	0	0	0	0	0		0	0	0	0	0	0		0	0	0.5	0				0	0	0	0	0	0	0	0
		0	0	0	0	0	0		0	0	0	0	0	0		0	0	0	0	0	0		0	0	0.5	0				0	0	0	0	0	0	0	0
		0	0	0	0	0	0		0	0	0	0	0	0		0	0	0	0	0	0		0	0	0	0				0	0	0	0	0	0	0	0
		0	0	0	0	0	0		0	0	0.5	0	0	0		0	0	0	0	0	0		0	0	0	0				0	0	0	0	0	0	0	0
		0.5	0.5	0	0	0	0		0	0	0	0	0	0		0	0	0	0	0	0		0	0	0	0				0	0	0	0	0	0	0	0
		0	0	0	0	0	0		0	0	0	0	0.5	0		0	0	0	0	0	0		0	0	0	0				0	0	0	0	0	0	0	0
		0	0	0	0	0	0		0	0	0	0	0	0		0	0	0	0	0	0		0	0	0	0				0	0	0	0	0	0	0	0
		0	0	0	0	0	0		0	0	0	0	0	0		0	0	0	0	0	0		0	0	0	0				0	0	0	0	0	0	0	0
		0.5	0	0	0	0	0		0	0	0	0	0	0		0	0	0	0	0	0		0	0	0	0				0	0	0	0	0	0	0	0
		0	0	0	0	0	0		0	0	0	0	0.5	0		0	0	0	0	0	0		0	0	0	0				0	0	0	0	0	0	0	0
		0	0	0	0	0	0		0	0	0	0	0	0		0	0	0	0	0	0		0.5	0.5	0	0				0	0	0	0	0	0	0	0
		0	0	0.5	0.5	0	0		0	0	0	0	0	0		0	0	0	0	0	0		0	0	0	0				0.5	0	0	0	0	0	0	0
		0	0	0	0	0.5	0		0	0	0	0	0	0		0	0	0	0	0	0		0	0	0	0				0	0	0	0	0	0	0	0
		0	0	0	0	0	0		0	0	0	0	0	0		0	0	0	0	0	0		0	0	0	0				0	0	0	0	0	0	0	0
		0	0	0	0	0	0		0	0	0	0	0	0		0	0	0	0	0	0		1	0	0	0				0	0	0	0	0	0	0	0
		0	0	0	0	0	0		0	0	0.5	0	0	0		0	0	0	0	0	0		0	0	0	0				0	0	0	0	0	0	0	0
		0	0	0	0	0	0		0	0	0	0	0	0		0	0	0	0	0	0		0	0	0	0				0	0	0.5	0	0.5	0	0	0
		0	0	0	0	0	0		0	0	0	0	1	0		0	0	0	0	0	0		0	0	0	0				0	0	0.5	0	0	0	0	0
		0	0	0	0	0	0		0	0	0	0	0	0		0	0	0	0	0	0		0	0	0.5	0				0	0	0	0	0	0	0	0
		0	0	0	0	0	0		0	0	0	0	0	0		0	0	0	0	0	0		0	0	0.5	0				0	0	0.5	0	0	0	0.5	0
		0	0	0	0	0	0		0	0	0	0	0	0		0	0	0	0	0	0		0	0	0	0				0	0	0	0	0	0	0	0
		0	0	0	0	0	0		0	0	0	0	0	0		0	0	0	0	0	0		0	0	0	0				0	0	0	0	0	0	0	0
		0	0	0	0	0	0		0	0	0	0	0	0		0	0	0	0	0	0		0	0	0	0				0	0	0	0	0	0	0.5	0
		0	0	0	0	0	0		0	0	0	0	0	0		0	0	0	0	0	0		0	0	0	0				0	0	0	0	0	0	0	0
		0	0	0	0	0	0		0	0	0	0	0.5	0		0	0	0	0	0	0		0	0	1	0				0	0	0	0	0	0	0	0
		0	0	0	0	0	0		0	0	0	0	0	0		0	0	0	0	0	0		0	0	0	0				0	0	0	0	0	0	0	0
		0	0	0	0	0	0		0	0	0	0	0.5	0		0	0	0	0	0	0		0	0	0	0				0	0	0	0	0	0	0	0
		0	0	0	0	0.5	0.5		0	0	0	0	0	0		0	0	0	0	0	0		0	0	0.5	0				0	0	0	0	0	0	0	0
		0.5	0	0.5	0.5	0	0		0	0	0	0	0	0		0	0	0	0	0	0		0	0	0	0				0	0	0	0	0	0	0	0
		0	0	0	0	0	0		0	0	0	0	0	0		0	0	0	0	0	0		0	0	0	0				0	0	0	0	0	0	0	0
		0	0	0	0	0	0		0	0	0	0	0	0		0	0	0	0	0	0		0	0	0	0				0	0	0	0	0	0	0	0
		0	0	0	0	0	0		0	0	0	0	0	0		0	0	0	0	0	0		0	0	0	0				0	0	0	0	0	0	0	0
		0	0	0	0	0	0		0.5	0	0	0	0	0		0	0	0	0	0	0		0	0	0	0				0	0	0	0	0	0	0	0
		0	0	0	0	0	0		0	0	0	0	0	0		0	0	0	0	0	0		0	0	0	0				0	0	0	0	0	0	0	0
		0	0	0	0	0	0		0	0	0	0	0	0		0	0	0	0	0	0		0	0	0	0				0	0	0	0	0	0	0	0
		0	0	0	0	0	0		0	0	0	0	0	0		0	0	0	0	0	0		0	0	0.5	0.5				0	0	0.5	0	0	0	0	0
		0	0	0	0	0	0		0	0	0	0	0	0		0	0	0	0	0	0		0	0	0	0				0	0	0	0	0	0	0	0
		0	0	0	0	0	0		0	0	0	0	0	0		0	0	0	0	0	0		0	0	0.5	0				0	0	0	0	0	0	0	0
		0	0	0	0	0	0		0	0	0	0	0	0		0	0	0	0	0	0		0	0	0	0				0	0	0	0	0	0	0	0
		0	0	0	0	0	0		0	0	0	0	0	0		0	0	0	0	0	0		0	0	0	0				0	0	0	0	0	0	0	0
		0	0	0.5	0.5	0.5	0.5		0	0	0	0	0	0		0	0	0	0	0	0		0	0	0.5	0				0	0	0	0	0	0	0	0
		0	0	0.5	0.5	0	0		0	0	0	0	0	0		0	0	0	0	0	0		0	0	0	0				0	0	0	0	0	0	0	0
		0	0	0	0	0	0		0	0	0	0	0	0		0	0	0	0	0	0		0	0	0.5	0				0	0	0	0	0	0	0	0
		0	0	0.5	0.5	0.5	0.5		0	0	0	0	0	0		0	0	0	0	0	0		0	0	0	0				0	0	0	0	0	0	0	0
		0.5	0.5	0	0	0	0		0	0	0	0	0	0		0	0	0	0	0	0		0	0	0	0				0	0	0.5	0	0	0	0	0
		0	0	0	0	0	0		0	0	0	0	0	0		0	0	0	0	0	0		0	0	0	0				0	0	0	0	0	0	0	0
		0	0	0	0	0	0		0	0	0	0	0	0		0	0	0	0	0	0		0.5	0	0	0				0	0	0	0	0	0	0	0
		0	0	0	0	0	0		0	0	0	0	0	0		0	0	0	0	0	0		0	0	0	0				0	0	0	0	0	0	0	0
		0.5	0.5	0	0	0.5	0.5		0	0	0	0	0	0		0	0	0	0	0	0		0	0	0	0				0	0	0	0	0	0	0	0
		0	0	0	0	0	0		0	0	0	0	0	0		0	0	0	0	0	0		0	0	0	0				0	0	0	0	0	0	0	0
		0	0	0	0	0	0		0	0	0	0	0	0		0	0	0.5	0	0	0		0	0	0	0				0	0	0	0	0	0	0.5	0
		0	0	0	0	0.5	0.5		0	0	0	0	0.5	0		0	0	0	0	0	0		0	0	0	0				0	0	0	0	0	0	0	0
		0	0	0	0	0	0		0	0	0	0	0	0		0	0	0	0	0	0		0	0	0	0				0	0	0	0	0	0	0	0
		0	0	0	0	0	0		0	0	0	0	0	0		0	0	0	0	0	0		0	0	0	0				0	0	0	0	0	0	0	0
		0	0	0	0	0	0		0	0	0.5	0	0	0		0	0	0	0	0	0		0	0	0	0				0	0	0	0	0	0	0	0
		0	0	0	0	0	0		0	0	0	0	0	0		0	0	0	0	0	0		0	0	0	0				0	0	0	0	0	0	0	0
		0.5	0.5	0	0	0	0		0	0	0	0	0	0		0	0	0	0	0	0		0	0	0	0				0	0	0	0	0	0	0	0
		0	0	0.5	0.5	0	0		0	0	0	0	0	0		0	0	0	0	0	0		0	0	0	0				0	0	0	0	0	0	0	0
		0	0	0	0	0	0		0	0	0	0	0	0		0	0	0	0	0	0		0	0	0	0				0	0	0.5	0	0	0	0	0
		0	0	0	0	0	0		0	0	0	0	0	0		0	0	0	0	0	0		0	0	0	0				0	0	0.5	0	0	0	0	0
		0	0	0	0	0	0		0	0	0	0	0	0		0	0	0	0	0	0		0	0	0	0				0	0	0	0	0	0	0	0
		0	0	0	0	0	0		0	0	0	0	0	0		0	0	0	0	0	0		0	0	0	0				0	0	0	0	0	0	0	0
		0	0	0	0	0	0		0	0	0	0	0	0		0	0	0	0	0	0		0	0	0	0				0	0	0	0	0	0	0	0
		0	0	0.5	0.5	0.5	0		0	0	0.5	0	0	0		0	0	0	0	0	0		0	0	0	0				0	0	0	0	0	0	0	0
		0	0	0	0	0	0		0	0	0	0	0	0		0	0	0	0	0	0		0	0	0.5	0				0	0	0	0	0	0	0	0
		0	0	0	0	0	0		0	0	0	0	0	0		0	0	0	0	0	0		0	0	0	0				0	0	0	0	0	0	0	0
		0	0	0	0	0	0		0	0	0	0	0	0		0	0	0	0	0	0		1	1	0	0				0	0	0	0	0	0	0	0
		0	0	0	0	0	0		0	0	0	0	0	0		0	0	0	0	0	0		0	0	0	0				0	0	0.5	0	0	0	0.5	0
		0	0	0	0	0	0		0	0	0	0	0	0		0	0	0	0	0	0		0	0	0	0				0	0	0	0	1	0	0	0
		0	0	0	0	0	0		0	0	0	0	0	0		0	0	0	0	0	0		0	0	0	0				0.5	0	0	0	0	0	0	0
		0	0	0	0	0	0		0	0	0.5	0	0	0		0	0	0	0	0	0		0.5	0.5	0	0				0	0	0	0	0	0	0.5	0
		0.5	0.5	0	0	0	0		0	0	0	0	0	0		0	0	0	0	0	0		0	0	0	0				0	0	0	0	0	0	0	0
		0	0	0	0	0	0		0	0	0	0	0	0		0	0	0	0	0	0		0	0	0	0				0	0	0	0	0	0	0	0
		0	0	0	0	0	0		0	0	0	0	0	0		0	0	0	0	0	0		0	0	0	0				0	0	0	0	0	0	0	0
		0	0	0	0	0	0		0	0	0	0	0	0		0	0	0	0	0	0		0	0	0	0				0	0	0	0	0	0	0	0
		0.5	0.5	0	0	0	0		0	0	0	0	0	0		0	0	0	0	0	0		0.5	0	0	0				0	0	0	0	0	0	0	0
		0	0	0	0	0	0		0	0	0	0	0	0		0	0	0	0	0	0		0	0	0	0				0	0	0	0	0	0	0	0
		0	0	0	0	0	0		0	0	0	0	0	0		0	0	0	0	0	0		0	0	0	0				0	0	0	0	0	0	0	0
		0	0	0	0	0	0		0	0	0	0	0	0		0	0	0	0	0	0		0	0	0	0				0	0	0	0	0	0	0	0
		0	0	0	0	0	0		0	0	0	0	0	0		0	0	0	0	0.5	0		0	0	0.5	0				0	0	0	0	0	0	0	0
		0	0	0	0	0	0		0	0	0	0	0	0		0	0	0	0	0	0		0	0	0	0				0	0	0	0	0	0	0.5	0
		0	0	0	0	0	0		0	0	0	0	0	0		0	0	0	0	0	0		0	0	0	0				0	0	0	0	0	0	0	0
		0	0	0	0	0	0		0	0	0	0	0	0		0	0	0	0	0	0		0.5	0.5	0	0				0	0	0	0	0	0	0.5	0
		0	0	0	0	0	0		0	0	0	0	0	0		0	0	0	0	0	0		0	0	0	0				0	0	0	0	0	0	0	0
		0	0	0	0	0	0		0	0	0	0	0	0		0	0	0	0	0	0		0	0	0	0				0	0	0	0	0	0	0	0
		0	0	0	0	0	0		0	0	0	0	0	0		0	0	0	0	0	0		0	0	0	0				0	0	0	0	0	0	0	0
		0	0	0	0	0	0		0	0	0	0	0	0		0	0	0	0	0	0		0	0	0	0				0	0	0	0	0	0	0	0
		0	0	0	0	0	0		0	0	0	0	0	0		0	0	0	0	0	0		0	0	0	0				0	0	0	0	0	0	0	0
		0	0	0	0	0	0		0	0	0	0	0	0		0	0	0	0	0	0		0	0	0	0				0	0	0	0	0	0	0	0
		0	0	0	0	0.5	0.5		0	0	0	0	0	0		0	0	0	0	0	0		0.5	0	0	0				0	0	0	0	0	0	0	0
		0	0	0	0	0	0		0	0	0	0	0	0		0	0	0	0	0	0		0	0	0	0				0	0	0	0	0	0	0	0
		0	0	0	0	0	0		0	0	0	0	0	0		0	0	0	0	0	0		0	0	0	0				0	0	0	0	0	0	0	0
		0	0	0	0	0.5	0.5		0	0	0.5	0	0	0		0	0	0	0	0	0		0	0	0	0				0	0	0	0	0	0	0	0
		0	0	0.5	0.5	0.5	0.5		0	0	0	0	0	0		0	0	0	0	0	0		0	0	0.5	0				0	0	0	0	0	0	0	0
		0	0	0	0	0	0		0	0	0	0	0	0		0	0	0	0	0	0		0	0	0	0				0	0	0	0	0	0	0	0
		0	0	0	0	0	0		0	0	0	0	0	0		0	0	0	0	0	0		0	0	0	0				0	0	0	0	0	0	0	0
		0	0	0	0	0	0		0	0	0	0	0	0		0	0	0	0	0	0		0	0	0	0				0	0	0	0	0	0	0	0
		0	0	0	0	0	0		0	0	0	0	0	0		0	0	0	0	0	0		0	0	0	0				0	0	0	0	0	0	0	0
		0	0	0	0	0.5	0.5		0	0	0	0	0	0		0	0	0	0	0	0		0	0	0	0				0	0	0	0	0	0	0	0
		0	0	0	0	0	0		0	0	0	0	0	0		0	0	0	0	0	0		0	0	0	0				0	0	0	0	0	0	0	0
		0	0	0	0	0	0		0	0	0	0	0	0		0	0	0	0	0	0		0	0	0	0				0	0	0	0	0	0	0	0
		0	0	0	0	0.5	0.5		0	0	0	0	0	0		0	0	0	0	0	0		0	0	0	0				0	0	0	0	0	0	0	0
		0	0	0	0	0	0		0	0	0	0	0	0		0	0	0	0	0	0		0	0	0	0				0	0	0	0	0	0	0	0
		0	0	0	0	0.5	0.5		0	0	0	0	0	0		0	0	0	0	0	0		0	0	0	0				0	0	0	0	0	0	0	0
		0	0	0	0	0	0		0	0	0	0	0	0		0	0	0	0	0	0		0.5	0.5	0	0				0	0	0	0	0	0	0	0
		0	0	0	0	0	0		0	0	0	0	0	0		0	0	0	0	0	0		0	0	0.5	0				0	0	0	0	0	0	0	0
		0	0	0	0	0	0		0	0	0	0	0	0		0	0	0	0	0	0		0	0	0	0				0	0	0	0	0	0	0	0
		0	0	0	0	0	0		0	0	0	0	0	0		0	0	0	0	0	0		0	0	0	0				0	0	0	0	0	0	0	0
		0	0	0	0	0	0		0	0	0	0	0	0		0	0	0	0	0	0		0	0	0	0				0	0	0	0	0	0	0	0
		0	0	0	0	0	0		0	0	0	0	0	0		0	0	0	0	0	0		0.5	0.5	0	0				0	0	0	0	0	0	0	0
		0	0	0	0	0	0		0	0	0	0	0	0		0	0	0	0	0	0		0	0	0	0				0	0	0	0	0	0	0	0
		0	0	0	0	0	0		0.5	0	0	0	0	0		0.5	0	0	0	0	0		0	0	0	0				0	0	0	0	0	0	0	0
		0	0	0	0	0	0		0	0	0	0	0	0		0	0	0	0	0	0		0	0	0	0				0	0	0	0	0	0	0	0
		0	0	0	0	0.5	0.5		0	0	0	0	0	0		0	0	0	0	0	0		0	0	0	0				0	0	0	0	0	0	0	0
		0	0	0	0	0	0		0	0	0	0	0	0		0	0	0	0	0	0		0	0	0	0				0	0	0	0	0	0	0	0
		0	0	0	0	0	0		0	0	0	0	0	0		0.5	0	0	0	0	0		0	0	0	0				0	0	0	0	0	0	0	0
		0	0	0	0	0	0		0	0	0	0	0	0		0	0	0	0	0	0		0	0	0	0				0	0	0	0	1	0	0	0
		0	0	0	0	0	0		0	0	0	0	0	0		0	0	0	0	0	0		0	0	0	0				0	0	0	0	0	0	0	0
		0	0	0.5	0.5	0	0		0	0	0	0	0	0		0	0	0	0	0	0		0	0	0	0				0	0	0	0	0	0	0	0
		0	0	0	0	0	0		0	0	0	0	0	0		0	0	0	0	0	0		0	0	0	0				0	0	0	0	0	0	0	0
		0	0	0	0	0	0		0	0	0	0	0	0		0	0	0	0	0	0		0	0	0	0				0	0	0	0	0	0	0	0
		0.5	0.5	0	0	0	0		0	0	0	0	1	0		0	0	0	0	0	0		0.5	0	0	0				0	0	0	0	0	0	0	0
		0	0	0	0	0	0		0	0	0	0	0	0		0	0	0	0	0	0		0	0	0	0				0	0	0	0	0	0	0	0
		0	0	0	0	0	0		0	0	0	0	0	0		0	0	0	0	0	0		0	0	0	0				0	0	0	0	0	0	0	0
		0	0	0	0	0	0		0	0	0	0	0	0		0	0	0	0	0	0		0.5	0	0	0				0	0	0.5	0	0	0	0	0
		0	0	0	0	0	0		0	0	0	0	0	0		0	0	0	0	0	0		0	0	0	0				0	0	0	0	0	0	0	0
		0	0	0	0	0	0		0	0	0	0	0.5	0		0	0	0	0	0	0		0	0	0	0				0	0	0	0	0	0	0	0
		0	0	0	0	0	0		0	0	0.5	0	0	0		0	0	0	0	0	0		0	0	0	0				0	0	0	0	0	0	0	0
		0.5	0.5	0	0	0	0		0	0	0	0	0	0		0	0	0	0	0	0		0	0	0	0				0	0	0	0	0	0	0.5	0
		0.5	0.5	0	0	0	0		0	0	0	0	0	0		0	0	0	0	0	0		0	0	0	0				0	0	0	0	0	0	0	0
		0	0	0	0	0	0		0	0	0	0	0	0		0	0	0	0	0	0		1	1	0	0				0	0	0	0	0	0	0	0
		0	0	0	0	0	0		0	0	0	0	0	0		0	0	0	0	0	0		0.5	0	0.5	0				0	0	0	0	0	0	0	0
		0	0	0	0	0	0		0	0	0	0	0	0		0	0	0	0	0	0		0	0	0	0				0	0	0	0	0	0	0	0
		0.5	0.5	0	0	0	0		0	0	0	0	0	0		0	0	0	0	0	0		0	0	0	0				0	0	0	0	0	0	0	0
		0	0	0	0	0	0		0	0	0	0	0	0		0	0	0	0	0	0		0	0	0	0				0	0	0	0	0.5	0	0	0
		0	0	0	0	0.5	0.5		0	0	0	0	0	0		0	0	0	0	0	0		0	0	0	0				0	0	0	0	0	0	0	0
		0	0	0	0	0	0		0.5	0	0	0	0	0		0	0	0	0	0	0		0	0	0	0				0	0	0	0	0	0	0	0
		0	0	0	0	0	0		0	0	0	0	0	0		0	0	0	0	0	0		0	0	0	0				0	0	0	0	0	0	0	0
		0	0	0	0	0	0		0.5	0	0	0	0	0		0	0	0	0	0	0		0	0	0	0				0	0	0	0	0	0	0	0
		0	0	0	0	0	0		0.5	0	0	0	0	0		0	0	0	0	0	0		0	0	0	0				0	0	0	0	0	0	0	0
		0	0	0	0	0	0		0	0	0	0	0	0		0	0	0	0	0	0		0	0	0	0				0	0	0	0	0	0	0	0
		0	0	0	0	0	0		0	0	0	0	0	0		0	0	0	0	0	0		0	0	0	0				0	0	0	0	0	0	0	0
		0	0	0	0	0	0		0	0	0	0	0	0		0	0	0	0	0	0		0	0	0	0				0	0	0.5	0	0	0	0	0
		0	0	0	0	0	0		0.5	0	0	0	0	0		0.5	0	0	0	0	0		0	0	0	0				0.5	0	0	0	0	0	0	0
		0	0	0	0	0	0		0	0	0	0	0	0		0	0	0	0	0	0		0	0	0	0				0	0	0	0	0	0	0	0
		0	0	0	0	0	0		0	0	0	0	0	0		0	0	0	0	0	0		0	0	0	0				0	0	0	0	0	0	0	0
		0	0	0	0	0	0		0	0	0	0	0	0		0	0	0	0	0	0		0	0	0	0				0	0	0	0	0	0	0	0
		0	0	0	0	0.5	0.5		0	0	0	0	0	0		0	0	0	0	0	0		0	0	0	0				0	0	0	0	0	0	0	0
		0	0	0.5	0.5	0	0		0	0	0	0	0	0		0	0	0	0	0	0		0.5	0	0	0				0	0	0	0	0	0	0	0
		0.5	0.5	0	0	0	0		0	0	0	0	0	0		0	0	0	0	0	0		0	0	0	0				0	0	0	0	0	0	0	0
		0	0	0.5	0.5	0	0		0	0	0	0	0	0		0	0	0	0	0	0		0	0	0	0				0	0	0	0	0	0	0	0
		0	0	0	0	0	0		0	0	0	0	0	0		0	0	0	0	0	0		0	0	0	0				0	0	0	0	0	0	0	0
		0	0	0	0	0	0		0	0	0	0	0	0		0	0	0	0	0	0		0	0	0	0				0	0	0	0	0	0	0	0
		0	0	0	0	0	0		0	0	0	0	0	0		0	0	0	0	0	0		0	0	0	0				0	0	0	0	0	0	0	0
		0.5	0	0	0	0	0		0	0	0	0	0	0		0	0	0	0	0	0		0	0	0	0				0	0	0	0	0	0	0	0
		0	0	0	0	0	0		0	0	0	0	0	0		0	0	0	0	0	0		0	0	0	0				0	0	0	0	0	0	0.5	0
		0	0	0	0	0	0		0	0	0	0	0	0		0	0	0	0	0	0		0	0	0	0				0	0	0	0	0	0	0	0
		0	0	0	0	0	0		0	0	0	0	0	0		0	0	0	0	0	0		0	0	0	0				0	0	0	0	0	0	0	0
		0	0	0	0	0	0		0	0	0.5	0	0	0		0	0	0	0	0	0		0	0	0	0				0	0	0	0	0	0	0	0
		0	0	0	0	0	0		0	0	0	0	0	0		0	0	0	0	0	0		0	0	0	0				0	0	0	0	0	0	0	0
		0	0	0	0	0	0		0	0	0	0	0	0		0	0	0	0	0	0		0	0	0	0				0	0	0	0	0	0	0	0
		0	0	0	0	0	0		0	0	0	0	0.5	0		0	0	0	0	0	0		0	0	0	0				0	0	0	0	0	0	0	0
		0	0	0	0	0.5	0		0	0	0	0	0	0		0	0	0	0	0	0		0	0	0	0				0	0	0	0	0	0	0	0
		0	0	0	0	0	0		0	0	0	0	0	0		0	0	0	0	0	0		0	0	0	0				0	0	0	0	0	0	0	0
		0	0	0	0	0	0		0	0	0	0	0.5	0		0	0	0	0	0	0		0	0	0	0				0	0	0	0	0	0	0	0
		0	0	0	0	0	0		0	0	0	0	0	0		0	0	0	0	0	0		0	0	0	0				0	0	0	0	0	0	0	0
		0	0	0	0	0	0		0	0	0	0	0	0		0	0	0	0	0	0		0.5	0.5	0	0				0	0	0	0	0	0	0	0
		0	0	0	0	0	0		0	0	0.5	0	0	0		0	0	0	0	0	0		0	0	0	0				0	0	0	0	0.5	0	0	0
		0	0	0	0	0	0		0	0	0	0	0	0		0	0	0	0	0	0		0	0	0	0				0	0	0	0	0.5	0	0	0
		0	0	0	0	0	0		0	0	0	0	0	0		0	0	0	0	0	0		0	0	0	0				0	0	0	0	0	0	0	0
		0	0	0	0	0	0		0	0	0	0	0	0		0	0	0	0	0	0		0	0	0.5	0				0	0	0	0	0	0	0	0
		0	0	0	0	0	0		0	0	0	0	0	0		0	0	0	0	0	0		0	0	0	0				0	0	0	0	0	0	0	0
		0	0	0	0	0.5	0.5		0	0	0	0	0	0		0	0	0	0	0	0		0	0	0	0				0	0	0	0	0	0	0	0
		0	0	0.5	0.5	1	0.5		0	0	0	0	0	0		0	0	0	0	0	0		0	0	0.5	0.5				0	0	0	0	0	0	0	0
		0	0	0	0	0	0		0	0	0	0	0	0		0	0	0	0	0	0		0	0	0	0				0	0	0	0	0	0	0	0
		0	0	0	0	0	0		0	0	0	0	0	0		0	0	0	0	0	0		0	0	0	0				0	0	0	0	0	0	0	0
		0	0	0	0	0	0		0	0	0	0	0	0		0	0	0	0	0	0		0	0	0.5	0				0	0	0.5	0	0	0	0	0
		0	0	0	0	0	0		0	0	0	0	0	0		0	0	0	0	0	0		0	0	0	0				0	0	0	0	0	0	0	0
		0	0	0	0	0	0		0	0	0	0	0	0		0	0	0.5	0	0	0		0	0	0	0				0	0	0	0	0	0	0	0
		0	0	0	0	0	0		0	0	0	0	0	0		0	0	0	0	0	0		0	0	0	0				0	0	0	0	0	0	0	0
		0.5	0.5	0	0	0	0		0	0	0	0	0	0		0	0	0	0	0	0		0	0	0.5	0				0	0	0	0	0	0	0.5	0
		0	0	0	0	0	0		0	0	0	0	0	0		0	0	0	0	0	0		0	0	0	0				0	0	0	0	0	0	0	0
		0	0	0.5	0.5	0	0		0	0	0	0	0.5	0		0	0	0	0	0	0		0	0	0	0				0	0	0	0	0	0	0	0
		0	0	0	0	0	0		0	0	0	0	0	0		0	0	0	0	0	0		0	0	0	0				0	0	0	0	0	0	0	0
		0	0	0	0	0	0		0	0	0	0	0	0		0	0	0	0	0	0		0.5	0.5	0	0				0	0	0	0	0	0	0	0
		0	0	0	0	0	0		0	0	0	0	0	0		0	0	0	0	0	0		0	0	0.5	0				0	0	0	0	0	0	0	0
		0	0	0	0	0	0		0	0	0	0	0	0		0	0	0	0	0	0		0	0	0	0				0	0	0	0	0	0	0	0
		0	0	0.5	0.5	0	0		0	0	0	0	0	0		0	0	0	0	0	0		0	0	0	0				0	0	0	0	0	0	0	0
		0	0	0	0	0	0		0	0	0	0	0	0		0	0	0	0	0	0		0	0	0	0				0	0	0	0	0	0	0	0
		0	0	0	0	0	0		0	0	0	0	0	0		0	0	0	0	0	0		0	0	0	0				0	0	0	0	0	0	0	0
		0	0	0	0	0	0		0	0	0	0	0	0		0	0	0	0	0	0		0	0	0	0				0	0	0	0	0	0	0	0
		0	0	0	0	0	0		0	0	0	0	0	0		0	0	0	0	0	0		0	0	0	0				0	0	0	0	0	0	0	0
		0	0	0	0	0	0		0	0	0	0	0	0		0	0	0	0	0	0		0	0	0	0				0	0	0	0	0	0	0	0
		0.5	0.5	0	0	0.5	0.5		0	0	0	0	0	0		0	0	0	0	0	0		0	0	0	0				0	0	0	0	0	0	0	0
		0.5	0.5	0	0	0	0		0	0	0	0	0	0		0	0	0	0	0	0		0	0	0	0				0	0	0	0	0	0	0	0
		0.5	0.5	0	0	0	0		0	0	0	0	0	0		0	0	0	0	0	0		0	0	0	0				0	0	0	0	0	0	0	0
		0	0	0	0	0.5	0.5		0	0	0	0	0	0		0	0	0	0	0	0		0	0	0	0				0	0	0	0	0	0	0	0
		0	0	0.5	0	0	0		0	0	0	0	0	0		0	0	0	0	0	0		0	0	0	0				0	0	0	0	0	0	0	0
		0	0	0	0	0	0		0.5	0	0	0	0	0		0	0	0	0	0	0		0	0	0.5	0				0	0	0	0	0	0	0	0
		0	0	0	0	0.5	0.5		0	0	0	0	0	0		0	0	0	0	0	0		0	0	0.5	0.5				0	0	0	0	0	0	0	0
		0	0	0	0	0	0		0	0	0	0	0	0		0	0	0	0	0	0		0	0	0	0				0	0	0	0	0	0	0	0
		0	0	0	0	0	0		0	0	0	0	0	0		0	0	0	0	0	0		0	0	0	0				0	0	0	0	0	0	0	0
		0	0	0	0	0	0		0	0	0	0	0	0		0	0	0	0	0	0		0	0	0	0				0	0	0	0	0	0	0	0
		0	0	0	0	0.5	0.5		0.5	0	0	0	0	0		0	0	0	0	0	0		0	0	0	0				0	0	0	0	0	0	0	0
		0	0	0	0	0	0		0	0	0	0	0	0		0.5	0	0	0	0	0		0	0	0	0				0	0	0	0	0	0	0	0
		0	0	0	0	0.5	0.5		0	0	0	0	0.5	0		0	0	0	0	0	0		0	0	0	0				0	0	0	0	0	0	0	0
		0	0	0	0	0	0		0	0	0	0	0	0		0	0	0	0	0	0		0	0	0	0				0	0	0	0	0	0	0	0
		0	0	0.5	0.5	0	0		0	0	0	0	0	0		0	0	0	0	0	0		0	0	0	0				0	0	0	0	0	0	0	0
		0	0	0	0	0	0		0	0	0	0	0	0		0	0	0	0	0	0		0	0	0	0				0	0	0	0	0	0	0	0
		0	0	0	0	0	0		0	0	0	0	0	0		0	0	0	0	0	0		0	0	0	0				0	0	0	0	0	0	0	0
		0	0	0	0	0	0		0	0	0	0	0	0		0	0	0	0	0	0		0	0	0	0				0	0	0	0	0	0	0	0
		0	0	0	0	0	0		0	0	0	0	0	0		0	0	0	0	0	0		0	0	0.5	0				0	0	0	0	0	0	0.5	0
		0	0	0	0	0.5	0.5		0	0	0	0	0.5	0		0	0	0	0	0	0		0	0	0	0				0	0	0	0	0	0	0	0
		0	0	0	0	0	0		0	0	0	0	0	0		0	0	0	0	0	0		0	0	0	0				0	0	0	0	0	0	0	0
		0	0	0	0	0	0		0	0	0	0	0	0		0	0	0	0	0	0		0	0	0.5	0				0	0	0	0	0	0	0	0
		0.5	0.5	0	0	0	0		0	0	0	0	0	0		0	0	0	0	0	0		0	0	0	0				0	0	0	0	0	0	0	0
		0	0	0	0	0	0		0	0	0	0	0	0		0	0	0	0	0	0		0	0	0	0				0	0	0	0	0	0	0	0
		0	0	0.5	0.5	0.5	0.5		0	0	0	0	0	0		0	0	0	0	0	0		0	0	0.5	0				0	0	0	0	0	0	0	0
		0	0	0.5	0.5	0	0		0	0	0	0	0	0		0	0	0	0	0	0		0	0	0	0				0	0	0.5	0	0	0	0	0
		0	0	0	0	0	0		0	0	0	0	0	0		0	0	0	0	0	0		0	0	0	0				0	0	0	0	0	0	0	0
		0.5	0.5	0	0	0	0		0	0	0	0	0	0		0	0	0	0	0	0		0	0	0	0				0	0	0	0	0	0	0	0
		0	0	0	0	0	0		0	0	0	0	0	0		0	0	0	0	0	0		0	0	0	0				0	0	0	0	0	0	0	0
		0	0	0	0	0	0		0	0	0	0	0	0		0	0	0	0	0	0		0	0	0	0				0.5	0	0	0	0	0	0	0
		0	0	0	0	0	0		0	0	0	0	0.5	0		0	0	0	0	0	0		0	0	0.5	0				0	0	0	0	0	0	0	0
		0	0	0	0	0	0		0	0	0	0	0	0		0	0	0	0	0	0		0	0	0	0				0	0	0	0	0	0	0	0
		0	0	0	0	0	0		0	0	0	0	0	0		0	0	0	0	0	0		0	0	0	0				0	0	0	0	0	0	0	0
		0	0	0	0	0.5	0.5		0	0	0	0	0	0		0	0	0	0	0	0		0	0	0	0				0	0	0	0	0	0	0	0
		0	0	0	0	0	0		0	0	0	0	0	0		0	0	0	0	0	0		0	0	0	0				0	0	0	0	0	0	0	0
		0.5	0.5	0	0	0	0		0	0	0	0	0	0		0	0	0	0	0	0		0	0	0	0				0	0	0	0	0	0	0	0
		0	0	0	0	0	0		0	0	0	0	0	0		0	0	0	0	0	0		0	0	0.5	0				0	0	0	0	0	0	0	0
		0	0	0.5	0.5	0	0		0	0	0	0	0	0		0	0	0	0	0	0		0	0	0	0				0	0	0	0	0	0	0	0
		0	0	0.5	0.5	0	0		0	0	0	0	0	0		0	0	0	0	0	0		0	0	0	0				0	0	0	0	0	0	0	0
		0	0	0	0	0	0		0	0	0	0	0	0		0	0	0	0	0	0		0	0	0.5	0.5				0	0	0.5	0	0	0	0	0
		0	0	0	0	0	0		0	0	0	0	0	0		0	0	0	0	0	0		0	0	0	0				0	0	0	0	0	0	0	0
		0	0	0	0	0	0		0	0	0	0	0	0		0	0	0	0	0	0		0	0	0	0				0	0	0	0	0	0	0	0
		0	0	0	0	0	0		0	0	0	0	0	0		0	0	0	0	0	0		0	0	0	0				0	0	0	0	0	0	0	0
		0	0	0	0	0	0		0	0	0	0	0	0		0	0	0	0	0	0		0	0	0	0				0	0	0	0	0	0	0	0
		0.5	0.5	0	0	0	0		0	0	0	0	0	0		0	0	0	0	0	0		0	0	0	0				0	0	0	0	0	0	0	0
		0	0	0	0	0	0		0	0	0	0	0	0		0.5	0	0	0	0	0		0	0	0	0				0	0	0	0	0	0	0.5	0
		0	0	0	0	0.5	0.5		0	0	0	0	0	0		0	0	0	0	0	0		0	0	0.5	0				0	0	0	0	0	0	0	0
		0	0	0	0	0	0		0	0	0	0	0	0		0	0	0	0	0	0		0	0	0	0				0	0	0	0	0	0	0	0
		0	0	0	0	0	0		0	0	0	0	0	0		0	0	0	0	0	0		0	0	0	0				0	0	0	0	0	0	0	0
		0	0	0	0	0	0		0	0	0	0	0	0		0	0	0	0	0	0		0	0	0	0				0	0	0	0	0	0	0	0
		0	0	0	0	0	0		0	0	0.5	0	0	0		0	0	0	0	0	0		0	0	0	0				0	0	0	0	0	0	0	0
		0	0	0	0	0	0		0	0	0	0	0.5	0		0	0	0	0	0	0		0	0	0	0				0	0	0	0	0	0	0	0
		0	0	0	0	0	0		0	0	0	0	0	0		0	0	0	0	0	0		0	0	0	0				0	0	0.5	0	0.5	0	0	0
		0	0	0	0	0	0		0	0	0	0	0	0		0	0	0	0	0	0		0	0	0	0				0	0	0	0	0	0	0	0
		0	0	0	0	0	0		0	0	0	0	0	0		0	0	0	0	0	0		0	0	0	0				0	0	0	0	0	0	0	0
		0	0	0	0	0	0		0	0	0	0	0	0		0	0	0	0	0	0		0	0	0.5	0.5				0	0	0	0	0	0	0	0
		0	0	0	0	0	0		0	0	0	0	0	0		0	0	0	0	0	0		0	0	0	0				0	0	0	0	0	0	0	0
		0	0	0	0	0	0		0	0	0	0	0	0		0	0	0	0	0	0		0	0	0	0				0	0	0	0	0	0	0	0
		0	0	0	0	0	0		0	0	0	0	0	0		0	0	0	0	0	0		0	0	0	0				0	0	0	0	0	0	0	0
		0	0	0	0	0	0		0	0	0	0	0	0		0	0	0	0	0	0		0	0	0	0				0	0	0	0	0	0	0	0
		0	0	0	0	0	0		0	0	0	0	0	0		0	0	0	0	0	0		0	0	0.5	0				0	0	0	0	0	0	0	0
		0	0	0	0	0	0		0	0	0	0	0	0		0	0	0	0	0	0		0	0	0	0				0	0	0	0	0	0	0	0
		0	0	0	0	0	0		0	0	0	0	0	0		0	0	0	0	0	0		0	0	0	0				0	0	0	0	0	0	0	0
		0	0	0	0	0	0		0	0	0	0	0	0		0	0	0	0	0	0		0	0	0	0				0	0	0	0	0	0	0	0
		0	0	0	0	0	0		0	0	0	0	0	0		0	0	0	0	0	0		0	0	0	0				0	0	0	0	0	0	0	0
		0.5	0.5	0	0	0	0		0	0	0	0	0	0		0	0	0	0	0	0		0	0	0	0				0	0	0	0	0	0	0	0
		0	0	0	0	0	0		0	0	0	0	0.5	0		0	0	0	0	0	0		0	0	0	0				0	0	0	0	0	0	0	0
		0.5	0	0.5	0.5	0	0		0	0	0	0	0	0		0	0	0	0	0	0		0	0	0	0				0	0	0	0	0	0	0	0
		0.5	0.5	0	0	0	0		0	0	0	0	0	0		0	0	0	0	0	0		0.5	0	0	0				0	0	0	0	0	0	0	0
		0	0	0	0	0	0		0	0	0	0	0	0		0	0	0	0	0	0		0	0	0	0				0	0	0	0	0	0	0	0
		0	0	0	0	0.5	0.5		0	0	0	0	0	0		0	0	0	0	0	0		0	0	0	0				0	0	0	0	0	0	0	0
		0	0	0.5	0.5	0	0		0	0	0	0	0	0		0	0	0	0	0	0		0	0	0	0				0	0	0	0	0	0	0	0
		0	0	0	0	0	0		0	0	0	0	0	0		0	0	0	0	0	0		0	0	0	0				0	0	0	0	0	0	0	0
		0	0	0	0	0	0		0	0	0	0	0	0		0	0	0	0	0	0		0	0	0	0				0	0	0	0	0	0	0	0
		0	0	0	0	0	0		0	0	0	0	0	0		0	0	0	0	0	0		0	0	0	0				0	0	0	0	0	0	0	0
		0	0	0	0	0	0		0	0	0	0	0	0		0	0	0	0	0	0		0	0	0	0				0	0	0	0	0	0	0	0
		0	0	0	0	0	0		0	0	0	0	0	0		0	0	0	0	0	0		0	0	0	0				0	0	0	0	0	0	0	0
		0.5	0	0	0	0	0		0	0	0	0	0	0		0	0	0	0	0	0		0	0	0	0				0	0	0	0	0	0	0	0
		0	0	0	0	0	0		0	0	0	0	0	0		0	0	0	0	0	0		0	0	0	0				0	0	0	0	0	0	0	0
		0	0	0.5	0.5	0	0		0	0	0	0	0	0		0	0	0	0	0	0		0	0	0	0				0	0	0	0	0	0	0	0
		0	0	0	0	0	0		0	0	0	0	0	0		0	0	0	0	0	0		0	0	0	0				0	0	0	0	0	0	0	0
		0	0	0	0	0	0		0	0	0	0	0	0		0	0	0	0	0	0		0	0	0	0				0	0	0	0	0	0	0	0
		0	0	0	0	0	0		0	0	0	0	0	0		0	0	0	0	0	0		0	0	0	0				0	0	0	0	0	0	0	0
		0	0	0	0	0	0		0	0	0.5	0.5	0	0		0	0	0	0	0	0		0	0	0	0				0	0	0	0	0	0	0	0
		0	0	0	0	0	0		0	0	0	0	0	0		0	0	0	0	0	0		0	0	0	0				0	0	0	0	0	0	0	0
		0	0	0	0	0	0		0	0	0	0	0	0		0	0	0	0	0	0		0	0	0.5	0				0	0	0	0	0	0	0	0
		0	0	0	0	0	0		0	0	0	0	0	0		0	0	0	0	0	0		0	0	0	0				0	0	0	0	0	0	0	0
		0	0	0	0	0	0		0	0	0	0	0	0		0	0	0	0	0	0		0	0	0	0				0	0	0	0	0	0	0	0
		0	0	0	0	0	0		0	0	0	0	0	0		0	0	0	0	0	0		0	0	0	0				0	0	0	0	0	0	0	0
		0	0	0	0	0	0		0	0	0	0	0	0		0	0	0	0	0	0		0	0	0	0				0	0	0	0	0	0	0	0
		0	0	0	0	0	0		0	0	0	0	0	0		0	0	0	0	0	0		0	0	0	0				0	0	0	0	0	0	0	0
		0	0	0	0	0.5	0.5		0	0	0	0	0	0		0	0	0	0	0	0		0	0	0	0				0	0	0	0	0	0	0	0
		0	0	0	0	0.5	0.5		0	0	0	0	0	0		0	0	0	0	0	0		0	0	0	0				0	0	0	0	0	0	0	0
		1	1	0	0	0	0		0	0	0	0	0	0		0	0	0	0	0	0		0	0	0	0				0.5	0	0	0	0	0	0	0
		0.5	0.5	0	0	0.5	0		0	0	0	0	0	0		0	0	0	0	0	0		0	0	0	0				0	0	0	0	0	0	0	0
		0	0	0	0	0	0		0	0	0	0	0	0		0	0	0	0	0	0		0	0	0	0				0	0	0	0	0	0	0	0
		0	0	0	0	0	0		0	0	0	0	0	0		0	0	0	0	0	0		0	0	0	0				0	0	0	0	0	0	0	0
		0	0	0.5	0.5	0	0		0	0	0	0	0	0		0	0	0	0	0	0		0	0	0.5	0				0	0	0	0	0	0	0	0
		0	0	0	0	0	0		0	0	0	0	0	0		0	0	0	0	0	0		0	0	0	0				0	0	0	0	0	0	0	0
		0	0	0	0	0	0		0	0	0	0	0	0		0	0	0	0	0	0		0	0	0	0				0	0	0	0	0	0	0.5	0
		0	0	0	0	0	0		0	0	0	0	0	0		0	0	0	0	0	0		0	0	0	0				0	0	0	0	0	0	0	0
		0	0	0	0	0	0		0	0	0	0	0	0		0	0	0	0	0	0		0	0	0	0				0	0	0	0	0	0	0	0
		0	0	0	0	0	0		0	0	0	0	0	0		0	0	0	0	0	0		0	0	0	0				0	0	0	0	0	0	0	0
		0	0	0	0	0	0		0	0	0	0	0	0		0	0	0	0	0	0		0	0	0	0				0	0	0	0	0	0	0	0
		0.5	0.5	0	0	0	0		0	0	0	0	0	0		0	0	0	0	0	0		0	0	0	0				0	0	0	0	0	0	0	0
		0	0	0	0	0	0		0	0	0.5	0.5	0	0		0	0	0	0	0	0		0	0	0	0				0	0	0	0	0	0	0	0
		0.5	0.5	0.5	0.5	0	0		0	0	0	0	0	0		0	0	0	0	0	0		0	0	0	0				0	0	0	0	0	0	0	0
		0	0	0	0	0	0		0	0	0	0	0	0		0	0	0	0	0	0		0	0	0	0				0	0	0	0	0	0	0	0
		0	0	0.5	0.5	0	0		0	0	0	0	0	0		0	0	0	0	0	0		0	0	0	0				0	0	0	0	0	0	0	0
		0	0	0	0	0	0		0	0	0	0	0	0		0	0	0	0	0	0		0	0	0	0				0	0	0	0	0	0	0	0
		0	0	0	0	0	0		0	0	0	0	0	0		0	0	0	0	0	0		0	0	0	0				0	0	0	0	0	0	0	0
		0	0	0	0	0	0		0	0	0	0	0	0		0	0	0	0	0	0		0	0	0	0				0	0	0	0	0	0	0	0
		0	0	0	0	0.5	0.5		0	0	0	0	0	0		0	0	0	0	0	0		0	0	0.5	0				0	0	0	0	0	0	0.5	0
		0	0	0	0	0	0		0	0	0	0	0	0		0	0	0	0	0	0		0.5	0	0	0				0	0	0	0	0	0	0	0
		0	0	0	0	0	0		0	0	0	0	0	0		0	0	0	0	0	0		0	0	0	0				0	0	0	0	0	0	0	0
		0	0	0.5	0.5	0	0		0	0	0	0	0	0		0	0	0	0	0	0		0	0	0	0				0	0	0	0	0	0	0	0
		0	0	0	0	0	0		0	0	0	0	0	0		0.5	0	0	0	0	0		0	0	0	0				0	0	0	0	0	0	0	0
		0	0	0.5	0.5	0.5	0.5		0	0	0	0	0	0		0	0	0	0	0	0		0	0	0	0				0	0	0	0	0	0	0	0
		0	0	0	0	0	0		0	0	0	0	0	0		0	0	0	0	0	0		0	0	0	0				0	0	0	0	0.5	0	0	0
		0.5	0.5	0	0	0	0		0	0	0	0	0	0		0	0	0	0	0.5	0		0	0	0	0				0	0	0	0	0	0	0	0
		0	0	0.5	0.5	0	0		0	0	0	0	0	0		0	0	0	0	0	0		0	0	0	0				0	0	0	0	0	0	0	0
		0	0	0	0	0	0		0	0	0	0	0	0		0	0	0	0	0	0		0	0	0.5	0				0	0	0	0	0	0	0	0
		0	0	0	0	0	0		0	0	0	0	0	0		0	0	0	0	0	0		0	0	0	0				0.5	0	0	0	0	0	0	0
		0	0	0	0	0	0		0	0	0	0	0	0		0	0	0	0	0	0		0	0	0	0				0	0	0	0	0	0	0	0
		0	0	0	0	0	0		0	0	0	0	0	0		0	0	0	0	0	0		0	0	0	0				0	0	0	0	0	0	0	0
		0	0	0	0	0	0		0	0	0	0	0	0		0	0	0	0	0	0		0	0	0	0				0	0	0	0	0	0	0	0
		0	0	0	0	0	0		0	0	0	0	0	0		0	0	0	0	0	0		0	0	0	0				0	0	0.5	0	0	0	0	0
		0	0	0	0	0	0		0	0	0	0	0	0		0	0	0	0	0	0		0	0	0	0				0	0	0	0	0	0	0	0
		0	0	0	0	0	0		0	0	0	0	0	0		0	0	0	0	0	0		0	0	0	0				0	0	0	0	0	0	0	0
		0	0	0	0	0	0		0	0	0	0	0	0		0	0	0	0	0	0		0	0	0	0				0	0	0	0	0	0	0	0
		0	0	0	0	0	0		0	0	0	0	0	0		0	0	0	0	0	0		0	0	0.5	0				0	0	0	0	0	0	0	0
		0	0	0	0	0	0		0.5	0	0	0	0	0		0	0	0	0	0	0		0	0	0	0				0	0	0	0	0	0	0	0
		0	0	0	0	0	0		0	0	0	0	0	0		0	0	0	0	0	0		0	0	0	0				0	0	0	0	0	0	0	0
		0	0	0	0	0	0		0	0	0	0	0	0		0	0	0	0	0	0		0	0	0	0				0	0	0	0	0	0	0	0
		0	0	0	0	0	0		0	0	0	0	0	0		0	0	0	0	0	0		0.5	0	0	0				0	0	0	0	0	0	0	0
		0	0	0.5	0.5	0	0		0	0	0	0	0	0		0	0	0	0	0	0		0	0	0	0				0	0	0	0	0	0	0	0
		0	0	0	0	0.5	0.5		0	0	0	0	0	0		0	0	0	0	0	0		0	0	0.5	0				0	0	0	0	0	0	0	0
		0	0	0	0	0	0		0	0	0	0	0	0		0	0	0	0	0	0		0.5	0.5	0	0				0	0	0	0	0	0	0	0
		0	0	0	0	0	0		0	0	0	0	0	0		0	0	0	0	0	0		0	0	0	0				0	0	0	0	0	0	0	0
		0	0	0	0	0	0		0	0	0	0	0	0		0	0	0	0	0	0		0	0	0	0				0	0	0	0	0	0	0	0
		0	0	0	0	0	0		0	0	0	0	0	0		0	0	0	0	0	0		0	0	0	0				0	0	0	0	0	0	0	0
		0	0	0	0	0	0		0	0	0	0	0	0		0	0	0	0	0	0		0	0	0	0				0	0	0	0	0	0	0	0
		0	0	0	0	0	0		0	0	0	0	0	0		0	0	0	0	0	0		0	0	0.5	0				0	0	0	0	0	0	0	0
		0.5	0.5	0	0	0	0		0	0	0	0	0	0		0	0	0	0	0	0		0	0	0	0				0	0	0	0	0	0	0	0
		0	0	0.5	0.5	0	0		0	0	0	0	0	0		0	0	0	0	0	0		0.5	0	0	0				0	0	0	0	0	0	0	0
		0	0	0	0	0	0		0	0	0	0	0	0		0	0	0	0	0	0		0	0	0	0				0	0	0	0	0	0	0	0
		0	0	0	0	0	0		0	0	0.5	0	0	0		0.5	0	0	0	0	0		0	0	0	0				0	0	0	0	0	0	0	0
		0	0	0	0	0.5	0.5		0	0	0	0	0	0		0	0	0	0	0	0		0	0	0	0				0	0	0	0	0	0	0	0
		0	0	0	0	0	0		0	0	0	0	0	0		0	0	0	0	0	0		0	0	0	0				0	0	0	0	0	0	0	0
		0	0	0	0	0.5	0		0	0	0	0	0	0		0	0	0	0	0	0		0	0	0	0				0	0	0	0	0	0	0	0
		0	0	0	0	0	0		0	0	0.5	0	0	0		0	0	0	0	0	0		0	0	0	0				0	0	0	0	0	0	0	0
		0	0	0	0	0	0		0	0	0	0	0	0		0	0	0	0	0.5	0		0	0	0	0				0	0	0	0	0	0	0	0
		0.5	0.5	0	0	0	0		0	0	0	0	0	0		0	0	0	0	0	0		0	0	0	0				0	0	0	0	0	0	0	0
		0.5	0.5	0	0	0	0		0	0	0	0	0	0		0	0	0	0	0	0		0	0	0	0				0	0	0	0	0	0	0	0
		0	0	0	0	0	0		0	0	0	0	0	0		0	0	0	0	0	0		0	0	0.5	0				0	0	0	0	0	0	0	0
		0	0	0	0	0	0		0	0	0	0	0	0		0	0	0	0	0	0		0	0	0	0				0	0	0	0	0	0	0	0
		0	0	0	0	0	0		0	0	0	0	0	0		0	0	0	0	0	0		0	0	0	0				0	0	0	0	0.5	0	0	0
		0	0	0	0	0	0		0	0	0	0	0	0		0	0	0	0	0	0		1	1	0.5	0				0	0	0	0	0	0	0	0
		0	0	0	0	0	0		0	0	0.5	0	0	0		0	0	0	0	0	0		0	0	0	0				0	0	0	0	0	0	0	0
		0	0	0	0	0.5	0.5		0	0	0.5	0	0	0		0	0	0	0	0	0		0	0	0	0				0	0	0	0	0	0	0	0
		0.5	0.5	0	0	0	0		0	0	0	0	0	0		0	0	0	0	0	0		0	0	0	0				0	0	0	0	0	0	0	0
		0	0	0	0	0	0		0	0	0	0	0	0		0	0	0	0	0	0		0	0	0	0				0	0	0	0	0	0	0	0
		0	0	0	0	0	0		0	0	0	0	0	0		0	0	0	0	0	0		0	0	0	0				0	0	0	0	0	0	0	0
		0	0	0	0	0	0		0	0	0	0	0	0		0	0	0	0	0	0		0.5	0	0	0				0	0	0	0	0	0	0	0
		0.5	0.5	0	0	0	0		0	0	0	0	0	0		0	0	0	0	0	0		0	0	0	0				0	0	0	0	0	0	0	0
		0	0	0.5	0	0	0		0	0	0	0	0	0		0	0	0	0	0	0		0	0	0.5	0.5				0	0	0	0	0	0	0.5	0
		0	0	0	0	0	0		0	0	0	0	0	0		0	0	0	0	0	0		0	0	0	0				0	0	0	0	0	0	0	0
		0	0	0	0	0.5	0.5		0	0	0	0	0	0		0	0	0	0	0	0		0	0	0	0				0	0	0	0	0	0	0	0
		0	0	0	0	0	0		0	0	0	0	0	0		0	0	0	0	0	0		0	0	0	0				0	0	0	0	0	0	0	0
		0	0	0	0	0.5	0.5		0.5	0	0	0	0	0		0	0	0	0	0	0		0.5	0.5	0.5	0				0	0	0.5	0			0	0
		0	0	0	0	0	0		0	0	0	0	0	0		0	0	0	0	0	0		0	0	0	0				0	0	0	0			0	0
		0	0	0	0	0	0		0	0	0	0	0	0		0	0	0	0	0	0		0	0	0	0				0.5	0	0	0			0	0
		0	0	0	0	0	0		0	0	0	0	0	0		0	0	0	0	0	0		0	0	0	0				0	0	0	0			0	0
		0	0	0	0	0	0		0	0	0	0	0	0		0	0	0	0	0	0		0	0	0	0				0	0	0	0			0	0
		0	0	0	0	0	0		0	0	0	0	0	0		0	0	0	0	0	0		0	0	0	0				0	0	0	0			0	0
		0	0	0	0	0	0		0	0	0	0	0	0		0	0	0	0	0	0		0	0	0	0				0	0	0	0			0	0
		0	0	0	0	0	0		0	0	0	0	0	0		0	0	0	0	0	0		0	0	0	0				0	0	0	0			0	0
		0	0	0	0	0	0		0	0	0	0	0	0		0	0	0	0	0	0		0	0	0	0				0	0	0	0			0	0
		0	0	0	0	0	0		0	0	0	0	0	0		0	0	0	0	0	0		0	0	0	0				0	0	0	0			0	0
		0	0	0	0	0	0		0	0	0	0	0	0		0	0	0	0	0	0		0	0	0	0				0	0	0	0			0	0
		0	0	0	0	0	0		0	0	0	0	0	0		0	0	0	0	0	0		0	0	0	0				0	0	0	0			0	0
		0	0	0	0	0	0		0	0	0	0	0	0		0	0	0	0	0	0		0.5	0	0	0				0	0	0.5	0			0	0
		0	0	0	0	0	0		0	0	0	0	0	0		0	0	0	0	0	0		0.5	0	0	0				0	0	0	0			0	0
		0	0	0.5	0	0	0		0	0	0	0	0	0		0	0	0	0	0	0		0	0	0	0				0	0	0	0			0	0
		0	0	0	0	0	0		0.5	0	0	0	0	0		0	0	0	0	0	0		0	0	0	0				0	0	0	0			0	0
		0	0	0	0	0.5	0.5		0	0	0	0	0	0		0	0	0	0	0	0		0	0	0	0				0	0	0	0			0	0
		0.5	0.5	0	0	0	0		0	0	0	0	0	0		0	0	0	0	0	0		0	0	0	0				0	0	0	0			0	0
		0	0	0	0	0	0		0	0	0	0	0	0		0	0	0	0	0	0		0	0	0	0				0	0	0	0			0	0
		0	0	0.5	0.5	0	0		0	0	0	0	0	0		0	0	0	0	0	0		0	0	0	0				0	0	0	0			0	0
		0	0	0	0	0	0		0	0	0	0	0	0		0	0	0	0	0	0		0	0	0	0				0	0	0	0			0	0
		0	0	0	0	0	0		0	0	0	0	0	0		0	0	0	0	0	0		0	0	0.5	0				0	0	0.5	0			0	0
		0	0	0	0	0	0		0	0	0	0	0	0		0	0	0	0	0	0		0.5	0	0	0				0	0	0	0			0	0
		0	0	0	0	0	0		0	0	0	0	0	0		0	0	0	0	0	0		0	0	0	0				0	0	0	0			0	0
		0	0	0.5	0.5	0	0		0	0	0	0	0.5	0		0	0	0	0	0	0		0	0	0	0				0	0	0	0			0	0
		0	0	0	0	0	0		0	0	0.5	0	0	0		0	0	0	0	0	0		0	0	0	0				0	0	0	0			0	0
		0.5	0.5	0	0	0	0		0	0	0	0	0	0		0	0	0	0	0	0		0	0	0	0				0	0	0	0			0	0
		0	0	0	0	0.5	0		0.5	0	0	0	0	0		0	0	0	0	0	0		1	1	0	0				0	0	0	0			0	0
		0	0	0	0	0	0		0	0	0	0	0	0		0	0	0	0	0	0		0.5	0	0	0				0	0	0	0			0	0
		0	0	0	0	0	0		0	0	0	0	0	0		0	0	0	0	0	0		0	0	0	0				0	0	0	0			0	0
		0	0	0	0	0	0		0.5	0	0	0	0	0		0	0	0	0	0	0		0	0	0	0				0	0	0	0			0	0
		0	0	0	0	0	0		0	0	0	0	0	0		0	0	0	0	0	0		0.5	0	0	0				0	0	0	0			0.5	0
		0	0	0	0	0	0		0	0	0	0	0	0		0	0	0	0	0	0		0	0	0	0				0	0	0	0			0	0
		0	0	0	0	0	0		0	0	0	0	0	0		0.5	0	0	0	0	0		0	0	0	0				0	0	0	0			0	0
		0	0	0	0	0.5	0.5		0	0	0	0	0	0		0	0	0	0	0	0		0.5	0	0	0				0	0	0	0			0	0
		0	0	0	0	0	0		0	0	0	0	0	0		0	0	0	0	0	0		0	0	0	0				0	0	0	0			0.5	0
		0	0	0	0	0	0		0	0	0	0	0	0		0	0	0	0	0	0		0	0	0.5	0				0	0	0	0			0	0
		0	0	0	0	0	0		0	0	0	0	0	0		0	0	0	0	0	0		0	0	0	0				0	0	0	0			0	0
		0	0	0	0	0	0		0	0	0	0	0	0		0	0	0	0	0	0		0.5	0	0	0				0	0	0	0			0	0
		0	0	0	0	0.5	0.5		0	0	0	0	0	0		0	0	0	0	0	0		0	0	0	0				0	0	0	0			0	0
		0	0	0	0	0	0		0	0	0	0	0	0		0	0	0	0	0	0		0	0	0	0				0	0	0.5	0			0	0
		0	0	0	0	0	0		0	0	0	0	0	0		0	0	0	0	0	0		0	0	0	0				0	0	0	0			0	0
		0	0	0	0	0	0		0	0	0	0	0	0		0	0	0	0	0	0		0	0	0	0				0	0	0	0			0	0
		0.5	0.5	0	0	0.5	0		0	0	0	0	0	0		0	0	0	0	0	0		0	0	0	0				0	0	0	0			0	0
		0	0	0	0	0	0		0	0	0	0	0	0		0	0	0	0	0	0		0	0	0	0				0	0	0	0			0	0
		0	0	0	0	0	0		0	0	0	0	0	0		0	0	0	0	0	0		0	0	0.5	0				0	0					0	0
		0	0	0	0	0	0		0	0	0	0	0	0		0	0	0	0	0	0		0	0	0	0				0	0					0	0
		0	0	0	0	0	0		0	0	0	0	0	0		0	0	0	0	0	0		0	0	0	0				0	0					0	0
		0	0	0	0	0	0		0	0	0	0	0	0		0	0	0	0	0	0		0	0	0	0				0	0					0	0
		0	0	0	0	0	0		0	0	0	0	0	0		0	0	0	0	0	0		0	0	0	0				0	0					0	0
		0	0	0	0	0	0		0	0	0	0	0	0		0	0	0	0	0	0		0	0	0	0				0	0					0	0
		0	0	0	0	0	0		0	0	0	0	0	0		0	0	0	0	0	0		0	0	0	0				0	0					0	0
		0.5	0.5	0	0	0	0		0	0	0	0	0	0		0	0	0	0	0	0		0	0	0	0				0	0					0	0
		0	0	0	0	0	0		0	0	0	0	0	0		0	0	0	0	0	0		0	0	0	0				0	0					0	0
		0	0	0	0	0	0		0	0	0	0	0	0		0	0	0	0	0	0		0.5	0.5	0	0				0	0					0	0
		0	0	0	0	0	0		0	0	0	0	0.5	0		0	0	0	0	0	0		0	0	0	0				0	0					0	0
		0	0	0	0	0	0		0	0	0	0	0	0		0	0	0.5	0	0	0		0	0	0	0				0	0					0	0
		0	0	0	0	0	0		0	0	0	0	0	0		0	0	0	0	0	0		0	0	0	0				0	0					0	0
		0	0	0	0	0	0		0	0	0	0	0	0		0	0	0	0	0	0		0	0	0.5	0				0	0					0	0
		0	0	0	0	0	0		0	0	0	0	0	0		0	0	0	0	0	0		0.5	0	0	0				0	0					0	0
		0	0	0	0	0.5	0.5		0	0	0	0	0	0		0	0	0	0	0	0		0	0	0	0				0	0					0	0
		0	0	0	0	0	0		0	0	0	0	0	0		0	0	0	0	0	0		0	0	0	0				0	0					0.5	0
		0	0	0	0	0	0		0	0	0	0	0	0		0	0	0	0	0	0		0	0	0.5	0				0.5	0					0	0
		0	0	0	0	0.5	0.5		0	0	0	0	0	0		0	0	0	0	0	0		0	0	0.5	0				0	0					0	0
		0	0	0	0	0	0		0	0	0	0	0	0		0	0	0	0	0	0		0	0	0	0				0	0					0	0
		0	0	0	0	0	0		0	0	0	0	0	0		0	0	0	0	0	0		0	0	0	0				0	0					0	0
		0	0	0	0	0.5	0.5		0	0	0	0	0	0		0	0	0	0	0	0		0	0	0	0				0	0					0	0
		0	0	0.5	0.5	0	0		0	0	0	0	0	0		0	0	0	0	0	0		0	0	0	0				0	0					0	0
		0	0	0	0	0	0		0	0	0	0	0	0		0	0	0	0	0	0		0	0	0	0				0	0					0	0
		0	0	0	0	0.5	0.5		0	0	0	0	0	0		0	0	0	0	0	0		0	0	0	0				0	0					0	0
		0.5	0.5	0	0	0	0		0	0	0	0	0	0		0	0	0	0	0	0		0	0	0	0				0	0					0	0
		0	0	0	0	0	0		0	0	0	0	0	0		0	0	0	0	0	0		0	0	0	0				0	0					0	0
		0	0	0.5	0.5	0.5	0.5		0	0	0	0	0	0		0	0	0	0	0	0		0	0	0	0				0	0
		0	0	0	0	0	0		0	0	0	0	0	0		0	0	0	0	0	0		0.5	0	0	0				0	0
		0	0	0	0	0	0		0	0	0	0	0	0		0	0	0	0	0	0		0	0	0	0				0	0
		0	0	0	0	0	0		0	0	0	0	0	0		0	0	0	0	0	0		0	0	0	0				0	0
		0	0	0	0	0	0		0	0	0	0	0	0		0	0	0	0	0	0		0	0	0	0				0	0
		0	0	0	0	0	0		0	0	0	0	0	0		0	0	0	0	0	0		0	0	0	0				0	0
		0	0	0	0	0	0		0	0	0	0	0	0		0	0	0	0	0	0		0	0	0	0				0	0
		0	0	0	0	0	0		0	0	0	0	0	0		0	0	0	0	0	0		0	0	0	0				0	0
		0	0	0	0	0	0		0	0	0	0	0	0		0	0	0	0	0	0		0	0	0	0				0	0
		0	0	0	0	0	0		0	0	0	0	0	0		0	0	0	0	0	0		0	0	0.5	0				0	0
		0	0	0	0	0	0		0	0	0	0	0	0		0	0	0	0	0	0		0	0	0	0				0	0
		0.5	0.5	0	0	0	0		0	0	0	0	0	0		0	0	0	0	0	0		0.5	0	0	0				0	0
		0	0	0	0	0	0		0	0	0	0	0	0		0	0	0	0	0	0		0	0	0	0				0	0
		0	0	0	0	0	0		0	0	0	0	0	0		0	0	0	0	0	0		0	0	0	0				0	0
		0	0	0	0	0	0		0	0	0	0	0	0		0	0	0	0	0	0		0	0	0	0				0	0
		0	0	0	0	0	0		0	0	0	0	0	0		0	0	0	0	0	0		0	0	0	0				0	0
		0	0	0	0	0	0		0	0	0	0	0	0		0	0	0	0	0	0		0.5	0.5	0	0				0	0
		0	0	0	0	0	0		0	0	0	0	0	0		0	0	0	0	0	0		0	0	0	0				0	0
		0	0	0	0	0	0		0	0	0	0	0	0		0	0	0	0	0	0		0	0	0	0				0	0
		0	0	0	0	0	0		0	0	0	0	0	0		0	0	0	0	0	0		0	0	0	0				0	0
		0	0	0	0	0	0		0	0	0	0	0	0		0	0	0	0	0	0		0	0	0	0				0	0
		0	0	0	0	0	0		0.5	0	0	0	0	0		0	0	0	0	0	0		0	0	0	0				0	0
		0	0	0	0	0	0		0	0	0	0	0	0		0	0	0	0	0	0		0	0	0	0				0	0
		0	0	0	0	0	0		0.5	0	0	0	0	0		0	0	0	0	0	0		0	0	0	0				0	0
		0	0	0	0	0	0		0	0	0	0	0	0		0	0	0	0	0	0		0	0	0	0				0	0
		0	0	0	0	0	0		0	0	0	0	0	0		0	0	0	0	0	0		0	0	0.5	0				0	0
		0	0	0	0	0	0		0	0	0	0	0	0		0	0	0	0	0.5	0		0	0	0	0				0	0
		0	0	0	0	0.5	0.5		0	0	0	0	0	0		0	0	0	0	0	0		0	0	0	0				0	0
		0	0	0	0	0	0		0	0	0	0	0	0		0	0	0	0	0	0		0	0	0	0				0	0
		0	0	0	0	0	0		0	0	0	0	0	0		0	0	0	0	0	0		0	0	0	0				0	0
		0	0	0	0	0	0		0	0	0	0	0	0		0	0	0	0	0	0		0	0	0	0				0	0
		0	0	0	0	1	1		0	0	0	0	0	0		0	0	0	0	0	0		0	0	0.5	0				0	0
		0	0	0	0	0	0		0	0	0	0	0	0		0	0	0	0	0	0		0	0	0	0				0	0
		0	0	0	0	0	0		0	0	0	0	0.5	0		0	0	0	0	0	0		0	0	0	0				0	0
		0	0	0	0	0	0		0	0	0	0	0	0		0	0	0	0	0	0		0	0	0	0				0	0
		0	0	0	0	0	0		0	0	0	0	0	0		0	0	0	0	0	0		0	0	0	0				0.5	0
		0	0	0	0	0	0		0	0	0	0	0	0		0	0	0	0	0	0		0	0	0	0				0	0
		0	0	0	0	0	0		0	0	0	0	0	0		0	0	0	0	0	0		0	0	0	0				0	0
		0	0	0	0	0	0		0	0	0	0	0	0		0	0	0	0	0	0		0	0	0	0				0	0
		0	0	0	0	0	0		0	0	0	0	0	0		0	0	0	0	0	0		0	0	0	0				0	0
		0	0	0	0	0	0		0	0	0	0	0	0		0	0	0	0	0	0		0	0	0	0				0	0
		0	0	0	0	0	0		0	0	0	0	0	0		0	0	0	0	0	0		0	0	0	0				0	0
		0	0	0	0	0	0		0	0	0	0	0	0		0	0	0	0	0	0		0	0	0	0				0	0
		0	0	0	0	0.5	0.5		0	0	0	0	0	0		0	0	0	0	0	0		0	0	0.5	0				0	0
		0	0	0	0	0	0		0	0	0	0	0	0		0	0	0	0	0	0		0	0	0	0				0	0
		0.5	0.5	0	0	0	0		0	0	0	0	0	0		0	0	0	0	0	0		0	0	0	0				0	0
		0	0	0	0	0	0		0	0	0	0	0	0		0	0	0	0	0	0		0	0	0	0				0	0
		0	0	0	0	0	0		0	0	0	0	0	0		0	0	0	0	0	0		0	0	0	0				0	0
		0	0	0	0	0	0		0	0	0.5	0	0	0		0	0	0	0	0	0		0	0	0	0				0	0
		0	0	0	0	0	0		0	0	0	0	0	0		0	0	0	0	0	0		0	0	0	0				0	0
		0	0	0	0	0	0		0	0	0	0	0	0		0	0	0	0	0	0		0	0	0	0				0	0
		0	0	0	0	0	0		0	0	0	0	0	0		0	0	0	0	0	0		0	0	0	0				0	0
		0	0	0	0	0	0		0	0	0	0	0	0		0	0	0	0	0	0		0	0	0	0				0	0
		0	0	0	0	0.5	0		0	0	0	0	0.5	0		0	0	0	0	0	0		0	0	0	0				0	0
		0	0	0.5	0.5	0	0		0	0	0	0	0	0		0	0	0	0	0	0		0	0	0	0				0	0
		0	0	0	0	0	0		0	0	0	0	0	0		0	0	0	0	0	0		0	0	0	0				0	0
		0	0	0	0	0	0		0	0	0	0	0	0		0	0	0	0	0	0		0.5	0	0.5	0				0	0
		0	0	0	0	0	0		0	0	0	0	0	0		0	0	0	0	0	0		0.5	0	0	0				0	0
		0	0	0	0	0	0		0	0	0	0	0	0		0	0	0	0	0	0		0	0	0.5	0				0	0
		0.5	0.5	0	0	0	0		0	0	0	0	0	0		0	0	0	0	0	0		0	0	0	0				0	0
		0	0	0	0	0	0		0	0	0	0	0	0		0	0	0	0	0	0		0	0	0	0				0	0
		0	0	0	0	0	0		0	0	0	0	0	0		0	0	0	0	0	0		0	0	0	0				0	0
		0	0	0.5	0	0	0		0	0	0	0	0	0		0.5	0	0	0	0	0		0	0	0	0				0	0
		0	0	0	0	0	0		0	0	0	0	0	0		0	0	0	0	0	0		0	0	0	0				0	0
		0	0	0	0	0	0		0	0	0	0	0	0		0	0	0	0	0	0		0	0	0	0				0	0
		0.5	0.5	0	0	0	0		0	0	0	0	0	0		0	0	0	0	0	0		0	0	0	0				0	0
		0	0	0	0	0	0		0.5	0	0	0	0	0		0	0	0	0	0	0		0	0	0	0				0	0
		0	0	0	0	0	0		0	0	0	0	0	0		0	0	0	0	0	0		0	0	0	0				0	0
		0.5	0	0	0	0	0		0	0	0	0	0	0		0	0	0	0	0	0		0	0	0	0				0	0
		0	0	0	0	0	0		0	0	0	0	0	0		0	0	0	0	0	0		0	0	0	0				0	0
		0	0	0	0	0	0		0	0	0	0	0	0		0	0	0	0	0	0		1	0.5	0	0				0	0
		0	0	0	0	0	0		0	0	0	0	0	0		0	0	0	0	0	0		0	0	0	0				0	0
		0	0	0	0	0	0		0	0	0	0	0	0		0	0	0	0	0	0		0	0	0	0				0	0
		0	0	0	0	0	0		0	0	0	0	0	0		0	0	0	0	0	0		0.5	0	0	0				0.5	0
		0	0	0	0	0	0		0	0	0	0	0	0		0	0	0	0	0	0		0	0	0	0				0	0
		0	0	0	0	0	0		0	0	0	0	0	0		0	0	0	0	0	0		0	0	0.5	0.5				0	0
		0	0	0	0	0	0		0	0	0	0	0	0		0	0	0	0	0	0		0	0	0	0				0	0
		0	0	0	0	0	0		0	0	0	0	0	0		0	0	0	0	0	0		0	0	0	0				0	0
		0	0	0	0	0	0		0	0	0	0	0	0		0	0	0	0	0	0		0	0	0	0				0	0
		0	0	0	0	0	0		0	0	0	0	0	0		0	0	0	0	0	0		0	0	0	0				0	0
		0	0	0	0	0	0		0	0	0	0	0	0		0	0	0	0	0	0		0	0	0	0				0	0
		0.5	0.5	0	0	0	0		0	0	0	0	0	0		0	0	0	0	0	0		0	0	0	0				0	0
		0	0	0.5	0.5	0	0		0	0	0	0	0	0		0	0	0	0	0	0		0	0	0	0				0	0
		0	0	0	0	0	0		0	0	0	0	0	0		0	0	0	0	0	0		0	0	0	0				0	0
		0	0	0	0	0	0		0	0	0	0	0	0		0	0	0	0	0	0		0	0	0	0				0	0
		0	0	0	0	0	0		0	0	0	0	0	0		0.5	0	0	0	0	0		0	0	0	0				0	0
		0	0	0	0	0	0		0	0	0	0	0	0		0	0	0	0	0	0		0	0	0	0				0	0
		0	0	0	0	0	0		0	0	0	0	0	0		0	0	0	0	0	0		0.5	0	0	0				0	0
		0.5	0.5	0	0	0	0		0	0	0	0	0	0		0	0	0	0	0	0		0	0	0	0				0	0
		0	0	0	0	0	0		0	0	0	0	0	0		0	0	0	0	0	0		0	0	0	0				0	0
		0	0	0	0	0	0		0	0	0	0	0	0		0	0	0	0	0	0		0	0	0	0				0	0
		0	0	0	0	0	0		0	0	0	0	0	0		0	0	0	0	0	0		0	0	0	0				0	0
		0	0	0	0	0	0		0	0	0	0	0	0		0	0	0	0	0	0		0	0	0	0				0	0
		0	0	0	0	0	0		0	0	0	0	0	0		0	0	0	0	0	0		0	0	0	0				0	0
		0	0	0	0	0	0		0	0	0	0	0	0		0	0	0	0	0	0		0	0	0	0				0	0
		0	0	0	0	0.5	0.5		0	0	0	0	0	0		0	0	0	0	0	0		0	0	0	0				0	0
		0	0	0	0	0.5	0.5		0	0	0	0	0	0		0	0	0	0	0	0		0	0	0	0				0	0
		0	0	0.5	0.5	0	0		0	0	0	0	0	0		0	0	0	0	0	0		1	0.5	0	0				0	0
		0.5	0.5	0	0	0.5	0.5		0	0	0	0	0	0		0	0	0	0	0	0		0	0	0	0				0	0
		0	0	0	0	0.5	0.5		0	0	0	0	0	0		0	0	0	0	0	0		0	0	0	0				0	0
		0	0	0	0	0	0		0	0	0	0	0	0		0	0	0	0	0	0		0	0	0	0				0	0
		0	0	0	0	0	0		0	0	0	0	0	0		0	0	0	0	0	0		0	0	0	0				0	0
		0	0	0.5	0	0	0		0	0	0	0	0	0		0	0	0	0	0	0		0	0	0	0				0	0
		0	0	0	0	0.5	0.5		0	0	0	0	0	0		0	0	0	0	0.5	0		0	0	0	0				0	0
		0	0	0	0	0	0		0	0	0	0	0	0		0	0	0	0	0	0		0	0	0	0				0	0
		0	0	0	0	0	0		0	0	0	0	0	0		0	0	0	0	0	0		0	0	0	0				0	0
		0	0	0	0	0	0		0	0	0	0	0	0		0	0	0	0	0	0		0	0	0	0				0	0
		0	0	0	0	0	0		0	0	0	0	0	0		0	0	0	0	0	0		0	0	0	0				0	0
		0	0	0.5	0.5	0	0		0	0	0	0	0	0		0	0	0	0	0	0		0	0	0.5	0				0	0
		0	0	0	0	0	0		0	0	0	0	0	0		0	0	0	0	0	0		0	0	0	0				0	0
		0	0	0	0	0	0		0	0	0	0	0	0		0	0	0	0	0	0		0	0	0	0				0	0
		0	0	0	0	0	0		0	0	0	0	0	0		0	0	0.5	0	0	0		0	0	0	0				0	0
		0	0	0	0	0	0		0	0	0	0	0	0		0	0	0	0	0	0		0	0	0	0				0	0
		0	0	0	0	0	0		0	0	0	0	0	0		0	0	0	0	0	0		0	0	0	0				0	0
		0	0	0	0	0	0		0	0	0	0	0	0		0	0	0	0	0	0		0	0	0	0				0	0
		0	0	0	0	0.5	0.5		0	0	0	0	0.5	0		0	0	0	0	0	0		0	0	0	0				0.5	0
		0	0	0	0	0	0		0	0	0	0	0	0		0	0	0	0	0	0		0	0	0	0				0	0
		0	0	0	0	0	0		0	0	0	0	0	0		0	0	0	0	0	0		0	0	0	0				0	0
		0.5	0.5	0	0	0	0		0	0	0	0	0	0		0	0	0	0	0	0		0	0	0	0				0	0
		0	0	0	0	0	0		0	0	0	0	0	0		0	0	0	0	0	0		0.5	0	0	0				0	0
		0	0	0	0	0	0		0	0	0	0	0	0		0	0	0	0	0	0		0	0	0.5	0				0.5	0
		0	0	0	0	0.5	0.5		0	0	0	0	0	0		0	0	0	0	0	0		0	0	0	0				0	0
		0	0	0	0	0	0		0	0	0	0	0	0		0	0	0	0	0	0		0	0	0	0				0	0
		0	0	0	0	0	0		0	0	0	0	0	0		0	0	0	0	0	0		0	0	0.5	0				0	0
		0	0	0	0	0	0		0	0	0	0	0	0		0	0	0	0	0	0		0	0	0	0				0	0
		0	0	0	0	0	0		0	0	0	0	0	0		0	0	0	0	0	0		0	0	0	0				0	0
		0	0	0	0	0	0		0	0	0.5	0	0	0		0	0	0	0	0	0		0	0	0	0				0	0
		0	0	0	0	0	0		0	0	0	0	0	0		0	0	0	0	0	0		0	0	0	0				0	0
		0	0	0	0	0	0		0	0	0	0	0	0		0	0	0	0	0	0		0	0	0.5	0.5				0	0
		0	0	0	0	0	0		0	0	0	0	0	0		0	0	0	0	0	0		0	0	0	0				0	0
		0	0	0.5	0	0	0		0	0	0	0	0	0		0	0	0	0	0	0		0	0	0	0				0	0
		0	0	0	0	0	0		0	0	0	0	0	0		0	0	0	0	0	0		0	0	0	0				0	0
		0	0	0	0	0.5	0.5		0	0	0	0	0	0		0	0	0	0	0	0		0	0	0.5	0				0	0
		0	0	0	0	0	0		0	0	0	0	0.5	0		0	0	0	0	0	0		0	0	0	0				0	0
		0	0	0	0	0	0		0.5	0	0	0	0	0		0	0	0	0	0	0		0	0	0	0				0	0
		0	0	0	0	0	0		0.5	0	0	0	0	0		0.5	0	0	0	0	0		0	0	0	0				0	0
		0	0	0	0	0	0		0	0	0	0	0	0		0	0	0	0	0	0		0	0	0	0				0	0
		0	0	0	0	0	0		0	0	0	0	0	0		0	0	0	0	0	0		0	0	0	0				0	0
		0	0	0	0	0	0		0	0	0	0	0	0		0.5	0	0	0	0	0		0	0	0	0				0	0
		0	0	0	0	0	0		0	0	0	0	0	0		0	0	0	0	0	0		0	0	0	0				0	0
		0	0	0	0	0	0		0	0	0.5	0	0	0		0	0	0	0	0	0		0	0	0	0				0	0
		0	0	0	0	0	0		0	0	0	0	0	0		0	0	0	0	0	0		0	0	0	0				0	0
		0	0	0	0	0	0		0	0	0	0	0	0		0	0	0	0	0	0		0	0	0	0				0	0
		0.5	0.5	0	0	0	0		0	0	0	0	0	0		0	0	0	0	0	0		0	0	0	0				0	0
		0.5	0.5	0	0	0	0		0	0	0	0	0	0		0	0	0	0	0	0		0	0	0	0				0	0
		0	0	0	0	0	0		0	0	0	0	0	0		0	0	0	0	0	0		0	0	0	0				0	0
		0	0	0	0	0	0		0.5	0	0	0	0	0		0	0	0	0	0	0		0	0	0	0				0	0
		0	0	0	0	0	0		0	0	0	0	0	0		0	0	0	0	0	0		0	0	0	0				0	0
		0.5	0.5	0	0	0.5	0.5		0	0	0	0	0	0		0	0	0	0	0	0		0	0	0	0				0	0
		0	0	0	0	0	0		0	0	0	0	0	0		0	0	0	0	0	0		0	0	0	0				0	0
		0	0	0	0	0	0		0	0	0	0	0	0		0	0	0	0	0	0		0	0	0	0				0	0
		0	0	0	0	0	0		0	0	0	0	0	0		0	0	0	0	0	0		0	0	0	0				0	0
		0	0	0	0	0.5	0.5		0	0	0	0	0	0		0	0	0	0	0	0		0	0	0	0				0	0
		0	0	0	0	0	0		0	0	0	0	0	0		0	0	0	0	0	0		0	0	0	0				0	0
		0	0	0	0	0	0		0	0	0	0	0	0		0	0	0	0	0	0		0	0	0	0				0	0
		0	0	0	0	0	0		0	0	0	0	0	0		0	0	0	0	0	0		0.5	0	0	0				0	0
		0	0	0	0	0	0		0	0	0	0	0	0		0	0	0	0	0	0		0	0	0	0				0	0
		0	0	0	0	0	0		0	0	0	0	0	0		0	0	0	0	0	0		0	0	0	0				0	0
		0	0	0	0	0	0		0	0	0	0	0	0		0	0	0	0	0	0		0	0	0	0				0	0
		0	0	0	0	0	0		0	0	0	0	0	0		0	0	0	0	0	0		0	0	0.5	0				0	0
		0	0	0	0	0	0		0	0	0	0	0	0		0	0	0	0	0	0		0	0	0	0				0	0
		0	0	0	0	0	0		0	0	0	0	0	0		0	0	0	0	0	0		0	0	0	0				0	0
		0	0	0	0	0.5	0.5		0	0	0	0	0	0		0	0	0	0	0	0		0	0	0	0				0	0
		0	0	0.5	0.5	0	0		0	0	0	0	0	0		0	0	0	0	0	0		0	0	0	0				0	0
		0	0	0	0	0	0		0	0	0	0	0	0		0.5	0.5	0	0	0	0		0	0	0	0				0	0
		0	0	0	0	0	0		0	0	0	0	0	0		0	0	0	0	0	0		0	0	0	0				0	0
		0	0	0	0	0	0		0	0	0	0	0	0		0	0	0	0	0	0		0	0	0	0				0	0
		0	0	0	0	0	0		0	0	0	0	0	0		0	0	0	0	0	0		0	0	0	0				0	0
		0	0	0	0	0	0		0	0	0	0	0	0		0	0	0	0	0	0		0	0	0	0				0	0
		0	0	0	0	0	0		0	0	0	0	0	0		0	0	0	0	0	0		0	0	0	0				0	0
		0	0	0	0	0.5	0.5		0	0	0	0	0	0		0	0	0	0	0	0		0	0	0	0				0	0
		0	0	0	0	0	0		0	0	0	0	0	0		0	0	0	0	0	0		0	0	0	0				0	0
		0	0	0	0	0	0		0	0	0.5	0	0	0		0	0	0	0	0	0		0	0	0	0				0	0
		0	0	0	0	0	0		0	0	0	0	0	0		0	0	0	0	0	0		0	0	0	0				0	0
		0	0	0	0	0.5	0.5		0	0	0	0	0	0		0	0	0	0	0	0		0	0	0	0				0	0
		0	0	0	0	0	0		0	0	0	0	0	0		0	0	0	0	0	0		0	0	0	0				0	0
		0	0	0	0	0	0		0	0	0	0	0	0		0	0	0	0	0	0		0	0	0	0				0	0
		0	0	0	0	0	0		0	0	0	0	0	0		0	0	0	0	0	0		0	0	0.5	0				0	0
		0	0	0.5	0.5	0	0		0	0	0	0	0	0		0	0	0	0	0	0		0	0	0	0				0	0
		0	0	0	0	0.5	0.5		0	0	0	0	0	0		0	0	0	0	0	0		0	0	0	0				0	0
		0	0	0	0	0	0		0	0	0	0	0	0		0	0	0	0	0.5	0		0	0	0	0				0	0
		0	0	0	0	0	0		0	0	0	0	0	0		0	0	0	0	0	0		0	0	0	0				0	0
		0	0	0	0	0	0		0	0	0	0	0	0		0.5	0.5	0	0	0	0		0	0	0	0				0	0
		0	0	0	0	0	0		0	0	0	0	0	0		0	0	0	0	0	0		0	0	0	0				0	0
		0	0	0	0	0	0		0	0	0	0	0	0		0	0	0	0	0	0		0	0	1	0				0	0
		0	0	0	0	0	0		0	0	0	0	0	0		0	0	0	0	0	0		0	0	0	0				0	0
		0	0	1	1	0	0		0	0	0	0	0	0		0	0	0	0	0	0		0	0	0	0				0	0
		0	0	0	0	0	0		0	0	0	0	0	0		0	0	0	0	0	0		0	0	0	0				0	0
		0	0	0	0	0	0		0	0	0	0	0	0		0	0	0	0	0	0		0	0	0	0				0	0
		0	0	0	0	0	0		0	0	0	0	0	0		0	0	0	0	0	0		0	0	0	0				0	0
		0	0	0	0	0	0		0	0	0	0	0	0		0	0	0	0	0	0		0	0	0.5	0				0	0
		0	0	0	0	0	0		0	0	0	0	0	0		0	0	0	0	0	0		0	0	0	0				0	0
		0	0	0	0	0	0		0	0	0	0	0	0		0	0	0	0	0	0		0	0	0.5	0				0	0
		0	0	0	0	0	0		0	0	0	0	0	0		0	0	0	0	0	0		0	0	0	0				0	0
		0	0	0	0	0	0		0	0	0	0	0	0		0	0	0	0	0	0		0	0	0	0				0.5	0
		0	0	0	0	0	0		0	0	0	0	0	0		0	0	0	0	0	0		0	0	0	0				0	0
		0	0	0	0	0	0		0	0	0	0	0	0		0	0	0	0	0	0		0	0	0	0				0	0
		0.5	0	0.5	0.5	0	0		0	0	0	0	0	0		0	0	0	0	0	0		0	0	0	0				0	0
		0	0	0	0	0.5	0.5		0	0	0	0	0	0		0	0	0	0	0	0		0	0	0	0				0	0
		0	0	0	0	0	0		0	0	0	0	0	0		0	0	0	0	0	0		0	0	0.5	0				0	0
		0.5	0	0	0	0	0		0	0	1	0	0	0		0	0	0	0	0	0		0	0	0	0				0	0
		0	0	0.5	0.5	0	0		0	0	0	0	0	0		0	0	0	0	0	0		0.5	0	0.5	0				0	0
		0	0	0	0	0	0		0	0	0	0	0	0		0	0	0	0	0	0		0	0	0	0				0	0
		0	0	0	0	0	0		0	0	0	0	0	0		0	0	0	0	0	0		0	0	0	0				0	0
		0	0	0	0	0	0		0	0	0	0	0	0		0	0	0	0	0	0		1	0	0	0				0	0
		0	0	0	0	0	0		0	0	0	0	0	0		0	0	0	0	0	0		0	0	0	0				0	0
		0.5	0.5	0	0	0	0		0	0	0	0	0	0		0	0	0	0	0	0		0	0	0	0				0	0
		0	0	0	0	0	0		0	0	0	0	0	0		0	0	0	0	0	0		0	0	0	0				0	0
		0	0	0	0	0.5	0.5		0	0	0	0	0	0		0	0	0	0	0	0		0	0	0	0				0	0
		0	0	0.5	0.5	0	0		0	0	0	0	0	0		0	0	0	0	0	0		0	0	0	0				0	0
		0.5	0.5	0	0	0	0		0	0	0	0	0	0		0	0	0	0	0	0		0	0	0	0				0	0
		0	0	0	0	0	0		0	0	0	0	0	0		0	0	0	0	0	0		0	0	0	0				0	0
		0	0	0	0	0	0		0	0	0	0	0	0		0	0	0	0	0	0		0	0	0	0				0	0
		0	0	0	0	0	0		0	0	0	0	0	0		0	0	0.5	0	0	0		0.5	0.5	0	0				0	0
		0	0	0	0	0	0		0	0	0.5	0	0	0		0	0	0	0	0	0		0	0	0	0				0	0
		0.5	0.5	0	0	0	0		0	0	0	0	0	0		0	0	0	0	0	0		0	0	0	0				0	0
		0	0	0	0	0	0		0	0	0	0	0	0		0	0	0	0	0	0		0	0	0	0				0	0
		0	0	0	0	0	0		0	0	0	0	0	0		0	0	0	0	0	0		0	0	0	0				0	0
		0	0	0	0	0	0		0	0	0	0	0	0		0	0	0	0	0	0		0	0	0	0				0	0
		0	0	0	0	0	0		0	0	0	0	0	0		0	0	0	0	0	0		0	0	0	0				0	0
		0	0	0	0	0	0		0	0	0	0	0	0		0	0	0	0	0	0		0	0	0	0				0	0
		0	0	0	0	0.5	0.5		0	0	0	0	0	0		0	0	0	0	0	0		0.5	0	0	0				0	0
		0	0	0	0	0	0		0	0	0	0	0	0		0	0	0	0	0	0		0	0	0	0				0	0
		0	0	0.5	0.5	0	0		0	0	0	0	0	0		0	0	0	0	0	0		0	0	0	0				0	0
		0	0	0	0	0	0		0	0	0	0	0	0		0	0	0.5	0	0	0		0	0	0	0				0	0
		0	0	0	0	0	0		0	0	0	0	0	0		0	0	0	0	0	0		0	0	0	0				0	0
		0	0	0	0	0	0		0	0	0	0	0	0		0	0	0	0	0	0		0	0	0	0				0	0
		0	0	0	0	0	0		0	0	0	0	0	0		0	0	0	0	0	0		0	0	0	0				0	0
		0	0	0	0	0.5	0.5		0	0	0	0	0	0		0	0	0	0	0	0		0	0	0	0				0	0
		0	0	0	0	0.5	0.5		0	0	0	0	0	0		0	0	0	0	0	0		0	0	0	0				0	0
		0	0	0	0	0	0		0	0	0	0	0	0		0	0	0	0	0	0		0.5	0.5	0	0				0	0
		0	0	0.5	0.5	0.5	0.5		0	0	0.5	0	0	0		0.5	0	0	0	0	0		0	0	0	0				0	0
		0	0	0.5	0.5	0	0		0	0	0	0	0	0		0	0	0	0	0	0		0.5	0	0	0				0	0
		0	0	0	0	0	0		0	0	0	0	0.5	0		0	0	0	0	0	0		0	0	0	0				0	0
		0	0	0	0	0	0		0	0	0	0	0	0		0	0	0	0	0	0		0	0	0	0				0	0
		0	0	0	0	0	0		0	0	0	0	0	0		0	0	0	0	0	0		0	0	0	0				0	0
		0.5	0.5	0	0	0.5	0		0	0	0	0	0	0		0	0	0	0	0	0		0	0	0	0				0	0
		0	0	0	0	0	0		0	0	0	0	0	0		0	0	0	0	0	0		0	0	0	0				0	0
		0	0	0	0	0	0		0	0	0	0	0	0		0	0	0	0	0	0		0	0	0	0				0	0
		0.5	0.5	0	0	0.5	0.5		0	0	0	0	0	0		0	0	0	0	0	0		0	0	0	0				0	0
		0	0	0	0	0	0		0	0	0	0	0	0		0	0	0	0	0	0		0	0	0	0				0	0
		0	0	0	0	0	0		0	0	0	0	0	0		0	0	0	0	0	0		0	0	0	0				0	0
		0	0	0	0	0	0		0	0	0	0	0	0		0	0	0	0	0	0		0	0	0	0				0	0
		0	0	0	0	0	0		0	0	0	0	0.5	0.5		0	0	0	0	0	0		0	0	0	0				0	0
		0	0	0	0	0	0		0	0	0	0	0	0		0	0	0	0	0	0		0	0	0	0				0	0
		0	0	0	0	0	0		0	0	0	0	0	0		0	0	0	0	0	0		0	0	0	0				0	0
		0	0	0	0	0	0		0	0	0	0	0	0		0	0	0	0	0	0		0	0	0	0				0	0
		0	0	0	0	0	0		0	0	0	0	0	0		0	0	0	0	0	0		0	0	0	0				0	0
		0	0	0	0	0	0		0	0	0	0	0	0		0	0	0	0	0	0		0.5	0	0	0				0	0
		0	0	0	0	0	0		0	0	0	0	0	0		0	0	0	0	0	0		0	0	0	0				0	0
		0	0	0	0	0	0		0	0	0	0	0	0		0	0	0	0	0	0		0	0	0	0				0	0
		0	0	0	0	0	0		0	0	0	0	0	0		0.5	0	0	0	0	0		0	0	0	0				0	0
		0	0	0	0	0	0		0	0	0	0	0	0		0	0	0	0	0	0		0	0	0	0				0	0
		0	0	0	0	0	0		0	0	0	0	0	0		0	0	0	0	0	0		0	0	0	0				0.5	0
		0	0	0	0	0	0		0	0	0	0	0	0		0	0	0	0	0	0		0.5	0	0.5	0.5				0	0
		0	0	0	0	0	0		0	0	0	0	0	0		0	0	0	0	0	0		0	0	0	0				0.5	0
		0	0	0	0	0	0		0	0	0	0	0	0		0	0	0	0	0	0		0	0	0	0				0	0
		0	0	0	0	0	0		0	0	0	0	0	0		0	0	0	0	0	0		0	0	0	0				0	0
		0	0	0	0	0	0		0	0	0	0	0	0		0	0	0	0	0	0		0	0	0	0				0	0
		0	0	0	0	0	0		0	0	0	0	0	0		0	0	0	0	0	0		0	0	0	0				0	0
		0	0	0.5	0.5	0	0		0	0	0	0	0	0		0	0	0	0	0	0		0	0	0	0				0	0
		0	0	0	0	0	0		0	0	0	0	0	0		0	0	0	0	0	0		0	0	0	0				0	0
		0	0	0	0	0	0		0	0	0	0	0	0		0	0	0	0	0	0		0	0	0	0				0	0
		0	0	0	0	0	0		0	0	0	0	0	0		0	0	0	0	0	0		0	0	0	0				0	0
		0	0	0	0	0.5	0.5		0	0	0	0	0	0		0	0	0	0	0	0		0	0	0	0				0	0
		0	0	0	0	0	0		0	0	0.5	0	0	0		0	0	0.5	0	0	0		0.5	0	0.5	0.5				0	0
		0	0	0	0	0	0		0	0	0.5	0	0	0		0	0	0	0	0	0		0.5	0	0	0				0	0
		0.5	0.5	0	0	0	0		0	0	0	0	0	0		0	0	0	0	0	0		0	0	0	0				0	0
		0	0	0	0	0	0		0	0	0	0	0	0		0	0	0	0	0	0		0.5	0	0	0				0	0
		0.5	0.5	0	0	0	0		0	0	0	0	0	0		0	0	0	0	0	0		0	0	0.5	0				0	0
		0	0	0	0	0	0		0	0	0	0	0	0		0	0	0	0	0	0		0	0	0	0				0	0
		0	0	0	0	0	0		0	0	0	0	0	0		0	0	0	0	0	0		0	0	0	0				0	0
		0	0	0	0	0	0		0	0	0	0	0	0		0	0	0	0	0	0		0	0	0	0				0	0
		0	0	0	0	0	0		0	0	0	0	0	0		0	0	0	0	0	0		0	0	0	0				0	0
		0.5	0.5	0	0	0	0		0	0	0	0	0	0		0.5	0	0	0	0	0		0	0	0	0				0	0
		0.5	0.5	0	0	0	0		0	0	0	0	0	0		0	0	0	0	0	0		0	0	0	0				0	0
		0	0	0	0	0	0		0	0	0	0	0	0		0	0	0	0	0	0		0.5	0	0	0				0	0
		0	0	0	0	0	0		0	0	0	0	0	0		0	0	0	0	0	0		0	0	0	0				0	0
		0	0	0	0	0	0		0	0	0	0	0	0		0	0	0	0	0	0		0	0	0	0				0	0
		0	0	0	0	0	0		0	0	0	0	0	0		0	0	0	0	0	0		0	0	0	0				0	0
		0	0	0	0	0	0		0	0	0	0	0	0		0	0	0	0	0	0		0	0	0	0				0	0
		0	0	0	0	0	0		0	0	0	0	0	0		0	0	0	0	0	0		0	0	0	0				0	0
		0	0	0	0	0	0		0	0	0	0	0	0		0	0	0	0	0	0		0	0	0	0				0	0
		0	0	0	0	0	0		0	0	0	0	0	0		0	0	0	0	0	0		0.5	0	0	0				0	0
		0	0	0	0	0	0		0	0	0	0	0.5	0		0	0	0	0	0	0		0	0	0	0				0	0
		0	0	0.5	0	0	0		0	0	0	0	0	0		0	0	0	0	0	0		0	0	0	0				0	0
		0	0	0	0	0	0		0	0	0	0	0	0		0	0	0	0	0	0		0	0	0	0				0	0
		0	0	0	0	0.5	0.5		0	0	0	0	0	0		0	0	0	0	0	0		0	0	0	0				0	0
		0	0	0	0	0	0		0	0	0	0	0	0		0	0	0	0	0	0		0	0	0	0				0	0
		0	0	0	0	0	0		0	0	0	0	0	0		0	0	0	0	0	0		0	0	0	0				0	0
		0	0	0	0	0	0		0	0	0	0	0	0		0	0	0	0	0	0		0	0	0	0				0	0
		0	0	0.5	0.5	0	0		0	0	0.5	0	0	0		0	0	0	0	0	0		0.5	0.5	0	0				0	0
		0	0	0	0	0	0		0	0	0	0	0	0		0	0	0	0	0	0		0	0	0	0				0	0
		0	0	0	0	0	0		0	0	0	0	0	0		0	0	0	0	0	0		0	0	0	0				0	0
		0	0	0	0	0	0		0	0	0	0	0	0		0	0	0	0	0	0		0	0	0	0				0	0
		0	0	0	0	0	0		0	0	0.5	0	0	0		0	0	0	0	0	0		0.5	0	0.5	0				0	0
		0	0	0.5	0.5	0	0		0	0	0.5	0	0	0		0	0	0	0	0	0		0	0	0.5	0.5				0	0
		0	0	0	0	0	0		0	0	0	0	0	0		0	0	0.5	0	0	0		0	0	0	0				0	0
		0	0	0	0	0.5	0		0	0	0	0	0	0		0	0	0	0	0	0		0	0	0	0				0	0
		0	0	0	0	0	0		0	0	0.5	0	0	0		0	0	0	0	0	0		0	0	0	0				0	0
		0	0	0	0	0	0		0	0	0	0	0	0		0	0	0	0	0	0		0	0	0	0				0	0
		0	0	0	0	0	0		0	0	0.5	0.5	0	0		0	0	0	0	0	0		0	0	0	0				0	0
		0	0	0	0	0	0		0	0	0.5	0	0	0		0	0	0	0	0	0		0.5	0.5	0	0				0	0
		0	0	0	0	0	0		0	0	0	0	0	0		0	0	0	0	0	0		0	0	0	0				0	0
		0	0	0	0	0	0		0	0	0.5	0.5	0	0		0	0	0	0	0	0		0	0	0	0				0	0
		0	0	0.5	0.5	0	0		0	0	0.5	0	0	0		0	0	0	0	0	0		0	0	0.5	0.5				0	0
		0	0	0.5	0.5	0	0		0	0	0	0	0	0		0	0	0	0	0	0		0	0	0.5	0				0	0
		0	0	0	0	0	0		0	0	0	0	0	0		0	0	0	0	0	0		0	0	0	0				0	0
		0	0	0	0	0	0		0	0	0	0	0	0		0	0	0	0	0	0		0	0	0	0				0	0
		0	0	0	0	0	0		0	0	0	0	0	0		0	0	0	0	0	0		0	0	0	0				0	0
		0	0	0	0	0	0		0	0	0	0	0	0		0	0	0	0	0	0		0	0	0	0				0	0
		0	0	0	0	0	0		0	0	0	0	0	0		0	0	0	0	0	0		0	0	0	0				0	0
		0	0	0	0	0	0		0	0	0	0	0	0		0	0	0	0	0	0		0	0	0	0				0	0
		0	0	0	0	0	0		0	0	0	0	0	0		0	0	0	0	0	0		0	0	0	0				0	0
		0.5	0.5	0	0	0.5	0		0	0	0	0	0	0		0	0	0	0	0	0		0	0	0	0				0	0
		0	0	0	0	0	0		0	0	0	0	0.5	0		0	0	0	0	0	0		0	0	0	0				0	0
		0	0	0	0	0	0		0	0	0	0	0	0		0	0	0	0	0	0		0	0	0.5	0				0	0
		0	0	0	0	0	0		0	0	0	0	0	0		0	0	0.5	0	0	0		1	0	0	0				0	0
		0	0	0	0	0	0		0	0	0	0	0.5	0		0	0	0	0	0	0		0	0	0	0				0	0
		0.5	0.5	0	0	0	0		0	0	0	0	0	0		0	0	0.5	0.5	0	0		0	0	1	0.5				0	0
		0	0	0	0	0.5	0.5		0	0	0	0	0	0		0	0	0	0	0	0		0	0	0	0				0	0
		0	0	0.5	0.5	0	0		0	0	0	0	0	0		0	0	0	0	0	0		0.5	0	0	0				0	0
		0	0	0	0	0	0		0	0	0	0	0	0		0	0	0	0	0	0		0	0	0.5	0				0	0
		0	0	0	0	0	0		0	0	0	0	0	0		0	0	0	0	0	0		0	0	0	0				0	0
		0	0	0	0	0	0		0	0	0	0	0.5	0.5		0	0	0	0	0	0		0	0	0	0				0	0
		0	0	0	0	0	0		0	0	0	0	0	0		0	0	0	0	0	0		0	0	0.5	0				0	0
		0	0	0	0	0	0		0	0	0	0	0	0		0	0	0	0	0	0		0	0	0	0				0	0
		0	0	0	0	0.5	0		0	0	0	0	0	0		0	0	0	0	0	0		0	0	0	0				0	0
		0	0	0	0	0	0		0	0	0	0	0	0		0	0	0	0	0	0		0	0	0.5	0.5				0	0
		0	0	0.5	0.5	0	0		0	0	0	0	0	0		0	0	0	0	0	0		0	0	0	0				0	0
		0	0	0	0	0	0		0	0	0	0	0	0		0	0	0	0	0	0		0	0	0	0				0	0
		0.5	0.5	0	0	0	0		0	0	0	0	0	0		0	0	0	0	0	0		0	0	0	0				0	0
		0	0	0	0	0	0		0	0	0	0	0	0		0	0	0	0	0	0		0	0	0	0				0	0
		0	0	0	0	0	0		0	0	0	0	0	0		0	0	0	0	0	0		0	0	0	0				0	0
		0	0	0	0	0	0		0	0	0.5	0	0	0		0	0	0	0	0	0		0	0	0	0				0	0
		0	0	0	0	0.5	0.5		0	0	0	0	0	0		0	0	0	0	0	0		0	0	0	0				0	0
		0	0	0	0	0	0		0	0	0	0	0	0		0	0	0	0	0	0		0	0	0	0				0	0
		0	0	0	0	0	0		0	0	0	0	0	0		0	0	0	0	0	0		0	0	0	0				0	0
		0	0	0	0	0	0		0	0	0	0	0	0		0	0	0	0	0	0		0	0	0	0				0	0
		0	0	0	0	0.5	0.5		0	0	0	0	0.5	0		0	0	0	0	0	0		0	0	0	0				0	0
		0	0	0	0	0	0		0	0	0	0	0.5	0		0.5	0	0	0	0	0		0	0	0	0				0	0
		0	0	0	0	0	0		0	0	0	0	0	0		0	0	0	0	0	0		0	0	0	0				0	0
		0.5	0.5	0	0	0	0		0	0	0	0	0	0		0	0	0	0	0	0		0	0	0	0				0	0
		0	0	0	0	0	0		0	0	0	0	0.5	0		0	0	0	0	0	0		0	0	0	0				0	0
		0	0	0	0	0.5	0		0	0	0	0	0	0		0	0	0	0	0	0		0	0	0	0				0	0
		0	0	0	0	0.5	0.5		0	0	0	0	0	0		0	0	0	0	0	0		0	0	0	0				0	0
		0	0	0.5	0.5	0	0		0	0	0	0	0	0		0	0	0	0	0	0		0	0	0	0				0	0
		0	0	0	0	0	0		0	0	0	0	0	0		0	0	0	0	0	0		0	0	0	0				0	0
		0.5	0.5	0	0	0	0		0	0	0	0	0	0		0	0	0	0	0	0		0.5	0	0	0				0	0
		0	0	0	0	1	1		0	0	0	0	0	0		0	0	0	0	0	0		0	0	0	0				0	0
		0	0	0.5	0.5	0	0		0	0	0	0	0	0		0	0	0	0	0	0		0	0	0	0				0	0
		0	0	0	0	0	0		0	0	0	0	0	0		0	0	0	0	0	0		0	0	0	0				0	0
		0	0	0	0	0	0		0	0	0	0	0	0		0	0	0	0	0	0		0	0	1	0.5				0	0
		0	0	0	0	0.5	0.5		0	0	0	0	0	0		0	0	0	0	0	0		0	0	0	0				0	0
		0	0	0	0	0	0		0	0	0	0	0	0		0	0	0	0	0	0		0	0	0	0				0	0
		0	0	0	0	0	0		0	0	0	0	0	0		0	0	0	0	0	0		0	0	0	0				0	0
		0	0	0	0	0	0		0	0	0	0	0	0		0	0	0	0	0	0		0	0	0	0				0	0
		0	0	0	0	0	0		0	0	0	0	0	0		0	0	0	0	0	0		0	0	0	0				0	0
		0	0	0	0	0.5	0.5		0	0	0	0	0.5	0		0	0	0	0	0	0		0	0	0	0				0	0
		0.5	0.5	0	0	0	0		0	0	0	0	0	0		0	0	0	0	0	0		0	0	0	0				0	0
		0	0	0	0	0	0		0	0	0	0	0	0		0	0	0	0	0	0		0.5	0	0	0				0	0
		0.5	0.5	0	0	0	0		0	0	0	0	0	0		0	0	0	0	0	0		0	0	0	0				0	0
		0	0	0	0	0	0		0	0	0	0	0	0		0	0	0	0	0	0		0	0	0	0				0	0
		0	0	0	0	0	0		0	0	0	0	0	0		0	0	0	0	0	0		0	0	0	0				0	0
		0	0	0	0	0	0		0	0	0	0	0	0		0	0	0	0	0	0		0	0	0	0				0	0
		0	0	0	0	0	0		0	0	0	0	0	0		0	0	0.5	0	0	0		0	0	0	0				0	0
		0	0	0	0	0	0		0	0	0	0	0	0		0.5	0	0	0	0	0		0	0	0	0				0	0
		0	0	0	0	0	0		0	0	0	0	0	0		0	0	0	0	0	0		0	0	0	0				0	0
		0	0	0	0	0	0		0	0	0	0	0	0		0	0	0	0	0	0		0	0	0	0				0	0
		0	0	0	0	0.5	0.5		0	0	0	0	0.5	0		0	0	0	0	0	0		0	0	0	0				0	0
		0	0	0	0	0	0		0	0	0	0	0	0		0	0	0	0	0	0		0	0	0	0				0	0
		0	0	0	0	0	0		0	0	0	0	0	0		0	0	0	0	0	0		0	0	0	0				0	0
		0	0	0	0	0	0		0	0	0	0	0	0		0	0	0	0	0	0		0	0	0	0				0	0
		0.5	0.5	0	0	0	0		0	0	0	0	0	0		0	0	0	0	0	0		0	0	0	0				0	0
		0	0	0.5	0.5	0	0		0	0	0	0	0	0		0	0	0	0	0	0		0	0	0	0				0	0
		0	0	0	0	0	0		0	0	0	0	0	0		0	0	0	0	0	0		0	0	0	0				0	0
		0.5	0.5	0	0	0	0		0	0	0	0	0	0		0	0	0	0	0	0		0	0	0	0				0	0
		0	0	0	0	0	0		0	0	0	0	0	0		0	0	0	0	0	0		0.5	0	0	0				0	0
		0	0	0	0	0	0		0	0	0	0	0	0		0	0	0	0	0	0		0	0	0	0				0	0
		0	0	0	0	0	0		0	0	0	0	0	0		0	0	0	0	0	0		0	0	0	0				0	0
		0	0	0	0	0	0		0	0	0	0	0	0		0	0	0	0	0	0		0	0	0	0				0	0
		0	0	0	0	0	0		0	0	0	0	0	0		0	0	0	0	0	0		0	0	0	0				0	0
		0	0	0	0	0	0		0	0	0	0	0	0		0	0	0	0	0	0		0	0	0	0				0	0
		0	0	0	0	0	0		0	0	0	0	0	0		0	0	0	0	0	0		0	0	0	0				0	0
		0	0	0	0	0	0		0	0	0	0	0	0		0	0	0	0	0	0		0	0	0	0				0	0
		0	0	0	0	0	0		0	0	0	0	0	0		0	0	0	0	0	0		0	0	0	0				0	0
		0	0	0	0	0	0		0	0	0	0	0	0		0	0	0	0	0	0		0	0	0	0				0	0
		0	0	0	0	0	0		0	0	0	0	0	0		0.5	0	0	0	0	0		0	0	0	0				0	0
		0	0	0	0	0	0		0	0	0	0	0	0		0	0	0	0	0	0		0	0	0	0				0	0
		0	0	0	0	0	0		0	0	0	0	0	0		0	0	0	0	0	0		0	0	0	0				0	0
		0	0	0	0	1	1		0	0	0	0	0	0		0	0	0	0	0	0		0	0	0	0				0	0
		0	0	0	0	0	0		0	0	0	0	0	0		0	0	0	0	0	0		0	0	0	0				0	0
		0	0	0	0	0	0		0	0	0	0	0	0		0	0	0	0	0	0		0.5	0	0	0				0	0
		0	0	0	0	0.5	0.5		0	0	0	0	0	0		0	0	0	0	0	0		0	0	0	0				0	0
		0	0	0	0	0	0		0	0	0	0	0	0		0	0	0	0	0	0		0	0	0	0				0	0
		0	0	0	0	0	0		0	0	0	0	0	0		0	0	0	0	0	0		0.5	0	0	0				0	0
		0	0	0	0	0	0		0	0	0	0	0	0		0	0	0	0	0	0		0	0	0	0				0	0
		0	0	0	0	0	0		0	0	0	0	0	0		0	0	0	0	0	0		0	0	0	0				0	0
		0	0	0	0	0	0		0	0	0	0	0	0		0	0	0	0	0	0		0	0	0.5	0.5				0.5	0
		0	0	0	0	0	0		0	0	0	0	0	0		0	0	0	0	0	0		0	0	0	0				0	0
		0	0	0	0	0	0		0	0	0	0	0	0		0	0	0	0	0	0		0	0	0	0				0	0
		0	0	0	0	0.5	0.5		0	0	0	0	0	0		0	0	0	0	0	0		0	0	0	0				0	0
		0	0	0	0	0	0		0	0	0	0	0	0		0	0	0	0	0	0		0.5	0	0	0				0	0
		0	0	0	0	0	0		0	0	0	0	0	0		0	0	0	0	0	0		0	0	0	0				0	0
		0	0	0.5	0.5	0	0		0	0	0	0	0	0		0	0	0	0	0	0		0	0	0	0				0	0
		0	0	0	0	0.5	0.5		0	0	0	0	0	0		0	0	0	0	0	0		0	0	0	0				0	0
		0	0	0.5	0.5	0	0		0	0	0	0	0.5	0		0	0	0	0	0	0		0	0	0	0				0	0
		0	0	0	0	0	0		0	0	0	0	0	0		0	0	0	0	0	0		0.5	0	0	0				0	0
		0	0	0	0	0	0		0	0	0	0	0	0		0	0	0	0	0	0		0	0	0	0				0.5	0
		0	0	0	0	0	0		0	0	0	0	0	0		0	0	0	0	0	0		0	0	0.5	0				0	0
		0	0	0	0	0	0		0	0	0	0	0	0		0	0	0	0	0	0		0	0	0.5	0				0	0
		0	0	0.5	0.5	0	0		0	0	0	0	0	0		0	0	0	0	0	0		0	0	0	0				0	0
		0.5	0.5	0	0	0	0		0	0	0	0	0	0		0	0	0	0	0	0		0	0	0	0				0	0
		0	0	0	0	0	0		0	0	0	0	0	0		0	0	0	0	0	0		0	0	0	0				0	0
		0	0	0	0	0	0		0	0	0	0	0	0		0	0	0	0	0	0		0	0	0	0				0	0
		0	0	0	0	0	0		0	0	0	0	0	0		0	0	0	0	0	0		0.5	0	0	0				0	0
		0	0	0	0	0	0		0	0	0	0	0	0		0	0	0	0	0	0		0	0	0	0				0	0
		0	0	0	0	0.5	0.5		0	0	0	0	0	0		0	0	0	0	0	0		0	0	0	0				0	0
		0	0	0	0	0	0		0	0	0	0	0	0		0	0	0	0	0	0		0	0	0	0				0	0
		0	0	0	0	0	0		0	0	0	0	0	0		0	0	0	0	0	0		0	0	0	0				0	0
		0	0	0	0	0	0		0	0	0	0	0	0		0	0	0	0	0	0		0	0	0	0				0	0
		0.5	0.5	0	0	0	0		0	0	0	0	0	0		0	0	0	0	0	0		0	0	0.5	0				0	0
		0	0	0.5	0.5	0	0		0	0	0	0	0	0		0	0	0	0	0	0		0	0	0	0				0	0
		0	0	0	0	0	0		0	0	0	0	0	0		0	0	0	0	0	0		0	0	0	0				0	0
		0	0	0	0	0	0		0	0	0	0	0	0		0	0	0	0	0	0		0.5	0	0	0				0	0
		0	0	0	0	0	0		0	0	0	0	0	0		0	0	0	0	0	0		0	0	0	0				0	0
		0	0	0	0	0	0		0	0	0	0	0	0		0	0	0	0	0.5	0.5		0	0	0	0				0	0
		0	0	0	0	0	0		0	0	0	0	0	0		0	0	0	0	0	0		0.5	0	0	0				0	0
		0	0	0	0	0	0		0	0	0	0	0	0		0	0	0	0	0	0		0	0	0	0				0	0
		0.5	0.5	0	0	0	0		0	0	0.5	0	0	0		0	0	0	0	0	0		0	0	0	0				0	0
		0	0	0	0	0	0		0	0	0	0	0	0		0	0	0	0	0	0		0	0	0	0				0	0
		0	0	0	0	0	0		0	0	0	0	0	0		0	0	0	0	0	0		0	0	0	0				0	0
		0	0	0	0	0	0		0	0	0	0	0	0		0	0	0	0	0	0		0	0	0	0				0.5	0
		0.5	0.5	0	0	0.5	0.5		0	0	0	0	0	0		0	0	0	0	0	0		0	0	0	0				0	0
		0	0	0	0	0	0		0	0	0	0	0	0		0	0	0	0	0	0		0	0	0	0				0	0
		0	0	0	0	0	0		0	0	0	0	0	0		0	0	0	0	0	0		0	0	0	0				0	0
		0	0	0	0	0	0		0	0	0	0	0	0		0	0	0	0	0	0		0	0	0	0				0	0
		0	0	0	0	0	0		0	0	0	0	0	0		0	0	0	0	0	0		0	0	0	0				0	0
		0	0	0	0	0	0		0	0	0	0	0	0		0	0	0	0	0	0		0	0	0	0				0	0
		0	0	0	0	0	0		0	0	0	0	0	0		0	0	0	0	0	0		0	0	0	0				0	0
		0	0	0	0	0.5	0.5		0	0	0	0	0	0		0	0	0	0	0	0		0	0	0	0				0	0
		0	0	0	0	0	0		0	0	0	0	0	0		0	0	0	0	0	0		0.5	0	0	0				0	0
		0	0	0	0	0	0		0	0	0	0	0	0		0	0	0	0	0	0		0	0	0	0				0	0
		0	0	0	0	0	0		0	0	0	0	0	0		0	0	0	0	0	0		0.5	0.5	0	0				0.5	0
		0	0	0	0	0	0		0	0	0	0	0	0		0	0	0	0	0	0		0	0	0	0				0	0
		0	0	0	0	0	0		0.5	0	0	0	0	0		0	0	0	0	0	0		0	0	0	0				0	0
		0	0	0	0	0	0		0	0	0	0	0.5	0		0	0	0	0	0	0		0	0	0	0				0	0
		0.5	0.5	0	0	0	0		0	0	0	0	0	0		0	0	0	0	0	0		0	0	0	0				0	0
		0	0	0	0	0	0		0	0	0	0	0.5	0		0	0	0	0	0	0		0	0	0	0				0	0
		0	0	0	0	0	0		0	0	0	0	0	0		0	0	0	0	0	0		0	0	0	0				0	0
		0	0	0.5	0.5	0	0		0	0	0	0	0	0		0	0	0	0	0	0		0	0	0	0				0	0
		0	0	0	0	0	0		0	0	0	0	0	0		0	0	0	0	0	0		0	0	0	0				0	0
		0	0	0	0	0.5	0.5		0	0	0	0	0	0		0	0	0	0	0	0		0	0	0	0				0.5	0
		0	0	0	0	0	0		0	0	0	0	0	0		0	0	0	0	0	0		0	0	0	0				0	0
		0	0	0	0	0	0		0	0	0	0	0	0		0	0	0	0	0	0		0	0	0	0				0	0
		0.5	0.5	0	0	0.5	0.5		0	0	0	0	0	0		0	0	0	0	0	0		0	0	0	0				0	0
		0	0	0	0	0	0		0	0	0	0	0	0		0	0	0	0	0	0		0	0	0	0				0	0
		0	0	0	0	0	0		0	0	0	0	0	0		0	0	0	0	0	0		0	0	0	0				0	0
		0.5	0.5	0	0	0.5	0.5		0	0	0	0	0	0		0	0	0	0	0	0		0	0	0	0				0	0
		0	0	0	0	0	0		0	0	0	0	0	0		0	0	0	0	0	0		0	0	0	0				0	0
		0	0	0	0	0	0		0	0	0	0	0	0		0	0	0.5	0	0	0		0	0	0	0				0.5	0
		0	0	0	0	0	0		0	0	0	0	0	0		0	0	0	0	0	0		0	0	0	0				0	0
		0	0	0	0	0	0		0	0	0	0	0	0		0	0	0	0	0	0		0	0	0	0				0	0
		0	0	0.5	0.5	0	0		0	0	0	0	0	0		0	0	0	0	0	0		0.5	0	0	0				0	0
		0	0	0	0	0	0		0	0	0	0	0	0		0	0	0	0	0	0		0	0	0	0				0	0
		0	0	0	0	0	0		0	0	0	0	0	0		0	0	0	0	0	0		0	0	0.5	0				0	0
		0	0	0	0	0	0		0	0	0	0	0	0		0	0	0	0	0	0		0	0	0	0				0	0
		0	0	0	0	0	0		0	0	0	0	0	0		0	0	0	0	0	0		0	0	0	0				0	0
		0	0	0	0	0.5	0		0	0	0	0	0	0		0	0	0	0	0	0		0	0	0	0				0	0
		0	0	0	0	0	0		0	0	0	0	0	0		0	0	0	0	0	0		0	0	0	0				0	0
		0	0	0	0	0	0		0	0	0	0	0	0		0	0	0	0	0	0		0	0	0	0				0	0
		0.5	0	0	0	0	0		0	0	0	0	0	0		0	0	0	0	0	0		0	0	0	0				0	0
		0	0	0	0	0	0		0	0	0	0	0	0		0	0	0	0	0	0		0	0	0	0				0	0
		0	0	0	0	0	0		0	0	0	0	0	0		0	0	0	0	0	0		0.5	0	0	0				0	0
		0	0	0	0	0	0		0	0	0	0	0	0		0	0	0	0	0	0		0	0	0	0				0	0
		0	0	0	0	0	0		0	0	0	0	0	0		0	0	0	0	0	0		0	0	0	0				0	0
		0	0	0	0	0	0		0	0	0	0	0	0		0	0	0	0	0	0		0	0	0	0				0	0
		0.5	0.5	0	0	0	0		0	0	0.5	0	0	0		0	0	0	0	0	0		0.5	0	0	0				0	0
		0	0	0	0	0	0		0	0	0	0	0	0		0	0	0	0	0	0		0.5	0	0	0				0	0
		0	0	0	0	0	0		0	0	0	0	0	0		0	0	0	0	0	0		0	0	0	0				0	0
		0	0	0	0	0	0		0	0	0	0	0.5	0		0	0	0	0	0	0		0.5	0	0	0				0	0
		0	0	0.5	0.5	0.5	0.5		0	0	0	0	0	0		0	0	0	0	0	0		0	0	0	0				0	0
		0	0	0	0	0	0		0	0	0	0	0	0		0	0	0	0	0	0		0	0	0	0				0	0
		0	0	0	0	0	0		0	0	0	0	0	0		0	0	0	0	0	0		0	0	0	0				0	0
		0	0	0	0	0	0		0	0	0	0	0	0		0	0	0	0	0	0		0	0	0	0				0	0
		0	0	0	0	0	0		0	0	0	0	0	0		0	0	0	0	0	0		0	0	0	0				0	0
		0	0	0	0	0	0		0	0	0	0	0	0		0	0	0	0	0	0		0	0	0	0				0	0
		0	0	0	0	0	0		0	0	0	0	0	0		0	0	0	0	0	0		0	0	0	0				0	0
		0	0	0	0	0	0		0	0	0	0	0	0		0	0	0	0	0	0		0	0	0	0				0	0
		0	0	0	0	0	0		0	0	0	0	0	0		0	0	0	0	0	0		0	0	0	0				0	0
		0	0	0	0	0	0		0	0	0	0	0	0		0	0	0	0	0	0		0	0	0	0				0	0
		0	0	0	0	0	0		0	0	0	0	0	0		0	0	0	0	0	0		0	0	0.5	0.5				0	0
		0	0	0	0	0	0		0	0	0	0	0	0		0	0	0	0	0	0		0	0	0	0				0	0
		0	0	0	0	0	0		0	0	0	0	0	0		0	0	0	0	0	0		0	0	0	0				0	0
		0	0	0	0	0	0		0	0	0	0	0	0		0	0	0	0	0	0		0.5	0	0	0				0	0
		0	0	0	0	0	0		0	0	0	0	0	0		0	0	0	0	0	0		0	0	0	0				0	0
		0	0	0	0	0	0		0	0	0	0	0	0		0	0	0	0	0	0		0	0	0	0				0	0
		0	0	0	0	0	0		0	0	0	0	0	0		0	0	0	0	0	0		0	0	0	0				0.5	0
		0	0	0.5	0.5	0	0		0	0	0	0	0	0		0	0	0	0	0	0		0	0	0	0				0	0
		0	0	0	0	0	0		0	0	0	0	0	0		0	0	0	0	0	0		0	0	0	0				0	0
		0	0	0	0	0	0		0	0	0	0	0	0		0	0	0	0	0	0		0	0	0	0				0	0
		0	0	0	0	0	0		0	0	0	0	0	0		0	0	0	0	0	0		0	0	0	0				0	0
		0	0	0	0	0	0		0	0	0	0	0	0		0	0	0	0	0	0		0	0	0	0				0	0
		0	0	0	0	0.5	0		0	0	0	0	0	0		0	0	0	0	0	0		0	0	0	0				0	0
		0	0	0	0	0	0		0	0	0	0	0	0		0	0	0	0	0	0		0	0	0	0				0	0
		0	0	0.5	0.5	0	0		0	0	0	0	0	0		0	0	0	0	0	0		0.5	0	0	0				0	0
		0.5	0.5	0	0	0	0		0	0	0.5	0	0	0		0	0	0	0	0	0		0	0	0	0				0	0
		0	0	0	0	0	0		0	0	0	0	0	0		0	0	0	0	0	0		0	0	0.5	0				0	0
		0	0	0	0	0	0		0	0	0	0	0	0		0	0	0	0	0	0		0	0	0	0				0	0
		0	0	0	0	0	0		0	0	0	0	0	0		0	0	0	0	0	0		0	0	0	0				0	0
		0	0	0	0	0	0		0	0	0	0	0	0		0	0	0	0	0	0		0	0	0	0				0	0
		0.5	0.5	0	0	0	0		0	0	0	0	0	0		0	0	0	0	0	0		0	0	0	0				0	0
		0	0	0	0	0	0		0	0	0	0	0	0		0	0	0	0	0	0		0	0	0	0				0	0
		0	0	0	0	0	0		0	0	0	0	0	0		0	0	0	0	0	0		0	0	0	0				0	0
		0	0	0	0	0	0		0	0	0	0	0	0		0	0	0	0	0	0		0	0	0	0				0	0
		0	0	0	0	0	0		0	0	0	0	0	0		0	0	0	0	0	0		0	0	0	0				0	0
		0	0	0	0	0	0		0.5	0	0	0	0	0		0	0	0	0	0	0		0	0	0	0				0	0
		0	0	0.5	0.5	0	0		0	0	0	0	0	0		0	0	0	0	0	0		0	0	0	0				0	0
		0	0	0	0	0	0		0	0	0	0	0	0		0	0	0	0	0	0		0	0	0	0				0	0
		0	0	0	0	0	0		0	0	0	0	0	0		0	0	0.5	0	0	0		0	0	0	0				0	0
		0	0	0	0	0	0		0	0	0	0	0	0		0	0	0	0	0	0		0	0	0	0				0	0
		0	0	0	0	0	0		0	0	0	0	0	0		0	0	0	0	0	0		0	0	0	0				0	0
		0	0	0	0	0	0		0	0	0	0	0	0		0	0	0	0	0	0		0	0	0	0				0	0
		0	0	0	0	0	0		0	0	0	0	0	0		0	0	0	0	0	0		0	0	0	0				0	0
		0	0	0	0	0	0		0	0	0	0	0	0		0	0	0	0	0	0		0	0	0	0				0	0
		0	0	0	0	0.5	0.5		0	0	0	0	0	0		0	0	0	0	0	0		0	0	0	0				0	0
		0	0	0	0	0	0		0	0	0	0	0	0		0	0	0	0	0	0		0	0	0	0				0	0
		0	0	0	0	0	0		0	0	0	0	0	0		0	0	0	0	0	0		0	0	0	0				0	0
		0	0	0	0	0	0		0	0	0	0	0	0		0	0	0	0	0	0		0	0	0	0				0	0
		0	0	0	0	0	0		0	0	0	0	0	0		0	0	0	0	0	0		0	0	0	0				0	0
		0	0	0	0	0	0		0	0	0	0	0	0		0	0	0	0	0	0		0	0	0	0				0	0
		0.5	0.5	0.5	0.5	0.5	0.5		0	0	0	0	0	0		0	0	0	0	0	0		0	0	0	0				0	0
		0	0	0	0	0	0		0	0	0	0	0	0		0	0	0	0	0	0		0	0	0	0				0	0
		0	0	0	0	0	0		0	0	0	0	0	0		0	0	0	0	0	0		0	0	0	0				0	0
		0	0	0	0	0	0		0	0	0	0	0	0		0	0	0	0	0	0		0	0	0	0				0	0
		0	0	0	0	0	0		0	0	0	0	0	0		0	0	0	0	0	0		0	0	0	0				0	0
		0	0	0	0	0.5	0.5		0	0	0	0	0	0		0	0	0	0	0	0		0	0	0	0				0	0
		0	0	0	0	0	0		0	0	0	0	0	0		0	0	0	0	0	0		0	0	0	0				0	0
		0	0	0	0	0	0		0	0	0.5	0	0	0		0	0	0	0	0	0		0	0	0	0				0	0
		0	0	0.5	0.5	0	0		0	0	0.5	0	0.5	0		0	0	0	0	0	0		0	0	0	0				0	0
		0	0	0	0	0.5	0.5		0	0	0	0	0	0		0	0	0	0	0	0		0	0	0	0				0	0
		0	0	0	0	0	0		0	0	0	0	0	0		0	0	0	0	0	0		0	0	0.5	0				0	0
		0.5	0.5	0	0	0.5	0.5		0	0	0	0	0	0		0	0	0	0	0	0		0	0	0	0				0	0
		0	0	0	0	0	0		0	0	0	0	0	0		0	0	0	0	0	0		0	0	0	0				0	0
		1	1	0	0	0	0		0.5	0	0	0	0	0		0	0	0	0	0	0		0	0	0	0				0.5	0
		0	0	0	0	0.5	0.5		0	0	0	0	0	0		0	0	0	0	0	0		0	0	0	0				0	0
		0	0	0	0	0	0		0	0	0	0	0	0		0	0	0	0	0	0		0	0	0	0				0	0
		0	0	0.5	0.5	0	0		0	0	0	0	0	0		0	0	0	0	0	0		0	0	0	0				0	0
		0	0	0	0	0	0		0	0	0	0	0	0		0	0	0	0	0	0		0	0	0	0				0	0
		0.5	0.5	0	0	0	0		0	0	0	0	0	0		0	0	0	0	0	0		0	0	0.5	0				0	0
		0	0	0	0	0	0		0	0	0	0	0	0		0	0	0	0	0	0		0	0	0	0				0	0
		0	0	0	0	0	0		0	0	0	0	0	0		0	0	0	0	0	0		0	0	0.5	0				0	0
		0	0	0	0	0	0		0	0	0	0	0	0		0	0	0	0	0	0		0	0	0	0				0	0
		0	0	0	0	0	0		0	0	0	0	0	0		0	0	0	0	0	0		0	0	0	0				0	0
		0	0	0	0	0	0		0.5	0	0	0	0	0		0	0	0	0	0	0		0	0	0	0				0	0
		0.5	0.5	0	0	0.5	0.5		0	0	0	0	0	0		0	0	0	0	0	0		0	0	0	0				0	0
		0	0	0	0	0	0		0	0	0	0	0	0		0	0	0	0	0	0		0	0	0	0				0.5	0
		0	0	0	0	0	0		0	0	0	0	0	0		0	0	0	0	0	0		0	0	0	0				0	0
		0	0	0	0	0	0		0	0	0	0	0	0		0	0	0	0	0	0		0	0	0	0				0	0
		0	0	0.5	0.5	0	0		0	0	0	0	0	0		0	0	0	0	0	0		0	0	0	0				0	0
		0.5	0.5	0	0	0	0		0	0	0	0	0	0		0	0	0	0	0	0		0	0	0	0				0	0
		0	0	0	0	0	0		0	0	0	0	0	0		0	0	0	0	0	0		0	0	0	0				0	0
		0	0	0	0	0	0		0	0	0	0	0	0		0	0	0	0	0	0		0	0	0	0				0	0
		0	0	0	0	0	0		0	0	0	0	0	0		0	0	0	0	0	0		0	0	0	0				0	0
		0	0	0.5	0.5	0.5	0.5		0	0	0	0	0	0		0	0	0	0	0	0		0	0	0	0				0	0
		0	0	0	0	0	0		0	0	0.5	0	0	0		0	0	0	0	0	0		0	0	0	0				0	0
		0.5	0.5	0	0	0	0		0	0	0	0	0	0		0	0	0	0	0	0		0	0	0	0				0	0
		0.5	0.5	0	0	0	0		0	0	0	0	0	0		0	0	0	0	0	0		0	0	0	0				0	0
		0	0	0	0	0	0		0	0	0	0	0	0		0	0	0	0	0	0		0	0	0	0				0.5	0
		0	0	0	0	0	0		0	0	0	0	0	0		0	0	0	0	0	0		0	0	0	0				0	0
		0	0	0.5	0.5	0	0		0	0	0	0	0	0		0	0	0	0	0	0		0	0	0	0				0	0
		0	0	0	0	0	0		0	0	0	0	0	0		0	0	0	0	0	0		0	0	0	0				0	0
		0	0	0	0	0	0		0	0	0	0	0	0		0	0	0	0	0	0		0	0	0	0				0	0
		0	0	0	0	0.5	0.5		0	0	0	0	0	0		0	0	0	0	0	0		0	0	0	0				0	0
		0	0	0	0	0	0		0	0	0.5	0	0	0		0	0	0	0	0	0		0	0	0	0				0	0
		0	0	0	0	0	0		0	0	0	0	0	0		0	0	0	0	0	0		0	0	0	0				0	0
		0	0	0	0	0	0		0	0	0	0	0	0		0	0	0	0	0	0		0	0	0	0				0	0
		0	0	0	0	0	0		0	0	0	0	0	0		0	0	0	0	0	0		0	0	0.5	0				0	0
		0	0	0	0	0	0		0	0	0	0	0	0		0	0	0	0	0	0		0	0	0	0				0	0
		0	0	0	0	0	0		0	0	0	0	0	0		0	0	0	0	0	0		0	0	0	0				0	0
		0	0	0	0	0	0		0	0	0	0	0	0		0	0	0	0	0	0		0.5	0	0	0				0	0
		0	0	0	0	0	0		0	0	0	0	0	0		0	0	0	0	0	0		0	0	0	0				0	0
		0	0	0	0	0	0		0	0	0	0	0	0		0	0	0	0	0	0		0	0	0	0				0	0
		0	0	0	0	0	0		0	0	0	0	0	0		0.5	0	0	0	0	0		0	0	0	0				0	0
		0	0	0	0	0	0		0	0	0	0	0	0		0	0	0	0	0	0		0	0	0	0				0	0
		0	0	0	0	0	0		0	0	0	0	0	0		0	0	0	0	0	0		0	0	0	0				0	0
		0	0	0.5	0.5	0	0		0	0	0	0	0	0		0	0	0	0	0	0		0	0	0	0				0	0
		0	0	0.5	0.5	0	0		0	0	0	0	0	0		0	0	0	0	0	0		0	0	0.5	0				0	0
		0.5	0.5	0	0	0	0		0	0	0	0	0	0		0	0	0	0	0	0		0	0	0	0				0	0
		0	0	0	0	0	0		0	0	0	0	0	0		0	0	0	0	0	0		0	0	0	0				0	0
		0	0	0	0	0	0		0	0	0	0	0	0		0	0	0	0	0	0		0	0	0	0				0	0
		0	0	0	0	0	0		0	0	0	0	0	0		0	0	0	0	0	0		0	0	0	0				0	0
		0	0	0	0	0	0		0	0	0.5	0	0	0		0	0	0	0	0	0		0.5	0	0	0				0	0
		0	0	0	0	0	0		0	0	0.5	0	0	0		0	0	0	0	0	0		0	0	0	0				0	0
		0	0	0	0	0	0		0	0	0	0	0	0		0	0	0	0	0	0		0	0	0	0				0	0
		0	0	0	0	0	0		0	0	0	0	0	0		0.5	0	0	0	0	0		0	0	1	0				0	0
		0	0	0	0	0	0		0	0	0	0	0	0		0	0	0	0	0	0		0	0	0.5	0				0	0
		0	0	0	0	0.5	0.5		0	0	0	0	0	0		0	0	0	0	0	0		0	0	0	0				0	0
		0	0	0	0	0	0		0	0	0	0	0	0		0	0	0	0	0	0		0	0	0	0				0	0
		0	0	0	0	0	0		0	0	0.5	0	0	0		0	0	0	0	0	0		0	0	0	0				0	0
		0	0	0	0	0	0		0	0	0	0	0	0		0	0	0.5	0	0	0		0	0	0	0				0	0
		0	0	0	0	0	0		0	0	0	0	0	0		0	0	0	0	0	0		0	0	0	0				0	0
		0	0	0.5	0.5	0	0		0	0	0	0	0	0		0	0	0	0	0	0		0	0	0	0				0	0
		0	0	0	0	0	0		0	0	0	0	0	0		0	0	0	0	0	0		0	0	0	0				0	0
		0	0	0	0	0	0		0	0	0	0	0	0		0	0	0	0	0	0		0	0	0	0				0	0
		0	0	0	0	0.5	0.5		0	0	0	0	0	0		0	0	0	0	0	0		0	0	0	0				0	0
		0	0	0	0	0	0		0	0	0.5	0	0	0		0	0	0	0	0	0		0	0	0	0				0	0
		0	0	0	0	0	0		0	0	0	0	0	0		0	0	0	0	0	0		0	0	0	0				0	0
		0	0	0	0	0	0		0	0	0	0	0	0		0	0	0	0	0	0		0	0	0	0				0	0
		0	0	0	0	0	0		0	0	0	0	0	0		0	0	0	0	0	0		0	0	0	0				0	0
		0	0	0	0	0	0		0	0	0	0	0	0		0	0	0	0	0	0		0	0	0	0				0	0
		0	0	0	0	0	0		0	0	1	0	0	0		0	0	0	0	0	0		0	0	0	0				0	0
		0	0	0	0	0.5	0.5		0	0	0	0	0	0		0	0	0	0	0	0		0.5	0	0	0				0	0
		0	0	0	0	0	0		0	0	0	0	0	0		0	0	0	0	0	0		0	0	0	0				0	0
		0	0	0	0	0	0		0	0	0	0	0	0		0	0	0	0	0	0		0	0	0	0				0	0
		0	0	0.5	0.5	0	0		0	0	0	0	0	0		0	0	0	0	0	0		0	0	0.5	0				0	0
		0	0	0	0	0.5	0.5		0	0	0	0	0	0		0	0	0	0	0	0		0	0	0	0				0	0
		0	0	0.5	0.5	0	0		0	0	0	0	0	0		0	0	0	0	0	0		0	0	0	0				0	0
		0	0	0	0	0	0		0	0	0	0	0	0		0	0	0	0	0	0		0	0	0	0				0	0
		0	0	0	0	0	0		0	0	0	0	0	0		0	0	0	0	0	0		0	0	0.5	0.5				0	0
		0.5	0.5	0	0	0	0		0	0	0	0	0	0		0	0	0	0	0	0		0.5	0	0	0				0	0
		0	0	0	0	0	0		0	0	0	0	0	0		0	0	0	0	0	0		0	0	0	0				0	0
		0	0	0	0	0	0		0	0	0	0	0	0		0	0	0	0	0	0		0	0	0	0				0	0
		0	0	0	0	0	0		0	0	0	0	0	0		0.5	0	0	0	0	0		0	0	0.5	0				0	0
		0	0	0	0	0	0		0	0	0	0	0	0		0	0	0	0	0	0		0	0	0.5	0				0	0
		0	0	0	0	0	0		0	0	0	0	0	0		0	0	0	0	0	0		0	0	0	0				0	0
		0.5	0.5	0	0	0	0		0	0	0	0	0	0		0	0	0	0	0	0		0.5	0.5	0	0				0	0
		0	0	0	0	0.5	0.5		0	0	0	0	0	0		0	0	0	0	0	0		0	0	0	0				0	0
		0	0	0	0	0.5	0.5		0	0	0	0	0	0		0	0	0	0	0	0		0	0	0	0				0	0
		0	0	0	0	0	0		0	0	0	0	0	0		0	0	0	0	0	0		0	0	0	0				0	0
		0	0	0	0	0	0		0	0	0	0	0	0		0	0	0	0	0	0		0.5	0	0	0				0	0
		0	0	0	0	0	0		0	0	0	0	0	0		0	0	0	0	0	0		0	0	0.5	0				0	0
		0	0	0	0	0	0		0	0	0	0	0	0		0	0	0	0	0	0		0	0	0	0				0	0
		0	0	0	0	0	0		0	0	0	0	0	0		0	0	0	0	0	0		0	0	0	0				0	0
		0	0	0	0	0.5	0.5		0	0	0	0	0	0		0	0	0	0	0	0		0	0	0	0				0	0
		0	0	0	0	0	0		0	0	0	0	0	0		0	0	0	0	0	0		0	0	0	0				0	0
		0	0	0.5	0.5	0	0		0	0	0	0	0	0		0	0	0	0	0	0		0.5	0	0	0				0	0
		0	0	0	0	0	0		0	0	0	0	0	0		0	0	0	0	0	0		1	1	0	0				0	0
		0	0	0	0	0	0		0	0	0	0	0	0		0	0	0.5	0	0	0		0	0	0	0				0	0
		0	0	0	0	0	0		0	0	0	0	0	0		0	0	0	0	0	0		0	0	0	0				0.5	0
		0	0	0	0	0	0		0	0	0	0	0	0		0	0	0	0	0	0		0	0	0	0				0	0
		0	0	0	0	0	0		0	0	0	0	0	0		0	0	0	0	0	0		0	0	0	0				0	0
		0.5	0.5	0	0	0	0		0	0	0	0	0	0		0	0	0	0	0	0		0	0	0	0				0	0
		0	0	0	0	0	0		0	0	0	0	0	0		0	0	0	0	0	0		0.5	0.5	0	0				0	0
		0	0	0	0	0	0		0	0	0	0	0	0		0	0	0	0	0	0		0	0	0	0				0	0
		0	0	0	0	0.5	0.5		0	0	0	0	0	0		0	0	0	0	0	0		0	0	0	0				0	0
		0	0	0	0	0	0		0	0	0	0	0	0		0	0	0	0	0	0		0	0	0	0				0	0
		0	0	0	0	0	0		0	0	0	0	0	0		0	0	0	0	0	0		0	0	0	0				0	0
		0.5	0.5	0	0	0	0		0	0	0	0	0	0		0	0	0	0	0	0		0.5	0	0	0				0	0
		0	0	0	0	0	0		0	0	0	0	0	0		0	0	0	0	0	0		0.5	0.5	0	0				0	0
		0	0	0	0	0	0		0	0	0	0	0	0		0	0	0	0	0	0		0	0	0	0				0	0
		0.5	0.5	0	0	0	0		0	0	0	0	0	0		0	0	0	0	0	0		0	0	0	0				0	0
		0	0	0	0	0	0		0	0	0	0	0	0		0	0	0	0	0	0		0	0	0	0				0	0
		0	0	0	0	0	0		0	0	0	0	0	0		0	0	0	0	0	0		0	0	0	0				0	0
		0	0	0	0	0	0		0	0	0	0	0	0		0.5	0	0	0	0	0		0	0	0	0				0	0
		0	0	0	0	0	0		0	0	0	0	0	0		0	0	0	0	0	0		0	0	0	0				0	0
		0	0	0	0	0	0		0	0	0	0	0.5	0		0	0	0	0	0	0		0	0	0	0				0.5	0
		0	0	0.5	0.5	0	0		0	0	0	0	0	0		0	0	0	0	0	0		0	0	0	0				0	0
		0	0	0	0	0	0		0	0	0	0	0	0		0	0	0	0	0	0		0	0	0	0				0.5	0
		0	0	0	0	0	0		0	0	0	0	0	0		0	0	0	0	0	0		0	0	0.5	0				0	0
		0	0	0	0	0	0		0	0	0	0	0	0		0	0	0	0	0	0		0.5	0	0	0				0	0
		0	0	0	0	0	0		0	0	0	0	0	0		0	0	0	0	0	0		0	0	0	0				0	0
		0	0	0	0	0	0		0	0	0	0	0	0		0	0	0	0	0	0		0	0	0	0				0	0
		0	0	0	0	0	0		0	0	0	0	0	0		0	0	0	0	0	0		0	0	0	0				0	0
		0	0	0	0	0	0		0	0	0	0	0	0		0	0	0	0	0	0		0	0	0	0				0	0
		0	0	0	0	0	0		0	0	0	0	0	0		0	0	0	0	0	0		0	0	0	0				0	0
		0	0	0	0	0	0		0	0	0	0	0	0		0	0	0	0	0	0		0.5	0	0	0				0	0
		0	0	0	0	0.5	0.5		0	0	0	0	0	0		0.5	0	0	0	0	0		0	0	0	0				0	0
		0	0	0	0	0	0		0	0	0	0	0	0		0	0	0	0	0	0		0	0	0	0				0	0
		0	0	0	0	0	0		0	0	0	0	0	0		0	0	0	0	0	0		0	0	0	0				0	0
		0	0	0	0	0	0		0	0	0	0	0	0		0	0	0	0	0	0		0	0	0	0				0	0
		0	0	0	0	0	0		0	0	0	0	0	0		0	0	0	0	0	0		0	0	0	0				0.5	0
		0	0	0	0	0	0		0	0	0	0	0	0		0	0	0	0	0	0		0	0	0	0				0	0
		0	0	0	0	0	0		0	0	0	0	0	0		0	0	0	0	0	0		0	0	0	0				0	0
		0	0	0.5	0.5	0	0		0	0	0	0	0	0		0	0	0	0	0	0		0	0	0	0				0	0
		0	0	0	0	0	0		0	0	0	0	0	0		0	0	0	0	0	0		0.5	0	0	0				0	0
		0	0	0	0	0	0		0	0	0	0	0	0		0	0	0	0	0	0		0	0	0.5	0				0	0
		0	0	0	0	0	0		0	0	0	0	0	0		0	0	0	0	0	0		0	0	0	0				0	0
		0.5	0.5	0	0	0	0		0	0	0	0	0	0		0	0	0	0	0	0		0	0	0	0				0	0
		0	0	0	0	0	0		0	0	0	0	0	0		0	0	0	0	0	0		0	0	0	0				0	0
		0	0	0	0	0	0		0	0	0	0	0.5	0		0	0	0	0	0	0		0.5	0	0	0				0	0
		0	0	0	0	0	0		0	0	0	0	0	0		0	0	0	0	0	0		0	0	0	0				0	0
		0	0	0	0	0	0		0	0	0	0	0	0		0	0	0	0	0	0		0	0	0	0				0	0
		0	0	0.5	0.5	0	0		0	0	0	0	0	0		0	0	0	0	0	0		0	0	0	0				0	0
		0	0	0	0	0	0		0	0	0	0	0	0		0	0	0	0	0	0		0.5	0	0	0				0	0
		0.5	0	0	0	0	0		0	0	0	0	0	0		0	0	0	0	0	0		0	0	0	0				0	0
		0	0	0.5	0.5	0	0		0	0	0	0	0	0		0	0	0	0	0	0		0	0	0	0				0	0
		0	0	0	0	0	0		0	0	0	0	0	0		0	0	0	0	0	0		0	0	0	0				0	0
		0	0	0	0	0	0		0	0	0	0	0	0		0	0	0	0	0	0		0	0	0	0				0	0
		0	0	0	0	0	0		0	0	0	0	0	0		0.5	0	0	0	0	0		0	0	0	0				0	0
		0	0	0	0	0	0		0	0	0	0	0.5	0		0	0	0	0	0	0		0	0	0	0				0	0
		0.5	0.5	0	0	0	0		0	0	0	0	0	0		0	0	0	0	0	0		0	0	0	0				0	0
		0	0	0	0	0	0		0	0	0	0	0	0		0	0	0	0	0	0		0	0	0	0				0	0
		0	0	0	0	0	0		0	0	0	0	0.5	0		0	0	0	0	0	0		0	0	0	0				0	0
		0	0	0	0	0	0		0	0	0.5	0	0	0		0	0	0	0	0	0		0.5	0	0	0				0	0
		0	0	0	0	0	0		0	0	0.5	0	0	0		0	0	0	0	0	0		0	0	0	0				0	0
		0	0	0	0	0.5	0.5		0	0	0	0	0	0		0	0	0	0	0	0		0	0	0	0				0	0
		0	0	0	0	0.5	0.5		0	0	0	0	0	0		0	0	0	0	0	0		0	0	0	0				0	0
		0.5	0.5	0	0	0	0		0	0	0	0	0	0		0	0	0	0	0	0		0.5	0	0	0				0	0
		0	0	0	0	0.5	0.5		0	0	0	0	0	0		0	0	0	0	0	0		0	0	0	0				0	0
		0	0	0	0	0	0		0	0	0	0	0	0		0	0	0	0	0	0		0	0	0	0				0	0
		0	0	0	0	0.5	0.5		0	0	0	0	0	0		0	0	0	0	0	0		0	0	0	0				0	0
		0.5	0	0	0	0.5	0.5		0	0	0	0	0	0		0	0	0	0	0	0		0.5	0.5	0	0				0	0
		0	0	0	0	0	0		0	0	0	0	0	0		0	0	0	0	0	0		0	0	0	0				0	0
		0	0	0	0	0	0		0	0	0	0	0	0		0	0	0	0	0	0		0	0	0	0				0	0
		0.5	0.5	0	0	0	0		0	0	0	0	0	0		0	0	0	0	0	0		0	0	0	0				0	0
		0.5	0.5	0	0	0.5	0.5		0	0	0	0	0	0		0	0	0	0	0	0		0	0	0	0				0	0
		0	0	0	0	0	0		0	0	0	0	0	0		0	0	0	0	0	0		0	0	0	0				0	0
		0	0	0	0	0	0		0	0	0	0	0	0		0	0	0	0	0	0		0	0	0	0				0	0
		0	0	0	0	0	0		0	0	0	0	0	0		0	0	0	0	0	0		0.5	0.5	0	0				0	0
		0	0	0	0	0	0		0	0	0	0	0	0		0	0	0	0	0	0		0	0	0	0				0	0
		0	0	0	0	0	0		0	0	0	0	0	0		0	0	0	0	0	0		0	0	0	0				0	0
		0	0	0	0	0	0		0	0	0	0	0.5	0		0	0	0	0	0	0		0	0	0	0				0	0
		0	0	0	0	0	0		0	0	0	0	0	0		0	0	0	0	0	0		0	0	0	0				0	0
		0	0	0	0	0	0		0	0	0	0	0	0		0	0	0	0	0	0		0	0	0	0				0	0
		0	0	0	0	0	0		0	0	0	0	0	0		0	0	0	0	0	0		0	0	0	0				0	0
		0	0	0	0	0	0		0	0	0	0	0	0		0	0	0	0	0	0		0	0	0	0				0	0
		0.5	0.5	0	0	0	0		0	0	0	0	0	0		0	0	0	0	0	0		0	0	0	0				0	0
		0	0	0	0	0	0		0	0	0	0	0	0		0	0	0	0	0	0		0	0	0	0				0	0
		0	0	0	0	0	0		0	0	0	0	0	0		0	0	0	0	0	0		0	0	0	0				0	0
		0	0	0	0	0	0		0	0	0	0	0	0		0	0	0	0	0	0		0	0	0	0				0	0
		0	0	0	0	0	0		0	0	0	0	0	0		0	0	0	0	0	0		0	0	0	0				0	0
		0	0	0	0	0	0		0	0	0	0	0.5	0		0	0	0	0	0	0		0	0	0	0				0	0
		0	0	1	0.5	0	0		0	0	0	0	0	0		0	0	0	0	0	0		0	0	0	0				0	0
		0	0	0	0	0	0		0	0	0	0	0	0		0	0	0	0	0	0		0	0	0	0				0	0
		0	0	0.5	0.5	0	0		0.5	0	0	0	0	0		0	0	0	0	0	0		0	0	0	0				0	0
		0	0	0	0	0	0		0	0	0	0	0	0		0	0	0	0	0	0		0	0	0	0				0	0
		0	0	0	0	0	0		0	0	0	0	0	0		0	0	0	0	0	0		0	0	0	0				0	0
		0	0	0	0	0	0		0	0	0	0	0	0		0	0	0	0	0	0		0	0	0	0				0	0
		0	0	0	0	0	0		0	0	0	0	0.5	0		0	0	0	0	0	0		0.5	0	0	0				0	0
		0	0	0	0	0	0		0	0	0	0	0	0		0	0	0	0	0	0		0	0	0	0				0	0
		0	0	0	0	0	0		0	0	0	0	0	0		0	0	0	0	0	0		0.5	0	0	0				0	0
		0	0	0	0	0	0		0	0	0	0	0	0		0	0	0	0	0	0		0	0	0.5	0.5				0	0
		0	0	0	0	0	0		0	0	0	0	0	0		0	0	0	0	0	0		0.5	0	0	0				0	0
		0	0	0	0	0	0		0	0	0	0	0	0		0	0	0	0	0	0		0	0	0	0				0	0
		0	0	0	0	0	0		0	0	0	0	0	0		0	0	0	0	0	0		0	0	0	0				0	0
		0	0	0	0	0.5	0.5		0	0	0	0	0	0		0	0	0	0	0	0		0	0	0	0				0	0
		0.5	0	0	0	0.5	0.5		0	0	0	0	0	0		0	0	0	0	0	0		0	0	0.5	0				0	0
		0	0	0	0	0	0		0	0	0	0	0	0		0	0	0	0	0	0		0	0	0	0				0	0
		0	0	0	0	0	0		0	0	0	0	0	0		0	0	0	0	0	0		0	0	0	0				0	0
		0	0	0.5	0.5	0	0		0	0	0	0	0	0		0	0	0	0	0	0		0	0	0	0				0	0
		0	0	0	0	0	0		0	0	0	0	0	0		0	0	0	0	0	0		0	0	0	0				0	0
		0	0	0	0	0.5	0.5		0	0	0	0	0	0		0	0	0	0	0	0		0	0	0	0				0	0
		0	0	0	0	0	0		0	0	0	0	0	0		0	0	0	0	0	0		0	0	0	0				0	0
		0	0	0	0	0	0		0	0	0	0	0	0		0	0	0	0	0	0		0	0	0	0				0	0
		0	0	0.5	0.5	0	0		0	0	0	0	0	0		0	0	0	0	0	0		0	0	0	0				0	0
		0	0	0	0	0.5	0.5		0	0	0	0	0	0		0	0	0	0	0	0		0	0	0	0				0	0
		0	0	0	0	0	0		0	0	0	0	0	0		0	0	0	0	0	0		0	0	0	0				0	0
		0	0	0	0	0	0		0	0	0	0	0	0		0	0	0	0	0	0		0	0	0	0				0	0
		0	0	0	0	0	0		0	0	0	0	0	0		0	0	0	0	0	0		0	0	0	0				0	0
		0	0	0	0	0	0		0.5	0	0	0	0	0		0	0	0	0	0	0		0	0	0	0				0	0
		0	0	0	0	0	0		0	0	0	0	0	0		0	0	0	0	0	0		0	0	0	0				0	0
		0	0	0	0	0.5	0.5		0	0	0	0	0	0		0	0	0	0	0	0		0	0	0	0				0	0
		0	0	0	0	0	0		0	0	0	0	0	0		0	0	0	0	0	0		0	0	0	0				0	0
		0	0	0	0	0	0		0	0	0	0	0	0		0	0	0.5	0	0	0		0	0	0	0				0	0
		0	0	0	0	0	0		0	0	0	0	0	0		0	0	0	0	0	0		0.5	0	0	0				0	0
		0	0	0	0	0	0		0	0	0	0	0	0		0	0	0	0	0	0		0	0	0	0				0	0
		0	0	0	0	0	0		0	0	0	0	0	0		0	0	0	0	0	0		0	0	0	0				0	0
		0	0	0	0	0	0		0	0	0	0	0	0		0	0	0	0	0	0		0	0	0	0				0	0
		0	0	0	0	0	0		0	0	0	0	0	0		0	0	0	0	0	0		0	0	0	0				0	0
		0	0	0	0	0	0		0	0	0	0	0	0		0	0	0	0	0	0		0	0	0	0				0	0
		0	0	0.5	0.5	0	0		0	0	0	0	0	0		0	0	0	0	0	0		0	0	0	0				0	0
		0	0	0	0	0	0		0	0	0	0	0.5	0		0	0	0	0	0	0		0	0	0	0				0	0
		0	0	0	0	0	0		0	0	0	0	0	0		0	0	0	0	0	0		0	0	0	0				0	0
		0	0	0	0	0	0		0	0	0	0	0	0		0	0	0	0	0	0		0	0	0	0				0	0
		0	0	0	0	0.5	0		0	0	0	0	0	0		0	0	0	0	0	0		0	0	0	0				0	0
		0	0	0	0	0	0		0	0	0	0	0	0		0	0	0	0	0	0		0	0	0	0				0	0
		0	0	0	0	0	0		0	0	0	0	0	0		0	0	0	0	0	0		0	0	0	0				0	0
		0.5	0.5	0	0	0	0		0	0	0	0	0	0		0	0	0	0	0	0		0	0	0	0				0	0
		0	0	0	0	0	0		0	0	0	0	0	0		0	0	0	0	0	0		0	0	0	0				0	0
		0.5	0.5	0	0	0	0		0	0	0	0	0	0		0	0	0	0	0	0		0	0	0	0				0	0
		0	0	0	0	0	0		0	0	0	0	0	0		0	0	0	0	0	0		0.5	0						0	0
		0	0	0	0	0	0		0	0	0	0	0	0		0	0	0	0	0	0		0	0						0	0
		0	0	0	0	0	0		0	0	0	0	0	0		0	0	0	0	0	0		0	0						0	0
		0	0	0	0	0	0		0	0	0	0	0	0		0	0	0	0	0	0		0	0						0	0
		0	0	0	0	0	0		0.5	0	0	0	0	0		0	0	0	0	0	0		0	0						0	0
		0	0	0	0	0	0		0	0	0	0	0	0		0	0	0	0	0	0		0	0						0	0
		0	0	0	0	0.5	0.5		0	0	0	0	0	0		0	0	0	0	0	0		0	0						0	0
		0	0	0.5	0.5	0	0		0	0	0	0	0	0		0	0	0	0	0	0		0	0						0	0
		0	0	0	0	0	0		0	0	0	0	0	0		0	0	0	0	0	0		0	0						0	0
		0	0	0	0	0	0		0	0	0	0	0	0		0	0	0	0	0	0		0	0						0	0
		0	0	0	0	0	0		0	0	0	0	0	0		0	0	0	0	0	0		0	0						0	0
		0	0	0	0	0	0		0	0	0	0	0	0		0	0	0	0	0	0		0	0						0	0
		0	0	0	0	0	0		0	0	0	0	0	0		0	0	0	0	0	0		0	0						0	0
		0	0	0	0	0	0		0	0	0	0	0	0		0	0	0	0	0	0		0	0						0	0
		0	0	0	0	0	0		0	0	0	0	0	0		0	0	0	0	0	0		0	0						0	0
		0	0	0	0	0	0		0	0	0	0	0	0		0	0	0	0	0	0		0	0						0	0
		0	0	0	0	0	0		0	0	0	0	0	0		0	0	0	0	0	0		0	0						0	0
		0	0	0	0	0	0		0	0	0	0	0	0		0	0	0	0	0	0		0	0						0	0
		0	0	0	0	0	0		0	0	0	0	0	0		0	0	0	0	0	0		0	0						0	0
		0	0	0	0	0	0		0	0	0	0	0	0		0	0	0	0	0	0		0	0						0	0
		0	0	0	0	0	0		0	0	0	0	0	0		0	0	0	0	0	0		0	0						0	0
		0	0	0	0	0	0		0	0	0	0	0	0		0	0	0	0	0	0		0	0						0	0
		0	0	0	0	0	0		0	0	0	0	0	0		0	0	0	0	0	0		0	0						0	0
		0	0	0	0	0	0		0	0	0	0	0	0		0	0	0	0	0	0		0	0						0	0
		0	0	0	0	0	0		0	0	0	0	0	0		0	0	0	0	0	0		0	0						0	0
		0	0	0	0	0	0		0	0	0	0	0	0		0	0	0	0	0	0		0	0						0	0
		0.5	0.5	0.5	0.5	0.5	0.5		0.5	0	0	0	0	0		0	0	0	0	0	0		0	0						0	0
		0	0	0	0	0.5	0.5		0	0	0	0	0	0		0	0	0	0	0	0		0	0						0	0
		0	0	0	0	0	0		0	0	0	0	0	0		0	0	0	0	0	0		0	0						0	0
		0	0	0.5	0.5	0	0		0	0	0	0	0	0		0	0	0	0	0	0		0	0						0	0
		0	0	0	0	0	0		0	0	0	0	0	0		0	0	0	0	0	0		0	0						0	0
		0	0	0.5	0	0	0		0	0	0	0	0	0		0	0	0	0	0	0		0	0						0	0
		0	0	0	0	0	0		0	0	0	0	0	0		0	0	0	0	0	0		0	0						0	0
		0	0	0	0	0	0		0	0	0	0	0	0		0	0	0	0	0	0		0	0						0	0
		0.5	0.5	0	0	0	0		0	0	0	0	0.5	0		0	0	0	0	0	0		0	0						0	0
		0	0	0	0	0	0		0	0	0	0	0	0		0	0	0	0	0	0		0.5	0						0	0
		0	0	0	0	0	0		0	0	0	0	0	0		0	0	0	0	0	0		0	0						0	0
		0	0	0.5	0.5	0	0		0	0	0	0	0	0		0	0	0	0	0	0		0	0						0	0
		0	0	0	0	0.5	0.5		0	0	0.5	0	0	0		0	0	0	0	0	0		0	0						0	0
		0	0	0	0	0.5	0.5		0	0	0	0	0	0		0	0	0	0	0	0		0	0						0	0
		0	0	0	0	0	0		0	0	0	0	0	0		0	0	0	0	0	0		0	0						0	0
		0.5	0.5	0	0	0	0		0	0	0	0	0	0		0	0	0	0	0	0		0	0						0	0
		0	0	0	0	0	0		0	0	0	0	0.5	0		0	0	0	0	0	0		0	0						0	0
		0	0	0	0	0	0		0	0	0	0	0	0		0	0	0	0	0	0		0	0						0	0
		0	0	0	0	0.5	0.5		0	0	0	0	0	0		0	0	0	0	0	0		0	0						0	0
		0.5	0.5	0	0	0	0		0.5	0	0	0	0	0		0	0	0	0	0	0		0	0						0	0
		0	0	0	0	0	0		0	0	0	0	0	0		0	0	0	0	0	0		0	0						0	0
		0	0	0	0	0	0		0	0	0.5	0	0	0		0	0	0	0	0	0		0.5	0						0	0
		0	0	0.5	0.5	0.5	0.5		0	0	0	0	0	0		0	0	0	0	0	0		0	0						0	0
		0	0	0	0	0	0		0	0	0	0	0	0		0	0	0	0	0	0		0	0						0	0
		0	0	0	0	0	0		0	0	0	0	0	0		0	0	0	0	0	0		0.5	0						0	0
		0	0	0	0	0	0		0	0	0	0	0	0		0	0	0	0	0	0		0	0						0	0
		0	0	0	0	0	0		0	0	0	0	0	0		0	0	0	0	0	0		0	0						0	0
		0	0	0	0	0	0		0	0	0	0	0	0		0	0	0	0	0	0		0	0						0	0
		0	0	0	0	0	0		0	0	0	0	0	0		0	0	0	0	0	0		0	0						0	0
		0	0	0	0	1	1		0	0	0	0	0	0		0	0	0	0	0	0		0	0						0	0
		0	0	0	0	0	0		0	0	0	0	0	0		0	0	0	0	0	0		0	0						0	0
		0	0	0	0	0	0		0	0	0	0	0	0		0	0	0	0	0	0		0	0						0	0
		0	0	0	0	0	0		0	0	0	0	0	0		0	0	0	0	0	0		0	0						0	0
		0	0	0	0	0	0		0	0	0	0	0	0		0	0	0	0	0	0		0	0						0	0
		0	0	0	0	0	0		0	0	0	0	0	0		0	0	0	0	0	0		0	0						0	0
		0	0	0	0	0	0		0	0	0	0	0	0		0	0	0	0	0	0		0	0						0	0
		0	0	0	0	0	0		0	0	0	0	0	0		0	0	0	0	0	0		0	0						0	0
		0	0	0	0	0	0		0	0	0	0	0	0		0	0	0	0	0	0		0	0						0	0
		0.5	0.5	0.5	0.5	0	0		0	0	0	0	0	0		0	0	0	0	0	0		0	0						0	0
		0	0	0	0	0.5	0.5		0	0	0	0	0	0		0	0	0	0	0	0		0.5	0						0	0
		0	0	0	0	0	0		0	0	0	0	0	0		0	0	0	0	0	0		0	0						0	0
		0	0	0	0	0	0		0	0	0	0	0	0		0	0	0	0	0	0		0	0						0	0
		0	0	0	0	0	0		0	0	0.5	0	0	0		0	0	0	0	0	0		0	0						0	0
		0	0	0	0	0	0		0	0	0	0	0	0		0	0	0	0	0	0		0	0						0	0
		0	0	0	0	0	0		0	0	0	0	0	0		0	0	0	0	0	0		0	0						0	0
		0	0	0	0	0	0		0.5	0	0	0	0	0		0	0	0	0	0	0		0	0						0	0
		0	0	0	0	0	0		0	0	0	0	0	0		0	0	0	0	0	0		0	0						0	0
		0	0	1	1	0.5	0.5		0	0	0	0	0	0		0	0	0	0	0	0		0	0						0.5	0
		0	0	0	0	0.5	0.5		0	0	0	0	0	0		0	0	0	0	0	0		0.5	0.5						0	0
		0	0	0	0	0	0		0	0	0	0	0	0		0	0	0	0	0	0		0	0						0	0
		0	0	0	0	0	0		0	0	0	0	0	0		0	0	0	0	0	0		0	0						0	0
		0	0	0	0	0	0		0	0	0	0	0	0		0	0	0	0	0	0		0	0						0	0
		0	0	1	1	0	0		0	0	0	0	0	0		0.5	0	0	0	0	0		0	0						0	0
		0	0	0	0	0	0		0	0	0	0	0	0		0	0	0	0	0	0		0	0						0	0
		0	0	0	0	0	0		0	0	0	0	0	0		0	0	0	0	0	0		0	0						0	0
		0	0	0	0	0	0		0	0	0	0	0	0		0	0	0	0	0	0		0	0						0	0
		0	0	0	0	0	0		0	0	0	0	0	0		0	0	0	0	0	0		0.5	0						0	0
		0	0	0	0	0	0		0	0	0	0	0	0		0	0	0	0	0	0		0	0						0	0
[truncated: 182,052 more rows]
